# Supplementary material for: Transcriptome analysis of corpora lutea in domestic cats (Felis catus) reveals strong differences in gene expression of various hormones, hormone receptors and regulators across different developmental stages
Source: BMC Genomics. 2025 Mar 31;26:325. doi: 10.1186/s12864-025-11510-3 (PMC11959938; doi:10.1186/s12864-025-11510-3)
Supplement: Supplementary file 3 — Supplementary Material 3 [file 12864_2025_11510_MOESM3_ESM.xlsx]

## Sheet: down
KEGG Category	Fold_Enrichment	FDR
Ribosome	3.32993	3.00746e-28
Metabolic pathways	1.44571	1.8611e-18
Carbon metabolism	2.44195	7.16777e-09
Coronavirus disease - COVID-19	1.78969	8.4187e-06
Biosynthesis of amino acids	2.48669	1.57611e-05
Biosynthesis of cofactors	1.84544	0.000261347
Amino sugar and nucleotide sugar metabolism	2.42056	0.000907056
Biosynthesis of nucleotide sugars	2.63348	0.00108782
Peroxisome	2.03154	0.00127103
Aminoacyl-tRNA biosynthesis	2.42525	0.00151552
Citrate cycle (TCA cycle)	2.77877	0.00169493
Pyrimidine metabolism	2.22502	0.00410496
Fatty acid elongation	2.88538	0.00523466
Fatty acid metabolism	2.06848	0.00907322
Steroid biosynthesis	2.99385	0.010744
Valine, leucine and isoleucine degradation	2.07386	0.0192423
Propanoate metabolism	2.45186	0.0192423
Ribosome biogenesis in eukaryotes	1.8395	0.0296755
Nucleotide metabolism	1.7697	0.0344761
Glyoxylate and dicarboxylate metabolism	2.2884	0.0565533
Biosynthesis of unsaturated fatty acids	2.47318	0.0594473
Pentose phosphate pathway	2.37013	0.0850885

## Sheet: up
KEGG Category	Fold_Enrichment	FDR
Herpes simplex virus 1 infection	1.9541	6.27028e-08
Th17 cell differentiation	2.15406	0.00120806
Human papillomavirus infection	1.51142	0.0109648
Prostate cancer	1.99083	0.0117049
Circadian rhythm	2.7695	0.0196044
Phosphatidylinositol signaling system	1.88286	0.0358579
Pathways in cancer	1.33214	0.0358579
Aldosterone synthesis and secretion	1.87991	0.0358579
Acute myeloid leukemia	1.99972	0.0490169
Phospholipase D signaling pathway	1.62269	0.0490169
MAPK signaling pathway	1.41466	0.0490169
JAK-STAT signaling pathway	1.64366	0.0490169
Pancreatic cancer	1.89065	0.051441
Thyroid hormone signaling pathway	1.68808	0.0576715
Amoebiasis	1.74139	0.0642434
Estrogen signaling pathway	1.68033	0.0642434
PI3K-Akt signaling pathway	1.35909	0.0725781
Sphingolipid signaling pathway	1.62478	0.0725781
EGFR tyrosine kinase inhibitor resistance	1.79492	0.0730191
Small cell lung cancer	1.72601	0.0810709
Colorectal cancer	1.73773	0.084443
Prolactin signaling pathway	1.82461	0.0929314
Hippo signaling pathway	1.52871	0.0929314
