# Supplementary material for: Transcriptome analysis of corpora lutea in domestic cats (Felis catus) reveals strong differences in gene expression of various hormones, hormone receptors and regulators across different developmental stages
Source: BMC Genomics. 2025 Mar 31;26:325. doi: 10.1186/s12864-025-11510-3 (PMC11959938; doi:10.1186/s12864-025-11510-3)
Supplement: Supplementary file 4 — Supplementary Material 4 [file 12864_2025_11510_MOESM4_ESM.xlsx]

## Sheet: readCounts
Sample_Names	stage/group	stage2	RAW paired-end reads	AdapterClipped paired-end reads	mapped reads	mapping rate %	unmapped reads	unmapping rate %	% >= Q30	% >= Q20
S1	dm	dm	48496262	48481121	31286378	64.53%	17194743	35.47%	96.5%	99.9%
S2	dm	dm	45457153	45445239	31186238	68.62%	14259001	31.38%	96.9%	99.9%
S3	dm	dm	51528228	51515093	31156653	60.48%	20358440	39.52%	96.9%	100.0%
S4	dm	dm	44164783	44155547	27157607	61.50%	16997940	38.50%	97.0%	100.0%
S5	dm	dm	41801870	41791362	28875411	69.09%	12915951	30.91%	97.1%	99.9%
S6	dm	dm	36881466	36870702	20839892	56.52%	16030810	43.48%	96.7%	99.9%
S7	dm	dm	43548841	43539901	26681559	61.28%	16858342	38.72%	96.5%	99.9%
S8	dm	dm	42682313	42654259	25138872	58.94%	17515387	41.06%	96.7%	99.9%
S9	er	re	52373150	52365607	33176116	63.35%	19189491	36.65%	96.9%	99.9%
S10	er	re	49459841	49451721	31556074	63.81%	17895647	36.19%	97.2%	99.9%
S11	er	re	45216540	45171190	28146513	62.31%	17024677	37.69%	96.8%	99.9%
S12	er	re	42455945	42449988	26423897	62.25%	16026091	37.75%	96.7%	99.9%
S13	er	re	42610501	42595437	26994090	63.37%	15601347	36.63%	96.9%	99.9%
S14	lr1	re	53855823	53822876	36465386	67.75%	17357490	32.25%	96.7%	99.9%
S15	er	re	42617596	42584747	26143453	61.39%	16441294	38.61%	97.3%	100.0%
S16	lr1	re	39483357	39472077	24623706	62.38%	14848371	37.62%	97.2%	99.9%
S17	lr1	re	46314582	46307745	28447090	61.43%	17860655	38.57%	96.9%	100.0%
S18	lr2	re	44222055	44212595	28035684	63.41%	16176911	36.59%	96.8%	99.9%
S19	lr2	re	38186531	38179960	23136573	60.60%	15043387	39.40%	96.5%	99.9%
S20	lr2	re	42084942	42078559	27515570	65.39%	14562989	34.61%	96.8%	100.0%
			893441779		562986762	62.92%

## Sheet: PreSeq results
current yield
expected future yield (with more sequencing data)
