# Supplementary material for: Transcriptome analysis of corpora lutea in domestic cats (Felis catus) reveals strong differences in gene expression of various hormones, hormone receptors and regulators across different developmental stages
Source: BMC Genomics. 2025 Mar 31;26:325. doi: 10.1186/s12864-025-11510-3 (PMC11959938; doi:10.1186/s12864-025-11510-3)
Supplement: Supplementary file 5 — Supplementary Material 5 [file 12864_2025_11510_MOESM5_ESM.xlsx]

## Sheet: charts_down
Category	Term	Count	Genes	List Total	Pop Hits	Pop Total	FDR
GOTERM_BP_DIRECT	GO:0006412~translation	81	MRPS16, RPL27, MRPL9, MRPS18C, MRPL2, MRPL10, MRPL30, MRPS23, RPS18, Ribosomal_S5|Ribosomal_S5_C|Ribosomal_S5_D2-typ_fold|Ribosomal_S5_D2-typ_fold_subgr|, MRPL14, MRPS5, RTL5, MRPS18A, RPL28, RPL37A, MRPS7, RPS9, MRPL33, RPS3A, RPL23A, MRPS9, RPL13A, RPL14, RPS17, MRPL4, RPL22L1, RPL3, MRPL13, ELOA, RPL5, MRPL24, RPL18A, RPS13, GATB, RPS2, MRPS17, RPL34, MRPS12, RPL27A, Ribosomal_L23/L15e_core_do…	2557	177	13740	1.71112e-12
GOTERM_BP_DIRECT	GO:0002181~cytoplasmic translation	21	RPL19, RPL9, ZC3H15, RPLP0, RPL22, RPL10A, TMA7, RPL26, RPS26, RPL6, DRG1, RPL15, RPL22L1, RPL29, RPL36, RPL31, RPL8, RPSA, RPL26L1, RPL32, RPL24	2557	35	13740	0.00102835
GOTERM_BP_DIRECT	GO:0006099~tricarboxylic acid cycle	17	ACO2, DLST, SDHB, DHTKD1, SUCLG1, SDHAF2, MDH1, CS, SUCLA2, SUCLG2, SDHD, MDH1B, IREB2, MDH2, IDH2, OGDHL, IDH1	2557	25	13740	0.00119481
GOTERM_BP_DIRECT	GO:0006695~cholesterol biosynthetic process	14	TM7SF2, HMGCS1, G6PD, LSS, CFTR, EBP, HSD17B7, INSIG1, DHCR7, MVD, INSIG2, IDI1, FDFT1, HMGCR	2557	20	13740	0.00798889
GOTERM_BP_DIRECT	GO:0016126~sterol biosynthetic process	10	DHCR7, MSMO1, INSIG1, SC5D, TM7SF2, SQLE, INSIG2, FDFT1, EBP, HMGCR	2557	12	13740	0.033155
GOTERM_BP_DIRECT	GO:0070129~regulation of mitochondrial translation	8	SHMT2, LRPPRC, ALKBH1, TSFM, TACO1, MTG2, NSUN3, MTG1	2557	8	13740	0.0412977
GOTERM_BP_DIRECT	GO:0001732~formation of cytoplasmic translation initiation complex	11	EIF3F, EIF3M, EIF3E, EIF3H, EIF3D, EIF3L, EIF3G, EIF3A, EIF3K, EIF2S2, EIF3B	2557	15	13740	0.0412977
GOTERM_BP_DIRECT	GO:0006364~rRNA processing	25	PWP1, DDX49, PIH1D2, RPL27, RRP9, MRTO4, WDR55, NAF1, RBFA, RPS6, PDCD11, WDR18, WDR74, HEATR1, UTP14A, ESF1, NPM3, RPS25, YBEY, RPL26, IMP4, EBNA1BP2, DDX10, HELQ, NOL6	2557	61	13740	0.0764263
GOTERM_BP_FAT	GO:1901566~organonitrogen compound biosynthetic process	345	RPL27, MRPL9, PYCR3, ATP5PF, MRPL2, SDSL, MTHFR, SHMT2, PSAT1, AZIN2, PAIP2, MRPS18A, AP2A1, RPL28, RPL37A, UPP1, PIWIL2, WARS2, RPL22, UHMK1, ACER3, DARS2, RPS17, LOC768284, CAPRIN2, RPL5, PUS7, NUDT2, TARS2, RPL24, RPL18A, GATB, TMLHE, RPS2, MTRR, HACD3, FASTKD3, COX15, EIF5B, KARS1, PAPSS2, ZC3H15, LGR4, OAT, COX10, EPRS1, TMA7, SEPSECS, RCC1L, EEF1A1, METTL5, RPL15, MRPL37, MTHFD1L, EIF3D, EA…	2544	998	13645	1.31443e-31
GOTERM_BP_FAT	GO:0043604~amide biosynthetic process	240	RPL27, MRPL9, MRPL2, SHMT2, PAIP2, MRPS18A, RPL28, RPL37A, PIWIL2, WARS2, RPL22, UHMK1, DARS2, RPS17, CAPRIN2, RPL5, PUS7, TARS2, RPL24, RPL18A, GATB, RPS2, FASTKD3, EIF5B, KARS1, ZC3H15, EPRS1, TMA7, SEPSECS, RCC1L, EEF1A1, METTL5, RPL15, MRPL37, MTHFD1L, EIF3D, EARS2, TRMT10C, PLD1, VAPA, CERS2, EIF3K, MGST2, RPS26, ZMPSTE24, EIF3E, VARS1, MRPL12, MRPL49, AARS1, LRPPRC, MRPS16, SPHK2, SMPD1, MR…	2544	641	13645	1.13524e-26
GOTERM_BP_FAT	GO:0043603~cellular amide metabolic process	295	RPL27, PCSK6, MRPL9, MRPL2, MTHFR, SHMT2, PAIP2, MRPS18A, RPL28, RPL37A, PIWIL2, WARS2, PSEN1, RPL22, UHMK1, ACER3, DARS2, BACE1, RPS17, CAPRIN2, RPL5, PUS7, TARS2, RPL24, RPL18A, GATB, RPS2, MTRR, FASTKD3, GBA2, NT5C, EIF5B, KARS1, ZC3H15, EPRS1, TMA7, SEPSECS, RCC1L, EEF1A1, METTL5, RPL15, GBA3, MRPL37, MTHFD1L, EIF3D, HSPA8, EARS2, TRMT10C, REN, PLD1, VAPA, CERS2, EIF3K, GSTO2, GM2A, MGST2, RP…	2544	860	13645	3.89872e-26
GOTERM_BP_FAT	GO:0043043~peptide biosynthetic process	216	RPL27, MRPL9, MRPL2, SHMT2, PAIP2, MRPS18A, RPL28, RPL37A, PIWIL2, WARS2, RPL22, UHMK1, DARS2, RPS17, CAPRIN2, RPL5, PUS7, TARS2, RPL24, RPL18A, GATB, RPS2, FASTKD3, EIF5B, KARS1, ZC3H15, EPRS1, TMA7, SEPSECS, RCC1L, EEF1A1, METTL5, RPL15, MRPL37, EIF3D, EARS2, TRMT10C, PLD1, EIF3K, MGST2, RPS26, ZMPSTE24, EIF3E, VARS1, MRPL12, MRPL49, AARS1, LRPPRC, MRPS16, MRPS18C, FURIN, SSB, MRPL10, MRPL30, P…	2544	565	13645	2.27304e-25
GOTERM_BP_FAT	GO:0006518~peptide metabolic process	248	RPL27, PCSK6, MRPL9, MRPL2, SHMT2, PAIP2, MRPS18A, RPL28, RPL37A, PIWIL2, WARS2, PSEN1, RPL22, UHMK1, DARS2, BACE1, RPS17, CAPRIN2, RPL5, PUS7, TARS2, RPL24, RPL18A, GATB, RPS2, FASTKD3, EIF5B, KARS1, ZC3H15, EPRS1, TMA7, SEPSECS, RCC1L, EEF1A1, METTL5, RPL15, MRPL37, EIF3D, HSPA8, EARS2, TRMT10C, REN, PLD1, EIF3K, GSTO2, MGST2, RPS26, ZMPSTE24, EIF3E, VARS1, GPX1, MRPL12, LOC101092550, MRPL49, A…	2544	688	13645	3.44732e-25
GOTERM_BP_FAT	GO:0006412~translation	210	RPL27, MRPL9, MRPL2, SHMT2, PAIP2, MRPS18A, RPL28, RPL37A, PIWIL2, WARS2, RPL22, UHMK1, DARS2, RPS17, CAPRIN2, RPL5, PUS7, TARS2, RPL24, RPL18A, GATB, RPS2, FASTKD3, EIF5B, KARS1, ZC3H15, EPRS1, TMA7, SEPSECS, RCC1L, EEF1A1, METTL5, RPL15, MRPL37, EIF3D, EARS2, TRMT10C, PLD1, EIF3K, RPS26, ZMPSTE24, EIF3E, VARS1, MRPL12, MRPL49, AARS1, LRPPRC, MRPS16, MRPS18C, SSB, MRPL10, MRPL30, PABPC1, EIF4B, …	2544	550	13645	1.14527e-24
GOTERM_BP_FAT	GO:0019752~carboxylic acid metabolic process	230	SLC4A4, CRAT, PYCR3, SDSL, MTHFR, SHMT2, PSAT1, SLC37A4, PEX5, AZIN2, TPI1, LTC4S, AKT2, WARS2, PSEN1, PTGS2, ACACA, HCN3, DARS2, DHTKD1, NPL, ACADL, LPIN3, DECR1, THEM4, PNPLA8, LDHD, N6AMT1, TARS2, GATB, CBR4, MTRR, HACD3, GBA2, KARS1, OAT, EPRS1, HADHA, STAR, MDH1, HADHB, HACL1, MTHFD1L, EARS2, EXT2, MDH2, SCAP, DPYD, GSTO2, HACD2, CPS1, MGST2, HAO2, VARS1, PTGDS, GPX1, GNPDA1, MTAP, IDH2, IRE…	2544	663	13645	1.05816e-20
GOTERM_BP_FAT	GO:0006082~organic acid metabolic process	248	SLC4A4, CRAT, PYCR3, SDSL, MTHFR, SHMT2, PSAT1, SLC37A4, PEX5, AZIN2, TPI1, LTC4S, AKT2, WARS2, PSEN1, PTGS2, ACACA, HCN3, DARS2, DHTKD1, NPL, ACADL, LPIN3, DECR1, THEM4, PNPLA8, LDHD, N6AMT1, TARS2, GATB, CBR4, MTRR, HACD3, GBA2, KARS1, PAPSS2, PPA2, OAT, EPRS1, HADHA, STAR, MDH1, HADHB, HACL1, MTHFD1L, PDHX, EARS2, EXT2, MDH2, SCAP, BPNT2, DPYD, GSTO2, HACD2, CPS1, MGST2, SLC2A9, HAO2, VARS1, P…	2544	735	13645	1.11068e-20
GOTERM_BP_FAT	GO:0043436~oxoacid metabolic process	244	SLC4A4, CRAT, PYCR3, SDSL, MTHFR, SHMT2, PSAT1, SLC37A4, PEX5, AZIN2, TPI1, LTC4S, AKT2, WARS2, PSEN1, PTGS2, ACACA, HCN3, DARS2, DHTKD1, NPL, ACADL, LPIN3, DECR1, THEM4, PNPLA8, LDHD, N6AMT1, TARS2, GATB, CBR4, MTRR, HACD3, GBA2, KARS1, PAPSS2, PPA2, OAT, EPRS1, HADHA, STAR, MDH1, HADHB, HACL1, MTHFD1L, EARS2, EXT2, MDH2, SCAP, BPNT2, DPYD, GSTO2, HACD2, CPS1, MGST2, HAO2, VARS1, PTGDS, GPX1, GN…	2544	721	13645	1.49373e-20
GOTERM_BP_FAT	GO:0042254~ribosome biogenesis	109	PWP1, RPUSD3, RPL27, NAF1, SNU13, UTP14A, LSG1, ERAL1, RPL23A, RPS25, YBEY, RPL10A, IMP4, RPL26, SIRT7, NSA2_fam|Ribosomal_S8e/biogenesis_NSA2|, BOP1, DDX10, ABT1, RRN3, NOL6, RPL24, DIMT1, NOP58, RIOK1, PIH1D2, RRP9, EIF6, MTERF4, WDR55, NGRN, C1D, C1QBP, WDR74, UTP23, RPL7A, NOP10, NOL10, RPL10, RBIS, WDR43, RPP40, RPSA, DHX30, HELQ, RPS5, EXOSC7, FTSJ3, DDX49, RCL1, RPL7, RPUSD1, RSL1D1, TRMT1…	2544	253	13645	2.85326e-16
GOTERM_BP_FAT	GO:0022613~ribonucleoprotein complex biogenesis	149	PWP1, RPUSD3, RPL27, EIF2S1, NAF1, EIF3F, SNRPF, ATXN2, SNU13, UTP14A, LSG1, GEMIN6, ERAL1, RPL23A, NUFIP1, RPS25, YBEY, RPL10A, IMP4, RPL26, SIRT7, NSA2_fam|Ribosomal_S8e/biogenesis_NSA2|, BOP1, DDX10, ABT1, CELF5, RRN3, NOL6, RPL24, DIMT1, NOP58, RIOK1, NOL3, PIH1D2, RRP9, EIF6, EIF3G, MTERF4, WDR55, NGRN, RPL38, C1D, C1QBP, EIF3D, WDR74, EIF3K, TARBP2, UTP23, RPL7A, NOP10, SNRPE, NOL10, RPL10,…	2544	406	13645	3.40074e-15
GOTERM_BP_FAT	GO:0051186~cofactor metabolic process	116	MCEE, SLC4A4, RSAD1, HSPA9, KMO, TP53I3, MTHFR, SHMT2, ELOVL5, CIAO1, ACOT7, TREX1, TPI1, PGLS, IDH1, PSEN1, COQ5, FITM2, HKDC1, ACACA, HCN3, GPD1L, PNPO, FDXR, NDOR1, MTHFD2, PDSS2, CBR4, MTRR, COX15, EIF6, PGK1, COX10, MDH1, SUCLA2, GLRX3, MTHFD1L, FLAD1, ALDH1L1, COASY, RPE, THEM5, COQ3, G6PD, NQO2, NAMPT, IBA57, NNT, NFU1, GLRX5, ADPGK, IREB2, MVD, IDH2, AKR1A1, HIF1A, DLST, FMO2, VKORC1L1, P…	2544	301	13645	5.1733e-13
GOTERM_BP_FAT	GO:0044283~small molecule biosynthetic process	127	SC5D, ITPA, CTH, PYCR3, SDSL, MTHFR, SHMT2, PSAT1, ELOVL5, THNSL2, ACOT7, NR1H3, TPI1, LTC4S, PLA2G3, COQ5, CACNA1H, ASS1, ACER3, PTGS2, ACACA, SPTSSA, PNPO, FDXR, PNPLA8, PDSS2, INSIG2, CBR4, GATM, MTRR, HACD3, LIPG, PGP, FAM3A, PGK1, OAT, CRY1, BMP2, LSS, PCK2, STAR, MTHFD1L, ABHD3, ASNS, LPGAT1, SCAP, DPYD, LHCGR, HACD2, COQ3, PTK2B, MID1IP1, MGST2, G6PD, MCAT, EBP, PRMT3, HSD17B3, DHCR7, INSI…	2544	348	13645	2.5696e-12
GOTERM_BP_FAT	GO:0034660~ncRNA metabolic process	140	PWP1, RPUSD3, RPL27, NAF1, ELP2, PARN, POLR2L, RARS2, POP7, SNU13, MTO1, UTP14A, WARS2, PIWIL2, RPS25, PRORP, YBEY, RPL10A, DARS2, IMP4, RPL26, ICE2, RPP25, SIRT7, NSA2_fam|Ribosomal_S8e/biogenesis_NSA2|, HRAS, BOP1, DDX10, PUS7, ABT1, NOL6, TARS2, DIMT1, WDR4, GATB, RIOK1, PIH1D2, METTL1, RRP9, KARS1, EIF6, ALKBH1, WDR55, EPRS1, SEPSECS, C1D, RPP25L, TRMT10C, EARS2, WDR74, TRMT5, CDK5RAP1, TARBP…	2544	410	13645	3.80932e-11
GOTERM_BP_FAT	GO:0006732~coenzyme metabolic process	95	MCEE, SLC4A4, DLST, FMO2, PANK4, PDXK, NADK2, KMO, MAT2A, TP53I3, MTHFR, VCP, SHMT2, ME1, ELOVL5, NDUFA9, GPI, MDH1B, ACOT7, TREX1, TPI1, HSD17B4, PGLS, IDH1, PDHB, PSEN1, COQ5, FITM2, HKDC1, ACACA, HCN3, MAT1A, GPD1L, PNPO, FDXR, TIGAR, COQ6, MTHFD2, NUDT7, GAPDH, ACSL4, PDSS2, AIFM2, DGAT1, FOXK2, APIP, ALDOA, MTRR, GPHN, IDO2, GCH1, EIF6, SHMT1, HMGCS1, PGK1, SUCLA2, MDH1, SUCLG2, NADK, MTHFD1…	2544	242	13645	6.23509e-11
GOTERM_BP_FAT	GO:0034470~ncRNA processing	110	PWP1, RPUSD3, RPL27, NAF1, ELP2, PARN, POP7, SNU13, MTO1, UTP14A, RPS25, PRORP, YBEY, RPL10A, IMP4, RPL26, RPP25, SIRT7, NSA2_fam|Ribosomal_S8e/biogenesis_NSA2|, BOP1, DDX10, PUS7, ABT1, NOL6, DIMT1, WDR4, RIOK1, PIH1D2, METTL1, RRP9, EIF6, ALKBH1, WDR55, C1D, RPP25L, TRMT10C, WDR74, TRMT5, CDK5RAP1, TARBP2, UTP23, WDR6, RPL7A, NOP10, NOL10, URM1, TRPT1, WDR43, RPP40, HELQ, OSGEP, GTPBP3, EXOSC7,…	2544	302	13645	1.98215e-10
GOTERM_BP_FAT	GO:0006364~rRNA processing	71	EXOSC7, FTSJ3, PWP1, DDX49, RCL1, RPUSD3, RPL7, RPL27, RPUSD1, NAF1, RSL1D1, TRMT112, GTF2H5, ZNHIT6, RBFA, SNU13, HEATR1, BUD23, UTP14A, NPM3, RPUSD2, RPS25, YBEY, RPL10A, BYSL, IMP4, RPL26, KAT2B, WDR75, SIRT7, EBNA1BP2, NSA2_fam|Ribosomal_S8e/biogenesis_NSA2|, DDX10, BOP1, PES1, ABT1, NOL6, NOB1, DIMT1, TBL3, RIOK1, PIH1D2, NHP2, RRP9, MRTO4, EIF6, BMS1, WDR55, WDR12, RPUSD4, ZNHIT3, C1D, RPS6…	2544	168	13645	1.62047e-09
GOTERM_BP_FAT	GO:0002181~cytoplasmic translation	46	EIF4A2, METTL3, EIF3H, ZC3H15, EIF3G, EIF3A, MIF4GD, GSPT1, TMA7, SSB, EIF3F, PABPC1, RPL15, EIF4B, EIF3D, RPL31, EIF4A1, EIF3L, DHX36, RPL32, DENR, EIF3K, EIF2S2, RPL19, RPL9, RPL22, RPLP0, MCTS1, RPL10A, RPL26, EIF3B, CPEB4, RPS26, RPL13A, RPL6, DRG1, EIF3M, EIF3E, RPL22L1, RPL29, RPL36, RPL8, RPSA, RPL26L1, RPLP2, RPL24	2544	87	13645	1.62047e-09
GOTERM_BP_FAT	GO:0019637~organophosphate metabolic process	223	SLC4A4, NT5C3A, NDUFAF1, ATP5PF, INPP5F, TP53I3, SHMT2, TPI1, GPAT3, PGLS, UPP1, PSEN1, PRDX6, HCN3, LOC101081808, PLPPR4, LDLR, LOC768284, PNPLA8, COX7A2, NUDT2, PIGG, NT5C, KARS1, PAPSS2, ENTPD7, LGR4, HADHA, CYC1, MDH1, PGS1, PDE4A, HSPA8, DUT, PLD1, VAPA, PHB2, BPNT2, DPYD, AGPAT1, CPS1, STOML2, ATP5F1A, PGM3, PLA2G15, TAFAZZIN, INPP5E, ITPKA, IDH2, HIF1A, NDUFS2, SPHK2, SMPD1, UCK1, PIGV, NA…	2544	788	13645	5.075e-09
GOTERM_BP_FAT	GO:0042273~ribosomal large subunit biogenesis	39	FTSJ3, NHP2, RPL7, MRTO4, EIF6, RSL1D1, WDR12, ZNHIT3, ZNHIT6, SNU13, WDR74, FASTKD2, TRAF7, MALSU1, RPL7A, SDAD1, RPL10, RPLP0, RPL23A, RPL10A, RPL26, ZNF622, RPL6, RPL14, Ribosomal_L10e|Ribosomal_L10e/L16|Ribosomal_L10e/L16_sf|, RPL3, NOP16, EBNA1BP2, NSA2_fam|Ribosomal_S8e/biogenesis_NSA2|, RPL35, NLE1, PAK1IP1, BOP1, PES1, DHX30, RPL26L1, NOP2, RPL24, LTO1	2544	73	13645	5.49496e-08
GOTERM_BP_FAT	GO:0032787~monocarboxylic acid metabolic process	127	SLC4A4, AIG1, CRAT, TYSND1, ABAT, ELOVL5, THNSL2, SLC37A4, PEX5, ACOT7, NR1H3, TPI1, ABCD4, IDH1, LTC4S, PLA2G3, AKT2, PSEN1, PTGS2, HKDC1, ACACA, HCN3, ACADL, LPIN3, LOC101100387, DECR1, THEM4, PNPLA8, N6AMT1, LDHD, INSIG2, ETFDH, CBR4, AMACR, HACD3, LIPG, GBA2, DAGLA, EIF6, PGK1, HADHA, PCK2, STAR, HACL1, HADHB, MTHFD1L, ABHD3, ASNS, LPGAT1, SCAP, HACD2, MID1IP1, MGST2, MCAT, HAO2, PRMT3, PTGDS…	2544	398	13645	7.2725e-08
GOTERM_BP_FAT	GO:0016072~rRNA metabolic process	74	EXOSC7, FTSJ3, PWP1, DDX49, RCL1, RPUSD3, RPL7, RPL27, RPUSD1, NAF1, RSL1D1, TRMT112, GTF2H5, ZNHIT6, RBFA, SNU13, HEATR1, BUD23, UTP14A, NPM3, RPUSD2, RPS25, YBEY, RPL10A, BYSL, IMP4, RPL26, KAT2B, WDR75, SIRT7, EBNA1BP2, NSA2_fam|Ribosomal_S8e/biogenesis_NSA2|, DDX10, BOP1, PES1, ABT1, NOL6, NOB1, MRPL44, DIMT1, POLR1E, TBL3, RIOK1, PIH1D2, NHP2, RRP9, MRTO4, EIF6, BMS1, WDR55, POLR1B, WDR12, R…	2544	193	13645	9.89813e-08
GOTERM_BP_FAT	GO:0006399~tRNA metabolic process	62	EXOSC7, AARS1, ELP2, POLR2L, TRMT112, SSB, PUSL1, RARS2, POP7, MTO1, YARS1, WARS2, MTFMT, IARS1, PRORP, DARS2, RPP25, PUS7, DARS1, CLP1, TARS2, WDR4, GATB, METTL1, VARS2, TRMT61B, KARS1, ALKBH1, EPRS1, DUS2, SEPSECS, RPUSD4, RTRAF, THG1L, RPP25L, TRMT1, TRMT10C, EARS2, ELP5, TRMT5, CDK5RAP1, WDR6, ELAC2, NSUN3, PUS1, DDX1, MARS2, HARS2, TPRKB, URM1, VARS1, TRPT1, TRMT6, SARS2, RPP40, DALRD3, NARS…	2544	150	13645	9.89813e-08
GOTERM_BP_FAT	GO:1901135~carbohydrate derivative metabolic process	231	SLC4A4, PCSK6, NDUFAF1, GMPPB, GFUS, ATP5PF, SHMT2, STT3B, GMDS, TPI1, GPAT3, UXS1, PGLS, PARP8, AP2A1, UPP1, PSEN1, GALT, RPN1, OSTC, UAP1, HCN3, LOC101081808, NPL, EDEM3, GALNT18, LOC768284, COX7A2, NUDT2, EDEM1, PIGG, CBR4, NAGLU, GBA2, NT5C, PAPSS2, ENTPD7, STT3A, LGR4, CYC1, Glyco_trans_31, GBA3, PDE4A, HSPA8, DUT, EXT2, BPNT2, DPYD, GM2A, PMM2, COG7, GNE, B4GALT7, STOML2, ATP5F1A, PGM3, TAF…	2544	849	13645	1.01623e-07
GOTERM_BP_FAT	GO:0044712~single-organism catabolic process	194	SLC4A4, CRAT, SDSL, PSMC6, INPP5F, SHMT2, STT3B, PEX5, TPI1, AKT2, UPP1, ULK2, PSEN1, GALT, PRDX6, ACER3, HCN3, DERL2, NPL, EDEM3, ACADL, LPIN3, DECR1, LDLR, PNPLA8, HSD17B14, LDHD, EDEM1, MTRR, GBA2, NT5C, ENTPD7, OAT, HADHA, HINT2, HADHB, MMP19, HACL1, GBA3, ATG4D, PDE4A, TOR1A, LIPE, DUT, PLD1, PHB2, BPNT2, DPYD, GM2A, CPS1, MGST2, UBAC2, RBKS, MMP15, ARFIP2, PLA2G15, TAFAZZIN, STBD1, INPP5E, …	2544	696	13645	3.945e-07
GOTERM_BP_FAT	GO:0009117~nucleotide metabolic process	131	SLC4A4, OLA1, ITPA, NT5C3A, NDUFAF1, ATP5PF, KMO, TP53I3, SHMT2, ACOT7, TREX1, TPI1, PGLS, IDH1, UPP1, PSEN1, GNAI3, HKDC1, HCN3, LOC101081808, SDHAF2, GPD1L, LOC768284, UQCC3, COX7A2, NUDT2, NT5C, PAPSS2, KARS1, EIF6, ENTPD7, PRELID3B, LGR4, PGK1, NDUFA10, CYC1, UQCRFS1, MDH1, PPIF, ATP5F1D, PDE4A, HSPA8, DUT, CMPK1, FLAD1, COASY, DPYD, RPE, LHCGR, GMPR, G6PD, COX7B, NAMPT, SLC25A33, STOML2, ATP…	2544	429	13645	7.06263e-07
GOTERM_BP_FAT	GO:0006629~lipid metabolic process	254	SC5D, CRAT, INPP5F, SLC12A4, SLC37A4, PEX5, GPAT3, LTC4S, AKT2, ANGPTL4, CACNA1H, PRDX6, FDX1, SQLE, PTGS2, ACER3, ACACA, PLPPR4, ACADL, LPIN3, DISP3, DECR1, LDLR, THEM4, PNPLA8, HSD17B14, PDSS2, PIGG, CBR4, HACD3, GBA2, LSS, HADHA, HINT2, STAR, HADHB, HACL1, GBA3, PGS1, LIPE, PLD1, VAPA, CERS2, SCAP, PHB2, BPNT2, MBTPS1, AGPAT1, GGPS1, HACD2, GM2A, HSD3B2, CPS1, MGST2, SPNS2, SCNN1B, EBP, HAO2, …	2544	972	13645	7.41058e-07
GOTERM_BP_FAT	GO:0006520~cellular amino acid metabolic process	83	AARS1, AZIN1, DLST, CTH, AASDH, GLS, HGD, PYCR3, KMO, SDSL, MTHFR, ABAT, SHMT2, RARS2, DDAH1, PSAT1, THNSL2, PSPH, ASL, ODC1, ALDH6A1, AZIN2, YARS1, PLOD2, WARS2, PYCR2, IARS1, SDS, ASS1, DBT, TTC36, DARS2, MAT1A, MCCC2, ABHD14A, BCKDHB, MMUT, ERO1A, DIO1, DARS1, TARS2, APIP, GATB, GATM, MTRR, CAD, VARS2, IDO2, KARS1, SHMT1, OAT, EPRS1, CTPS1, ARG1, EARS2, ASNS, EXT2, IDO1, ETFA, ETFB, PHGDH, DPY…	2544	236	13645	7.77823e-07
GOTERM_BP_FAT	GO:0070129~regulation of mitochondrial translation	19	FASTKD3, LRPPRC, RPUSD3, ALKBH1, NGRN, MRPS27, TACO1, MTG2, MTG1, RCC1L, RPUSD4, SHMT2, TSFM, TRMT10C, TRUB2, CDK5RAP1, FASTKD2, MALSU1, NSUN3	2544	24	13645	9.05884e-07
GOTERM_BP_FAT	GO:0055086~nucleobase-containing small molecule metabolic process	138	SLC4A4, OLA1, ITPA, NT5C3A, NDUFAF1, ATP5PF, KMO, TP53I3, SHMT2, ACOT7, ALDH6A1, TREX1, TPI1, PGLS, IDH1, UPP1, PSEN1, GNAI3, HKDC1, HCN3, LOC101081808, SDHAF2, GPD1L, LOC768284, UQCC3, COX7A2, NUDT2, NT5C, PAPSS2, KARS1, EIF6, ENTPD7, PRELID3B, LGR4, PGK1, NDUFA10, CYC1, UQCRFS1, MDH1, PPIF, ATP5F1D, ENTPD6, PDE4A, HSPA8, DUT, CMPK1, FLAD1, COASY, DPYD, RPE, LHCGR, CPS1, GMPR, G6PD, COX7B, NAMPT…	2544	461	13645	9.13836e-07
GOTERM_BP_FAT	GO:0006753~nucleoside phosphate metabolic process	132	SLC4A4, OLA1, ITPA, NT5C3A, NDUFAF1, ATP5PF, KMO, TP53I3, SHMT2, ACOT7, TREX1, TPI1, PGLS, IDH1, UPP1, PSEN1, GNAI3, HKDC1, HCN3, LOC101081808, SDHAF2, GPD1L, LOC768284, UQCC3, COX7A2, NUDT2, NT5C, PAPSS2, KARS1, EIF6, ENTPD7, PRELID3B, LGR4, PGK1, NDUFA10, CYC1, UQCRFS1, MDH1, PPIF, ATP5F1D, ENTPD6, PDE4A, HSPA8, DUT, CMPK1, FLAD1, COASY, DPYD, RPE, LHCGR, GMPR, G6PD, COX7B, NAMPT, SLC25A33, STO…	2544	436	13645	9.28868e-07
GOTERM_BP_FAT	GO:0044255~cellular lipid metabolic process	205	CRAT, INPP5F, SLC37A4, PEX5, GPAT3, LTC4S, AKT2, PRDX6, PTGS2, ACER3, ACACA, PLPPR4, ACADL, LPIN3, DECR1, LDLR, THEM4, PNPLA8, PDSS2, PIGG, CBR4, HACD3, GBA2, LSS, HADHA, STAR, HADHB, HACL1, GBA3, PGS1, LIPE, PLD1, VAPA, CERS2, SCAP, PHB2, BPNT2, AGPAT1, GGPS1, HACD2, GM2A, CPS1, MGST2, SPNS2, HAO2, STOML2, ZMPSTE24, MOGAT2, PLA2G15, PTGDS, GPX1, TAFAZZIN, INPP5E, ITPKA, AUH, SPHK2, SMPD1, PIGV, …	2544	756	13645	1.19451e-06
GOTERM_BP_FAT	GO:0016053~organic acid biosynthetic process	72	FASN, DEPDC1B, CTH, GLS, PYCR3, SDSL, MTHFR, SHMT2, PSAT1, ELOVL5, THNSL2, PSPH, ASL, ACOT7, NR1H3, PLA2G4A, LTC4S, PLOD2, PLA2G3, ERLIN2, PYCR2, STARD4, SDS, LTA4H, PTGS2, ACACA, ASS1, PNPLA8, INSIG2, APIP, CBR4, GATM, HACD3, MTRR, LIPG, SCD, CAD, GCH1, SHMT1, OAT, NANP, STAR, ASAH2, MTHFD1L, ABHD3, PRKAB1, LPL, ASNS, LIAS, LPGAT1, PHGDH, ELOVL6, ACSM3, DPYD, ACSM4, RBP1, HACD2, ELOVL4, ACLY, MI…	2544	197	13645	1.30422e-06
GOTERM_BP_FAT	GO:0046394~carboxylic acid biosynthetic process	72	FASN, DEPDC1B, CTH, GLS, PYCR3, SDSL, MTHFR, SHMT2, PSAT1, ELOVL5, THNSL2, PSPH, ASL, ACOT7, NR1H3, PLA2G4A, LTC4S, PLOD2, PLA2G3, ERLIN2, PYCR2, STARD4, SDS, LTA4H, PTGS2, ACACA, ASS1, PNPLA8, INSIG2, APIP, CBR4, GATM, HACD3, MTRR, LIPG, SCD, CAD, GCH1, SHMT1, OAT, NANP, STAR, ASAH2, MTHFD1L, ABHD3, PRKAB1, LPL, ASNS, LIAS, LPGAT1, PHGDH, ELOVL6, ACSM3, DPYD, ACSM4, RBP1, HACD2, ELOVL4, ACLY, MI…	2544	197	13645	1.30422e-06
GOTERM_BP_FAT	GO:0000959~mitochondrial RNA metabolic process	25	FASTKD3, LRPPRC, TRMT61B, MTERF4, SUPV3L1, RPUSD4, TRMT10C, EARS2, MTO1, CDK5RAP1, TRMT5, FASTKD2, ELAC2, WARS2, PNPT1, TWNK, PRORP, DARS2, GRSF1, FASTKD1, SLC25A33, TEFM, MRPL12, TFB2M, YARS2	2544	40	13645	1.97418e-06
GOTERM_BP_FAT	GO:0006631~fatty acid metabolic process	88	FASN, DEPDC1B, AIG1, CRAT, TYSND1, LONP2, SGPL1, MECR, ELOVL5, THNSL2, PEX5, ACOT7, NR1H3, HSD17B4, ACAT2, PLA2G4A, ABCD4, LTC4S, AKT2, PLA2G3, ERLIN2, PDPN, CRYL1, LTA4H, PTGS2, ACACA, ACADL, LPIN3, DECR1, THEM4, PNPLA8, NUDT7, ACSL4, INSIG2, ETFDH, PTGR1, CBR4, HACD3, LIPG, SCD, DAGLA, EIF6, NAAA, HADHA, PCK2, HACL1, HADHB, ASAH2, ABHD3, PRKAB1, LPL, LIAS, MFSD2A, NUDT19, TNFRSF1A, ETFA, ETFB, …	2544	261	13645	1.97418e-06
GOTERM_BP_FAT	GO:0006066~alcohol metabolic process	65	SC5D, SPHK2, TM7SF2, SGPP1, SMPD1, CFTR, PLCG2, HSD17B7, PPIP5K1, NSDHL, TPI1, SULT1B1, BICD2, SPTLC2, PLPP2, ERLIN2, PIP4P1, FDX1, SQLE, ACER3, SPTSSA, SREBF1, FDXR, LOC101100387, LDLR, INSIG2, IDI1, RDH11, PGP, GBA2, CUBN, NAAA, ITPK1, HMGCS1, LSS, PCK2, STAR, GDE1, NUDT10, ASAH2, PECR, LPCAT3, LIPE, SCARB1, HMGCR, SCAP, BPNT2, LHCGR, RBP1, COQ3, PTK2B, G6PD, GDPD1, EBP, INSIG1, DHCR7, ADH5, SU…	2544	175	13645	3.53888e-06
GOTERM_BP_FAT	GO:0007005~mitochondrion organization	122	UQCC6, VAT1, NDUFAF1, BCS1L, TACO1, NDUFA2, FGD4, COA5, FBXW7, PEX5, MTO1, MIPEP, COX18, ULK2, TWNK, SCO2, DMAC2, PRORP, PLAUR, LYRM7, SDHAF2, MSTO1, SLC35F6, CHCHD3, RAB3A, THEM4, UQCC3, COX7A2, PSMD10, FASTKD3, AIFM1, GRPEL1, NOL3, NDUFS4, TMEM70, MTERF4, NDUFA10, COX10, LETM1, CYRIB, UQCRFS1, OMA1, PPIF, RCC1L, CTTN, PRELID1, SUPV3L1, TMEM135, ATG4D, TRMT10C, HSPD1, TRMT5, CDK5RAP1, SCO1, ENDO…	2544	404	13645	3.72049e-06
GOTERM_BP_FAT	GO:0008610~lipid biosynthetic process	128	SC5D, ELOVL5, THNSL2, ST3GAL2, ACOT7, NR1H3, GPAT3, IDH1, LTC4S, PLA2G3, CACNA1H, ST6GALNAC3, SQLE, ACER3, PTGS2, FITM2, ACACA, SPTSSA, SMPD4, LPIN3, PIGA, LDLR, PNPLA8, PDSS2, INSIG2, PIGG, CBR4, HACD3, LIPG, EIF6, BMP2, LSS, PCK2, STAR, ST6GALNAC5, PGS1, PCYT2, ABHD3, PLD1, VAPA, CERS2, LPGAT1, SCAP, GGPS1, AGPAT1, LHCGR, HACD2, HSD3B2, MID1IP1, MGST2, G6PD, MCAT, EBP, PRMT3, HSD17B3, AGK, MOGA…	2544	430	13645	4.00146e-06
GOTERM_BP_FAT	GO:1901615~organic hydroxy compound metabolic process	96	SC5D, SPHK2, TM7SF2, SGPP1, PDXK, SMPD1, PDE1B, CFTR, SLC1A1, PLCG2, HSD17B7, MSMO1, SLC37A4, COMT, PPIP5K1, NSDHL, TPI1, SULT1B1, BICD2, SPTLC2, PLPP2, ERLIN2, STARD4, CACNA1H, PIP4P1, FDX1, SQLE, ACER3, SPTSSA, TRPC1, SREBF1, PNPO, FDXR, LOC101100387, LDLR, DIO1, LDHD, INSIG2, IDI1, RDH11, SLCO1C1, AMACR, PGP, GBA2, CUBN, GPR37, NAAA, ITPK1, HMGCS1, TOMT, BMP2, LSS, CDH3, PCK2, STAR, GDE1, NUDT…	2544	298	13645	4.65301e-06
GOTERM_BP_FAT	GO:0032543~mitochondrial translation	28	FASTKD3, RPUSD3, MRPL16, MTRF1L, NGRN, MRPL2, RCC1L, RPUSD4, RARS2, MRPS35, TRMT10C, EARS2, TRUB2, CDK5RAP1, FASTKD2, MALSU1, WARS2, CHCHD1, MRPS28, MRPS27, GFM2, DARS2, TUFM, TSFM, MRPS14, MRPL44, YARS2, GATB	2544	51	13645	8.08502e-06
GOTERM_BP_FAT	GO:0007031~peroxisome organization	21	SEC16B, PEX5L, PEX1, RAB8B, PEX14, PEX11B, PEX7, PEX11A, FGD4, PEX16, LONP2, HACL1, ABCD1, SCP2, PEX5, PEX6, PEX19, PEX13, ABCD4, PEX10, PEX3	2544	32	13645	1.09679e-05
GOTERM_BP_FAT	GO:0016126~sterol biosynthetic process	21	ERLIN2, SCAP, SC5D, TM7SF2, SQLE, HMGCS1, G6PD, LSS, CFTR, EBP, SREBF1, HSD17B7, INSIG1, DHCR7, MSMO1, DHCR24, MVD, INSIG2, IDI1, FDFT1, HMGCR	2544	32	13645	1.09679e-05
GOTERM_BP_FAT	GO:0051188~cofactor biosynthetic process	50	RSAD1, HSPA9, PANK4, PDXK, NADK2, PGRMC1, MAT2A, ELOVL5, NDUFA9, CIAO1, ACOT7, PDHB, COQ5, ACACA, MAT1A, PNPO, FDXR, NDOR1, CIAPIN1, COQ6, PDSS2, ISCU, COX15, GPHN, IDO2, GCH1, HSCB, COX10, GLRX3, NADK, MTHFD1L, NFS1, COQ8B, LIAS, FLAD1, IDO1, COASY, ELOVL6, COQ3, ELOVL4, ACLY, PDK1, NAMPT, NARS1, IBA57, NFU1, PTS, GLRX5, IREB2, MOCS2	2544	127	13645	2.12311e-05
GOTERM_BP_FAT	GO:0008203~cholesterol metabolic process	33	GBA2, SC5D, CUBN, TM7SF2, HMGCS1, SMPD1, LSS, CFTR, STAR, HSD17B7, LPCAT3, LIPE, NSDHL, SCARB1, HMGCR, ERLIN2, SCAP, PIP4P1, FDX1, SQLE, G6PD, EBP, FDXR, SREBF1, INSIG1, DHCR7, LDLR, NFE2L1, MVD, INSIG2, DHCR24, IDI1, FDFT1	2544	69	13645	2.48159e-05
GOTERM_BP_FAT	GO:1902653~secondary alcohol biosynthetic process	19	ERLIN2, SCAP, SC5D, TM7SF2, HMGCS1, G6PD, LSS, CFTR, EBP, SREBF1, HSD17B7, INSIG1, DHCR7, DHCR24, MVD, INSIG2, IDI1, FDFT1, HMGCR	2544	28	13645	2.52704e-05
GOTERM_BP_FAT	GO:0006695~cholesterol biosynthetic process	19	ERLIN2, SCAP, SC5D, TM7SF2, HMGCS1, G6PD, LSS, CFTR, EBP, SREBF1, HSD17B7, INSIG1, DHCR7, DHCR24, MVD, INSIG2, IDI1, FDFT1, HMGCR	2544	28	13645	2.52704e-05
GOTERM_BP_FAT	GO:1902652~secondary alcohol metabolic process	33	GBA2, SC5D, CUBN, TM7SF2, HMGCS1, SMPD1, LSS, CFTR, STAR, HSD17B7, LPCAT3, LIPE, NSDHL, SCARB1, HMGCR, ERLIN2, SCAP, PIP4P1, FDX1, SQLE, G6PD, EBP, FDXR, SREBF1, INSIG1, DHCR7, LDLR, NFE2L1, MVD, INSIG2, DHCR24, IDI1, FDFT1	2544	70	13645	3.47344e-05
GOTERM_BP_FAT	GO:0044242~cellular lipid catabolic process	63	AIG1, SMPD1, PNPLA2, CRAT, INPP5F, SGPL1, PLCG2, PEX5, HSD17B4, ACAT2, PLA2G4A, ABCD4, GLA, AKT2, SPTLC2, PRDX6, ACER3, SMPD4, ACADL, LPIN3, DECR1, LDLR, NEU1, PNPLA8, PLA2G7, NUDT7, SMPD2, ETFDH, ABHD12, LIPG, GBA2, DAGLA, HADHA, PCK2, HACL1, HADHB, GBA3, ASAH2, NAGA, ABHD3, LIPE, LPL, SCARB1, MFSD2A, NUDT19, ETFA, ETFB, ACAA2, GM2A, CPS1, MGST2, PEX7, GDPD1, PLBD1, ABCD1, PLA2G15, ECHDC2, ABHD5…	2544	178	13645	3.47344e-05
GOTERM_BP_FAT	GO:0009225~nucleotide-sugar metabolic process	18	CSGALNACT1, GALT, EXTL2, UAP1, PMM2, GMPPB, GFUS, GNPDA2, GNE, PGM3, FUT8, GNPNAT1, GMDS, GFPT2, UXS1, GNPDA1, UAP1L1, TGDS	2544	26	13645	3.64563e-05
GOTERM_BP_FAT	GO:0006101~citrate metabolic process	18	ACO2, DLST, ACLY, SDHB, DHTKD1, SUCLG1, SDHAF2, MDH1, CS, SUCLA2, SUCLG2, SDHD, MDH1B, IREB2, MDH2, IDH2, OGDHL, IDH1	2544	26	13645	3.64563e-05
GOTERM_BP_FAT	GO:0072350~tricarboxylic acid metabolic process	19	ACO2, DLST, ACLY, ASS1, SDHB, DHTKD1, SUCLG1, SDHAF2, MDH1, CS, SUCLA2, SUCLG2, SDHD, MDH1B, IREB2, MDH2, IDH2, OGDHL, IDH1	2544	29	13645	4.97067e-05
GOTERM_BP_FAT	GO:0016125~sterol metabolic process	35	GBA2, SC5D, CUBN, TM7SF2, HMGCS1, SMPD1, LSS, CFTR, STAR, HSD17B7, MSMO1, LPCAT3, LIPE, NSDHL, SCARB1, HMGCR, ERLIN2, SCAP, PIP4P1, FDX1, SQLE, G6PD, EBP, FDXR, SREBF1, CYP51A1, INSIG1, DHCR7, LDLR, NFE2L1, MVD, INSIG2, DHCR24, IDI1, FDFT1	2544	78	13645	5.48045e-05
GOTERM_BP_FAT	GO:0046395~carboxylic acid catabolic process	63	DLST, AIG1, GLS, CRAT, GNPDA2, HGD, SDSL, ABAT, SHMT2, DDAH1, GUSB, THNSL2, PEX5, ALDH6A1, HSD17B4, ACAT2, ABCD4, AKT2, SDS, DBT, MAT1A, MCCC2, NPL, ACADL, BCKDHB, LPIN3, DECR1, LDHD, NUDT7, ETFDH, RENBP, MTRR, IDO2, SHMT1, OAT, HADHA, PCK2, HACL1, HADHB, ARG1, ABHD3, MFSD2A, NUDT19, ALDH1L1, IDO1, ETFA, ETFB, ACAA2, PGD, PEX7, HIBADH, AMDHD1, ABCD1, DLD, HIBCH, GOT2, ECHDC2, CPT2, SLC25A17, GNPD…	2544	182	13645	7.49725e-05
GOTERM_BP_FAT	GO:0016054~organic acid catabolic process	63	DLST, AIG1, GLS, CRAT, GNPDA2, HGD, SDSL, ABAT, SHMT2, DDAH1, GUSB, THNSL2, PEX5, ALDH6A1, HSD17B4, ACAT2, ABCD4, AKT2, SDS, DBT, MAT1A, MCCC2, NPL, ACADL, BCKDHB, LPIN3, DECR1, LDHD, NUDT7, ETFDH, RENBP, MTRR, IDO2, SHMT1, OAT, HADHA, PCK2, HACL1, HADHB, ARG1, ABHD3, MFSD2A, NUDT19, ALDH1L1, IDO1, ETFA, ETFB, ACAA2, PGD, PEX7, HIBADH, AMDHD1, ABCD1, DLD, HIBCH, GOT2, ECHDC2, CPT2, SLC25A17, GNPD…	2544	182	13645	7.49725e-05
GOTERM_BP_FAT	GO:0006790~sulfur compound metabolic process	80	CHST11, MCEE, DLST, EXT1, CTH, PAPSS1, HSPA9, SLC1A1, MAT2A, MTHFR, ELOVL5, CIAO1, ACOT7, HSD17B4, GLCE, SULT1B1, IDH1, SGSH, PDHB, FITM2, ACACA, MAT1A, MMUT, LOC102901968, NDOR1, CIAPIN1, LOC101083370, NUDT7, ACSL4, LOC101088902, DGAT1, APIP, EEF1G, ISCU, MTRR, CSGALNACT1, PAPSS2, HMGCS1, HSCB, SUCLA2, CHPF2, GLRX3, SUCLG2, NFS1, LIAS, EXT2, NUDT19, DGAT2, GSTT4, PHGDH, ELOVL6, ACSM3, BPNT2, B4G…	2544	250	13645	7.49725e-05
GOTERM_BP_FAT	GO:0042255~ribosome assembly	27	MRTO4, EIF6, NGRN, MTERF4, MRPL22, C1QBP, FASTKD2, TRAF7, CAMK2A, EIF2A, MRPS7, RPL10, RPLP0, ERAL1, RPL23A, RPL6, Ribosomal_L10e|Ribosomal_L10e/L16|Ribosomal_L10e/L16_sf|, RPL3, NLE1, RPSA, BOP1, DHX30, ABT1, DDX3X, RPS5, NOP2, RPL24	2544	53	13645	7.49725e-05
GOTERM_BP_FAT	GO:0022618~ribonucleoprotein complex assembly	71	PRPF31, EIF3H, EIF2S1, NAF1, EIF3F, SNRPF, DICER1, ZNHIT6, EIF4B, ATXN2, DENR, FASTKD2, NUDT21, EIF2A, MRPS7, GEMIN6, RPLP0, ERAL1, Cwc2/Slt11, RPL23A, NUFIP1, SNRPC, EIF3B, RPL13A, RPL3, NLE1, BOP1, ABT1, CELF5, DDX3X, CLP1, NOP2, RPL24, NOL3, PIH1D2, MRTO4, EIF6, EIF3G, MTERF4, NGRN, MRPL22, UBAP2L, EIF3A, LSM4, RPL38, ZNHIT3, EIF3D, C1QBP, EIF3L, EIF3K, TRAF7, EIF2S2, TARBP2, CAMK2A, SNRPE, RP…	2544	214	13645	7.78013e-05
GOTERM_BP_FAT	GO:0006099~tricarboxylic acid cycle	17	ACO2, DLST, SDHB, DHTKD1, SUCLG1, SDHAF2, MDH1, CS, SUCLA2, SUCLG2, SDHD, MDH1B, IREB2, MDH2, IDH2, OGDHL, IDH1	2544	25	13645	0.000111865
GOTERM_BP_FAT	GO:0044282~small molecule catabolic process	79	DLST, AIG1, GLS, CRAT, GNPDA2, HGD, SDSL, ABAT, SHMT2, DDAH1, GUSB, THNSL2, PEX5, ALDH6A1, TPI1, HSD17B4, ACAT2, ABCD4, SULT1B1, AKT2, GALT, SDS, DBT, MAT1A, MCCC2, NPL, ACADL, BCKDHB, LPIN3, LOC101100387, DECR1, GALE, LDHD, NUDT7, ETFDH, FOXK2, RENBP, MTRR, IDO2, SHMT1, ENTPD7, OAT, HADHA, PCK2, HACL1, HADHB, ARG1, ABHD3, SCARB1, MFSD2A, NUDT19, ALDH1L1, IDO1, ETFA, ENTPD4, ETFB, ACAA2, BPNT2, P…	2544	249	13645	0.00012255
GOTERM_BP_FAT	GO:0071826~ribonucleoprotein complex subunit organization	74	PRPF31, EIF3H, EIF2S1, NAF1, EIF3F, SNRPF, DICER1, VCP, ZNHIT6, EIF4B, ATXN2, DENR, FASTKD2, NUDT21, EIF2A, MRPS7, GEMIN6, RPLP0, ERAL1, GFM2, Cwc2/Slt11, RPL23A, NUFIP1, SNRPC, EIF3B, RPL13A, RPL3, NLE1, BOP1, ABT1, CELF5, DDX3X, CLP1, NOP2, RPL24, NOL3, PIH1D2, MRTO4, EIF6, EIF3G, MTERF4, NGRN, MRPL22, UBAP2L, EIF3A, LSM4, RPL38, ZNHIT3, EIF3D, C1QBP, EIF3L, EIF3K, TRAF7, EIF2S2, TARBP2, CAMK2A…	2544	229	13645	0.00012922
GOTERM_BP_FAT	GO:1901565~organonitrogen compound catabolic process	75	DLST, ITPA, SMPD1, GLS, HGD, SDSL, SGPL1, ABAT, VCP, SHMT2, DDAH1, THNSL2, COMT, RIDA, PDE8B, IDE, ALDH6A1, PLA2G4A, GLA, SGSH, UPP1, SDS, LTA4H, NUDT15, ACER3, DBT, SMPD4, MAT1A, MCCC2, BCKDHB, NEU1, LNPEP, PNPLA8, PLA2G7, NUDT7, SMPD2, TRHDE, ABHD12, MTRR, GBA2, NT5C, IDO2, NT5M, DERA, SHMT1, ENTPD7, OAT, TOMT, NUDT10, CPQ, GBA3, ASAH2, NAGA, ARG1, NT5E, PDE4A, DUT, XPNPEP1, NUDT19, ALDH1L1, ID…	2544	235	13645	0.000180671
GOTERM_BP_FAT	GO:0043574~peroxisomal transport	14	PEX5L, PEX1, RAB8B, PEX14, PEX7, PEX16, LONP2, HACL1, PEX5, PEX6, PEX19, PEX13, PEX10, PEX3	2544	19	13645	0.000374748
GOTERM_BP_FAT	GO:0006625~protein targeting to peroxisome	14	PEX5L, PEX1, RAB8B, PEX14, PEX7, PEX16, LONP2, HACL1, PEX5, PEX6, PEX19, PEX13, PEX10, PEX3	2544	19	13645	0.000374748
GOTERM_BP_FAT	GO:0072663~establishment of protein localization to peroxisome	14	PEX5L, PEX1, RAB8B, PEX14, PEX7, PEX16, LONP2, HACL1, PEX5, PEX6, PEX19, PEX13, PEX10, PEX3	2544	19	13645	0.000374748
GOTERM_BP_FAT	GO:0072662~protein localization to peroxisome	14	PEX5L, PEX1, RAB8B, PEX14, PEX7, PEX16, LONP2, HACL1, PEX5, PEX6, PEX19, PEX13, PEX10, PEX3	2544	19	13645	0.000374748
GOTERM_BP_FAT	GO:0009451~RNA modification	45	FTSJ3, METTL3, AARS1, NHP2, METTL1, RPUSD3, TRMT61B, ALKBH1, ELP2, NAF1, RPUSD1, DUS2, TRMT112, PUSL1, RPUSD4, THG1L, EMG1, TRMT10C, MTO1, TRMT1, ELP5, MRM2, TRUB2, CDK5RAP1, TRMT5, BUD23, NSUN3, WDR6, PUS1, PUS7L, NOP10, MTFMT, RPUSD2, TPRKB, URM1, TRMT6, PUS7, DKC1, TFB2M, OSGEP, NOP2, CD4H9orf64, DIMT1, GTPBP3, WDR4	2544	121	13645	0.000402097
GOTERM_BP_FAT	GO:0005975~carbohydrate metabolic process	119	CHST11, SLC4A4, FUOM, IGFBP3, PFKFB4, GNPDA2, SPATA20, SLC37A4, ST3GAL2, TREX1, TPI1, UXS1, PGLS, AP2A1, IDH1, AKT2, MYORG, PHKB, PSEN1, GALT, ST6GALNAC3, HKDC1, HCN3, GPD1L, NPL, EDEM3, SIRT7, NEU1, GALE, EDEM1, SIAE, RENBP, PFKFB3, GYG2, PGP, GBA2, GALK2, CHST10, FAM3A, EIF6, ITPK1, PGK1, CRY1, LOC111557571, PCK2, MDH1, ST6GALNAC5, GBA3, USP7, EXT2, MDH2, 6hp_glycosidase-like_sf|Glyco_hydro_47|…	2544	431	13645	0.000534214
GOTERM_BP_FAT	GO:0008033~tRNA processing	39	AARS1, METTL1, TRMT61B, ALKBH1, ELP2, DUS2, TRMT112, SSB, PUSL1, RPUSD4, RTRAF, POP7, THG1L, RPP25L, TRMT10C, MTO1, TRMT1, ELP5, CDK5RAP1, TRMT5, ELAC2, NSUN3, WDR6, PUS1, MTFMT, PRORP, DDX1, TPRKB, RPP25, URM1, TRPT1, TRMT6, RPP40, PUS7, CLP1, OSGEP, CD4H9orf64, GTPBP3, WDR4	2544	100	13645	0.000543223
GOTERM_BP_FAT	GO:0006793~phosphorus metabolic process	492	LTBR, SLC4A4, PWP1, NT5C3A, NDUFAF1, FBXW7, TPI1, GPAT3, PGLS, IGF1R, BRAP, PHPT1, UPP1, ULK2, CDKN1C, PSEN1, PRKCI, ACACA, SBK1, HCN3, LOC101081808, PDCL3, STK3, IL12RB2, CAPRIN2, PNPLA8, COX7A2, NUDT2, PIGG, HACD3, NT5C, KARS1, SPATC1L, HADHA, CYC1, MET, REN, PLD1, PDP2, VAPA, HTATIP2, GTF2H1, HAX1, AGPAT1, ARR3, NHERF1, GNE, ATP5F1A, TRPT1, IGFBP4, TAFAZZIN, INPP5E, ATR, ITPKA, LPAR3, GNPDA1, …	2544	2231	13645	0.000761518
GOTERM_BP_FAT	GO:0002183~cytoplasmic translational initiation	20	METTL3, EIF4A2, EIF3H, EIF3G, EIF3A, MIF4GD, MCTS1, EIF3B, SSB, RPL13A, EIF3F, EIF3M, EIF3E, EIF4B, EIF3D, EIF4A1, EIF3L, DENR, EIF3K, EIF2S2	2544	37	13645	0.000893248
GOTERM_BP_FAT	GO:0046165~alcohol biosynthetic process	33	PGP, SC5D, SPHK2, TM7SF2, HMGCS1, LSS, CFTR, PCK2, PLCG2, HSD17B7, ASAH2, LPCAT3, PPIP5K1, BICD2, SPTLC2, HMGCR, ERLIN2, SCAP, LHCGR, PTK2B, ACER3, SPTSSA, G6PD, EBP, SREBF1, INSIG1, DHCR7, ITPKA, MVD, INSIG2, DHCR24, IDI1, FDFT1	2544	81	13645	0.00114178
GOTERM_BP_FAT	GO:0006633~fatty acid biosynthetic process	39	HACD3, LIPG, SCD, FASN, DEPDC1B, ASAH2, ELOVL5, THNSL2, ABHD3, PRKAB1, ACOT7, LPL, NR1H3, LIAS, PLA2G4A, LTC4S, PLA2G3, LPGAT1, ERLIN2, ELOVL6, ACSM3, ACSM4, HACD2, LTA4H, PTGS2, ELOVL4, ACLY, MID1IP1, ACACA, MGST2, MCAT, FADS2, FADS3, ABCD1, PTGDS, MGST3, PNPLA8, INSIG2, CBR4	2544	103	13645	0.00115552
GOTERM_BP_FAT	GO:0001522~pseudouridine synthesis	13	PUS1, PUS7L, NOP10, NHP2, RPUSD3, RPUSD2, NAF1, RPUSD1, PUSL1, RPUSD4, DKC1, PUS7, TRUB2	2544	18	13645	0.00123776
GOTERM_BP_FAT	GO:0043038~amino acid activation	22	WARS2, AARS1, IARS1, VARS2, KARS1, AASDH, EPRS1, DARS2, MARS2, RARS2, HARS2, VARS1, SARS2, EARS2, NARS2, DALRD3, YARS1, DARS1, TARS2, QARS1, GATB, YARS2	2544	44	13645	0.00123776
GOTERM_BP_FAT	GO:1901617~organic hydroxy compound biosynthetic process	49	SC5D, SPHK2, TM7SF2, PDXK, CFTR, PLCG2, HSD17B7, MSMO1, PPIP5K1, BICD2, SPTLC2, ERLIN2, STARD4, CACNA1H, SQLE, ACER3, SPTSSA, TRPC1, SREBF1, PNPO, INSIG2, IDI1, PGP, GPR37, HMGCS1, BMP2, LSS, CDH3, PCK2, STAR, ASAH2, LPCAT3, HMGCR, SCAP, LHCGR, OPN3, GIPC1, PTK2B, G6PD, EBP, HSD17B3, CITED1, INSIG1, DHCR7, ITPKA, MVD, DHCR24, CYP19A1, FDFT1	2544	142	13645	0.00131813
GOTERM_BP_FAT	GO:0019693~ribose phosphate metabolic process	100	SLC4A4, OLA1, ITPA, NDUFAF1, ATP5PF, SHMT2, ACOT7, TREX1, TPI1, PGLS, UPP1, PSEN1, GNAI3, HKDC1, HCN3, LOC101081808, SDHAF2, LOC768284, UQCC3, COX7A2, NUDT2, NT5C, PAPSS2, EIF6, ENTPD7, PRELID3B, LGR4, PGK1, NDUFA10, CYC1, UQCRFS1, PPIF, ATP5F1D, PDE4A, HSPA8, CMPK1, COASY, DPYD, RPE, LHCGR, G6PD, COX7B, SLC25A33, STOML2, ATP5F1A, GUCY2C, TAFAZZIN, ADPGK, HIF1A, PAPSS1, SPHK2, NDUFS2, PANK4, UCK1…	2544	356	13645	0.00136346
GOTERM_BP_FAT	GO:0006733~oxidoreduction coenzyme metabolic process	42	SLC4A4, IDO2, FMO2, PGK1, NADK2, KMO, MDH1, TP53I3, VCP, NADK, NDUFA9, GPI, MDH1B, TPI1, COQ8B, PGLS, IDH1, IDO1, PSEN1, COQ5, PGD, RPE, COQ3, HCN3, HKDC1, G6PD, NAMPT, GPD1L, FDXR, RPIA, TIGAR, NOCT, NNT, COQ6, GAPDH, ADPGK, IDH2, PDSS2, AIFM2, TKT, FOXK2, ALDOA	2544	116	13645	0.0016457
GOTERM_BP_FAT	GO:0000963~mitochondrial RNA processing	12	SUPV3L1, FASTKD3, RPUSD4, PNPT1, TRMT61B, TRMT10C, MTO1, PRORP, CDK5RAP1, FASTKD2, TRMT5, FASTKD1	2544	16	13645	0.00178819
GOTERM_BP_FAT	GO:0006413~translational initiation	31	EIF4A2, METTL3, EIF3H, EIF2S1, EIF3G, EIF3A, MIF4GD, SSB, EIF3F, EIF4B, EIF2B2, EIF3D, EIF4A1, EIF3L, EIF2B1, BOLL, DENR, EIF3K, PAIP2, EIF2S2, UHMK1, EIF4EBP1, MCTS1, EIF3B, RPL13A, EIF3M, EIF3E, LARP1, RPS6KB1, DDX3X, LTO1	2544	76	13645	0.0019738
GOTERM_BP_FAT	GO:0006637~acyl-CoA metabolic process	27	MCEE, DLST, HMGCS1, SUCLA2, SUCLG2, ELOVL5, ACOT7, HSD17B4, NUDT19, PDHB, DGAT2, ELOVL6, ACSM3, ACSM4, THEM5, ELOVL4, ACLY, FITM2, ACACA, PDK1, GPAM, ACOT11, ABCD1, NUDT7, ACSL4, MVD, DGAT1	2544	63	13645	0.00275154
GOTERM_BP_FAT	GO:0035383~thioester metabolic process	27	MCEE, DLST, HMGCS1, SUCLA2, SUCLG2, ELOVL5, ACOT7, HSD17B4, NUDT19, PDHB, DGAT2, ELOVL6, ACSM3, ACSM4, THEM5, ELOVL4, ACLY, FITM2, ACACA, PDK1, GPAM, ACOT11, ABCD1, NUDT7, ACSL4, MVD, DGAT1	2544	63	13645	0.00275154
GOTERM_BP_FAT	GO:0043039~tRNA aminoacylation	21	WARS2, AARS1, IARS1, VARS2, KARS1, EPRS1, DARS2, MARS2, RARS2, HARS2, VARS1, SARS2, EARS2, NARS2, DALRD3, YARS1, DARS1, TARS2, QARS1, GATB, YARS2	2544	43	13645	0.00291842
GOTERM_BP_FAT	GO:0009108~coenzyme biosynthetic process	33	GPHN, IDO2, GCH1, PANK4, PDXK, NADK2, MAT2A, NADK, ELOVL5, NDUFA9, MTHFD1L, ACOT7, COQ8B, LIAS, FLAD1, PDHB, COASY, IDO1, ELOVL6, COQ5, COQ3, ELOVL4, ACLY, ACACA, PDK1, MAT1A, NAMPT, PNPO, FDXR, COQ6, PTS, PDSS2, MOCS2	2544	85	13645	0.0031055
GOTERM_BP_FAT	GO:0006418~tRNA aminoacylation for protein translation	20	WARS2, AARS1, IARS1, VARS2, KARS1, EPRS1, DARS2, MARS2, RARS2, HARS2, VARS1, SARS2, EARS2, NARS2, DALRD3, YARS1, DARS1, TARS2, QARS1, YARS2	2544	40	13645	0.00312285
GOTERM_BP_FAT	GO:0072330~monocarboxylic acid biosynthetic process	45	HACD3, LIPG, SCD, FASN, DEPDC1B, STAR, ASAH2, ELOVL5, THNSL2, ABHD3, PRKAB1, ACOT7, LPL, NR1H3, ASNS, LIAS, PLA2G4A, LTC4S, PLA2G3, LPGAT1, ERLIN2, ELOVL6, ACSM3, STARD4, ACSM4, RBP1, HACD2, SDS, LTA4H, PTGS2, ELOVL4, ACLY, MID1IP1, ACACA, MGST2, MCAT, FADS2, FADS3, PRMT3, ABCD1, PTGDS, MGST3, PNPLA8, INSIG2, CBR4	2544	131	13645	0.00317279
GOTERM_BP_FAT	GO:0016042~lipid catabolic process	74	AIG1, SMPD1, PNPLA2, CRAT, TYSND1, LONP2, INPP5F, SGPL1, PLCG2, PEX5, HSD17B4, ACAT2, PLA2G4A, ABCD4, GLA, IDH1, AKT2, SPTLC2, PRDX6, HCAR1, ACER3, SMPD4, ACADL, LPIN3, CASP6, DECR1, LDLR, NEU1, HSD17B14, PNPLA8, PLA2G7, NUDT7, SMPD2, ETFDH, ABHD12, LIPG, GBA2, DAGLA, HADHA, PCK2, HINT2, HACL1, IAH1, HADHB, GBA3, APOC1, ASAH2, NAGA, ABHD3, LIPE, PLD1, LPL, SCARB1, MFSD2A, NUDT19, ETFA, ETFB, ACAA…	2544	251	13645	0.00336991
GOTERM_BP_FAT	GO:0006991~response to sterol depletion	10	SCAP, ERLIN2, EIF2A, SREBF1, INSIG1, SPRING1, PIP4P1, LPCAT3, SREBF2, INSIG2	2544	12	13645	0.00343272
GOTERM_BP_FAT	GO:0009141~nucleoside triphosphate metabolic process	72	SLC4A4, OLA1, ITPA, SPHK2, DGUOK, NDUFS2, NDUFAF1, UCK1, ATP5PB, ATP5PF, VCP, SHMT2, AK2, GPI, DTYMK, TREX1, TPI1, PSEN1, GNAI3, NUDT15, HKDC1, HCN3, LOC101081808, NME1, SDHAF2, SDHD, UCK2, TIGAR, NDUFV3, UQCC3, COX7A2, GAPDH, NUDT2, FOXK2, ATP5MC2, ALDOA, CDK1, GPHN, CAD, EIF6, ENTPD7, PRELID3B, NME4, PGK1, BID, NDUFA10, UQCRFS1, CYC1, AK3, CTPS1, PPIF, ATP5F1D, CLPX, PARP1, ATP5MC3, HSPA8, DUT,…	2544	243	13645	0.00356041
GOTERM_BP_FAT	GO:0009226~nucleotide-sugar biosynthetic process	12	PGM3, GNPNAT1, UAP1, GMDS, GFPT2, PMM2, GNPDA2, GMPPB, GFUS, GNPDA1, UXS1, UAP1L1	2544	17	13645	0.00369568
GOTERM_BP_FAT	GO:1901137~carbohydrate derivative biosynthetic process	126	CHST11, GNPDA2, GMPPB, GFUS, ATP5PF, SLC2A4, OST4, STT3B, FUT11, ST3GAL2, GMDS, ACOT7, TREX1, TPI1, UXS1, PARP8, GLCE, AP2A1, GALNT13, UPP1, PSEN1, ST6GALNAC3, RPN1, OSTC, UAP1, PIGA, GALNT18, B3GALT4, LOC768284, XRCC1, NUDT2, PIGG, PAPSS2, TMEM258, STT3A, PRELID3B, LGR4, CHPF2, Glyco_trans_31, ATP5F1D, ST6GALNAC5, SLC51B, DUT, EXT2, CMPK1, COASY, LHCGR, PMM2, COG7, G6PD, B4GALT1, B4GALT7, STOML2…	2544	483	13645	0.00383871
GOTERM_BP_FAT	GO:1901607~alpha-amino acid biosynthetic process	24	GATM, PYCR2, MTRR, PHGDH, CAD, CTH, SDS, SHMT1, ASS1, OAT, GLS, PYCR3, SDSL, MTHFR, SHMT2, PSAT1, PSPH, ASL, GOT2, SEPHS2, ASNS, MTAP, APIP, PLOD2	2544	54	13645	0.00387042
GOTERM_BP_FAT	GO:0008202~steroid metabolic process	58	SC5D, TM7SF2, SMPD1, CFTR, SGPL1, HSD17B7, MSMO1, SLC37A4, PDE8B, NSDHL, HSD17B4, SULT1B1, ERLIN2, STARD4, CACNA1H, RDH16, PIP4P1, FDX1, SQLE, SREBF1, FDXR, LDLR, HSD17B14, INSIG2, IDI1, AMACR, GBA2, CHST10, CUBN, HMGCS1, BMP2, LSS, STAR, LPCAT3, LIPE, SCARB1, HMGCR, SCAP, EPHX2, LHCGR, NPC1, CYP3A132, NR5A2, HSD3B2, G6PD, SCNN1B, EBP, HSD17B3, CYP51A1, HSD11B2, INSIG1, DHCR7, SCP2, NFE2L1, MVD, …	2544	185	13645	0.00387042
GOTERM_BP_FAT	GO:0045333~cellular respiration	46	CDK1, DLST, NDUFS4, NDUFS2, NDUFAF1, BID, NDUFA10, SDHB, COX10, SUCLG1, CYC1, UQCRFS1, CS, MDH1, SUCLA2, PRELID1, SUCLG2, POLG2, IDE, MDH1B, TRAP1, DNAJC15, MDH2, IDH1, ETFB, ETFA, TRPV4, NDUFS3, ACO2, OPN3, SCO2, LOC101081808, LYRM7, DHTKD1, SDHAF2, SDHD, NDUFA5, NDUFV3, TAFAZZIN, UQCC3, SLC25A22, COX7A2, IREB2, IDH2, OGDHL, HIF1A	2544	137	13645	0.00441607
GOTERM_BP_FAT	GO:0008652~cellular amino acid biosynthetic process	25	GATM, MTRR, CAD, CTH, SHMT1, GLS, OAT, PYCR3, SDSL, SHMT2, MTHFR, PSAT1, PSPH, ASL, ASNS, PLOD2, PYCR2, PHGDH, DPYD, SDS, ASS1, GOT2, SEPHS2, MTAP, APIP	2544	58	13645	0.00457477
GOTERM_BP_FAT	GO:0034622~cellular macromolecular complex assembly	205	PICK1, POMP, NDUFAF1, NDUFA2, PSMC6, SNRPF, COA5, ZMYND10, ARPC5L, COX18, GEMIN6, NUP205, SCO2, DMAC2, NUFIP1, COPS7B, TRIM32, COX7A2, ABT1, CELF5, PSMG4, RPL24, FASTKD3, GBA2, AIFM1, PIH1D2, NDUFS4, MTERF4, COX10, CTTN, C1QBP, DNAI4, EIF3D, MET, EIF3K, MSRB1, HAX1, TBCD, CRYAB, PRMT7, EIF3E, ARFIP2, TAFAZZIN, TWF2, CCDC103, ATR, TMEM199, NDUFAF7, MRPS16, NDUFS2, SEC24D, FES, ATPAF2, EIF4B, CENPW…	2544	856	13645	0.00490673
GOTERM_BP_FAT	GO:0000027~ribosomal large subunit assembly	14	MRTO4, RPL10, RPLP0, RPL23A, RPL6, Ribosomal_L10e|Ribosomal_L10e/L16|Ribosomal_L10e/L16_sf|, RPL3, NLE1, BOP1, DHX30, FASTKD2, TRAF7, NOP2, RPL24	2544	23	13645	0.00507989
GOTERM_BP_FAT	GO:0001732~formation of cytoplasmic translation initiation complex	11	EIF3F, EIF3M, EIF3E, EIF3H, EIF3D, EIF3L, EIF3G, EIF3A, EIF3K, EIF2S2, EIF3B	2544	15	13645	0.00538108
GOTERM_BP_FAT	GO:0009199~ribonucleoside triphosphate metabolic process	67	SLC4A4, OLA1, ITPA, SPHK2, NDUFS2, NDUFAF1, UCK1, ATP5PB, ATP5PF, VCP, SHMT2, AK2, GPI, TREX1, TPI1, PSEN1, GNAI3, HKDC1, HCN3, LOC101081808, NME1, SDHAF2, SDHD, UCK2, TIGAR, NDUFV3, UQCC3, COX7A2, GAPDH, NUDT2, FOXK2, ATP5MC2, ALDOA, CDK1, GPHN, CAD, EIF6, ENTPD7, PRELID3B, NME4, PGK1, BID, NDUFA10, UQCRFS1, CYC1, AK3, CTPS1, PPIF, ATP5F1D, CLPX, PARP1, ATP5MC3, HSPA8, DNAJC15, ENTPD4, NDUFS3, C…	2544	226	13645	0.00603069
GOTERM_BP_FAT	GO:0006400~tRNA modification	28	AARS1, METTL1, TRMT61B, ALKBH1, ELP2, DUS2, TRMT112, PUSL1, RPUSD4, THG1L, TRMT10C, MTO1, TRMT1, ELP5, CDK5RAP1, TRMT5, NSUN3, WDR6, PUS1, MTFMT, TPRKB, URM1, TRMT6, PUS7, OSGEP, CD4H9orf64, GTPBP3, WDR4	2544	70	13645	0.00657296
GOTERM_BP_FAT	GO:0044743~protein transmembrane import into intracellular organelle	22	AIFM1, PEX5L, GRPEL1, PEX1, RAB8B, PEX14, TOMM7, PEX7, PEX16, LONP2, TIMM44, AGK, PEX5, TOMM40, HSPD1, DNAJC15, TIMM22, PEX6, PEX19, PEX13, PEX10, PEX3	2544	49	13645	0.00683417
GOTERM_BP_FAT	GO:0097164~ammonium ion metabolic process	44	AZIN1, GPR37, SPHK2, NAAA, SGPP1, SMPD1, TOMT, CRAT, PDE1B, SLC1A1, GDE1, ASAH2, TRH, LPCAT3, COMT, ABHD3, LPCAT2, ODC1, NR1H3, ACHE, AZIN2, VAPA, PLA2G4A, PLA2G3, SPTLC2, PLPP2, DBI, ACER3, SPTSSA, SMPD4, ACADL, SMS, LPCAT4, PLA2G15, SULT1C4, PNPLA8, PLA2G7, CPT2, SMPD2, PLA2G6, AKR1A1, TMLHE, PRKCD, CBR4	2544	132	13645	0.00737102
GOTERM_BP_FAT	GO:0006220~pyrimidine nucleotide metabolic process	18	UPP1, NT5C, DPYD, CAD, NME4, ENTPD7, NT5M, UCK1, NME1, AK3, CTPS1, UCK2, DHODH, DUT, DTYMK, CMPK1, DCK, ENTPD4	2544	36	13645	0.00739353
GOTERM_BP_FAT	GO:0035337~fatty-acyl-CoA metabolic process	13	DGAT2, ELOVL6, THEM5, ELOVL4, FITM2, ELOVL5, ABCD1, ACOT7, NUDT7, HSD17B4, ACSL4, NUDT19, DGAT1	2544	21	13645	0.00799887
GOTERM_BP_FAT	GO:0000154~rRNA modification	14	FTSJ3, NOP10, NHP2, RPUSD3, RPUSD2, RPUSD1, TRMT112, RPUSD4, EMG1, DKC1, TFB2M, BUD23, DIMT1, NSUN3	2544	24	13645	0.00835415
GOTERM_BP_FAT	GO:0055114~oxidation-reduction process	89	DLST, FMO2, NDUFS2, NDUFAF1, CRAT, TYSND1, CS, LONP2, SLC37A4, PEX5, IDE, MDH1B, HSD17B4, ACAT2, ABCD4, IDH1, AKT2, TRABD2B, TRPV4, PHKB, ACO2, SCO2, LOC101081808, LYRM7, DHTKD1, SDHAF2, ACADL, LOC101100387, SDHD, DECR1, NDUFA5, NDUFV3, UQCC3, PLA2G7, SLC25A22, COX7A2, ETFDH, OGDHL, FOXK2, GYG2, CDK1, NDUFS4, ALKBH1, BID, NDUFA10, SDHB, COX10, SUCLG1, HADHA, UQCRFS1, CYC1, PRDX3, SUCLA2, MDH1, HA…	2544	325	13645	0.00835415
GOTERM_BP_FAT	GO:0006739~NADP metabolic process	15	PGD, RPE, FMO2, NADK2, G6PD, TP53I3, NADK, RPIA, TIGAR, NOCT, NNT, PGLS, IDH2, TKT, IDH1	2544	27	13645	0.00835415
GOTERM_BP_FAT	GO:0000470~maturation of LSU-rRNA	15	FTSJ3, RPL7A, RPL7, NHP2, EIF6, RPL10A, RSL1D1, WDR12, ZNHIT6, ZNHIT3, RPL35, SNU13, NSA2_fam|Ribosomal_S8e/biogenesis_NSA2|, BOP1, PES1	2544	27	13645	0.00835415
GOTERM_BP_FAT	GO:0065002~intracellular protein transmembrane transport	26	AIFM1, GRPEL1, TOMM7, LONP2, PEX5, HSPD1, DNAJC15, PEX6, PEX10, AKT2, PEX1, PEX5L, SRP54, RAB8B, PEX14, PEX7, SEC61G, PEX16, TIMM44, AGK, HSPA5, TOMM40, TIMM22, PEX19, PEX13, PEX3	2544	64	13645	0.00866619
GOTERM_BP_FAT	GO:0090407~organophosphate biosynthetic process	92	PAPSS1, SPHK2, CKMT1B, PANK4, PDXK, UCK1, PIGV, ATP5PB, NADK2, ATP5PF, PLCG2, VCP, CKMT2, AK2, PPIP5K1, LPCAT2, ACOT7, DTYMK, TPI1, GPAT3, BICD2, SPTLC2, UPP1, LOC101099332, FITM2, NME1, PNPO, PIGA, UCK2, LOC768284, DHODH, NUDT2, IDI1, PIGG, ATP5MC2, ALDOA, GPHN, CAD, PLSCR3, IDO2, GCH1, PAPSS2, KARS1, PRPSAP2, PRELID3B, NME4, HMGCS1, LGR4, AK3, CTPS1, ATP5F1D, NADK, PARP1, PGS1, PCYT2, LPCAT3, A…	2544	339	13645	0.0087755
GOTERM_BP_FAT	GO:1901136~carbohydrate derivative catabolic process	36	GBA2, NT5C, ITPA, CST3, NT5M, DERA, ENTPD7, GNPDA2, NUDT10, STT3B, GBA3, NAGA, GUSB, PDE8B, NT5E, PDE4A, DUT, GLA, NUDT19, ENTPD4, SGSH, UPP1, DPYD, GM2A, NUDT15, GPD1L, EDEM3, NPL, EDEM2, PDP, NEU1, NUDT7, GNPDA1, EDEM1, RENBP, PRKCD	2544	102	13645	0.00946705
GOTERM_BP_FAT	GO:0032933~SREBP signaling pathway	9	SCAP, ERLIN2, EIF2A, SREBF1, INSIG1, SPRING1, LPCAT3, SREBF2, INSIG2	2544	11	13645	0.0108667
GOTERM_BP_FAT	GO:0071501~cellular response to sterol depletion	9	SCAP, ERLIN2, EIF2A, SREBF1, INSIG1, SPRING1, LPCAT3, SREBF2, INSIG2	2544	11	13645	0.0108667
GOTERM_BP_FAT	GO:0046434~organophosphate catabolic process	38	NT5C, ITPA, NT5M, DERA, ENTPD7, SMPD1, INPP5F, PLCG2, VCP, NUDT10, ENTPD6, PDE8B, NT5E, PDE4A, DUT, SCARB1, PLA2G4A, NUDT19, ENTPD4, UPP1, BPNT2, DPYD, PRDX6, NUDT15, SMPD4, GDPD1, PLBD1, GPD1L, LDLR, PLA2G15, PNPLA8, PLA2G7, INPP5E, NUDT7, SMPD2, PLA2G6, ABHD12, PRKCD	2544	111	13645	0.0117562
GOTERM_BP_FAT	GO:0072521~purine-containing compound metabolic process	98	SLC4A4, OLA1, ITPA, NDUFAF1, ATP5PF, SHMT2, ACOT7, TREX1, TPI1, PSEN1, GNAI3, HKDC1, HCN3, LOC101081808, SDHAF2, LOC768284, UQCC3, COX7A2, NUDT2, NT5C, PAPSS2, EIF6, ENTPD7, PRELID3B, LGR4, PGK1, NDUFA10, CYC1, UQCRFS1, PPIF, ATP5F1D, PDE4A, HSPA8, COASY, DPYD, LHCGR, GMPR, COX7B, SLC2A9, SLC25A33, STOML2, ATP5F1A, GUCY2C, TAFAZZIN, ADPGK, MTAP, HIF1A, PAPSS1, SPHK2, DGUOK, NDUFS2, PANK4, ATP5PB,…	2544	369	13645	0.0117562
GOTERM_BP_FAT	GO:0033108~mitochondrial respiratory chain complex assembly	31	FASTKD3, AIFM1, NDUFAF7, UQCC6, NDUFS4, NDUFS2, BCS1L, NDUFAF1, NDUFA10, TACO1, NDUFA2, UQCRFS1, COA5, NDUFA9, SCO1, TMEM126A, COX18, NDUFS3, TMEM126B, NDUFAF6, COX17, SCO2, DMAC2, LYRM7, SDHAF2, FOXRED1, SLC25A33, NDUFA5, TAFAZZIN, UQCC3, SMIM20	2544	84	13645	0.0119198
GOTERM_BP_FAT	GO:0046460~neutral lipid biosynthetic process	16	DGAT2, PNPLA2, GPAM, PCK2, SREBF1, LPIN3, MOGAT2, LDLR, PLA2G15, CTDNEP1, NR1H3, SCARB1, GPAT3, MFSD2A, PLA2G4A, DGAT1	2544	31	13645	0.0119198
GOTERM_BP_FAT	GO:0046463~acylglycerol biosynthetic process	16	DGAT2, PNPLA2, GPAM, PCK2, SREBF1, LPIN3, MOGAT2, LDLR, PLA2G15, CTDNEP1, NR1H3, SCARB1, GPAT3, MFSD2A, PLA2G4A, DGAT1	2544	31	13645	0.0119198
GOTERM_BP_FAT	GO:0010608~posttranscriptional regulation of gene expression	95	EEF2, ZC3H7A, METTL3, DDX49, LRPPRC, RPUSD3, EIF2S1, NAF1, PARN, MIF4GD, TACO1, ZCCHC17, MOV10, DICER1, SHMT2, PABPC1, RIDA, DHX36, RNASEL, BOLL, FASTKD2, TRUB2, FXR1, PAIP2, NUDT21, PIWIL2, RPS9, RC3H2, PABPC4, PCID2, MYH11, MYD88, RPL22, UHMK1, EIF5A, MTG2, RPL26, EIF3B, YRDC, RPL13A, FASTKD1, BZW1, RPS6KB1, MRPL13, TSFM, CAPRIN2, PUS7, GAPDH, DDX3X, CLP1, SERP1, PRR16, BZW2, FASTKD3, EIF5B, EI…	2544	356	13645	0.0120296
GOTERM_BP_FAT	GO:0006396~RNA processing	170	PWP1, RPUSD3, RPL27, NAF1, ELP2, PARN, PRPF40A, SNRPF, POP7, MRM3, RNASEL, SNU13, RPRD1A, MTO1, FXR1, UTP14A, PIWIL2, ZCRB1, GEMIN6, PRDX6, SRSF9, RPS25, PRORP, YBEY, RPL10A, IMP4, RPL26, RPP25, SIRT7, NSA2_fam|Ribosomal_S8e/biogenesis_NSA2|, BOP1, DDX10, PUS7, ABT1, CELF5, NOL6, TUT1, DIMT1, WDR4, FASTKD3, RIOK1, NOL3, PIH1D2, METTL1, RRP9, EIF6, ALKBH1, WDR55, RTCA, SUPV3L1, PHF5A, C1D, C1QBP, …	2544	705	13645	0.0124449
GOTERM_BP_FAT	GO:0009259~ribonucleotide metabolic process	92	SLC4A4, OLA1, PAPSS1, ITPA, SPHK2, NDUFS2, PANK4, NDUFAF1, UCK1, ATP5PB, ATP5PF, VCP, SHMT2, AK2, PDE8B, GPI, ACOT7, TREX1, TPI1, SULT1B1, UPP1, PSEN1, GNAI3, HKDC1, HCN3, LOC101081808, NME1, SDHAF2, SDHD, UCK2, TIGAR, LOC768284, DHODH, NDUFV3, UQCC3, NUDT7, COX7A2, GAPDH, NUDT2, FOXK2, ATP5MC2, ALDOA, CDK1, GPHN, NT5C, CAD, PAPSS2, EIF6, ENTPD7, PRELID3B, NME4, LGR4, PGK1, BID, NDUFA10, UQCRFS1,…	2544	343	13645	0.012491
GOTERM_BP_FAT	GO:0006163~purine nucleotide metabolic process	91	SLC4A4, OLA1, PAPSS1, ITPA, SPHK2, DGUOK, NDUFS2, PANK4, NDUFAF1, ATP5PB, ATP5PF, VCP, SHMT2, AK2, PDE8B, GPI, ACOT7, TREX1, TPI1, SULT1B1, PSEN1, GNAI3, LOC101099332, NUDT15, HKDC1, HCN3, LOC101081808, NME1, SDHAF2, SDHD, TIGAR, LOC768284, NDUFV3, UQCC3, NUDT7, COX7A2, GAPDH, NUDT2, FOXK2, ATP5MC2, ALDOA, CDK1, GPHN, NT5C, PAPSS2, PRPSAP2, EIF6, ENTPD7, PRELID3B, NME4, LGR4, PGK1, BID, NDUFA10, …	2544	339	13645	0.0130789
GOTERM_BP_FAT	GO:0009123~nucleoside monophosphate metabolic process	71	SLC4A4, OLA1, SPHK2, NDUFS2, NDUFAF1, UCK1, ATP5PB, ATP5PF, VCP, SHMT2, AK2, GPI, TREX1, TPI1, UPP1, PSEN1, HKDC1, HCN3, LOC101081808, SDHAF2, SDHD, UCK2, TIGAR, LOC768284, DHODH, NDUFV3, UQCC3, COX7A2, GAPDH, NUDT2, FOXK2, ATP5MC2, ALDOA, CDK1, NT5C, CAD, EIF6, NT5M, PRELID3B, PGK1, BID, NDUFA10, UQCRFS1, CYC1, AK3, PPIF, ATP5F1D, NUDT10, CLPX, PARP1, ATP5MC3, NT5E, HSPA8, ATIC, DUT, DNAJC15, ND…	2544	251	13645	0.0138796
GOTERM_BP_FAT	GO:0046349~amino sugar biosynthetic process	8	PGM3, GNPNAT1, UAP1, GFPT2, GNPDA2, GNPDA1, UAP1L1, NANP	2544	9	13645	0.0138796
GOTERM_BP_FAT	GO:0006047~UDP-N-acetylglucosamine metabolic process	8	PGM3, GNPNAT1, UAP1, GFPT2, GNPDA2, GNPDA1, GNE, UAP1L1	2544	9	13645	0.0138796
GOTERM_BP_FAT	GO:0016558~protein import into peroxisome matrix	10	PEX5L, PEX1, PEX5, PEX14, PEX6, PEX7, PEX13, LONP2, PEX16, PEX10	2544	14	13645	0.0151729
GOTERM_BP_FAT	GO:0072524~pyridine-containing compound metabolic process	36	SLC4A4, IDO2, FMO2, PDXK, PGK1, NADK2, KMO, MDH1, TP53I3, VCP, NADK, GPI, MDH1B, TPI1, PGLS, IDH1, IDO1, PSEN1, PGD, RPE, HCN3, HKDC1, G6PD, NAMPT, GPD1L, PNPO, RPIA, TIGAR, NOCT, NNT, GAPDH, ADPGK, IDH2, TKT, FOXK2, ALDOA	2544	105	13645	0.0158084
GOTERM_BP_FAT	GO:0071806~protein transmembrane transport	26	AIFM1, GRPEL1, TOMM7, LONP2, PEX5, HSPD1, DNAJC15, PEX6, PEX10, AKT2, PEX1, PEX5L, SRP54, RAB8B, PEX14, PEX7, SEC61G, PEX16, TIMM44, AGK, HSPA5, TOMM40, TIMM22, PEX19, PEX13, PEX3	2544	67	13645	0.0172862
GOTERM_BP_FAT	GO:0046131~pyrimidine ribonucleoside metabolic process	14	UPP1, NT5C, DPYD, CAD, NME4, ENTPD7, UCK1, NME1, AK3, CTPS1, UCK2, DHODH, CMPK1, ENTPD4	2544	26	13645	0.0196904
GOTERM_BP_FAT	GO:0009218~pyrimidine ribonucleotide metabolic process	14	UPP1, NT5C, DPYD, CAD, NME4, ENTPD7, UCK1, NME1, AK3, CTPS1, UCK2, DHODH, CMPK1, ENTPD4	2544	26	13645	0.0196904
GOTERM_BP_FAT	GO:0009144~purine nucleoside triphosphate metabolic process	64	SLC4A4, OLA1, ITPA, SPHK2, DGUOK, NDUFS2, NDUFAF1, ATP5PB, ATP5PF, VCP, SHMT2, AK2, GPI, TREX1, TPI1, PSEN1, GNAI3, NUDT15, HKDC1, HCN3, LOC101081808, NME1, SDHAF2, SDHD, TIGAR, NDUFV3, UQCC3, COX7A2, GAPDH, NUDT2, FOXK2, ATP5MC2, ALDOA, CDK1, GPHN, EIF6, ENTPD7, PRELID3B, NME4, PGK1, BID, NDUFA10, UQCRFS1, CYC1, AK3, PPIF, ATP5F1D, CLPX, PARP1, ATP5MC3, HSPA8, DNAJC15, NDUFS3, COX7B, STOML2, SLC…	2544	224	13645	0.0209845
GOTERM_BP_FAT	GO:0009161~ribonucleoside monophosphate metabolic process	69	SLC4A4, OLA1, SPHK2, NDUFS2, NDUFAF1, UCK1, ATP5PB, ATP5PF, VCP, SHMT2, AK2, GPI, TREX1, TPI1, UPP1, PSEN1, HKDC1, HCN3, LOC101081808, SDHAF2, SDHD, UCK2, TIGAR, LOC768284, DHODH, NDUFV3, UQCC3, COX7A2, GAPDH, NUDT2, FOXK2, ATP5MC2, ALDOA, CDK1, NT5C, CAD, EIF6, PRELID3B, PGK1, BID, NDUFA10, UQCRFS1, CYC1, AK3, PPIF, ATP5F1D, NUDT10, CLPX, PARP1, ATP5MC3, NT5E, HSPA8, ATIC, DNAJC15, NDUFS3, DPYD,…	2544	246	13645	0.0212102
GOTERM_BP_FAT	GO:1901657~glycosyl compound metabolic process	33	GPHN, GBA2, NT5C, NT5C1B, CAD, PRPSAP2, DGUOK, NME4, DERA, ENTPD7, UCK1, AK3, CTPS1, NAGA, GUSB, NT5E, ATIC, CMPK1, GLA, ENTPD4, UPP1, GNAI3, DPYD, NME1, UCK2, DHODH, LOC768284, PRPS2, SULT1C4, MTAP, AKR1A1, APIP, CBR4	2544	95	13645	0.0221707
GOTERM_BP_FAT	GO:0019362~pyridine nucleotide metabolic process	34	SLC4A4, IDO2, FMO2, PGK1, NADK2, KMO, MDH1, TP53I3, VCP, NADK, GPI, MDH1B, TPI1, PGLS, IDH1, IDO1, PSEN1, PGD, RPE, HCN3, HKDC1, G6PD, NAMPT, GPD1L, RPIA, TIGAR, NOCT, NNT, GAPDH, ADPGK, IDH2, TKT, FOXK2, ALDOA	2544	99	13645	0.0221707
GOTERM_BP_FAT	GO:0046496~nicotinamide nucleotide metabolic process	34	SLC4A4, IDO2, FMO2, PGK1, NADK2, KMO, MDH1, TP53I3, VCP, NADK, GPI, MDH1B, TPI1, PGLS, IDH1, IDO1, PSEN1, PGD, RPE, HCN3, HKDC1, G6PD, NAMPT, GPD1L, RPIA, TIGAR, NOCT, NNT, GAPDH, ADPGK, IDH2, TKT, FOXK2, ALDOA	2544	99	13645	0.0221707
GOTERM_BP_FAT	GO:0006091~generation of precursor metabolites and energy	78	SLC4A4, DLST, NDUFS2, NDUFAF1, CS, VCP, SHMT2, SLC37A4, GPI, IDE, MDH1B, TREX1, TPI1, IDH1, AKT2, TRPV4, PHKB, PSEN1, PNPT1, ACO2, SCO2, HKDC1, HCN3, LOC101081808, LYRM7, DHTKD1, SDHAF2, SDHD, NDUFA5, TIGAR, NDUFV3, UQCC3, SLC25A22, COX7A2, GAPDH, OGDHL, FOXK2, ALDOA, GYG2, CDK1, NDUFS4, EIF6, PGK1, BID, NDUFA10, SDHB, COX10, SUCLG1, UQCRFS1, CYC1, SUCLA2, MDH1, PRELID1, PPIF, SUCLG2, POLG2, TRAP…	2544	287	13645	0.0235868
GOTERM_BP_FAT	GO:0006694~steroid biosynthetic process	33	SC5D, TM7SF2, HMGCS1, BMP2, LSS, CFTR, STAR, HSD17B7, MSMO1, LPCAT3, PDE8B, NSDHL, HMGCR, ERLIN2, SCAP, STARD4, CACNA1H, LHCGR, SQLE, HSD3B2, G6PD, EBP, SREBF1, HSD17B3, INSIG1, DHCR7, SCP2, MVD, INSIG2, DHCR24, CYP19A1, IDI1, FDFT1	2544	96	13645	0.0266864
GOTERM_BP_FAT	GO:0072527~pyrimidine-containing compound metabolic process	20	UPP1, NT5C, DPYD, CAD, NME4, ENTPD7, NT5M, CPS1, UCK1, NME1, AK3, CTPS1, UCK2, DHODH, DUT, DTYMK, ALDH6A1, CMPK1, DCK, ENTPD4	2544	47	13645	0.026936
GOTERM_BP_FAT	GO:0070131~positive regulation of mitochondrial translation	10	RCC1L, FASTKD3, RPUSD4, RPUSD3, TRMT10C, NGRN, MRPS27, TRUB2, CDK5RAP1, FASTKD2	2544	15	13645	0.0286938
GOTERM_BP_FAT	GO:0006213~pyrimidine nucleoside metabolic process	14	UPP1, NT5C, DPYD, CAD, NME4, ENTPD7, UCK1, NME1, AK3, CTPS1, UCK2, DHODH, CMPK1, ENTPD4	2544	27	13645	0.0292776
GOTERM_BP_FAT	GO:1901605~alpha-amino acid metabolic process	50	AZIN1, DLST, CTH, GLS, HGD, PYCR3, KMO, SDSL, MTHFR, SHMT2, DDAH1, PSAT1, THNSL2, PSPH, ASL, ODC1, ALDH6A1, AZIN2, PLOD2, PYCR2, SDS, ASS1, TTC36, MAT1A, MCCC2, MMUT, ERO1A, APIP, GATM, MTRR, CAD, IDO2, SHMT1, OAT, CTPS1, ARG1, ASNS, IDO1, PHGDH, CPS1, HIBADH, GCLC, GPT2, AMDHD1, HIBCH, GOT2, GFPT2, P4HA1, SEPHS2, MTAP	2544	167	13645	0.0307891
GOTERM_BP_FAT	GO:0009205~purine ribonucleoside triphosphate metabolic process	62	SLC4A4, OLA1, ITPA, SPHK2, NDUFS2, NDUFAF1, ATP5PB, ATP5PF, VCP, SHMT2, AK2, GPI, TREX1, TPI1, PSEN1, GNAI3, HKDC1, HCN3, LOC101081808, NME1, SDHAF2, SDHD, TIGAR, NDUFV3, UQCC3, COX7A2, GAPDH, NUDT2, FOXK2, ATP5MC2, ALDOA, CDK1, GPHN, EIF6, ENTPD7, PRELID3B, NME4, PGK1, BID, NDUFA10, UQCRFS1, CYC1, AK3, PPIF, ATP5F1D, CLPX, PARP1, ATP5MC3, HSPA8, DNAJC15, NDUFS3, COX7B, STOML2, SLC25A33, ATP5F1A,…	2544	219	13645	0.0315137
GOTERM_BP_FAT	GO:0006641~triglyceride metabolic process	25	LIPG, PNPLA2, PCK2, APOC1, SLC37A4, LIPE, LPL, NR1H3, SCARB1, GPAT3, MFSD2A, DGAT2, CAV3, FITM2, CPS1, GPAM, SREBF1, LPIN3, MOGAT2, LDLR, GPX1, CTDNEP1, ABHD5, INSIG2, DGAT1	2544	66	13645	0.031789
GOTERM_BP_FAT	GO:0006839~mitochondrial transport	48	AIFM1, GRPEL1, NOL3, MCUB, PMPCA, LOC101094418, MTERF4, PRELID3B, BID, SLC25A10, ATP5PB, TOMM7, ATP5PF, LETM1, SFXN4, PPIF, LOC101095941, FBXW7, SLC25A15, HSPD1, DNAJC15, MIPEP, ACAA2, PSEN1, PNPT1, SLC25A1, WBP1L, MICU2, GCLC, TIMM44, BAK1, SLC35F6, SLC25A33, AGK, STOML2, ATP5F1A, VDAC2, ATP5F1C, SLC25A28, THEM4, TOMM40, SLC25A6, SLC25A22, SLC25A11, SLC25A38, TIMM22, MPC1, BAX	2544	159	13645	0.0324437
GOTERM_BP_FAT	GO:0006796~phosphate-containing compound metabolic process	461	LTBR, SLC4A4, PWP1, NT5C3A, NDUFAF1, FBXW7, TPI1, GPAT3, PGLS, IGF1R, BRAP, PHPT1, UPP1, ULK2, CDKN1C, PSEN1, PRKCI, SBK1, HCN3, LOC101081808, PDCL3, STK3, IL12RB2, CAPRIN2, PNPLA8, COX7A2, NUDT2, PIGG, HACD3, NT5C, KARS1, SPATC1L, HADHA, CYC1, MET, REN, PLD1, PDP2, VAPA, HTATIP2, GTF2H1, HAX1, AGPAT1, ARR3, NHERF1, ATP5F1A, TRPT1, IGFBP4, TAFAZZIN, INPP5E, ATR, ITPKA, LPAR3, SMPD1, UBASH3B, UCK1…	2544	2173	13645	0.0353651
GOTERM_BP_FAT	GO:0006457~protein folding	45	GRPEL1, DFFA, HSPA9, SDF2, PPIB, PAAF1, PPIF, QSOX1, CLPX, CCT2, ST13, DNAJC7, TOR1A, HSPA8, PDRG1, HSPD1, TRAP1, CLGN, NUDCD2, TCP1, PFDN4, QSOX2, PDIA5, TBCD, PDIA4, PPIL1, FKBP5, PDILT, MKKS, DNAJC25, PDCL3, FKBP11, PFD_beta-like|Prefoldin|, PPIL6, UNC45B, BAG1, ERO1A, HSPA5, CCT4, P3H1, DNAJA3, CANX, TOR2A, PEX19, CALR	2544	147	13645	0.0353704
GOTERM_BP_FAT	GO:0009060~aerobic respiration	18	ACO2, DLST, SDHB, COX10, DHTKD1, SUCLG1, SDHAF2, MDH1, CS, SUCLA2, SUCLG2, SDHD, MDH1B, IREB2, MDH2, IDH2, OGDHL, IDH1	2544	41	13645	0.0353704
GOTERM_BP_FAT	GO:0006665~sphingolipid metabolic process	38	HACD3, GBA2, SPHK2, NAAA, SGPP1, SERINC2, SMPD1, SGPL1, ST6GALNAC5, GBA3, ASAH2, ELOVL5, NAGA, ST3GAL2, CERS2, VAPA, GLA, SPTLC2, PLPP2, ELOVL6, B4GALT4, ST6GALNAC3, HACD2, GM2A, GAL3ST1, ELOVL4, ACER3, SPTSSA, SMPD4, SPNS2, AGK, NEU1, PLA2G15, CERS3, SMPD2, PLA2G6, BAX, PRKCD	2544	118	13645	0.0353704
GOTERM_BP_FAT	GO:0009100~glycoprotein metabolic process	83	CHST11, EXT1, CST3, PCSK6, GMPPB, OST4, STT3B, DPY19L3, FUT11, B4GAT1, ST3GAL2, TREX1, MUSTN1, PARP8, ALG5, GLCE, GALNT13, SGSH, PSEN1, ST6GALNAC3, RPN1, TUSC3, OSTC, EXTL2, GALNT1, EDEM3, EDEM2, KAT2B, COL11A1, FAM20B, GALNT18, B3GALT4, PARP12, XRCC1, AQP11, EDEM1, PARP16, ST6GAL1, CSGALNACT1, DPY19L2, SERP2, TMEM258, STT3A, XXYLT1, ST8SIA1, BMP2, LOC111557571, CHPF2, Glyco_trans_31, ST6GALNAC5,…	2544	315	13645	0.039148
GOTERM_BP_FAT	GO:0006486~protein glycosylation	56	EXT1, GMPPB, OST4, STT3B, DPY19L3, FUT11, B4GAT1, ST3GAL2, PARP8, ALG5, GALNT13, PSEN1, ST6GALNAC3, RPN1, TUSC3, OSTC, EXTL2, GALNT1, KAT2B, GALNT18, B3GALT4, PARP12, XRCC1, AQP11, PARP16, ST6GAL1, DPY19L2, SERP2, TMEM258, STT3A, XXYLT1, ST8SIA1, Glyco_trans_31, ST6GALNAC5, PARP1, SLC51B, FUT8, MAGT1, EXT2, ALG6, B3GALNT2, B4GALT4, LARGE1, NPC1, MOGS, PMM2, COG7, C1GALT1, POFUT1, B4GALT1, B4GALT7…	2544	195	13645	0.0393485
GOTERM_BP_FAT	GO:0043413~macromolecule glycosylation	56	EXT1, GMPPB, OST4, STT3B, DPY19L3, FUT11, B4GAT1, ST3GAL2, PARP8, ALG5, GALNT13, PSEN1, ST6GALNAC3, RPN1, TUSC3, OSTC, EXTL2, GALNT1, KAT2B, GALNT18, B3GALT4, PARP12, XRCC1, AQP11, PARP16, ST6GAL1, DPY19L2, SERP2, TMEM258, STT3A, XXYLT1, ST8SIA1, Glyco_trans_31, ST6GALNAC5, PARP1, SLC51B, FUT8, MAGT1, EXT2, ALG6, B3GALNT2, B4GALT4, LARGE1, NPC1, MOGS, PMM2, COG7, C1GALT1, POFUT1, B4GALT1, B4GALT7…	2544	195	13645	0.0393485
GOTERM_BP_FAT	GO:0042180~cellular ketone metabolic process	43	IDO2, EIF6, VKORC1L1, BMP2, TYSND1, KMO, LONP2, STAR, ELOVL5, NDUFA9, NR1H3, TREX1, COQ8B, MFSD2A, PLA2G3, LPGAT1, IDO1, AKT2, ERLIN2, SCAP, STARD4, COQ5, CACNA1H, COQ3, MID1IP1, PDK1, NMT1, SCNN1B, NQO2, FDXR, SREBF1, HSD17B3, PRMT3, ABCD1, HSD11B2, COQ6, SULT1C4, INSIG2, PDSS2, AKR1A1, CYP19A1, AIFM2, CBR4	2544	140	13645	0.0423889
GOTERM_BP_FAT	GO:0045727~positive regulation of translation	36	EEF2, FASTKD3, METTL3, EIF5A2, RPUSD3, EIF6, NGRN, RCC1L, METTL5, RPUSD4, PABPC1, EIF3D, DHX36, TRMT10C, BOLL, PLD1, TRUB2, CDK5RAP1, FXR1, FASTKD2, TARBP2, PIWIL2, RPS9, TENT5B, EIF4G1, UHMK1, MRPS27, EIF5A, RPL26, ZMPSTE24, EIF3E, LARP1, RPS6KB1, DDX3X, SERP1, PRR16	2544	111	13645	0.0423889
GOTERM_BP_FAT	GO:0070085~glycosylation	59	FUOM, EXT1, GMPPB, OST4, STT3B, DPY19L3, FUT11, B4GAT1, ST3GAL2, PARP8, ALG5, GALNT13, PSEN1, ST6GALNAC3, RPN1, TUSC3, OSTC, EXTL2, GALNT1, KAT2B, GALNT18, B3GALT4, PARP12, XRCC1, AQP11, PARP16, GBA2, ST6GAL1, DPY19L2, SERP2, TMEM258, STT3A, XXYLT1, ST8SIA1, Glyco_trans_31, ST6GALNAC5, PARP1, SLC51B, FUT8, MAGT1, EXT2, ALG6, B3GALNT2, B4GALT4, LARGE1, NPC1, MOGS, PMM2, COG7, C1GALT1, POFUT1, B4GA…	2544	209	13645	0.0434677
GOTERM_BP_FAT	GO:0006417~regulation of translation	76	EEF2, ZC3H7A, METTL3, LRPPRC, RPUSD3, EIF2S1, MIF4GD, TACO1, MOV10, DICER1, SHMT2, PABPC1, RIDA, DHX36, BOLL, FASTKD2, TRUB2, FXR1, PAIP2, PIWIL2, RPS9, RPL22, UHMK1, EIF5A, MTG2, RPL26, EIF3B, YRDC, RPL13A, BZW1, RPS6KB1, MRPL13, TSFM, CAPRIN2, PUS7, GAPDH, DDX3X, SERP1, PRR16, BZW2, FASTKD3, EIF5B, EIF5A2, EIF6, ALKBH1, NGRN, EPRS1, GSPT1, RPS3, SEPSECS, MTG1, DDX5, RCC1L, RACK1, METTL5, RPUSD4…	2544	285	13645	0.0449153
GOTERM_BP_FAT	GO:0019432~triglyceride biosynthetic process	13	DGAT2, GPAM, PCK2, SREBF1, LPIN3, MOGAT2, LDLR, CTDNEP1, NR1H3, SCARB1, GPAT3, MFSD2A, DGAT1	2544	25	13645	0.0449946
GOTERM_BP_FAT	GO:0006048~UDP-N-acetylglucosamine biosynthetic process	7	PGM3, GNPNAT1, UAP1, GFPT2, GNPDA2, GNPDA1, UAP1L1	2544	8	13645	0.0465753
GOTERM_BP_FAT	GO:0034248~regulation of cellular amide metabolic process	85	EEF2, ZC3H7A, METTL3, LRPPRC, RPUSD3, EIF2S1, SPHK2, MIF4GD, TACO1, MOV10, DICER1, SHMT2, PABPC1, RIDA, DHX36, TMED10, BOLL, FASTKD2, TRUB2, FXR1, PAIP2, PIWIL2, RPS9, RPL22, UHMK1, EIF5A, MTG2, RPL26, EIF3B, YRDC, RPL13A, BZW1, BIN1, GFAP, RPS6KB1, TIGAR, MRPL13, TSFM, CAPRIN2, PUS7, GAPDH, DDX3X, SERP1, SLC2A13, PRR16, BZW2, FASTKD3, EIF5B, EIF5A2, EIF6, ALKBH1, NGRN, EPRS1, GSPT1, RPS3, SEPSEC…	2544	327	13645	0.049486
GOTERM_BP_FAT	GO:0006040~amino sugar metabolic process	15	ST6GAL1, CSGALNACT1, EXTL2, CMAS, UAP1, GNPDA2, GNE, NANP, NPL, PGM3, GNPNAT1, GFPT2, GNPDA1, UAP1L1, RENBP	2544	32	13645	0.0523882
GOTERM_BP_FAT	GO:0009395~phospholipid catabolic process	17	PRDX6, SMPD1, SMPD4, GDPD1, PLBD1, INPP5F, PLCG2, LDLR, PLA2G15, PNPLA8, PLA2G7, SCARB1, SMPD2, PLA2G6, PLA2G4A, ABHD12, PRKCD	2544	39	13645	0.0539033
GOTERM_BP_FAT	GO:0065003~macromolecular complex assembly	270	PICK1, POMP, NDUFAF1, NDUFA2, KCTD9, PSMC6, SNRPF, SHMT2, COA5, PEX5, ZMYND10, ARPC5L, SH3GLB1, COX18, GEMIN6, NUP205, TWNK, SCO2, ACACA, DMAC2, NUFIP1, COPS7B, STK3, TRIM32, COX7A2, ABT1, CELF5, PSMG4, RRN3, RPL24, CBR4, FASTKD3, GBA2, AIFM1, PIH1D2, NDUFS4, MTERF4, COX10, SIGMAR1, CTTN, C1QBP, DNAI4, EIF3D, KCNA6, MET, EIF3K, MSRB1, HAX1, TBCD, CRYAB, PRMT7, STOML2, EIF3E, ARFIP2, TAFAZZIN, TWF…	2544	1223	13645	0.0590625
GOTERM_BP_FAT	GO:0010821~regulation of mitochondrion organization	34	NOL3, PLSCR3, VAT1, TRIAP1, BID, TOMM7, CYRIB, PPIF, PRELID1, CTTN, OMA1, LOC101095941, MIEF1, FBXW7, TMEM135, ENDOG, ACAA2, VDAC1, MYO19, PLAUR, STOX1, GCLC, SREBF1, SLC35F6, STOML2, SIRT7, GPX1, MLLT11, PSMD10, PISD, BAX, GHITM, PRMT6, HIF1A	2544	105	13645	0.0595386
GOTERM_BP_FAT	GO:0072329~monocarboxylic acid catabolic process	32	AIG1, CRAT, HADHA, PCK2, HACL1, HADHB, ABAT, PEX5, ABHD3, HSD17B4, MFSD2A, ACAT2, ABCD4, NUDT19, ETFB, ETFA, AKT2, ACAA2, PGD, PEX7, ACADL, LPIN3, DECR1, ABCD1, ECHDC2, NUDT7, CPT2, LDHD, SLC25A17, AKR1A1, ETFDH, AUH	2544	97	13645	0.0608352
GOTERM_BP_FAT	GO:0009112~nucleobase metabolic process	13	DPYD, CAD, SHMT1, CPS1, GMPR, CTPS1, SHMT2, DHODH, LOC768284, PRPS2, ALDH6A1, URAH, CMPK1	2544	26	13645	0.0657061
GOTERM_BP_FAT	GO:1901661~quinone metabolic process	13	COQ5, COQ3, VKORC1L1, NQO2, FDXR, NDUFA9, COQ6, SULT1C4, COQ8B, PDSS2, AKR1A1, AIFM2, CBR4	2544	26	13645	0.0657061
GOTERM_BP_FAT	GO:0044723~single-organism carbohydrate metabolic process	84	CHST11, SLC4A4, FUOM, EXT1, PFKFB4, GCG, WDR5, GUSB, SLC37A4, PPIP5K1, ST3GAL2, GPI, TPI1, UXS1, FBP2, GLA, AP2A1, IDH1, BICD2, AKT2, PDHB, PHKB, PSEN1, GALT, ST6GALNAC3, HKDC1, HCN3, GDPGP1, KAT2B, SIRT7, NEU1, TIGAR, GALE, GAPDH, SERP1, FOXK2, PFKFB3, ALDOA, GYG2, PGP, GALK2, CSGALNACT1, CHST10, NLN, FAM3A, POFUT2, ITPK1, PGK1, CRY1, ST8SIA1, PCK2, ST6GALNAC5, NAGA, USP7, EXT2, BPNT2, PGD, LHCG…	2544	326	13645	0.066809
GOTERM_BP_FAT	GO:0034250~positive regulation of cellular amide metabolic process	40	EEF2, FASTKD3, METTL3, EIF5A2, RPUSD3, SPHK2, EIF6, NGRN, RCC1L, METTL5, RPUSD4, PABPC1, EIF3D, DHX36, TRMT10C, BOLL, PLD1, TRUB2, CDK5RAP1, FXR1, FASTKD2, TARBP2, PIWIL2, RPS9, TENT5B, EIF4G1, UHMK1, MRPS27, EIF5A, RPL26, ZMPSTE24, EIF3E, LARP1, RPS6KB1, DDX3X, SERP1, SLC2A13, PLA2G6, PRR16, PRKCD	2544	131	13645	0.0689768
GOTERM_BP_FAT	GO:0006487~protein N-linked glycosylation	20	ST6GAL1, RPN1, TUSC3, OSTC, TMEM258, STT3A, PMM2, MOGS, B4GALT1, B4GALT7, OST4, STT3B, MGAT4D, PGM3, FUT8, GFPT2, MAGT1, EXT2, ALG6, ALG5	2544	51	13645	0.0720575
GOTERM_BP_FAT	GO:0009150~purine ribonucleotide metabolic process	84	SLC4A4, OLA1, PAPSS1, ITPA, SPHK2, NDUFS2, PANK4, NDUFAF1, ATP5PB, ATP5PF, VCP, SHMT2, AK2, PDE8B, GPI, ACOT7, TREX1, TPI1, SULT1B1, PSEN1, GNAI3, HKDC1, HCN3, LOC101081808, NME1, SDHAF2, SDHD, TIGAR, LOC768284, NDUFV3, UQCC3, NUDT7, COX7A2, GAPDH, NUDT2, FOXK2, ATP5MC2, ALDOA, CDK1, GPHN, NT5C, PAPSS2, EIF6, ENTPD7, PRELID3B, NME4, LGR4, PGK1, BID, NDUFA10, UQCRFS1, CYC1, AK3, PPIF, ATP5F1D, NUD…	2544	327	13645	0.0722079
GOTERM_BP_FAT	GO:0009062~fatty acid catabolic process	28	AIG1, CRAT, HADHA, PCK2, HACL1, HADHB, PEX5, ABHD3, HSD17B4, MFSD2A, ACAT2, ABCD4, NUDT19, ETFB, ETFA, AKT2, ACAA2, PEX7, ACADL, LPIN3, DECR1, ABCD1, ECHDC2, NUDT7, CPT2, SLC25A17, ETFDH, AUH	2544	82	13645	0.0723434
GOTERM_BP_FAT	GO:0009165~nucleotide biosynthetic process	49	PAPSS1, SPHK2, PANK4, UCK1, ATP5PB, NADK2, ATP5PF, VCP, AK2, ACOT7, DTYMK, UPP1, LOC101099332, NME1, UCK2, LOC768284, DHODH, NUDT2, ATP5MC2, ALDOA, CAD, IDO2, PAPSS2, KARS1, PRPSAP2, PRELID3B, NME4, LGR4, AK3, CTPS1, ATP5F1D, NADK, PARP1, ATP5MC3, ATIC, DUT, CMPK1, FLAD1, IDO1, COASY, LHCGR, ADSS1, NAMPT, STOML2, GUCY2C, ATP5F1A, ATP5F1C, GUK1, PRPS2	2544	171	13645	0.0822955
GOTERM_CC_DIRECT	GO:0005739~mitochondrion	275	HSPA9, NDUFAF1, MRPL9, RMDN2, CRAT, FBXW7, COA5, PEX5, MTO1, AZIN2, YKT6, MRPS18A, WARS2, PSEN1, FAM210B, PRDX6, TWNK, HSDL2, FDX1, DARS2, DHTKD1, MRPL42, PTRH2, ACADL, DECR1, THEM4, BPHL, LACTB, CAPRIN2, LDHD, ABHD10, GATB, TMLHE, AIFM1, KARS1, PPA2, COX10, HINT2, HADHB, SOD1, MRPL37, SLC44A2, PGS1, MTHFD1L, TMEM135, ATG4D, PDHX, EARS2, TRMT10C, MRPS25, PDP2, MDH2, GTPBP8, PHB2, BDH1, HAX1, CRYA…	2723	779	14780	1.22032e-27
GOTERM_CC_DIRECT	GO:0005759~mitochondrial matrix	52	DLST, PMPCA, CS, SHMT2, NDUFA9, FASTKD2, BCKDK, MCCC1, SOD2, WARS2, COQ5, ERAL1, DBT, LYRM7, SDHAF2, FASTKD1, ACADL, MMUT, TSFM, CASQ1, OGDHL, DIMT1, CBR4, ACSS3, CDK1, FASTKD3, OAT, NDUFA10, PCCB, RPS3, AK3, PITRM1, CLPX, C1QBP, PDHX, NFS1, HSPD1, TRAP1, TRMT5, MDH2, ETFA, ETFB, COASY, LACTB2, ACSM3, ACSM4, THEM5, TIMM44, MARS2, IBA57, GLRX5, TFB2M	2723	112	14780	1.64941e-08
GOTERM_CC_DIRECT	GO:0022625~cytosolic large ribosomal subunit	39	RPL34, RPL27, RPL7, RPL27A, RPL18, RPL38, RPL15, RPL31, RPL30, RPL32, RPL28, RPL7A, RPL23, RPL19, RPL9, RPL36A, RPL10, RPLP0, RPL36AL, RPL23A, RPL12, RPL10A, RPL37, RPL26, RPL13A, RPL6, RPL14, Ribosomal_L10e|Ribosomal_L10e/L16|Ribosomal_L10e/L16_sf|, RPL3, RPL29, RPL36, RPL8, RPL35, ELOA, RPL26L1, RPL4, RPLP2, RPL24, RPL18A	2723	73	14780	2.5527e-08
GOTERM_CC_DIRECT	GO:0005840~ribosome	42	MRPS12, RPL27A, RPL18, Ribosomal_L23/L15e_core_dom_sf|Ribosomal_S24e|Ribosomal_S24e_CS|, MRPL9, MRPS18C, MRPL2, MRPS33, MRPL21, MRPS23, LOC111559192, MRPL37, RPL31, RPS6, MRPS25, RTL5, MRPS18A, CAMK2A, RPL37A, MRPS7, MRPL33, RPL23, RPL10, RPS3A, RPL12, MRPS9, MRPL46, MRPL42, RPL13A, RPL14, RPS17, MRPL4, RPL3, RPL22L1, MRPL13, RPL8, ELOA, RPL41, MRPL49, RPL5, RPS5, RPS13	2723	86	14780	1.19271e-07
GOTERM_CC_DIRECT	GO:0042645~mitochondrial nucleoid	24	SSBP1, LRPPRC, TWNK, HSPA9, DBT, CPS1, PRORP, HADHA, POLG, GRSF1, HADHB, SUPV3L1, LOC101095941, CLPX, SHMT2, TEFM, POLG2, VDAC2, TRMT10C, DNAJA3, DHX30, TFB2M, FASTKD2, ELAC2	2723	39	14780	3.56875e-06
GOTERM_CC_DIRECT	GO:0005789~endoplasmic reticulum membrane	116	SC5D, ERG28, SGPP1, ZDHHC16, MTDH, HAPLN4, GPAT3, ABCD4, LTC4S, MYORG, PSEN1, GNAI3, SQLE, ESYT2, PTGS2, MIA3, DERL2, SELENOK, VTI1B, INSIG2, PIGG, HACD3, ANXA7, CREB3L3, FMN1, REEP1, MYRF, LSS, SIGMAR1, SSR1, TMTC2, VAPA, CERS2, EXT2, LPGAT1, SCAP, HACD2, VMA21, MGST2, GDPD1, EBP, MOGAT2, VMP1, TWF2, NFE2L1, PCYT1A, TMEM199, FMO2, SEC24D, VKORC1L1, PIGV, CFTR, HSD17B7, RNF121, MSMO1, TMED10, LPC…	2723	403	14780	4.80634e-05
GOTERM_CC_DIRECT	GO:0005762~mitochondrial large ribosomal subunit	26	MRPL16, MRPL54, MTERF4, MRPL9, MRPL22, MRPL2, MRPL32, MRPL10, MRPL28, MRPL21, MRPL37, MRPL14, MRPS18A, MALSU1, MRPL39, NSUN3, MRPL46, MRPL42, MRPL4, MRPL13, MRPL38, MRPL12, MRPL49, MRPL24, MRPL3, MRPL44	2723	51	14780	8.1325e-05
GOTERM_CC_DIRECT	GO:0005794~Golgi apparatus	167	LTBR, GLT8D1, PWP1, SLC30A5, CD1H11orf24, ITGA5, MIF4GD, DENND4B, FGD4, ZDHHC16, TBC1D8B, FBXW7, PEX5, TRAPPC4, TAF11, ATF6, MYDGF, YKT6, GASK1A, GLCE, CUL7, GALNT13, ARFGAP2, OPALIN, GALT, ST6GALNAC3, UHMK1, RAB18, BACE1, SELENOK, VTI1B, CRELD2, GALNT18, LDLR, LAX1, MMD, FEZ1, FGD1, DNM2, HRAS, PERP, RAB33B, FHDC1, FNDC3A, ZDHHC3, TRRAP, LIPG, QPCTL, CUBN, MYRF, SLC35D2, ENTPD7, GJA1, TRAPPC6B, …	2723	648	14780	0.000216579
GOTERM_CC_DIRECT	GO:0005763~mitochondrial small ribosomal subunit	16	MRPS7, MRPS17, MRPS16, MRPS12, MRPS28, MRPS15, MRPS27, MRPS18C, MRPS9, MRPS31, MRPS22, MRPS35, MRPS5, DNAJC9, MRPS18A, MRPS14	2723	24	14780	0.000216579
GOTERM_CC_DIRECT	GO:0005783~endoplasmic reticulum	152	GRIK5, ERG28, ITGA5, NENF, HPS6, TBC1D8B, FBXW7, ATP2C1, ELOVL5, TRAPPC4, MYDGF, ATP11A, YKT6, PKD2L1, GASK1A, LTC4S, LSG1, PLPP2, PSEN1, PTN, CAV3, PDIA4, SQLE, PDCL3, ERGIC1, CLCC1, COPG1, SLC39A6, BACE1, TLCD4, CRELD2, MOSPD2, P3H1, ZDHHC3, INSIG2, ASPH, PIGG, RPL24, EEF1G, CUBN, ALKBH1, TOMT, LOC111557571, REEP6, GJA1, RPS3, SIGMAR1, HADHB, TRAPPC6B, RCN2, PGS1, SSR1, SUMF2, GPR85, GRN, LPGAT…	2723	585	14780	0.000341944
GOTERM_CC_DIRECT	GO:0005778~peroxisomal membrane	16	PEX5L, PEX1, RAB8B, PEX14, PEX11B, PEX11A, PEX16, ABCD1, E2F1, PEX5, PNPLA8, PEX6, PEX19, PEX13, ABCD4, HMGCR	2723	27	14780	0.00134496
GOTERM_CC_DIRECT	GO:0033290~eukaryotic 48S preinitiation complex	11	EIF3F, EIF3M, EIF3E, EIF3H, EIF3D, EIF3L, EIF2S1, EIF3G, EIF3A, EIF3K, EIF3B	2723	14	14780	0.00156536
GOTERM_CC_DIRECT	GO:0005743~mitochondrial inner membrane	49	UQCC6, MCUB, SPHK2, PMPCA, BCS1L, SHMT2, LRR_dom_sf, PSEN1, LETMD1, ERAL1, MTG2, SDHD, NDUFA5, DHODH, SLC25A6, SLC25A22, ETFDH, GATM, COX15, SRC, LOC101094418, PRELID3B, SDHB, MTFP1, HIGD1A, HADHA, LETM1, RPS3, MTG1, HADHB, OMA1, RCC1L, ATP5F1D, LOC101095941, HSPD1, TRAP1, ENDOG, PARL, PHB2, NDUFAF6, TIMM44, NARS1, STOML2, TAFAZZIN, TOMM40, SLC25A38, PISD, MPC1, SMIM20	2723	149	14780	0.00232046
GOTERM_CC_DIRECT	GO:0005730~nucleolus	141	PWP1, CCDC86, SLC30A5, OLA1, RPL27, PARN, MIF4GD, MIDN, PNMA2, METTL22, FBXW7, SNU13, MPHOSPH8, KIF20B, UTP14A, ABTB1, LETMD1, SRSF9, RPS25, SDHAF2, RPL26, BCKDHB, ETV6, NSA2_fam|Ribosomal_S8e/biogenesis_NSA2|, XRCC1, TOP1, ABT1, RRN3, NOL6, TUT1, DIMT1, NOP58, FEN1, METTL1, RRP9, EIF6, WDR55, COX10, RPS3, EEF1A1, TMA16, RCN2, C1D, MDM2, SETD7, WDR74, CMPK1, HUS1, RIOX1, UTP23, SRSF5, RPL7A, NOL1…	2723	568	14780	0.00614381
GOTERM_CC_DIRECT	GO:0005852~eukaryotic translation initiation factor 3 complex	9	EIF3M, EIF3E, EIF3H, EIF3D, EIF3L, EIF3G, DDX3X, EIF3K, EIF3B	2723	11	14780	0.00743447
GOTERM_CC_DIRECT	GO:0005777~peroxisome	24	SZT2, AMACR, EPHX2, HSDL2, MYH11, CRAT, TYSND1, FGD4, HACL1, HAO2, SOD1, SCP2, TMEM135, RIDA, PECR, IDE, ECI2, NUDT7, HSD17B4, SOD_Cu/Zn_BS|SOD_Cu/Zn_/chaperone|SOD_Cu_Zn_dom|SOD-like_Cu/Zn_dom_sf|, IDH2, IDI1, IDH1, PEX10	2723	60	14780	0.0121774
GOTERM_CC_DIRECT	GO:0042788~polysomal ribosome	11	RPL6, RPL7A, RPL19, EIF3H, BTF3, LARP1, RPL8, RPL32, RPL10A, RPL24, RPS26	2723	17	14780	0.0121774
GOTERM_CC_DIRECT	GO:0022627~cytosolic small ribosomal subunit	22	EIF2A, RPS2, RPS9, RPS27A, RPS10, RPS3A, RPS12, RPS25, MCTS1, RPS20, RPS3, LOC109494275|RPS15A|, RPS26, FAU, RPS6, Ribosomal_S5|Ribosomal_S5_C|Ribosomal_S5_D2-typ_fold|Ribosomal_S5_D2-typ_fold_subgr|, RPSA, RPS8, DDX3X, RPS5, RPS13, CAMK2A	2723	53	14780	0.0121774
GOTERM_CC_DIRECT	GO:0035770~ribonucleoprotein granule	9	FASTKD3, RPUSD4, RPUSD3, DHX30, FXR1, TRUB2, FASTKD2, FASTKD1, GRSF1	2723	12	14780	0.0147536
GOTERM_CC_DIRECT	GO:0016282~eukaryotic 43S preinitiation complex	10	EIF3F, EIF3M, EIF3E, EIF3H, EIF3D, EIF3L, EIF3G, EIF3A, EIF3K, EIF3B	2723	15	14780	0.018025
GOTERM_CC_DIRECT	GO:0030687~preribosome, large subunit precursor	12	WDR12, FTSJ3, FBXW9, EBNA1BP2, MRTO4, EIF6, NSA2_fam|Ribosomal_S8e/biogenesis_NSA2|, BOP1, PES1, WDR74, WDR37, ZNF622	2723	21	14780	0.0192528
GOTERM_CC_DIRECT	GO:0030176~integral component of endoplasmic reticulum membrane	31	HACD3, SCD, EXT1, FICD, TM7SF2, XXYLT1, ELOVL5, SLC37A4, DERL1, ATF6, AMFR, WFS1, DGAT2, ELOVL6, SLC35B2, HACD2, SLC37A2, CD1H11orf80, ELOVL4, FITM2, ACER3, ERGIC1, DERL2, ZMPSTE24, DHCR7, HSPA5, DOLK, CCDC47, SLC35B3, EDEM1, PIGG	2723	93	14780	0.0370561
GOTERM_CC_DIRECT	GO:0015935~small ribosomal subunit	9	RPS2, RPS9, MRPS16, RPS18, RPSA, RPS20, DNAJC9, MRPS9, MRPS14	2723	15	14780	0.0934935
GOTERM_CC_FAT	GO:0005739~mitochondrion	450	MRPL54, HSPA9, MRPL9, NDUFAF1, MRPL2, COA7, FGD4, MRPL28, FBXW7, AZIN2, WARS2, COX18, PSEN1, FAM210B, LETMD1, LOC101081808, DHTKD1, MRPL42, DARS2, BPHL, CAPRIN2, COX7A2, TMLHE, CBR4, ACSS3, AIFM1, KARS1, MTERF4, OAT, COX10, HADHA, CYC1, HINT2, STAR, HADHB, PDHX, EARS2, CMC4, PDP2, HSPD1, MDH2, HAX1, POLG, TIMM44, ATP5F1A, MRPL12, TAFAZZIN, MRPL49, IREB2, AARS1, SLC25A10, MRPS18C, GLS, NADK2, MRPL…	2341	1288	11935	5.91604e-40
GOTERM_CC_FAT	GO:0005759~mitochondrial matrix	123	MRPL54, MRPL16, HSPA9, MRPL9, CENPH, MRPL2, MRPL28, SHMT2, DNAJC9, MRPS18A, WARS2, COQ5, TWNK, ERAL1, DBT, PRORP, LYRM7, MRPL42, SDHAF2, BCKDHB, ACADL, MRPL4, DIMT1, CBR4, ACSS3, FASTKD3, MTERF4, OAT, NDUFA10, MRPL32, HADHA, RPS3, HADHB, MTG1, SUPV3L1, MRPL37, C1QBP, PDHX, TRMT10C, HSPD1, TRMT5, MDH2, COASY, THEM5, MRPS28, CPS1, MRPS27, POLG, TIMM44, MARS2, MRPS31, IBA57, DLD, MRPL12, MRPL49, GLR…	2341	231	11935	3.09213e-27
GOTERM_CC_FAT	GO:0044429~mitochondrial part	254	MRPL54, VAT1, HSPA9, MRPL9, ATP5PF, NDUFA2, MRPL2, COA7, FGD4, MRPL28, SHMT2, LRR_dom_sf, MRPS18A, SH3GLB1, COX18, WARS2, PSEN1, FAM210B, LETMD1, TWNK, SCO2, MICU2, LOC101081808, DMAC2, MRPL42, ACADL, MSTO1, CHCHD3, COX7A2, CBR4, ACSS3, FASTKD3, COX15, GRPEL1, AIFM1, NDUFS4, MTERF4, OAT, COX10, HADHA, CYC1, STAR, HADHB, OMA1, RCC1L, MRPL37, C1QBP, PDHX, TRMT10C, CMC4, HSPD1, TRMT5, MDH2, ENDOG, P…	2341	683	11935	1.1826e-25
GOTERM_CC_FAT	GO:0005840~ribosome	124	RPL27, MRPL54, MRPL16, MRPL9, MRPL2, MRPS33, MRPL28, DNAJC9, MRPS18A, RPL28, RPL37A, MRPL33, RPL22, RPL23A, RPS25, RPL10A, MRPL42, RPL26, RPS17, MRPL4, ELOA, RPL5, RPL24, RPL18A, RPS2, RPL34, MTERF4, RPL38, RPS20, MRPL32, RPS3, MTG1, RPL15, MRPL37, MRPS25, RPL32, RPL7A, RPS27A, RPL10, RPS10, MRPS28, MRPS27, LOC109494275|RPS15A|, RPS26, MRPS31, RPL29, RPL36, MRPL12, RPL41, MRPL49, RPSA, RPS8, RPS5…	2341	259	11935	2.6432e-22
GOTERM_CC_FAT	GO:0044391~ribosomal subunit	104	RPL27, MRPL54, MRPL16, MRPL9, MRPL2, MRPL28, DNAJC9, MRPS18A, RPL28, RPL23A, RPS25, RPL10A, MRPL42, RPL26, MRPL4, ELOA, RPL24, RPL18A, RPS2, RPL34, MTERF4, RPL38, RPS20, MRPL32, RPS3, RPL15, MRPL37, RPL32, RPL7A, RPS27A, RPL10, RPS10, MRPS28, MRPS27, LOC109494275|RPS15A|, RPS26, MRPS31, RPL29, RPL36, MRPL12, MRPL49, RPSA, RPS8, RPS5, MRPS14, MRPS16, RPL7, MRPS18C, MRPL10, MRPL30, RPS18, MRPS35, R…	2341	200	11935	5.11437e-22
GOTERM_CC_FAT	GO:0030529~intracellular ribonucleoprotein complex	243	BLNK, RPL27, MRPL54, MRPL9, MRPL2, MRPL28, SNRPF, POP7, SNU13, MRPS18A, RPL28, RPL37A, PIWIL2, MYH1, RC3H2, RPL22, UHMK1, NUFIP1, RPS25, MRPL42, IMP4, RPS17, KPNB1, NSA2_fam|Ribosomal_S8e/biogenesis_NSA2|, RPL5, RPL24, RPL18A, RPS2, FASTKD3, MTERF4, CD2BP2, RPL15, MRPL37, PHF5A, EIF3D, CD4H9orf78, HSPA8, TRMT10C, MRPS25, EIF3K, UTP23, RPS10, RPS26, MRPS31, EIF3E, MRPL12, MRPL49, MRPS16, RPL7, MRP…	2341	765	11935	3.80674e-14
GOTERM_CC_FAT	GO:0015934~large ribosomal subunit	66	RPL7, RPL27, MRPL16, MRPL54, MRPL9, MRPL2, MRPL10, MRPL28, MRPL30, RPL30, MRPL14, MRPS18A, RPL28, RPL19, RPLP0, RPL23A, RPL10A, MRPL46, MRPL42, RPL26, RPL13A, RPL14, MRPL4, RPL3, MRPL13, ELOA, MRPL24, RPL26L1, RPLP2, RPL24, MRPL44, RPL18A, RPL34, RPL27A, MTERF4, RPL18, MRPL22, RPL38, MRPL32, MRPL21, RPL15, MRPL37, RPL31, RPL32, MALSU1, MRPL39, NSUN3, RPL7A, RPL23, RPL9, RPL36A, RPL10, RPL36AL, RP…	2341	125	11935	7.55226e-14
GOTERM_CC_FAT	GO:1990904~ribonucleoprotein complex	251	BLNK, RPL27, MRPL54, MRPL9, MRPL2, MRPL28, SNRPF, POP7, SNU13, MRPS18A, RPL28, RPL37A, PIWIL2, MYH1, RC3H2, RPL22, UHMK1, NUFIP1, RPS25, MRPL42, IMP4, RPS17, KPNB1, NSA2_fam|Ribosomal_S8e/biogenesis_NSA2|, RPL5, CELF5, RPL24, RPL18A, RPS2, FASTKD3, PIH1D2, MTERF4, CD2BP2, EPRS1, RPL15, MRPL37, PHF5A, EIF3D, CD4H9orf78, HSPA8, TRMT10C, MRPS25, EIF3K, UTP23, RPS10, RBMS1, RPS26, MRPS31, EIF3E, MRPL…	2341	827	11935	3.18921e-12
GOTERM_CC_FAT	GO:0022626~cytosolic ribosome	62	RPL7, RPL27, Ribosomal_S5|Ribosomal_S5_C|Ribosomal_S5_D2-typ_fold|Ribosomal_S5_D2-typ_fold_subgr|, RPL30, RPL28, EIF2A, RPS9, RPL19, RPS3A, RPL22, RPLP0, RPL23A, RPS25, RPL10A, RPL26, RPL13A, RPL14, RPL3, ELOA, RPL26L1, DDX3X, RPLP2, RPL24, RPL18A, RPS13, RPS2, RPL34, RPL27A, RPL18, RPS12, RPL38, RPS20, RPS3, RPL15, RPL31, RPS6, RPL32, CAMK2A, RPL7A, RPL23, RPS27A, RPL9, RPL36A, RPL10, RPS10, RPL…	2341	126	11935	3.07954e-11
GOTERM_CC_FAT	GO:0005761~mitochondrial ribosome	45	MRPS17, MRPS16, MRPS12, MRPL16, MRPL54, MTERF4, MRPL9, MRPL22, MRPS15, MRPS18C, MRPL2, MRPL32, MRPL10, MTG1, MRPL28, MRPL21, MRPL37, MRPL57, MRPS35, MRPL14, MRPS5, DNAJC9, MRPS18A, MALSU1, MRPL39, NSUN3, MRPS7, CHCHD1, MRPS28, MRPS27, MTG2, MRPS9, MRPL46, MRPL42, MRPS31, MRPL4, MRPS22, MRPL13, MRPL38, MRPL12, MRPL49, MRPL24, MRPL3, MRPS14, MRPL44	2341	78	11935	6.21505e-11
GOTERM_CC_FAT	GO:0000313~organellar ribosome	45	MRPS17, MRPS16, MRPS12, MRPL16, MRPL54, MTERF4, MRPL9, MRPL22, MRPS15, MRPS18C, MRPL2, MRPL32, MRPL10, MTG1, MRPL28, MRPL21, MRPL37, MRPL57, MRPS35, MRPL14, MRPS5, DNAJC9, MRPS18A, MALSU1, MRPL39, NSUN3, MRPS7, CHCHD1, MRPS28, MRPS27, MTG2, MRPS9, MRPL46, MRPL42, MRPS31, MRPL4, MRPS22, MRPL13, MRPL38, MRPL12, MRPL49, MRPL24, MRPL3, MRPS14, MRPL44	2341	78	11935	6.21505e-11
GOTERM_CC_FAT	GO:0022625~cytosolic large ribosomal subunit	39	RPL34, RPL27, RPL7, RPL27A, RPL18, RPL38, RPL15, RPL31, RPL30, RPL32, RPL28, RPL7A, RPL23, RPL19, RPL9, RPL36A, RPL10, RPLP0, RPL36AL, RPL23A, RPL12, RPL10A, RPL37, RPL26, RPL13A, RPL6, RPL14, Ribosomal_L10e|Ribosomal_L10e/L16|Ribosomal_L10e/L16_sf|, RPL3, RPL29, RPL36, RPL8, RPL35, ELOA, RPL26L1, RPL4, RPLP2, RPL24, RPL18A	2341	73	11935	5.16738e-08
GOTERM_CC_FAT	GO:0005783~endoplasmic reticulum	310	GRIK5, RPL27, SC5D, HPS6, TBC1D8B, STT3B, P4HA3, FBXW7, SLC37A4, TRAPPC4, HYOU1, HAPLN4, YKT6, ATP11A, GPAT3, RYR3, LSG1, LTC4S, PSEN1, RPN1, OSTC, SLC37A2, SQLE, PTGS2, ACER3, PDCL3, DERL2, EDEM3, BACE1, SELENOK, CRELD2, KPNB1, P3H1, SLC35B3, EDEM1, ASPH, PIGG, RPL24, HACD3, GBA2, CREB3L3, STT3A, TOMT, LSS, SIGMAR1, HADHB, TRAPPC6B, PGS1, SSR1, TOR1A, VAPA, CERS2, EXT2, SCAP, SLC36A1, HAX1, AGPA…	2341	1162	11935	5.52197e-08
GOTERM_CC_FAT	GO:0015935~small ribosomal subunit	39	RPS2, MRPS17, MRPS16, MRPS12, RPS12, MRPS15, MRPS18C, RPS20, RPS3, RPS18, RPS6, MRPS35, Ribosomal_S5|Ribosomal_S5_C|Ribosomal_S5_D2-typ_fold|Ribosomal_S5_D2-typ_fold_subgr|, MRPS5, DNAJC9, MRPS18A, CAMK2A, EIF2A, MRPS7, RPS9, RPS27A, RPS3A, RPS10, MRPS28, MRPS27, RPS25, MCTS1, MRPS9, LOC109494275|RPS15A|, RPS26, MRPS31, MRPS22, FAU, RPSA, RPS8, DDX3X, RPS5, RPS13, MRPS14	2341	77	11935	3.17147e-07
GOTERM_CC_FAT	GO:0005740~mitochondrial envelope	148	UQCC6, MGARP, VAT1, BCS1L, NDUFA2, ATP5PF, COA7, KMO, FGD4, SHMT2, LRR_dom_sf, ATP5MPL, SH3GLB1, COX18, PSEN1, COQ5, LETMD1, FAM210B, SLC25A19, SCO2, ERAL1, HKDC1, DMAC2, MICU2, LOC101081808, LYRM7, MSTO1, CHCHD3, UQCC3, SLC25A22, COX7A2, ETFDH, UQCRC2, GATM, COX15, AIFM1, GRPEL1, NDUFS4, TMEM70, NGRN, PRELID3B, NDUFA10, COX10, HADHA, LETM1, CYC1, UQCRFS1, STAR, RPS3, HADHB, MTG1, OMA1, PPIF, RCC…	2341	489	11935	6.9481e-07
GOTERM_CC_FAT	GO:0042579~microbody	44	AMACR, CRAT, TYSND1, PEX11A, FGD4, LONP2, HACL1, SOD1, E2F1, TMEM135, PEX5, RIDA, PECR, IDE, HSD17B4, PEX6, SOD_Cu/Zn_BS|SOD_Cu/Zn_/chaperone|SOD_Cu_Zn_dom|SOD-like_Cu/Zn_dom_sf|, ABCD4, IDH1, PEX10, HMGCR, SZT2, EPHX2, PEX1, PEX5L, HSDL2, RAB8B, MYH11, PEX14, PEX11B, PEX7, PEX16, HAO2, ABCD1, SCP2, PNPLA8, ECI2, NUDT7, SLC25A17, PEX19, PEX13, IDH2, IDI1, PEX3	2341	95	11935	6.9481e-07
GOTERM_CC_FAT	GO:0005777~peroxisome	44	AMACR, CRAT, TYSND1, PEX11A, FGD4, LONP2, HACL1, SOD1, E2F1, TMEM135, PEX5, RIDA, PECR, IDE, HSD17B4, PEX6, SOD_Cu/Zn_BS|SOD_Cu/Zn_/chaperone|SOD_Cu_Zn_dom|SOD-like_Cu/Zn_dom_sf|, ABCD4, IDH1, PEX10, HMGCR, SZT2, EPHX2, PEX1, PEX5L, HSDL2, RAB8B, MYH11, PEX14, PEX11B, PEX7, PEX16, HAO2, ABCD1, SCP2, PNPLA8, ECI2, NUDT7, SLC25A17, PEX19, PEX13, IDH2, IDI1, PEX3	2341	95	11935	6.9481e-07
GOTERM_CC_FAT	GO:0044432~endoplasmic reticulum part	189	SC5D, ERG28, SGPP1, RINT1, ZDHHC16, OST4, STT3B, P4HA3, ELOVL5, SLC37A4, MTDH, HYOU1, ATF6, HAPLN4, TREX1, GPAT3, RYR3, ABCD4, LTC4S, MYORG, PSEN1, GNAI3, RPN1, OSTC, SLC37A2, PDIA4, SQLE, ESYT2, ACER3, PTGS2, FITM2, SPTSSA, ERGIC1, RAB18, SEC61G, MIA3, DERL2, EDEM3, SELENOK, VTI1B, PIGA, HSPA5, KPNB1, SLC35B3, TOR2A, EDEM1, INSIG2, ASPH, PIGG, TOR1B, HACD3, GBA2, ANXA7, CREB3L3, FMN1, REEP1, TME…	2341	661	11935	6.9481e-07
GOTERM_CC_FAT	GO:0042645~mitochondrial nucleoid	24	SSBP1, LRPPRC, TWNK, HSPA9, DBT, CPS1, PRORP, HADHA, POLG, GRSF1, HADHB, SUPV3L1, LOC101095941, CLPX, SHMT2, TEFM, POLG2, VDAC2, TRMT10C, DNAJA3, DHX30, TFB2M, FASTKD2, ELAC2	2341	39	11935	3.739e-06
GOTERM_CC_FAT	GO:0009295~nucleoid	24	SSBP1, LRPPRC, TWNK, HSPA9, DBT, CPS1, PRORP, HADHA, POLG, GRSF1, HADHB, SUPV3L1, LOC101095941, CLPX, SHMT2, TEFM, POLG2, VDAC2, TRMT10C, DNAJA3, DHX30, TFB2M, FASTKD2, ELAC2	2341	39	11935	3.739e-06
GOTERM_CC_FAT	GO:0031967~organelle envelope	215	VAT1, ATP5PF, NUP50, NDUFA2, COA7, FGD4, SHMT2, LRR_dom_sf, BRAP, SH3GLB1, LTC4S, COX18, PSEN1, FAM210B, LETMD1, NUP205, PCID2, SCO2, SYNE4, PTGS2, MICU2, LOC101081808, DMAC2, MSTO1, CHCHD3, KPNB1, COX7A2, XPO4, HACD3, COX15, GRPEL1, AIFM1, NDUFS4, NUP37, COX10, HADHA, CYC1, STAR, SIGMAR1, MLX, HADHB, OMA1, RCC1L, TOR1A, CMC4, HSPD1, HTATIP2, ENDOG, SLC16A3, PHB2, HAX1, MGST2, TIMM44, STOML2, ZMP…	2341	792	11935	5.02046e-06
GOTERM_CC_FAT	GO:0031975~envelope	215	VAT1, ATP5PF, NUP50, NDUFA2, COA7, FGD4, SHMT2, LRR_dom_sf, BRAP, SH3GLB1, LTC4S, COX18, PSEN1, FAM210B, LETMD1, NUP205, PCID2, SCO2, SYNE4, PTGS2, MICU2, LOC101081808, DMAC2, MSTO1, CHCHD3, KPNB1, COX7A2, XPO4, HACD3, COX15, GRPEL1, AIFM1, NDUFS4, NUP37, COX10, HADHA, CYC1, STAR, SIGMAR1, MLX, HADHB, OMA1, RCC1L, TOR1A, CMC4, HSPD1, HTATIP2, ENDOG, SLC16A3, PHB2, HAX1, MGST2, TIMM44, STOML2, ZMP…	2341	792	11935	5.02046e-06
GOTERM_CC_FAT	GO:0044445~cytosolic part	81	RPL7, RPL27, TBC1D7, PSMC6, HPS6, Ribosomal_S5|Ribosomal_S5_C|Ribosomal_S5_D2-typ_fold|Ribosomal_S5_D2-typ_fold_subgr|, SGTB, RPL30, CIAO1, HBQ1, RPL28, TCP1, EIF2A, RPS9, RPL19, RPS3A, MKKS, RPL22, RPLP0, RPL23A, RPS25, RPL10A, RPL26, RPL13A, RPL14, RPL3, DBN1, BORCS8, ELOA, CCT4, RPL26L1, DDX3X, SNAP25, RPLP2, RPL24, RPL18A, RPS13, RPS2, BCAS4, RPL34, RPL27A, RPL18, RPS12, RPL38, RPS20, RPS3, R…	2341	235	11935	5.02939e-06
GOTERM_CC_FAT	GO:0031966~mitochondrial membrane	132	UQCC6, MGARP, VAT1, BCS1L, NDUFA2, ATP5PF, KMO, FGD4, SHMT2, LRR_dom_sf, ATP5MPL, SH3GLB1, COX18, PSEN1, COQ5, LETMD1, FAM210B, SLC25A19, SCO2, ERAL1, HKDC1, DMAC2, MICU2, LOC101081808, LYRM7, MSTO1, CHCHD3, UQCC3, SLC25A22, COX7A2, ETFDH, UQCRC2, GATM, COX15, GRPEL1, NDUFS4, TMEM70, NGRN, PRELID3B, NDUFA10, COX10, HADHA, LETM1, CYC1, UQCRFS1, RPS3, HADHB, MTG1, OMA1, RCC1L, ATP5F1D, HSPD1, SCO1,…	2341	445	11935	1.19539e-05
GOTERM_CC_FAT	GO:0005789~endoplasmic reticulum membrane	165	SC5D, ERG28, SGPP1, ZDHHC16, OST4, STT3B, ELOVL5, SLC37A4, MTDH, ATF6, HAPLN4, TREX1, GPAT3, RYR3, ABCD4, LTC4S, MYORG, PSEN1, GNAI3, RPN1, OSTC, SLC37A2, SQLE, ESYT2, ACER3, PTGS2, FITM2, SPTSSA, ERGIC1, SEC61G, MIA3, DERL2, SELENOK, VTI1B, PIGA, HSPA5, SLC35B3, EDEM1, INSIG2, PIGG, HACD3, GBA2, ANXA7, CREB3L3, FMN1, REEP1, TMEM258, MYRF, STT3A, LSS, SIGMAR1, SSR1, TOR1A, TMTC2, VAPA, CERS2, EXT…	2341	589	11935	1.98015e-05
GOTERM_CC_FAT	GO:0042175~nuclear outer membrane-endoplasmic reticulum membrane network	174	SC5D, ERG28, SGPP1, NUP50, ZDHHC16, OST4, STT3B, ELOVL5, SLC37A4, MTDH, ATF6, HAPLN4, TREX1, GPAT3, RYR3, ABCD4, LTC4S, MYORG, PSEN1, GNAI3, NUP205, RPN1, OSTC, SLC37A2, SQLE, SYNE4, ESYT2, ACER3, PTGS2, FITM2, SPTSSA, ERGIC1, SEC61G, MIA3, DERL2, SELENOK, VTI1B, PIGA, HSPA5, SLC35B3, EDEM1, INSIG2, PIGG, HACD3, GBA2, ANXA7, CREB3L3, FMN1, REEP1, TMEM258, NUP37, MYRF, STT3A, LSS, SIGMAR1, SSR1, T…	2341	628	11935	1.98015e-05
GOTERM_CC_FAT	GO:0005743~mitochondrial inner membrane	95	UQCC6, MCUB, MGARP, SPHK2, NDUFS2, PMPCA, BCS1L, ATP5PB, NDUFA2, ATP5PF, SHMT2, LRR_dom_sf, NDUFA9, ATP5MPL, COX18, PSEN1, NDUFA4, COQ5, LETMD1, SLC25A19, SCO2, ERAL1, MICU2, DMAC2, LOC101081808, MTG2, FOXRED1, CHCHD3, SDHD, NDUFA5, DHODH, NDUFV3, COQ6, UQCC3, ATP23, SLC25A6, SLC25A22, COX7A2, ETFDH, UQCRC2, ATP5MC2, GATM, COX15, GRPEL1, NDUFAB1, NDUFS4, SRC, LOC101094418, PRELID3B, NDUFA10, SDHB…	2341	302	11935	3.8372e-05
GOTERM_CC_FAT	GO:0005762~mitochondrial large ribosomal subunit	26	MRPL16, MRPL54, MTERF4, MRPL9, MRPL22, MRPL2, MRPL32, MRPL10, MRPL28, MRPL21, MRPL37, MRPL14, MRPS18A, MALSU1, MRPL39, NSUN3, MRPL46, MRPL42, MRPL4, MRPL13, MRPL38, MRPL12, MRPL49, MRPL24, MRPL3, MRPL44	2341	51	11935	8.13038e-05
GOTERM_CC_FAT	GO:0000315~organellar large ribosomal subunit	26	MRPL16, MRPL54, MTERF4, MRPL9, MRPL22, MRPL2, MRPL32, MRPL10, MRPL28, MRPL21, MRPL37, MRPL14, MRPS18A, MALSU1, MRPL39, NSUN3, MRPL46, MRPL42, MRPL4, MRPL13, MRPL38, MRPL12, MRPL49, MRPL24, MRPL3, MRPL44	2341	51	11935	8.13038e-05
GOTERM_CC_FAT	GO:0019866~organelle inner membrane	109	UQCC6, MGARP, P2RX4, BCS1L, NUP50, NDUFA2, ATP5PF, SHMT2, LRR_dom_sf, ATP5MPL, COX18, PSEN1, COQ5, LETMD1, NUP205, SLC25A19, SCO2, ERAL1, PTGS2, DMAC2, MICU2, LOC101081808, CHCHD3, UQCC3, SLC25A22, COX7A2, ETFDH, UQCRC2, GATM, COX15, GRPEL1, NDUFS4, NUP37, PRELID3B, NDUFA10, HADHA, LETM1, CYC1, UQCRFS1, RPS3, SIGMAR1, HADHB, MTG1, OMA1, RCC1L, ATP5F1D, HSPD1, SCO1, ENDOG, PHB2, COQ3, WBP1L, COX7B…	2341	370	11935	0.000165458
GOTERM_CC_FAT	GO:0000314~organellar small ribosomal subunit	16	MRPS7, MRPS17, MRPS16, MRPS12, MRPS28, MRPS15, MRPS27, MRPS18C, MRPS9, MRPS31, MRPS22, MRPS35, MRPS5, DNAJC9, MRPS18A, MRPS14	2341	24	11935	0.000171611
GOTERM_CC_FAT	GO:0005763~mitochondrial small ribosomal subunit	16	MRPS7, MRPS17, MRPS16, MRPS12, MRPS28, MRPS15, MRPS27, MRPS18C, MRPS9, MRPS31, MRPS22, MRPS35, MRPS5, DNAJC9, MRPS18A, MRPS14	2341	24	11935	0.000171611
GOTERM_CC_FAT	GO:0044439~peroxisomal part	22	PEX5L, PEX1, RAB8B, PEX14, PEX11B, PEX7, PEX11A, PEX16, LONP2, HAO2, ABCD1, E2F1, PEX5, IDE, PNPLA8, SLC25A17, PEX6, PEX19, PEX13, ABCD4, HMGCR, PEX3	2341	44	11935	0.000756727
GOTERM_CC_FAT	GO:0044438~microbody part	22	PEX5L, PEX1, RAB8B, PEX14, PEX11B, PEX7, PEX11A, PEX16, LONP2, HAO2, ABCD1, E2F1, PEX5, IDE, PNPLA8, SLC25A17, PEX6, PEX19, PEX13, ABCD4, HMGCR, PEX3	2341	44	11935	0.000756727
GOTERM_CC_FAT	GO:0005852~eukaryotic translation initiation factor 3 complex	11	EIF3F, EIF3M, EIF3E, EIF3H, EIF3D, EIF3L, EIF3G, EIF3A, DDX3X, EIF3K, EIF3B	2341	14	11935	0.00115352
GOTERM_CC_FAT	GO:0033290~eukaryotic 48S preinitiation complex	11	EIF3F, EIF3M, EIF3E, EIF3H, EIF3D, EIF3L, EIF2S1, EIF3G, EIF3A, EIF3K, EIF3B	2341	14	11935	0.00115352
GOTERM_CC_FAT	GO:0031903~microbody membrane	18	PEX5L, PEX1, RAB8B, PEX14, PEX11B, PEX11A, PEX16, ABCD1, E2F1, PEX5, PNPLA8, SLC25A17, PEX6, PEX19, PEX13, ABCD4, HMGCR, PEX3	2341	36	11935	0.00475935
GOTERM_CC_FAT	GO:0005778~peroxisomal membrane	18	PEX5L, PEX1, RAB8B, PEX14, PEX11B, PEX11A, PEX16, ABCD1, E2F1, PEX5, PNPLA8, SLC25A17, PEX6, PEX19, PEX13, ABCD4, HMGCR, PEX3	2341	36	11935	0.00475935
GOTERM_CC_FAT	GO:0070993~translation preinitiation complex	11	EIF3F, EIF3M, EIF3E, EIF3H, EIF3D, EIF3L, EIF2S1, EIF3G, EIF3A, EIF3K, EIF3B	2341	16	11935	0.00578134
GOTERM_CC_FAT	GO:0005794~Golgi apparatus	250	LTBR, AP1S1, PWP1, PICK1, CD1H11orf24, FGD4, TBC1D8B, FBXW7, PEX5, TRAPPC4, AZIN2, YKT6, ATP11A, UXS1, SH3GLB1, OPALIN, PSEN1, GALT, UHMK1, ACER3, BACE1, SELENOK, CRELD2, GALNT18, LDLR, FGD1, DNM2, SLC35B3, GBA2, SLC35D2, ENTPD7, Glyco_trans_31, TRAPPC6B, CTTN, QSOX1, PLD1, RAB11A, VAPA, EXT2, PLEKHA3, SCAP, BPNT2, MBTPS1, EHF, PTHLH, COG7, B4GALT7, DRAM2, ARFIP2, IFT57, TMEM115, DPY30, INPP5E, A…	2341	1043	11935	0.00605721
GOTERM_CC_FAT	GO:0030684~preribosome	28	FTSJ3, TBL3, RIOK1, RRP9, MRTO4, EIF6, BMS1, RSL1D1, WDR12, FBXW9, SNU13, EMG1, PDCD11, WDR74, UTP14A, UTP23, NOC4L, NOL10, IMP4, ZNF622, EBNA1BP2, NSA2_fam|Ribosomal_S8e/biogenesis_NSA2|, BOP1, PES1, NOL6, NOB1, WDR37, NOP58	2341	72	11935	0.00825778
GOTERM_CC_FAT	GO:0042788~polysomal ribosome	11	RPL6, RPL7A, RPL19, EIF3H, BTF3, LARP1, RPL8, RPL32, RPL10A, RPL24, RPS26	2341	17	11935	0.0107476
GOTERM_CC_FAT	GO:0005844~polysome	20	EEF2, RPL7A, RPL19, EIF3H, MSI2, EIF4G1, RPL10A, RPS3, RPS26, RPL6, DRG1, LARP1, BTF3, RPL8, RPS6, NAA35, RPL32, FXR1, CALR, RPL24	2341	45	11935	0.0107526
GOTERM_CC_FAT	GO:0022627~cytosolic small ribosomal subunit	22	EIF2A, RPS2, RPS9, RPS27A, RPS10, RPS3A, RPS12, RPS25, MCTS1, RPS20, RPS3, LOC109494275|RPS15A|, RPS26, FAU, RPS6, Ribosomal_S5|Ribosomal_S5_C|Ribosomal_S5_D2-typ_fold|Ribosomal_S5_D2-typ_fold_subgr|, RPSA, RPS8, DDX3X, RPS5, RPS13, CAMK2A	2341	53	11935	0.014965
GOTERM_CC_FAT	GO:0016282~eukaryotic 43S preinitiation complex	10	EIF3F, EIF3M, EIF3E, EIF3H, EIF3D, EIF3L, EIF3G, EIF3A, EIF3K, EIF3B	2341	15	11935	0.0162419
GOTERM_CC_FAT	GO:0005730~nucleolus	173	PWP1, CCDC86, SLC30A5, OLA1, RPL27, PARN, POLR2L, MIF4GD, MIDN, PNMA2, METTL22, POP7, ORC6, FBXW7, MTDH, SNU13, MPHOSPH8, BOLL, CDK7, KIF20B, UTP14A, ABTB1, LETMD1, PEX14, SRSF9, ACACA, NUFIP1, RPS25, IMP4, SDHAF2, RPL26, BCKDHB, SIRT7, ETV6, NSA2_fam|Ribosomal_S8e/biogenesis_NSA2|, XRCC1, BOP1, TOP1, CARF, PTPN13, ABT1, RRN3, NOL6, TUT1, DIMT1, NOP58, FEN1, METTL1, RRP9, EIF6, WDR55, CD2BP2, COX…	2341	709	11935	0.0232961
GOTERM_CC_FAT	GO:0030687~preribosome, large subunit precursor	12	WDR12, FTSJ3, FBXW9, EBNA1BP2, MRTO4, EIF6, NSA2_fam|Ribosomal_S8e/biogenesis_NSA2|, BOP1, PES1, WDR74, WDR37, ZNF622	2341	22	11935	0.0308784
GOTERM_CC_FAT	GO:0008250~oligosaccharyltransferase complex	9	OST4, STT3B, TUSC3, RPN1, OSTC, TMEM258, STT3A, TREX1, MAGT1	2341	14	11935	0.0475193
GOTERM_CC_FAT	GO:0005829~cytosol	611	BLNK, DOCK5, RILP, PICK1, NDUFAF1, HMGN3, PSMC6, MRPL28, AZIN2, TPI1, BRAP, PHPT1, LSG1, UPP1, RPN1, PRKCI, GEMIN6, DPP3, ACACA, VPS37A, PDCL3, PSMA5, ETV6, KPNB1, CAPRIN2, HSD17B14, PDSS2, RPL18A, XPO4, RPS2, GBA2, NT5C, AIFM1, GALK2, METTL1, FABP5, KARS1, ZC3H15, MTERF4, CD2BP2, COX10, LRRC45, MLX, USP7, LIPE, RNF32, ANXA9, HSPD1, HTATIP2, PLEKHA3, PTHLH, GM2A, PRMT7, PMM2, MLC1, RBMS1, RPS26, …	2341	2842	11935	0.053957
GOTERM_CC_FAT	GO:0031968~organelle outer membrane	45	VDAC3, MGARP, NUP37, VAT1, NUP93, BID, TOMM7, PGRMC1, NUP50, KMO, FGD4, SIGMAR1, HADHB, MIEF1, DMPK, BCL2L2, SH3GLB1, LTC4S, NUP54, PHB2, PSEN1, HAX1, NUP205, FAM210B, SYNE4, VDAC1, PTGS2, HKDC1, MYO19, GPAM, BAK1, MSTO1, DHCR7, VDAC2, BCL2A1, TAFAZZIN, TOMM40, FATE1, SYNE3, RTN4IP1, BAX, AGPAT4, AIFM2, NUP210, SYNJ2BP	2341	151	11935	0.0645518
GOTERM_CC_FAT	GO:0019867~outer membrane	45	VDAC3, MGARP, NUP37, VAT1, NUP93, BID, TOMM7, PGRMC1, NUP50, KMO, FGD4, SIGMAR1, HADHB, MIEF1, DMPK, BCL2L2, SH3GLB1, LTC4S, NUP54, PHB2, PSEN1, HAX1, NUP205, FAM210B, SYNE4, VDAC1, PTGS2, HKDC1, MYO19, GPAM, BAK1, MSTO1, DHCR7, VDAC2, BCL2A1, TAFAZZIN, TOMM40, FATE1, SYNE3, RTN4IP1, BAX, AGPAT4, AIFM2, NUP210, SYNJ2BP	2341	151	11935	0.0645518
GOTERM_CC_FAT	GO:0005732~small nucleolar ribonucleoprotein complex	11	NOP10, RPP25, POP7, NHP2, RRP9, RPP25L, SNU13, NAF1, RPP40, DKC1, NOP58	2341	21	11935	0.0730429
GOTERM_CC_FAT	GO:0071541~eukaryotic translation initiation factor 3 complex, eIF3m	6	EIF3F, EIF3M, EIF3H, EIF3D, EIF3A, EIF3B	2341	7	11935	0.0878293
GOTERM_CC_FAT	GO:0044455~mitochondrial membrane part	62	MCUB, MGARP, NDUFS2, ATP5PB, NDUFA2, ATP5PF, NDUFA9, DMPK, ATP5MPL, COX18, NDUFA4, COQ5, SLC25A19, SCO2, MICU2, DMAC2, LOC101081808, FOXRED1, CHCHD3, SDHD, NDUFA5, NDUFV3, COQ6, UQCC3, ATP23, COX7A2, ETFDH, UQCRC2, SYNJ2BP, ATP5MC2, GRPEL1, NDUFAB1, NDUFS4, TMEM70, BID, NDUFA10, SDHB, TOMM7, UQCRFS1, CYC1, SFXN4, ATP5F1D, DNAJC15, COQ8B, SCO1, PHB2, CCDC51, NDUFS3, COQ3, WBP1L, COX7B, BAK1, RAB5I…	2341	227	11935	0.0912629
GOTERM_MF_DIRECT	GO:0003735~structural constituent of ribosome	106	RPL27, MRPL54, MRPL16, MRPL9, MRPL2, MRPL28, DNAJC9, MRPS18A, RPL28, RPL37A, MRPL33, RPL22, RPL23A, RPS25, RPL10A, RPL26, RPS17, MRPL4, ELOA, RPL5, RPL24, RPL18A, RPS2, RPL34, RPL38, RPS20, MRPL32, RPS3, RPL15, MRPL37, MRPS25, RPL32, RPL7A, RPS27A, RPL10, RPS10, LOC109494275|RPS15A|, RPS26, MRPS31, RPL29, RPL36, MRPL12, RPL41, MRPL49, RPSA, RPS8, RPS5, MRPS14, MRPS16, RPL7, MRPS18C, MRPL10, MRPL3…	2411	218	13012	1.42263e-20
GOTERM_MF_DIRECT	GO:0003743~translation initiation factor activity	24	EIF2A, EIF4A2, EIF5B, EIF3H, EIF2S1, EIF4G1, EIF6, EIF3G, EIF3A, EIF3B, MTIF2, EIF3F, EIF3M, EIF3E, EIF2B2, EIF3D, EIF4A1, EIF3L, EIF4E2, EIF2B1, EIF2B5, DENR, EIF3K, EIF2S2	2411	44	13012	0.000429218
GOTERM_MF_DIRECT	GO:0019843~rRNA binding	16	MRPS7, RPS9, RPL9, MRPL16, NGRN, MTERF4, ERAL1, MRPS27, RPL23A, TACO1, RPL37, RCC1L, EMG1, FASTKD2, RTL5, RPS5	2411	27	13012	0.011221
GOTERM_MF_DIRECT	GO:0016491~oxidoreductase activity	42	MTRR, AIFM1, NT5C1B, SC5D, VAT1, HEATR4, UQCRFS1, TP53I3, HSD17B7, MSMO1, VAT1L, HSD17B4, DHRSX, BDH1, IFI30, RDH16, HSDL2, CPHL1, ENOX1, HSD11B1L, FADS2, APEX1, FOXRED1, HAO2, FDXR, LOC101083645, HSD17B3, LOC101100387, CYP51A1, DECR1, FRRS1, CP, HSD17B12, NDOR1, COQ6, CYB561, RTN4IP1, LDHD, OXNAD1, RDH11, L2HGDH, AIFM2	2411	124	13012	0.0327583
GOTERM_MF_DIRECT	GO:0009982~pseudouridine synthase activity	10	PUS1, PUSL1, PUS7L, RPUSD4, RPUSD3, RPUSD2, RPUSD1, PUS7, DKC1, TRUB2	2411	13	13012	0.0327583
GOTERM_MF_FAT	GO:0003735~structural constituent of ribosome	106	RPL27, MRPL54, MRPL16, MRPL9, MRPL2, MRPL28, DNAJC9, MRPS18A, RPL28, RPL37A, MRPL33, RPL22, RPL23A, RPS25, RPL10A, RPL26, RPS17, MRPL4, ELOA, RPL5, RPL24, RPL18A, RPS2, RPL34, RPL38, RPS20, MRPL32, RPS3, RPL15, MRPL37, MRPS25, RPL32, RPL7A, RPS27A, RPL10, RPS10, LOC109494275|RPS15A|, RPS26, MRPS31, RPL29, RPL36, MRPL12, RPL41, MRPL49, RPSA, RPS8, RPS5, MRPS14, MRPS16, RPL7, MRPS18C, MRPL10, MRPL3…	2387	218	12906	1.56274e-20
GOTERM_MF_FAT	GO:0005198~structural molecule activity	154	RPL27, MRPL54, MRPL16, MRPL9, MRPL2, MRPL28, DNAJC9, MRPS18A, TUBA1A, RPL28, RPL37A, MRPL33, CLDN2, NUP205, RPL22, RPL23A, RPS25, RPL10A, RPL26, COPG1, PI3, RPS17, MRPL4, GFAP, ELOA, RPL5, GNB2, RPL24, RPL18A, NEXN, RPS2, ANK3, RPL34, RPL38, RPS20, MRPL32, RPS3, RPL15, MRPL37, MRPS25, RPL32, KRT222, CLTCL1, RPL7A, RPS27A, TUBA1C, RPL10, RPS10, CRYAB, LOC109494275|RPS15A|, RPS26, MRPS31, RPL29, RP…	2387	501	12906	2.38373e-08
GOTERM_MF_FAT	GO:0048037~cofactor binding	87	DUS1L, CTH, FMO2, ACAD8, NDUFS2, VKORC1L1, PDXK, KMO, SGPL1, TP53I3, MTHFR, ABAT, SHMT2, PSAT1, ME1, THNSL2, GMDS, TXNRD2, MTO1, ACOT7, UXS1, IDH1, SPTLC2, SDS, CRYL1, GRHPR, SQLE, DBT, DHTKD1, ALB, GPD1L, ACADL, PNPO, ACBD6, SDHD, SIRT7, ERO1A, DECR1, NDOR1, COQ6, LDHD, GAPDH, ETFDH, OGDHL, AIFM2, CBR4, MTRR, GPHN, AIFM1, NDUFAB1, SHMT1, OAT, CRY1, NUDT6, GPT, HADHA, DUS2, HACL1, QSOX1, PARP1, N…	2387	238	12906	5.30935e-08
GOTERM_MF_FAT	GO:0003723~RNA binding	253	MRPL2, SNRPF, SHMT2, POP7, SNU13, PAIP2, MRPS18A, PIWIL2, RC3H2, PCID2, RPL22, UHMK1, NUFIP1, IMP4, TRIM32, CAPRIN2, RPL5, DDX10, ABT1, CELF5, PUS7, RPL24, RPS2, FASTKD3, EIF5B, METTL1, KARS1, MTERF4, EPRS1, PCBP3, SEPSECS, RCC1L, EEF1A1, RPL15, PHF5A, EIF3D, EARS2, TRMT10C, EIF3K, UTP23, NELFCD, RPS10, RBMS1, RPS26, EIF3E, TWF2, IREB2, AUH, AARS1, LRPPRC, RPL7, MRPS18C, SSB, PUSL1, PABPC1, NOVA1…	2387	953	12906	1.16998e-07
GOTERM_MF_FAT	GO:0008135~translation factor activity, RNA binding	37	EEF2, EIF4A2, EIF5B, EIF5A2, EIF3H, MTRF1L, EIF2S1, EIF6, EIF3G, EIF3A, GSPT1, ELOC, MTIF2, EEF1B2, EEF1A1, EIF3F, EIF2B2, EIF3D, EIF4A1, EIF3L, EFTu-like_2|G_TR_CS|P-loop_NTPase|Transl_B-barrel_sf|Transl_elong_EF1A_euk/arc|Transl_elong_EF1A/Init_IF2_C|Transl_elong_EFTu/EF1A_C|T_Tr_GTP-bd_dom|, EIF2B1, DENR, EIF3K, EIF2S2, EIF2A, EIF4G1, EIF5A, EIF3B, CPEB4, EIF3M, TUFM, EIF3E, EIF4E2, TSFM, EIF2…	2387	72	12906	6.15238e-07
GOTERM_MF_FAT	GO:0019843~rRNA binding	29	MRPL16, NGRN, MTERF4, MRPS18C, TACO1, RPS3, RCC1L, RPUSD4, MDM2, EMG1, RTL5, FASTKD2, MRPS18A, UTP23, CAMK2A, MRPS7, RPS9, RPL23, RPL9, RPLP0, ERAL1, MRPS27, RPL23A, RPL12, RPL37, IMP4, RPL5, RPS5, RPS13	2387	54	12906	1.2481e-05
GOTERM_MF_FAT	GO:0036094~small molecule binding	474	GNA14, KALRN, TRPC6, HSPA9, NT5C3A, FGD4, PSMC6, MCM8, IGF1R, LSG1, WARS2, ULK2, PRKCI, MYH1, SQLE, ACACA, SBK1, DHTKD1, DARS2, STK3, DDX10, MARK1, NUDT2, TARS2, CBR4, NT5C, AIFM1, GALK2, EIF5B, FABP5, KARS1, OAT, NUDT6, HADHA, STAR, HACL1, EARS2, MET, HSPD1, RAB11A, HTATIP2, MAP3K21, DDX24, BAG1, ATP5F1A, ATR, AARS1, GLRB, UCK1, NADK2, CDK8, FES, MAT2A, DDX19B, GPN2, MMAA, SGK2, TCP1, BCKDK, EPH…	2387	2074	12906	1.2481e-05
GOTERM_MF_FAT	GO:0050662~coenzyme binding	62	DUS1L, FMO2, ACAD8, NDUFS2, KMO, TP53I3, MTHFR, ME1, GMDS, TXNRD2, MTO1, ACOT7, UXS1, IDH1, CRYL1, GRHPR, SQLE, DBT, DHTKD1, GPD1L, ACADL, ACBD6, SIRT7, ERO1A, DECR1, NDOR1, COQ6, LDHD, GAPDH, OGDHL, AIFM2, CBR4, MTRR, GPHN, AIFM1, CRY1, NUDT6, HADHA, DUS2, HACL1, QSOX1, PARP1, HTATIP2, ETFA, HMGCR, PHGDH, DBI, PGD, DPYD, G6PD, NQO2, HIBADH, DUS3L, ACOT11, SCP2, DLD, NNT, STEAP4, ECI2, IDH2, DHCR…	2387	172	12906	2.54553e-05
GOTERM_MF_FAT	GO:0003743~translation initiation factor activity	24	EIF2A, EIF4A2, EIF5B, EIF3H, EIF2S1, EIF4G1, EIF6, EIF3G, EIF3A, EIF3B, MTIF2, EIF3F, EIF3M, EIF3E, EIF2B2, EIF3D, EIF4A1, EIF3L, EIF4E2, EIF2B1, EIF2B5, DENR, EIF3K, EIF2S2	2387	44	12906	0.000108004
GOTERM_MF_FAT	GO:0016853~isomerase activity	51	MCEE, FUOM, RPUSD3, RPUSD1, GFUS, GNPDA2, CFTR, ECH1, PUSL1, FKBP3, GPI, TPI1, TRUB2, GLCE, PDIA5, RPUSD2, PDIA4, PPIL1, FKBP5, FKBP11, PPIL6, MMUT, CRELD2, GALE, TOP1, PUS7, IDI1, RENBP, AMACR, PPIB, LSS, DSEL, PPIF, QSOX1, RPUSD4, HSPD1, PUS1, PUS7L, QSOX2, RPE, PDILT, PMM2, GNE, EBP, FKBP10, PGM3, RPIA, PTGDS, DKC1, GNPDA1, DDT	2387	137	12906	0.000108004
GOTERM_MF_FAT	GO:0000166~nucleotide binding	409	GNA14, KALRN, HSPA9, NT5C3A, FGD4, PSMC6, MCM8, IGF1R, LSG1, WARS2, ULK2, PRKCI, MYH1, SQLE, ACACA, SBK1, DARS2, STK3, DDX10, MARK1, NUDT2, TARS2, CBR4, NT5C, AIFM1, GALK2, EIF5B, KARS1, NUDT6, HADHA, HACL1, EARS2, MET, HSPD1, RAB11A, HTATIP2, MAP3K21, DDX24, BAG1, ATP5F1A, ATR, AARS1, UCK1, NADK2, CDK8, FES, MAT2A, DDX19B, GPN2, MMAA, SGK2, TCP1, BCKDK, EPHA7, GNAI1, BLM, GTPBP10, CRYL1, GFM2, M…	2387	1801	12906	0.00018215
GOTERM_MF_FAT	GO:1901265~nucleoside phosphate binding	409	GNA14, KALRN, HSPA9, NT5C3A, FGD4, PSMC6, MCM8, IGF1R, LSG1, WARS2, ULK2, PRKCI, MYH1, SQLE, ACACA, SBK1, DARS2, STK3, DDX10, MARK1, NUDT2, TARS2, CBR4, NT5C, AIFM1, GALK2, EIF5B, KARS1, NUDT6, HADHA, HACL1, EARS2, MET, HSPD1, RAB11A, HTATIP2, MAP3K21, DDX24, BAG1, ATP5F1A, ATR, AARS1, UCK1, NADK2, CDK8, FES, MAT2A, DDX19B, GPN2, MMAA, SGK2, TCP1, BCKDK, EPHA7, GNAI1, BLM, GTPBP10, CRYL1, GFM2, M…	2387	1801	12906	0.00018215
GOTERM_MF_FAT	GO:0016874~ligase activity	48	ACSS3, AARS1, CAD, VARS2, KARS1, PCCB, EPRS1, SUCLG1, RTCA, SUCLA2, SUCLG2, CTPS1, RARS2, MTHFD1L, MDM2, EARS2, ASNS, LIAS, YARS1, MCCC1, TTLL1, WARS2, ACSM3, TTLL11, IARS1, ACSM4, AACS, ACACA, ASS1, CPS1, NAE1, DARS2, GCLC, ADSS1, MCCC2, MARS2, UBA3, HARS2, VARS1, SARS2, NARS2, DALRD3, DARS1, ACSL4, QARS1, TARS2, YARS2, GATB	2387	135	12906	0.000829835
GOTERM_MF_FAT	GO:0043021~ribonucleoprotein complex binding	43	EEF2, PRPF31, EIF5A2, OLA1, EIF2S1, EIF6, CD2BP2, TACO1, LETM1, DDX5, RACK1, WDR12, EIF4B, DERL1, MDM2, RNASEL, EIF3K, YBX3, MALSU1, EIF2A, PIWIL2, LETMD1, SRP54, UHMK1, SND1, ERAL1, MRPS27, PRMT7, EIF5A, NCLN, NME1, CPEB4, SEC61G, DERL2, PRMT3, LARP1, HSPA5, CCDC47, BOP1, PES1, DDX3X, NAA10, TTC5	2387	118	12906	0.00130164
GOTERM_MF_FAT	GO:0042802~identical protein binding	323	LTBR, SLC4A4, TRPC6, PICK1, TENM1, TPCN1, GFUS, KCTD9, SDSL, PSMC6, INPP5F, TP53I3, SHMT2, PSAT1, FBXW7, ZHX2, GMDS, TPI1, UXS1, IGF1R, KIF20B, BRAP, SH3GLB1, LTC4S, UPP1, ANGPTL4, PRDX6, TWNK, UAP1, RAB3IL1, NBL1, RPL22, ACACA, TMEM134, LRRC41, NUFIP1, DARS2, FLRT3, NPL, STK3, TRIM32, SELENOK, DECR1, LDLR, HSD17B14, CC1H1orf50, TARS2, CREB3L3, NT5C, GRPEL1, KARS1, HTRA4, OAT, EPRS1, MLX, HACL1, …	2387	1418	12906	0.00211065
GOTERM_MF_FAT	GO:0016876~ligase activity, forming aminoacyl-tRNA and related compounds	20	WARS2, AARS1, IARS1, VARS2, KARS1, EPRS1, DARS2, MARS2, RARS2, HARS2, VARS1, SARS2, EARS2, NARS2, DALRD3, YARS1, DARS1, TARS2, QARS1, YARS2	2387	40	12906	0.00354712
GOTERM_MF_FAT	GO:0016875~ligase activity, forming carbon-oxygen bonds	20	WARS2, AARS1, IARS1, VARS2, KARS1, EPRS1, DARS2, MARS2, RARS2, HARS2, VARS1, SARS2, EARS2, NARS2, DALRD3, YARS1, DARS1, TARS2, QARS1, YARS2	2387	40	12906	0.00354712
GOTERM_MF_FAT	GO:0004812~aminoacyl-tRNA ligase activity	20	WARS2, AARS1, IARS1, VARS2, KARS1, EPRS1, DARS2, MARS2, RARS2, HARS2, VARS1, SARS2, EARS2, NARS2, DALRD3, YARS1, DARS1, TARS2, QARS1, YARS2	2387	40	12906	0.00354712
GOTERM_MF_FAT	GO:0016779~nucleotidyltransferase activity	40	GPHN, OASL, POLH, FICD, PAPSS1, KARS1, PAPSS2, SELENOO, POLR2L, POLR3F, GMPPB, POLR1B, CRCP, DNA/RNA_pol_sf|Gag-pol_Znf-H3C2|Integrase_cat-core|MLVIN_C|Peptidase_A2_cat|Peptidase_aspartic_dom_sf|Retropepsins|Rev_trsase/Diguanyl_cyclase|RNaseH_domain|RNaseH-like_sf|RNaseH_sf|RT_dom|RT_RNaseH_2|, POLG2, PCYT2, THG1L, RNGTT, POLR1C, UAP1L1, TENT5A, FLAD1, COASY, POLR3A, PIWIL2, PNPT1, GALT, LOC10109…	2387	112	12906	0.00356627
GOTERM_MF_FAT	GO:0016614~oxidoreductase activity, acting on CH-OH group of donors	40	FASN, VKORC1L1, AKR7L, GFUS, SDR9C7, HADHA, MDH1, HSD17B7, ME1, ADHFE1, NSDHL, MDH1B, HSD17B4, MDH2, IDH1, HMGCR, PHGDH, BDH1, PGD, RDH16, CRYL1, GRHPR, HSD3B2, G6PD, HIBADH, GPD1L, HAO2, HSD17B3, LOC101100387, HSD11B2, ADH5, HSD17B14, PTGR2, LDHD, IDH2, AKR1A1, L2HGDH, HSD17B6, PTGR1, CBR4	2387	115	12906	0.00665627
GOTERM_MF_FAT	GO:0016616~oxidoreductase activity, acting on the CH-OH group of donors, NAD or NADP as acceptor	37	FASN, AKR7L, GFUS, SDR9C7, HADHA, MDH1, HSD17B7, ME1, ADHFE1, NSDHL, MDH1B, HSD17B4, MDH2, IDH1, HMGCR, PHGDH, BDH1, PGD, RDH16, CRYL1, GRHPR, HSD3B2, G6PD, HIBADH, GPD1L, HSD17B3, LOC101100387, HSD11B2, ADH5, HSD17B14, PTGR2, LDHD, IDH2, AKR1A1, HSD17B6, PTGR1, CBR4	2387	105	12906	0.00933714
GOTERM_MF_FAT	GO:0009982~pseudouridine synthase activity	10	PUS1, PUSL1, PUS7L, RPUSD4, RPUSD3, RPUSD2, RPUSD1, PUS7, DKC1, TRUB2	2387	13	12906	0.00943591
GOTERM_MF_FAT	GO:0016747~transferase activity, transferring acyl groups other than amino-acyl groups	54	FASN, DEPDC1B, DLST, CRAT, ZDHHC16, SLC12A4, ELOVL5, LPCAT2, YKT6, GPAT3, ACAT2, PLA2G4A, NAT9, SPTLC2, PRDX6, DBT, SPTSSA, NMT1, SUPT7L, LPCAT4, KAT2B, PLAAT3, ZDHHC3, DGAT1, CBR4, HADHB, GNPNAT1, LPCAT3, CERS2, LPGAT1, DGAT2, ACAA2, ELOVL6, ACSM3, AGPAT1, ACSM4, ELOVL4, GPAM, AK6, MCAT, MOGAT2, SCP2, PLA2G15, TAFAZZIN, CERS3, ZDHHC24, ABHD5, CPT2, ZDHHC4, LRAT, OSGEP, NAA10, ZDHHC7, AGPAT4	2387	180	12906	0.0224834
GOTERM_MF_FAT	GO:0008374~O-acyltransferase activity	19	DGAT2, AGPAT1, PRDX6, CRAT, GPAM, SLC12A4, LPCAT4, MOGAT2, LPCAT3, PLA2G15, TAFAZZIN, LPCAT2, CPT2, ABHD5, LRAT, GPAT3, AGPAT4, PLA2G4A, DGAT1	2387	42	12906	0.0224834
GOTERM_MF_FAT	GO:0016866~intramolecular transferase activity	14	PUS1, PUS7L, RPUSD3, RPUSD2, RPUSD1, PMM2, LSS, PUSL1, RPUSD4, MMUT, PGM3, DKC1, PUS7, TRUB2	2387	26	12906	0.0250274
GOTERM_MF_FAT	GO:0016627~oxidoreductase activity, acting on the CH-CH group of donors	20	DUS1L, FASN, RSAD1, DPYD, ACAD8, TM7SF2, CRAT, SDHB, DUS2, ACADL, DUS3L, SDHD, DECR1, MECR, DHCR7, DHODH, PECR, PTGR2, DHCR24, PTGR1	2387	46	12906	0.0250274
GOTERM_MF_FAT	GO:0016746~transferase activity, transferring acyl groups	60	FASN, DEPDC1B, DLST, CRAT, ZDHHC16, CS, SLC12A4, ELOVL5, LPCAT2, YKT6, GPAT3, ACAT2, PLA2G4A, NAT9, SPTLC2, PRDX6, DBT, SPTSSA, NMT1, SUPT7L, LPCAT4, KAT2B, PLAAT3, ZDHHC3, DGAT1, CBR4, QPCTL, HMGCS1, HADHB, GNPNAT1, LPCAT3, PDHX, CERS2, GGCT, LPGAT1, DGAT2, ACAA2, ELOVL6, ACSM3, AGPAT1, ACSM4, ELOVL4, ACLY, GPAM, AK6, MCAT, MOGAT2, SCP2, PLA2G15, TAFAZZIN, CERS3, ZDHHC24, ABHD5, CPT2, ZDHHC4, LR…	2387	209	12906	0.0304154
GOTERM_MF_FAT	GO:0042803~protein homodimerization activity	124	TRPC6, CHMP4A, TENM1, TPCN1, FBLN5, INPP5F, TP53I3, LRP4, SHMT2, ZHX2, ST3GAL2, ACOT7, TREX1, TPI1, UXS1, FXR1, KIF20B, GLCE, SH3GLB1, IDH1, CDSN, NPR3, DARS2, FLRT3, KCNH2, GPD1L, PNPO, CHMP4B, GALE, TARS2, TOX3, CREB3L3, GRPEL1, SLC30A8, CUBN, KARS1, PDCD6, GTF2A2, EPRS1, PEX11A, MLX, RACK1, SUPV3L1, MTHFD1L, PDCD10, EXT2, MDH2, ENDOG, TARBP2, GADD45A, CDADC1, EPHX2, PHB2, DPYD, INHBB, CRYAB, G…	2387	502	12906	0.0320341
GOTERM_MF_FAT	GO:0016667~oxidoreductase activity, acting on a sulfur group of donors	20	TMX1, MSRB1, QSOX2, IFI30, PDIA5, GSTO2, PDIA4, SCO2, GLRX2, ENOX1, GLRX3, QSOX1, TXNDC17, ERO1A, DLD, TXN, TXNRD2, GLRX5, TXN2, PCYOX1L	2387	50	12906	0.0702584
GOTERM_MF_FAT	GO:0030170~pyridoxal phosphate binding	20	CTH, SDS, PDXK, SHMT1, OAT, GPT, ALB, GPT2, PNPO, SGPL1, ABAT, SHMT2, PSAT1, THNSL2, NFS1, GOT2, EXT2, PLPBP, PYGL, SPTLC2	2387	50	12906	0.0702584
GOTERM_MF_FAT	GO:0070279~vitamin B6 binding	20	CTH, SDS, PDXK, SHMT1, OAT, GPT, ALB, GPT2, PNPO, SGPL1, ABAT, SHMT2, PSAT1, THNSL2, NFS1, GOT2, EXT2, PLPBP, PYGL, SPTLC2	2387	50	12906	0.0702584
GOTERM_MF_FAT	GO:0032553~ribonucleotide binding	341	ACTR8, KALRN, HSPA9, MAP3K10, FGD4, PSMC6, MCM8, GRK4, HYOU1, ATP11A, CAMKK1, CDK18, MASTL, IGF1R, KIF20B, LSG1, AKT2, WARS2, ULK2, MYH1, PRKCI, TWNK, TBCK, UHMK1, SBK1, ACACA, DARS2, STK3, RAB3A, DNM2, DDX10, MARK1, TARS2, GATB, MTRR, GALK2, EIF5B, RAB5A, KARS1, PAPSS2, CHEK1, ENTPD7, EPRS1, MMAB, HACL1, EEF1A1, PGS1, MTHFD1L, PDE4A, TOR1A, HSPA8, EARS2, MET, HSPD1, RAB11A, GTPBP8, MAP3K21, KIF2…	2387	1589	12906	0.0702584
GOTERM_MF_FAT	GO:0035639~purine ribonucleoside triphosphate binding	332	ACTR8, KALRN, HSPA9, MAP3K10, FGD4, PSMC6, MCM8, GRK4, HYOU1, ATP11A, CAMKK1, CDK18, MASTL, IGF1R, KIF20B, LSG1, AKT2, WARS2, ULK2, MYH1, PRKCI, TWNK, TBCK, UHMK1, SBK1, ACACA, DARS2, STK3, RAB3A, DNM2, DDX10, MARK1, TARS2, GATB, GALK2, EIF5B, RAB5A, KARS1, PAPSS2, CHEK1, ENTPD7, EPRS1, MMAB, HACL1, EEF1A1, PGS1, MTHFD1L, TOR1A, HSPA8, EARS2, MET, HSPD1, RAB11A, GTPBP8, MAP3K21, KIF22, KIF9, CPS1…	2387	1544	12906	0.0702584
GOTERM_MF_FAT	GO:0043022~ribosome binding	21	EIF2A, EEF2, EIF5A2, OLA1, LETMD1, EIF2S1, EIF6, MRPS27, EIF5A, NCLN, TACO1, LETM1, CPEB4, SEC61G, RACK1, PRMT3, HSPA5, CCDC47, EIF3K, NAA10, TTC5	2387	54	12906	0.0714213
GOTERM_MF_FAT	GO:0008237~metallopeptidase activity	51	XPNPEP3, EIF3H, CNDP2, PMPCA, NAALAD2, ERMP1, DPEP2, CPB1, ADAMDEC1, IDE, NRDC, CIROP, ADAMTS2, MIPEP, TRABD2B, DPP3, EEF1AKMT4, LTA4H, ADAMTS15, NCLN, YBEY, LMLN, RNPEPL1, COPS5, ADAM22, ADAMTS18, ADAM9, LNPEP, ATP23, ADAM12, TRHDE, UQCRC2, QPCTL, ADAMTS1, NLN, PAPPA2, KEL, MMP19, OMA1, CPQ, PITRM1, METAP2, METAP1D, XPNPEP1, AMZ2, ADAM33, CD1H11orf80, ZMPSTE24, MMP15, CLCA_chordata|CLCA_N|Ig-lik…	2387	179	12906	0.0823925
GOTERM_MF_FAT	GO:0016854~racemase and epimerase activity	9	AMACR, MCEE, FUOM, RPE, GALE, GFUS, GNE, GLCE, RENBP	2387	14	12906	0.0931717
GOTERM_MF_FAT	GO:0016628~oxidoreductase activity, acting on the CH-CH group of donors, NAD or NADP as acceptor	10	FASN, DHCR7, DECR1, MECR, DPYD, PECR, TM7SF2, PTGR2, DHCR24, PTGR1	2387	17	12906	0.0931882
GOTERM_MF_FAT	GO:0017076~purine nucleotide binding	340	GNA14, ACTR8, KALRN, HSPA9, MAP3K10, FGD4, PSMC6, MCM8, GRK4, HYOU1, ATP11A, CAMKK1, CDK18, MASTL, IGF1R, KIF20B, LSG1, AKT2, WARS2, ULK2, MYH1, PRKCI, TWNK, TBCK, UHMK1, SBK1, ACACA, DARS2, STK3, RAB3A, DNM2, DDX10, MARK1, TARS2, GATB, GALK2, GRPEL1, EIF5B, RAB5A, KARS1, PAPSS2, CHEK1, ENTPD7, EPRS1, MMAB, HACL1, EEF1A1, PGS1, MTHFD1L, PDE4A, TOR1A, HSPA8, EARS2, MET, HSPD1, RAB11A, GTPBP8, MAP3…	2387	1594	12906	0.0939751
GOTERM_MF_FAT	GO:0016741~transferase activity, transferring one-carbon groups	56	FTSJ3, METTL3, NDUFAF7, TRMT11, LOC101094108, AS3MT, WDR5, SHMT2, METTL22, MRM3, COMT, ICMT, MRM2, BUD23, COQ5, MTFMT, EEF1AKMT4, PRMT1, SMYD5, VCPKMT, EEF1AKMT1, PPM1|Ppm1/Ppm2/Tcmp|SAM-dependent_MTases|, CIAPIN1, N6AMT1, NOP2, DIMT1, SMYD3, PRMT6, WDR4, GATM, METTL1, CAD, TRMT61B, SHMT1, TOMT, NSD2, TRMT2A, METTL5, EMG1, TRMT1, TRMT10C, ATIC, SETD7, TRMT5, METTL13, ALDH1L1, NSUN3, METTL27, TRMT…	2387	203	12906	0.0939751
GOTERM_MF_FAT	GO:0032555~purine ribonucleotide binding	336	ACTR8, KALRN, HSPA9, MAP3K10, FGD4, PSMC6, MCM8, GRK4, HYOU1, ATP11A, CAMKK1, CDK18, MASTL, IGF1R, KIF20B, LSG1, AKT2, WARS2, ULK2, MYH1, PRKCI, TWNK, TBCK, UHMK1, SBK1, ACACA, DARS2, STK3, RAB3A, DNM2, DDX10, MARK1, TARS2, GATB, GALK2, EIF5B, RAB5A, KARS1, PAPSS2, CHEK1, ENTPD7, EPRS1, MMAB, HACL1, EEF1A1, PGS1, MTHFD1L, PDE4A, TOR1A, HSPA8, EARS2, MET, HSPD1, RAB11A, GTPBP8, MAP3K21, KIF22, KIF…	2387	1576	12906	0.0982126
INTERPRO	IPR014729:Rossmann-like alpha/beta/alpha sandwich fold	22	WARS2, IARS1, VARS2, PAPSS1, PAPSS2, ASS1, CRY1, EPRS1, MARS2, RARS2, PCYT2, VARS1, EARS2, ASNS, PCYT1A, YARS1, FLAD1, QARS1, ETFB, COASY, ETFA, YARS2	2882	43	15928	0.0150578
KEGG_PATHWAY	fca03010:Ribosome	85	MRPS16, RPL7, RPL27, MRPL16, MRPL9, MRPS18C, MRPL2, MRPL10, MRPL28, MRPL30, RPS18, RPL30, MRPL14, MRPS5, RTL5, MRPS18A, RPL28, RPL37A, MRPS7, RPS9, MRPL33, RPL19, RPS3A, RPL22, RPLP0, RPL23A, RPS25, RPL10A, MRPS9, RPL26, RPL13A, RPL14, RPS17, MRPL4, RPL22L1, RPL3, MRPL13, MRPL24, RPL26L1, RPLP2, RPL24, RPL18A, RPS13, RPS2, MRPS17, RPL34, MRPS12, RPL27A, RPL18, MRPL22, RPS12, MRPS15, RPS20, MRPL32…	1386	121	6570	3.00746e-28
KEGG_PATHWAY	fca01100:Metabolic pathways	416	SC5D, NT5C3A, GMPPB, SDSL, AZIN2, TPI1, GPAT3, PGLS, LTC4S, UPP1, RPN1, SQLE, ACACA, ACER3, LOC101081808, DHTKD1, NUDT2, PIGG, TMLHE, CBR4, NAGLU, HACD3, ACSS3, GBA2, NT5C, GALK2, HDDC2, PRXL2B, TOMT, OAT, LSS, COX10, HADHA, CYC1, NSD2, HADHB, PDHX, EARS2, PLD1, CERS2, MDH2, GGCT, COLGALT2, AGPAT1, GGPS1, GSTO2, PMM2, GNE, ATP5F1A, INPP5E, ITPKA, GNPDA1, HDDC3, CNDP2, SMPD1, UCK1, GLS, LOC1010941…	1386	1364	6570	1.8611e-18
KEGG_PATHWAY	fca01200:Carbon metabolism	51	MCEE, DLST, SDSL, CS, SHMT2, PSAT1, ME1, PSPH, GPI, ALDH6A1, TPI1, PGLS, ACAT2, FBP2, IDH1, PDHB, ACO2, SDS, HKDC1, MMUT, SDHD, GAPDH, OGDHL, ALDOA, PGP, SHMT1, PGK1, SDHB, PCCB, GPT, SUCLG1, SUCLA2, MDH1, SUCLG2, MDH2, PHGDH, PGD, RPE, CPS1, G6PD, HAO2, GPT2, RPIA, DLD, ADH5, HIBCH, GOT2, PRPS2, ADPGK, IDH2, TKT	1386	99	6570	7.16777e-09
KEGG_PATHWAY	fca05171:Coronavirus disease - COVID-19	74	RPL7, RPL27, C8G, C8A, PLCG2, RPS18, RPL30, RTL5, RPL28, RPL37A, RPS9, RPL19, TRAF3, MX1, MYD88, RPS3A, RPL22, RPLP0, RPL23A, RPS25, RPL10A, RPL26, RPL13A, RPL14, RPS17, RPL22L1, RPL3, IRAK4, RPL26L1, RPLP2, RPL24, RPL18A, RPS13, RPS2, RPL34, RPL27A, RPL18, RPS12, MASP2, RPS20, RPS3, C6, RPL15, RPL31, RPS6, FGA, RPL32, TNFRSF1A, TRAF6, RPL7A, RPL23, RPS27A, RPL9, RPL36A, RPL10, FGB, RPS10, RPL36A…	1386	196	6570	8.4187e-06
KEGG_PATHWAY	fca01230:Biosynthesis of amino acids	32	CTH, SHMT1, PGK1, GPT, PYCR3, SDSL, CS, MAT2A, SHMT2, PSAT1, ARG1, PSPH, ASL, TPI1, ASNS, IDH1, PYCR2, PHGDH, ACO2, RPE, SDS, ASS1, CPS1, MAT1A, GPT2, RPIA, GOT2, PRPS2, GAPDH, IDH2, TKT, ALDOA	1386	61	6570	1.57611e-05
KEGG_PATHWAY	fca01240:Biosynthesis of cofactors	51	VKORC1L1, PDXK, GMPPB, NADK2, KMO, MAT2A, SHMT2, PSAT1, AK2, GUSB, COQ5, NME1, MAT1A, PNPO, DHODH, COQ6, MTHFD2, RDH11, HSD17B6, COX15, GPHN, CAD, IDO2, GCH1, SHMT1, NME4, COX10, EPRS1, MMAB, AK3, CTPS1, NADK, MTHFD1L, NFS1, EARS2, LIAS, CMPK1, FLAD1, IDO1, COASY, COQ3, PMM2, AK6, GCLC, ADSS1, NARS1, ALDH2, DLD, PTS, AKR1A1, MOCS2	1386	131	6570	0.000261347
KEGG_PATHWAY	fca00520:Amino sugar and nucleotide sugar metabolism	24	GALK2, GALT, CMAS, UAP1, HKDC1, CYB5RL, PMM2, GMPPB, GFUS, GNPDA2, GNE, NANP, NPL, NAGK, PGM3, GNPNAT1, GMDS, GPI, GALE, GFPT2, UXS1, GNPDA1, UAP1L1, RENBP	1386	47	6570	0.000907056
KEGG_PATHWAY	fca01250:Biosynthesis of nucleotide sugars	20	GALK2, GALT, CMAS, UAP1, HKDC1, PMM2, GMPPB, GFUS, GNE, NANP, NAGK, PGM3, GNPNAT1, GMDS, GPI, GALE, GFPT2, UXS1, UAP1L1, TGDS	1386	36	6570	0.00108782
KEGG_PATHWAY	fca04146:Peroxisome	33	AMACR, CRAT, PEX11A, ECH1, HACL1, PEX5, PECR, HSD17B4, PEX6, ABCD4, NUDT19, IDH1, PEX10, SOD2, PGAM5|PXMP2|, EPHX2, PEX1, PEX5L, PEX14, PEX11B, PEX7, PEX16, HAO2, ABCD1, SCP2, ECI2, NUDT7, SLC25A17, ACSL4, PEX19, PEX13, IDH2, PEX3	1386	77	6570	0.00127103
KEGG_PATHWAY	fca00970:Aminoacyl-tRNA biosynthesis	22	WARS2, AARS1, MTFMT, IARS1, VARS2, KARS1, EPRS1, DARS2, SEPSECS, MARS2, RARS2, HARS2, VARS1, SARS2, EARS2, NARS2, YARS1, DARS1, TARS2, QARS1, GATB, YARS2	1386	43	6570	0.00151552
KEGG_PATHWAY	fca00020:Citrate cycle (TCA cycle)	17	ACO2, DLST, ACLY, SDHB, SUCLG1, PCK2, MDH1, CS, SUCLA2, SUCLG2, SDHD, DLD, MDH2, IDH2, OGDHL, IDH1, PDHB	1386	29	6570	0.00169493
KEGG_PATHWAY	fca00240:Pyrimidine metabolism	23	UPP1, NT5C, DPYD, NT5C1B, CAD, HDDC2, NT5C3A, NME4, NT5M, UCK1, NME1, CTPS1, ENTPD6, UCK2, DHODH, NT5C3B, NT5E, DUT, DTYMK, NUDT2, CMPK1, DCK, ENTPD4	1386	49	6570	0.00410496
KEGG_PATHWAY	fca00062:Fatty acid elongation	14	HACD3, ELOVL6, ACAA2, HACD2, THEM5, ELOVL4, HADHA, HADHB, ELOVL5, MECR, THEM4, HSD17B12, ACOT7, PPT2	1386	23	6570	0.00523466
KEGG_PATHWAY	fca01212:Fatty acid metabolism	24	HACD3, FADS1, ELOVL6, SCD, ACAA2, FASN, HACD2, ACACA, ELOVL4, HADHA, MCAT, FADS2, HADHB, ACADL, ELOVL5, MECR, SCP2, HSD17B12, CPT2, HSD17B4, ACSL4, ACAT2, CBR4, PPT2	1386	55	6570	0.00907322
KEGG_PATHWAY	fca00100:Steroid biosynthesis	12	HSD17B7, CYP51A1, DHCR7, MSMO1, SC5D, TM7SF2, SQLE, NSDHL, LSS, DHCR24, FDFT1, EBP	1386	19	6570	0.010744
KEGG_PATHWAY	fca00280:Valine, leucine and isoleucine degradation	21	ACAA2, MCEE, ACAD8, AACS, DBT, HMGCS1, PCCB, HIBADH, HADHA, HADHB, MCCC2, BCKDHB, ABAT, ALDH2, MMUT, DLD, HIBCH, ALDH6A1, ACAT2, AUH, MCCC1	1386	48	6570	0.0192423
KEGG_PATHWAY	fca00640:Propanoate metabolism	15	ACSS3, MCEE, ACACA, DBT, PCCB, SUCLG1, HADHA, SUCLA2, SUCLG2, BCKDHB, ABAT, MMUT, DLD, HIBCH, ALDH6A1	1386	29	6570	0.0192423
KEGG_PATHWAY	fca03008:Ribosome biogenesis in eukaryotes	26	RCL1, TBL3, RIOK1, NHP2, EIF6, BMS1, RAN, POP7, RPP25L, SNU13, EMG1, HEATR1, UTP14A, LSG1, NOP10, CSNK2A2, AK6, IMP4, WDR75, RPP25, RPP40, WDR43, DKC1, NOL6, NOB1, NOP58	1386	67	6570	0.0296755
KEGG_PATHWAY	fca01232:Nucleotide metabolism	28	NT5C, NT5C1B, ITPA, DGUOK, HDDC2, NT5C3A, NT5M, NME4, UCK1, AK3, CTPS1, ENTPD6, AK2, NT5E, DUT, DTYMK, CMPK1, ENTPD4, UPP1, GMPR, AK6, NME1, ADSS1, UCK2, NT5C3B, LOC768284, GUK1, DCK	1386	75	6570	0.0344761
KEGG_PATHWAY	fca00630:Glyoxylate and dicarboxylate metabolism	14	PGP, MCEE, ACO2, GRHPR, SHMT1, PCCB, MDH1, CS, HAO2, SHMT2, MMUT, DLD, ACAT2, MDH2	1386	29	6570	0.0565533
KEGG_PATHWAY	fca01040:Biosynthesis of unsaturated fatty acids	12	FADS1, HACD3, ELOVL6, SCD, ELOVL5, SCP2, HACD2, HSD17B12, ELOVL4, ACOT7, HSD17B4, FADS2	1386	23	6570	0.0594473
KEGG_PATHWAY	fca00030:Pentose phosphate pathway	12	RBKS, PGD, RPIA, RPE, GPI, DERA, PRPS2, PGLS, G6PD, FBP2, TKT, ALDOA	1386	24	6570	0.0850885
SMART	SM00320:WD40	63	PWP1, WDR59, ELP2, WDR17, AAMP, FBXW5, WDR72, WDR5, STRN4, FBXW9, FBXW7, TLE1, ERCC8, CIAO1, RBBP7, WDR46, WDR70, WDR75, COPB2, NLE1, BOP1, GNB2, KIF21A, EML1, WDR4, TBL3, WDR62, RRP9, NUP37, WIPI1, WDR55, WDR49, DCAF11, FBXW4, POC1A, DCAF7, RACK1, WDR12, PPP2R2D, DNAI4, WDR26, WDR87, WDR47, WDR77, WDR18, WDR74, TRAF7, WDR6, PPP2R2B, SCAP, CDC40, NOL10, TBC1D31, PEX7, STXBP5L, CFAP57, DAW1, DCAF8…	1275	259	8706	0.0218122
SMART	SM00829:SM00829	9	TP53I3, LOC101083645, LOC101100387, FASN, MECR, VAT1, RTN4IP1, VAT1L, PTGR1	1275	14	8706	0.0764148
UP_KW_BIOLOGICAL_PROCESS	KW-0648~Protein biosynthesis	30	EEF2, EIF4A2, EIF5B, EIF3H, EIF2S1, EPRS1, GSPT1, ELOC, SEPSECS, MTIF2, EEF1A1, EIF3D, EIF4A1, EIF3L, EFTu-like_2|G_TR_CS|P-loop_NTPase|Transl_B-barrel_sf|Transl_elong_EF1A_euk/arc|Transl_elong_EF1A/Init_IF2_C|Transl_elong_EFTu/EF1A_C|T_Tr_GTP-bd_dom|, EIF2B1, DENR, EIF3K, EIF2S2, EIF2A, MTFMT, EIF4G1, EIF5A, DARS2, EIF3B, TUFM, EIF4E2, EIF2B5, TARS2, GATB	677	61	3364	0.000142794
UP_KW_BIOLOGICAL_PROCESS	KW-0444~Lipid biosynthesis	27	HACD3, FADS1, SCD, FASN, DEPDC1B, TM7SF2, HSD17B7, ELOVL5, PGS1, PCYT2, HMGCR, DGAT2, AGPAT1, HACD2, ELOVL4, ACLY, ACACA, GPAM, FADS2, FADS3, MOGAT2, DHCR7, PCYT1A, PISD, MVD, IDI1, FDFT1	677	58	3364	0.000995117
UP_KW_BIOLOGICAL_PROCESS	KW-0690~Ribosome biogenesis	16	NOP10, RCL1, RIOK1, MRTO4, EIF6, GTPBP10, BMS1, MTG2, IMP4, ZNF622, EBNA1BP2, EMG1, NSA2_fam|Ribosomal_S8e/biogenesis_NSA2|, NOP2, UTP23, NOP58	677	28	3364	0.00364978
UP_KW_BIOLOGICAL_PROCESS	KW-0816~Tricarboxylic acid cycle	8	SUCLG2, SDHD, DLST, SDHB, SUCLG1, MDH2, MDH1, IDH1	677	9	3364	0.0101046
UP_KW_BIOLOGICAL_PROCESS	KW-0443~Lipid metabolism	61	FASN, DEPDC1B, MTMR1, TM7SF2, AASDH, PLB1, HSD17B7, GLA, ERLIN2, PRDX6, ACACA, ACER3, SPTSSA, NEU1, MTM1, PNPLA8, PLA2G7, ACSL4, INSIG2, IDI1, PTGR1, FADS1, HACD3, ACSS3, LIPG, GBA2, SCD, NDUFAB1, HMGCS1, HADHA, IAH1, ASAH2, PGS1, NAGA, PCYT2, LIPE, LPL, CERS2, PIK3C2G, HMGCR, DGAT2, SCAP, ACSM3, AGPAT1, ACSM4, HACD2, ACLY, GPAM, MCAT, FADS2, PLBD1, FADS3, INSIG1, MOGAT2, DHCR7, CERS3, CPT2, PCYT…	677	200	3364	0.0101046
UP_KW_BIOLOGICAL_PROCESS	KW-0119~Carbohydrate metabolism	18	CHST11, PHKB, CHST10, GALT, RPE, POFUT2, GNPDA2, G6PD, POFUT1, CHST8, RBKS, PPP1CA, PHKG2, PGM3, PPP1CB, GALE, GNPDA1, PDHB	677	39	3364	0.0152195
UP_KW_BIOLOGICAL_PROCESS	KW-1207~Sterol metabolism	10	ERLIN2, DHCR7, INSIG1, TM7SF2, LIPE, MVD, INSIG2, IDI1, FDFT1, HMGCR	677	17	3364	0.0494724
UP_KW_BIOLOGICAL_PROCESS	KW-0752~Steroid biosynthesis	7	HSD17B7, DHCR7, TM7SF2, MVD, IDI1, FDFT1, HMGCR	677	9	3364	0.0515933
UP_KW_BIOLOGICAL_PROCESS	KW-0698~rRNA processing	10	FTSJ3, NOP10, POP7, PDCD11, WDR55, NAF1, WDR18, TFB2M, IMP4, UTP23	677	18	3364	0.0634307
UP_KW_BIOLOGICAL_PROCESS	KW-0276~Fatty acid metabolism	15	HACD3, FADS1, SCD, FASN, DEPDC1B, NDUFAB1, HACD2, AACS, ACACA, HADHA, MCAT, FADS2, FADS3, CPT2, PTGR1	677	36	3364	0.0939065
UP_KW_CELLULAR_COMPONENT	KW-0496~Mitochondrion	87	VDAC3, RSAD1, SLC25A40, MGARP, MRPL54, NADK2, MRPS33, CMC1, ABAT, MIEF1, ATPAF2, MIPEP, SH3GLB1, SSBP1, COQ5, DIABLO, VDAC1, GFM2, PIF1, MRPL46, MRPL42, FDXR, MSTO1, SLC35F6, VDAC2, NDUFA5, DHODH, NDUFV3, CIAPIN1, COQ6, TSFM, UQCC3, COX7A2, MRPL44, GATB, GATM, FEN1, GRPEL1, OAT, BID, NDUFA10, SDHB, TOMM7, NUDT6, SUCLG1, UQCRFS1, CYC1, MTG1, AK3, SUPV3L1, POLG2, PGS1, SLC30A9, SLC25A39, ADHFE1, MR…	1423	271	7902	8.73358e-07
UP_KW_CELLULAR_COMPONENT	KW-0256~Endoplasmic reticulum	72	SURF4, TMEM199, EXT1, ERG28, VKORC1L1, CFTR, HPS6, P4HA3, ELOVL5, TMED10, Cyt_P450|Cyt_P450_E_grp-I|Cyt_P450_sf|, ICMT, JPH2, TMED7, LTC4S, PLOD2, ESYT2, SQLE, FITM2, SPTSSA, NCLN, ERGIC1, EDEM3, DERL2, EDEM2, ERO1A, HSPA5, DIO1, P3H1, TOR2A, EDEM1, INSIG2, PIGG, HACD3, GBA2, EMC1, CYBC1, TMED9, ERP29, TMED1, CPQ, SLC30A9, TOR1A, EXT2, ALG6, HMGCR, TMED4, DGAT2, SCAP, ELOVL6, HAX1, HACD2, SULF1, …	1423	262	7902	0.00327269
UP_KW_CELLULAR_COMPONENT	KW-0576~Peroxisome	14	HSDL2, MYH11, PEX14, PEX7, TYSND1, PEX16, ABCD1, SCP2, E2F1, HSD17B4, PEX13, IDI1, PEX10, HMGCR	1423	29	7902	0.0121288
UP_KW_DOMAIN	KW-0809~Transit peptide	40	ISCU, RSAD1, DLST, MCUB, MRPL54, ACAD8, MTERF4, NDUFA10, COX10, CYC1, SUCLA2, STAR, HADHB, SUPV3L1, ATPAF2, POLG2, PDHX, ATP5MC3, ADHFE1, TRMT10C, MDH2, BCKDK, ECSIT, ACAA2, DIABLO, DBT, PDK1, DHTKD1, MRPL46, MRPL42, MRM1, ACADL, MRPS31, IBA57, TEFM, RTN4IP1, OGDHL, MRPL44, ATP5MC2, GATB	1487	104	8747	9.13072e-06
UP_KW_DOMAIN	KW-0812~Transmembrane	675	LTBR, TRPC6, SC5D, TENM1, TPCN1, ENTREP3, NAALADL2, SLC12A4, ERMP1, TMEM19, FBXW7, RHBDL1, HAPLN4, GPAT3, RYR3, LTC4S, PSEN1, FAM210B, LETMD1, OSTC, SQLE, HCN3, TMEM134, TMEM212, MRPL42, SLC7A10, SMIM6, EDEM3, IL12RB2, MFSD8, CATSPER2, SLC35B3, COX7A2, ASPH, PIGG, CCDC141, AIFM1, SLC24A1, SEL1L3, CLPTM1L, LRRN3, KEL, TOMT, PRUNE2, COX10, CATSPERE, CYC1, TRPV6, TMEM8B, HACL1, MFSD13A, VAMP9, MET, …	1487	3522	8747	7.7746e-05
UP_KW_LIGAND	KW-0547~Nucleotide-binding	161	EEF2, GNA14, ACTR8, OLA1, ITPA, P2RX4, NT5C3A, GUCY1A2, ABCC5, GMPPB, PSMC6, RNASEL, HYOU1, LIMK2, CDK7, MASTL, TUBA1A, ABCD4, AKT2, LSG1, GNAI3, PEX1, MX1, MCM2, ABCC3, ASS1, HKDC1, SBK1, DARS2, STK3, UBA3, RAB3A, FANCM, LOC768284, RAB33B, TOR2A, NUDT2, TARS2, TUT1, GATB, RFC2, GALK2, EIF5B, PAPSS2, KARS1, DNAH11, ENTPD7, ITPK1, PGK1, CRY1, EPRS1, PCK2, GSPT1, ABCF2, HINT2, SUCLA2, EEF1A1, SUPV3…	670	649	3966	5.82155e-07
UP_KW_LIGAND	KW-0067~ATP-binding	159	ACTR8, HSPA9, P2RX4, MAP3K10, ABCC5, BCS1L, PSMC6, MCM8, RARS2, ATP2C1, RNASEL, HYOU1, LIMK2, ATP11A, CDK7, MASTL, ABCD4, AKT2, WARS2, PEX1, PRKCI, MCM2, ABCC3, ASS1, HKDC1, SBK1, DARS2, STK3, UBA3, FANCM, HSPA5, CCT4, DDX10, TOR2A, TARS2, TUT1, GATB, RFC2, GALK2, RIOK1, PAPSS2, KARS1, DNAH11, ENTPD7, ITPK1, EPRS1, RTCA, ABCF2, SUCLA2, MMAB, SUPV3L1, ENTPD6, PGS1, MTHFD1L, TOR1A, HSPA8, EARS2, ME…	670	682	3966	3.15846e-05
UP_KW_LIGAND	KW-0411~Iron-sulfur	18	ACO2, RSAD1, DPYD, FDX2, NDUFS2, DPH1, FDX1, DPH2, RFESD, SDHB, UQCRFS1, GLRX3, NFS1, CIAPIN1, GLRX5, CDK5RAP1, IREB2, ETFDH	670	44	3966	0.00488156
UP_KW_LIGAND	KW-0288~FMN	10	MTRR, DUS1L, HAO2, PNPO, DUS3L, DPYD, DHODH, NDOR1, DUS2, FLAD1	670	17	3966	0.00581863
UP_KW_LIGAND	KW-0274~FAD	25	MTRR, FMO2, ACAD8, CRY1, NDUFA10, QSOX1, MTHFR, NOX5, TXNRD2, MTO1, FLAD1, ETFA, DPYD, QSOX2, SQLE, CYB5RL, NQO2, ACADL, FDXR, ERO1A, DLD, NDOR1, COQ6, ETFDH, PCYOX1L	670	82	3966	0.0205514
UP_KW_LIGAND	KW-0460~Magnesium	54	ITPA, FMO2, MAT2A, SLC41A1, STT3B, COMT, PSPH, ATP11A, FBP2, IDH1, ITGB1, TUSC3, PRORP, MAT1A, LOC768284, IRAK4, PPM1G, CLP1, TUT1, PGP, FEN1, GPHN, RIOK1, SELENOO, ITPK1, STT3A, PPA2, SUCLA2, SUCLG2, NUDT10, THG1L, DUT, MAGT1, PDP2, ENDOG, POLR3A, GTPBP8, GGPS1, ATP10A, ACLY, MAP3K7, NT5DC2, C1GALT1, ADSS1, APEX1, POLG, RBKS, RNASEH1, PGM3, PRPS2, FDPS, IDH2, KCNMA1, TKT	670	222	3966	0.0205514
UP_KW_LIGAND	KW-0521~NADP	20	PYCR2, MTRR, PGD, DPYD, FMO2, GMPR, NADK2, G6PD, PYCR3, FDXR, NADK, HSD17B7, NOX5, NNT, NDOR1, IDH2, AKR1A1, IDH1, ALDH1L1, HMGCR	670	65	3966	0.0365787
UP_KW_LIGAND	KW-0520~NAD	27	PARP16, FASN, NDUFS2, NADK2, HADHA, MDH1, IL1RAPL1, NADK, PARP1, TXNRD2, MDH1B, IL1RL1, MDH2, PARP8, PHGDH, NDUFS3, CYB5RL, HIBADH, GPD1L, DUS3L, SIRT7, DLD, ADH5, TRPT1, NNT, GALE, GAPDH	670	98	3966	0.0365787
UP_KW_LIGAND	KW-0285~Flavoprotein	16	MTRR, DUS1L, DPYD, CRY1, NDUFA10, NQO2, DUS2, HAO2, PNPO, DUS3L, ERO1A, DLD, NOX5, MTO1, PCYOX1L, ETFA	670	48	3966	0.0365787
UP_KW_LIGAND	KW-0342~GTP-binding	44	EEF2, GNA14, EIF5B, GUCY1A2, GMPPB, RAN, GSPT1, PCK2, FGD4, ARL16, MTIF2, EEF1A1, GPN2, THG1L, ADGB, EFTu-like_2|G_TR_CS|P-loop_NTPase|Transl_B-barrel_sf|Transl_elong_EF1A_euk/arc|Transl_elong_EF1A/Init_IF2_C|Transl_elong_EFTu/EF1A_C|T_Tr_GTP-bd_dom|, TUBB3, TUBB4B, TUBA1A, RAB33A, GNAI1, GTPBP8, TUBA1C, GNAI3, SEPTIN9, MX1, SRP54, ARFRP1, GTPBP10, RND1, TUBB4A, MTG2, ARL10, SAR1A, TUBB2B, RND2, …	670	188	3966	0.0602898
UP_KW_LIGAND	KW-0464~Manganese	25	XPNPEP3, CNDP2, ITPA, PANK4, STT3A, ACVR1B, PCK2, DICER1, STT3B, ARG1, IDH1, SOD2, GALNT13, B4GALT4, RPE, GALNT1, B4GALT1, B4GALT7, POMGNT1, GALNT18, GALNT12, CLP1, IDH2, TUT1, PPP4C	670	96	3966	0.0778445
UP_KW_MOLECULAR_FUNCTION	KW-0689~Ribosomal protein	63	MRPS16, MRPL54, MRPL9, MRPS18C, MRPL2, MRPS33, MRPL28, MRPL30, MRPL14, RTL5, MRPS18A, RPL28, MRPS7, MRPL33, RPS3A, RPL22, RPLP0, MRPL46, MRPL42, RPS17, MRPL4, RPL22L1, ELOA, RPL5, MRPL24, RPLP2, RPL24, MRPL44, RPL18A, RPL34, MRPS12, RPL18, RPS12, RPS20, MRPL32, MRPL21, RACK1, MRPL37, LOC111559192, RPL31, RPS6, MRPS25, RPL32, CAMK2A, RPL7A, RPS27A, RPL9, RPL10, RPL12, RPL37, MRPS31, Ribosomal_L10e…	1016	134	5095	2.33225e-10
UP_KW_MOLECULAR_FUNCTION	KW-0687~Ribonucleoprotein	70	MRPS16, MRPL54, MRPL9, MRPS18C, MRPL2, MRPS33, MRPL28, MRPL30, SNRPF, MRPL14, RTL5, MRPS18A, RPL28, MRPS7, RPS9, MRPL33, RPS3A, RPL22, RPLP0, MRPL46, MRPL42, RPS17, MRPL4, RPL22L1, ELOA, NSA2_fam|Ribosomal_S8e/biogenesis_NSA2|, RPL5, MRPL24, RPLP2, RPL24, MRPL44, RPL18A, RPL34, MRPS12, NHP2, RPL18, RPS12, LSM4, RPS20, MRPL32, MRPL21, RACK1, MRPL37, LOC111559192, RPL31, RPS6, MRPS25, RPL32, CAMK2A…	1016	161	5095	5.76566e-10
UP_KW_MOLECULAR_FUNCTION	KW-0436~Ligase	37	AARS1, CAD, VARS2, KARS1, PCCB, EPRS1, SUCLG1, RTCA, SUCLA2, SUCLG2, CTPS1, RARS2, MTHFD1L, EARS2, YARS1, MCCC1, WARS2, IARS1, AACS, ACACA, ASS1, CPS1, DARS2, GCLC, ADSS1, MCCC2, MARS2, UBA3, HARS2, VARS1, SARS2, NARS2, DARS1, QARS1, TARS2, YARS2, GATB	1016	80	5095	7.82884e-06
UP_KW_MOLECULAR_FUNCTION	KW-0413~Isomerase	32	FUOM, PPIB, GNPDA2, LSS, CFTR, DSEL, PPIF, PUSL1, FKBP3, GPI, TPI1, PUS1, PUS7L, RPE, PDIA4, PPIL1, FKBP5, PMM2, FKBP11, FKBP10, PPIL6, MMUT, CRELD2, PGM3, RPIA, GALE, TOP1, PUS7, DKC1, GNPDA1, IDI1, RENBP	1016	82	5095	0.0026344
UP_KW_MOLECULAR_FUNCTION	KW-0396~Initiation factor	17	EIF2A, EIF4A2, EIF5B, EIF3H, EIF2S1, EIF4G1, EIF3B, MTIF2, EIF3D, EIF4A1, EIF3L, EIF4E2, EIF2B1, EIF2B5, DENR, EIF3K, EIF2S2	1016	33	5095	0.00357585
UP_KW_MOLECULAR_FUNCTION	KW-0378~Hydrolase	225	HDAC2, PCSK6, NT5C3A, ERMP1, DPEP2, RHBDL1, ADAMTS2, PGLS, PSEN1, DPP3, LOC101086605, ADAMTS15, ACER3, LMLN, PTRH2, EDEM3, BACE1, LPIN3, LOC101094275, DNM2, PNPLA8, DDX10, NUDT2, EDEM1, NAGLU, GBA2, ENTPD7, KEL, PPA2, HTRA4, MASP2, NUDT6, HDAC8, MMP19, OMA1, ATG4D, PDE4A, METAP2, USP7, LIPE, DUT, REN, PDP2, PLD1, ENDOG, PPT2, PTPRF, LOC101096125, UBLCP1, APEX1, DDX24, ZMPSTE24, RNASEH1, MMP15, PP…	1016	948	5095	0.0152296
UP_KW_MOLECULAR_FUNCTION	KW-0548~Nucleotidyltransferase	15	PNPT1, GALT, FICD, PAPSS1, PAPSS2, SELENOO, POLR1B, GDPGP1, POLG, DNA/RNA_pol_sf|Gag-pol_Znf-H3C2|Integrase_cat-core|MLVIN_C|Peptidase_A2_cat|Peptidase_aspartic_dom_sf|Retropepsins|Rev_trsase/Diguanyl_cyclase|RNaseH_domain|RNaseH-like_sf|RNaseH_sf|RT_dom|RT_RNaseH_2|, PARP1, PCYT2, RNGTT, FLAD1, TUT1	1016	32	5095	0.0225547
UP_KW_MOLECULAR_FUNCTION	KW-0143~Chaperone	28	CHAF1A, GRPEL1, RSAD1, HSCB, CCS, CCT2, ATPAF2, SGTB, PDRG1, HSPD1, TRAP1, CLGN, TCP1, PFDN4, TBCD, NPM3, COX17, SCO2, CRYAB, PFD_beta-like|Prefoldin|, LYRM7, SDHAF2, UNC45B, TIMM10B, BAG1, CCT4, CANX, CALR	1016	80	5095	0.0262935
UP_KW_MOLECULAR_FUNCTION	KW-0251~Elongation factor	6	EEF1A1, TUFM, EIF5A2, EFTu-like_2|G_TR_CS|P-loop_NTPase|Transl_B-barrel_sf|Transl_elong_EF1A_euk/arc|Transl_elong_EF1A/Init_IF2_C|Transl_elong_EFTu/EF1A_C|T_Tr_GTP-bd_dom|, EIF5A, ELOC	1016	8	5095	0.0983061
UP_KW_PTM	KW-0007~Acetylation	72	FTSJ3, METTL3, FTH1, AARS1, FASN, ACTA2, NDUFAF7, ACTG1, ACTG2, ACAD8, Actin|Actin/actin-like_CS|Actin_CS|ATPase_NBD|, TRMT11, LOC101094108, AS3MT, RNF123, METTL22, COMT, RPRD1A, MRM2, RTL5, MIPEP, BUD23, COQ5, ITGB1, EEF1AKMT4, PFN1, RPS3A, MRPL46, PRMT1, ACADL, SMS, VCPKMT, EEF1AKMT1, PPM1|Ppm1/Ppm2/Tcmp|SAM-dependent_MTases|, CIAPIN1, N6AMT1, GAPDH, NOP2, RPL24, DIMT1, PRMT6, LASP1, NLN, METTL…	495	258	2594	0.008249
UP_SEQ_FEATURE	ACT_SITE:Proton acceptor	66	FTSJ3, HDAC2, CNDP2, ACAD8, DGUOK, MAP3K10, PNPLA2, CRAT, FES, GRK4, ME1, AURKB, TXNRD2, MRM2, HSD17B4, ACAT2, EPHA7, PHPT1, RIPK2, PRKCI, RDH16, LTA4H, PTGS2, RNPEPL1, GPD1L, SMS, RPS6KB1, HSD17B14, IRAK4, PNPLA8, PIM2, HSD17B6, CBR4, MAP4K2, RIOK1, ENTPD7, HDAC8, SDR9C7, MDH1, HADHB, HDAC3, ENTPD6, MET, MDH2, DHRSX, ALDH1L1, ENTPD4, JAK3, ACAA2, BDH1, PGD, MAP3K21, RPE, HSD11B1L, ADSS1, HAO2, R…	2787	234	16009	0.0689919

## Sheet: charts_up
Category	Term	Count	Genes	List Total	Pop Hits	Pop Total	FDR
GOTERM_BP_DIRECT	GO:0006357~regulation of transcription from RNA polymerase II promoter	303	ZNF45, ZNF570, THAP11, ZNF391, ESR1, FOXO4, SOX10, RCOR1, SGF29, MESP2, ZFP37, ZNF667, Znf_C2H2_sf|Znf_C2H2_type|, MED15, NFIA, SP4, DACH1, ZNF629, MYNN, ZNF768, Znf_C2H2_sf|Znf_C2H2_type|, KDM3B, ZNF362, IRF2BP2, ZBTB8B, LOC101099651, EPOP, ZNF786, IRX3, NCOA7, LHX6, ZEB1, ZNF615, MED12, KLF11, ZNF134, IKZF4, ALX4, Znf_C2H2_sf|Znf_C2H2_type|, KDM7A, Sp4-like|Znf_C2H2_sf|Znf_C2H2_type|, ZNF133, N…	2277	1095	13740	1.58291e-18
GOTERM_BP_DIRECT	GO:0006355~regulation of transcription, DNA-templated	103	ESR1, DRAP1, CDCA7, KRAB|KRAB_dom_sf|Znf_C2H2_sf|Znf_C2H2_type|, ZNF219, ZBTB4, ZNF786, ZNF548, NFXL1, LOC109494588, KRAB|Znf_C2H2_sf|Znf_C2H2_type|, ZNF81, MTERF2, ZNF354C, WWC1, HCFC1, KMT2A, ING3, MIER1, ZNF143, NSD3, MTA1, ASXL2, MEAF6, ZNF789, HEY2, ZNF250, ZNF41, TLE5, ZNF571, ZNF646, KRAB|KRAB_dom_sf|Znf_C2H2_sf|Znf_C2H2_type|, ZSCAN21, LOC105261300, ZNF862, SOX6, GPBP1, SAP130, FOXN3, TLE…	2277	374	13740	0.000203201
GOTERM_BP_DIRECT	GO:0000122~negative regulation of transcription from RNA polymerase II promoter	128	ZNF630, ESR1, AEBP1, NR1D1, DUSP22, SOX10, ZNF599, TAF9B, MAGED1, DR1, DRAP1, USP2, EPC1, MEF2A, SUV39H2, RBM10, BARX2, KDM1B, HEXIM1, NR0B1, CNOT2, HMG20A, IRF2BP2, PCGF1, ZEB1, AEBP2, ZNF383, KRAB|KRAB_dom_sf|Znf_C2H2_sf|Znf_C2H2_type|, KLF11, GATAD2B, PHF21A, ZNF133, TRPV1, NR6A1, YAP1, WWC1, PCGF2, NCOA2, BMI1, MIER1, MAGEE2, MTA1, PER1, TWIST1, ZNF8, CREBBP, CDK2, MMP12, EGR1, EZR, ETV5, JUN…	2277	506	13740	0.00064236
GOTERM_BP_DIRECT	GO:0043547~positive regulation of GTPase activity	38	PKP4, GNB5, RALGAPA2, TSC2, CX3CL1, DENND1A, PLXNB1, RIC1, RAP1GDS1, SGSM3, MAPRE2, ALS2, PREX1, TBC1D20, ELMOD1, CCL13, CCL24, ARAP2, RASA1, CCL5, RAB3GAP1, LOC100302541, LOC101081091, WNT4, RALGAPA1, ADAP1, NTRK1, F2R, RAB11FIP2, SEMA4D, CCL17, SGSM2, CHN1, CHN2, RGS7, DENND1B, ERBB2, LARS1	2277	116	13740	0.0399998
GOTERM_BP_DIRECT	GO:0051056~regulation of small GTPase mediated signal transduction	13	ARHGAP28, SIPA1L1, RALGAPA1, AMOT, RALGAPA2, TSC2, SIPA1, SIPA1L2, CHN1, CHN2, RALGAPB, ARAP2, ARHGAP20	2277	22	13740	0.0498331
GOTERM_BP_FAT	GO:0006357~regulation of transcription from RNA polymerase II promoter	481	THAP11, ZNF391, ESR1, FOXO4, PRKD2, RPS6KA3, RCOR1, SOX10, ZNF667, MESP2, ZFP37, Znf_C2H2_sf|Znf_C2H2_type|, USP2, MYNN, ZNF768, AGO1, Znf_C2H2_sf|Znf_C2H2_type|, KDM3B, HMG20A, ZBTB8B, PDCD4, ZNF786, ZEB1, ZNF615, HIPK2, HMOX1, MED12, Znf_C2H2_sf|Znf_C2H2_type|, EGLN1, KDM7A, MAMSTR, GMEB2, NRF1, NCOA2, IL26, ZBTB33, IKZF2, KMT2A, TNIP1, WNT5A, HES1, JUN, ATF5, HLF, TFCP2, HEY2, ZNF250, ZNF467, …	2258	1956	13645	1.94989e-19
GOTERM_BP_FAT	GO:0051252~regulation of RNA metabolic process	633	THAP11, ZNF391, ESR1, FOXO4, PRKD2, RPS6KA3, RCOR1, SOX10, ZNF667, MESP2, ZFP37, Znf_C2H2_sf|Znf_C2H2_type|, USP2, MYNN, ENSFCAG00000045898, RAVER1, ZNF768, AGO1, Znf_C2H2_sf|Znf_C2H2_type|, KDM3B, KRAB|KRAB_dom_sf|Znf_C2H2_sf|Znf_C2H2_type|, HMG20A, ZBTB8B, PDCD4, ZNF786, ZEB1, ZNF615, HIPK2, HMOX1, MED12, Znf_C2H2_sf|Znf_C2H2_type|, EGLN1, KDM7A, CLK1, MAMSTR, GMEB2, NRF1, NCOA2, IL26, MAF1, BT…	2258	2766	13645	3.66934e-19
GOTERM_BP_FAT	GO:0006355~regulation of transcription, DNA-templated	600	THAP11, ZNF391, ESR1, FOXO4, PRKD2, RPS6KA3, RCOR1, SOX10, ZNF667, MESP2, ZFP37, Znf_C2H2_sf|Znf_C2H2_type|, USP2, MYNN, ZNF768, AGO1, Znf_C2H2_sf|Znf_C2H2_type|, KDM3B, KRAB|KRAB_dom_sf|Znf_C2H2_sf|Znf_C2H2_type|, HMG20A, ZBTB8B, PDCD4, ZNF786, ZEB1, ZNF615, HIPK2, HMOX1, MED12, Znf_C2H2_sf|Znf_C2H2_type|, EGLN1, KDM7A, MAMSTR, GMEB2, NRF1, NCOA2, IL26, MAF1, ZBTB33, IKZF2, KMT2A, TNIP1, WNT5A, …	2258	2596	13645	3.66934e-19
GOTERM_BP_FAT	GO:1903506~regulation of nucleic acid-templated transcription	600	THAP11, ZNF391, ESR1, FOXO4, PRKD2, RPS6KA3, RCOR1, SOX10, ZNF667, MESP2, ZFP37, Znf_C2H2_sf|Znf_C2H2_type|, USP2, MYNN, ZNF768, AGO1, Znf_C2H2_sf|Znf_C2H2_type|, KDM3B, KRAB|KRAB_dom_sf|Znf_C2H2_sf|Znf_C2H2_type|, HMG20A, ZBTB8B, PDCD4, ZNF786, ZEB1, ZNF615, HIPK2, HMOX1, MED12, Znf_C2H2_sf|Znf_C2H2_type|, EGLN1, KDM7A, MAMSTR, GMEB2, NRF1, NCOA2, IL26, MAF1, ZBTB33, IKZF2, KMT2A, TNIP1, WNT5A, …	2258	2596	13645	3.66934e-19
GOTERM_BP_FAT	GO:0019219~regulation of nucleobase-containing compound metabolic process	680	THAP11, ZNF391, ESR1, FOXO4, PRKD2, RPS6KA3, RCOR1, SOX10, ZNF667, MESP2, ZFP37, SMC3, Znf_C2H2_sf|Znf_C2H2_type|, USP2, ZRANB3, MYNN, ENSFCAG00000045898, RAVER1, ZNF768, AGO1, Znf_C2H2_sf|Znf_C2H2_type|, KDM3B, KRAB|KRAB_dom_sf|Znf_C2H2_sf|Znf_C2H2_type|, HMG20A, ZBTB8B, PDCD4, DRD3, ZNF786, ZEB1, ZNF615, HIPK2, HMOX1, MED12, Znf_C2H2_sf|Znf_C2H2_type|, EGLN1, KDM7A, CLK1, MAMSTR, GMEB2, NRF1, N…	2258	3032	13645	4.74389e-19
GOTERM_BP_FAT	GO:2001141~regulation of RNA biosynthetic process	601	THAP11, ZNF391, ESR1, FOXO4, PRKD2, RPS6KA3, RCOR1, SOX10, ZNF667, MESP2, ZFP37, Znf_C2H2_sf|Znf_C2H2_type|, USP2, MYNN, ZNF768, AGO1, Znf_C2H2_sf|Znf_C2H2_type|, KDM3B, KRAB|KRAB_dom_sf|Znf_C2H2_sf|Znf_C2H2_type|, HMG20A, ZBTB8B, PDCD4, ZNF786, ZEB1, ZNF615, HIPK2, HMOX1, MED12, Znf_C2H2_sf|Znf_C2H2_type|, EGLN1, KDM7A, MAMSTR, GMEB2, NRF1, NCOA2, IL26, MAF1, ZBTB33, IKZF2, KMT2A, TNIP1, WNT5A, …	2258	2608	13645	4.74389e-19
GOTERM_BP_FAT	GO:0097659~nucleic acid-templated transcription	611	THAP11, ZNF391, ESR1, FOXO4, PRKD2, RPS6KA3, RCOR1, SOX10, ZNF667, MESP2, ZFP37, Znf_C2H2_sf|Znf_C2H2_type|, USP2, MYNN, ZNF768, AGO1, Znf_C2H2_sf|Znf_C2H2_type|, KDM3B, KRAB|KRAB_dom_sf|Znf_C2H2_sf|Znf_C2H2_type|, HMG20A, ZBTB8B, PDCD4, ZNF786, ZEB1, ZNF615, HIPK2, HMOX1, MED12, Znf_C2H2_sf|Znf_C2H2_type|, EGLN1, KDM7A, MAMSTR, GMEB2, NRF1, NCOA2, IL26, MAF1, ZBTB33, IKZF2, KMT2A, TNIP1, WNT5A, …	2258	2695	13645	1.01842e-17
GOTERM_BP_FAT	GO:0010468~regulation of gene expression	729	THAP11, ZNF391, ESR1, FOXO4, PRKD2, RPS6KA3, RCOR1, KDM6A, SOX10, ZNF667, MESP2, ZFP37, Znf_C2H2_sf|Znf_C2H2_type|, GAS1, LTN1, TDRD12, USP2, MYNN, ENSFCAG00000045898, RAVER1, ZNF768, AGO1, Znf_C2H2_sf|Znf_C2H2_type|, KDM3B, KRAB|KRAB_dom_sf|Znf_C2H2_sf|Znf_C2H2_type|, HMG20A, ZBTB8B, PDCD4, ZNF786, ZEB1, ZNF615, HIPK2, HMOX1, MED12, Znf_C2H2_sf|Znf_C2H2_type|, LSM2, EGLN1, KDM7A, PHAX, CLK1, MAM…	2258	3345	13645	1.68881e-17
GOTERM_BP_FAT	GO:0032774~RNA biosynthetic process	613	THAP11, ZNF391, ESR1, FOXO4, PRKD2, RPS6KA3, RCOR1, SOX10, ZNF667, MESP2, ZFP37, Znf_C2H2_sf|Znf_C2H2_type|, USP2, MYNN, ZNF768, AGO1, Znf_C2H2_sf|Znf_C2H2_type|, KDM3B, KRAB|KRAB_dom_sf|Znf_C2H2_sf|Znf_C2H2_type|, HMG20A, ZBTB8B, PDCD4, ZNF786, ZEB1, ZNF615, HIPK2, HMOX1, MED12, Znf_C2H2_sf|Znf_C2H2_type|, EGLN1, KDM7A, MAMSTR, GMEB2, NRF1, NCOA2, IL26, MAF1, ZBTB33, IKZF2, KMT2A, TNIP1, WNT5A, …	2258	2718	13645	2.46561e-17
GOTERM_BP_FAT	GO:0010556~regulation of macromolecule biosynthetic process	661	THAP11, ZNF391, ESR1, FOXO4, PRKD2, RPS6KA3, RCOR1, SOX10, ZNF667, MESP2, ZFP37, SMC3, Znf_C2H2_sf|Znf_C2H2_type|, LTN1, USP2, IL15, ZRANB3, MYNN, ZNF768, AGO1, Znf_C2H2_sf|Znf_C2H2_type|, KDM3B, KRAB|KRAB_dom_sf|Znf_C2H2_sf|Znf_C2H2_type|, HMG20A, ZBTB8B, PDCD4, ZNF786, ZEB1, ZNF615, HIPK2, HMOX1, MED12, Znf_C2H2_sf|Znf_C2H2_type|, EGLN1, KDM7A, MAMSTR, GMEB2, NRF1, NCOA2, IL26, MAF1, BTG2, ZBTB…	2258	2986	13645	4.51361e-17
GOTERM_BP_FAT	GO:2000112~regulation of cellular macromolecule biosynthetic process	656	THAP11, ZNF391, ESR1, FOXO4, PRKD2, RPS6KA3, RCOR1, SOX10, ZNF667, MESP2, ZFP37, SMC3, Znf_C2H2_sf|Znf_C2H2_type|, LTN1, USP2, IL15, ZRANB3, MYNN, ZNF768, AGO1, Znf_C2H2_sf|Znf_C2H2_type|, KDM3B, KRAB|KRAB_dom_sf|Znf_C2H2_sf|Znf_C2H2_type|, HMG20A, ZBTB8B, PDCD4, ZNF786, ZEB1, ZNF615, HIPK2, HMOX1, MED12, Znf_C2H2_sf|Znf_C2H2_type|, EGLN1, KDM7A, MAMSTR, GMEB2, NRF1, NCOA2, IL26, MAF1, BTG2, ZBTB…	2258	2964	13645	6.48931e-17
GOTERM_BP_FAT	GO:0006351~transcription, DNA-templated	568	THAP11, ZNF391, ESR1, FOXO4, PRKD2, RPS6KA3, RCOR1, SOX10, ZNF667, MESP2, ZFP37, Znf_C2H2_sf|Znf_C2H2_type|, USP2, MYNN, ZNF768, AGO1, Znf_C2H2_sf|Znf_C2H2_type|, KDM3B, HMG20A, ZBTB8B, PDCD4, ZNF786, ZEB1, ZNF615, HIPK2, HMOX1, MED12, Znf_C2H2_sf|Znf_C2H2_type|, EGLN1, KDM7A, MAMSTR, GMEB2, NRF1, NCOA2, IL26, MAF1, ZBTB33, IKZF2, KMT2A, TNIP1, WNT5A, HES1, NSD3, JUN, ATF5, HLF, TFCP2, HEY2, ZNF2…	2258	2508	13645	3.36787e-16
GOTERM_BP_FAT	GO:0034654~nucleobase-containing compound biosynthetic process	644	THAP11, ZNF391, ESR1, FOXO4, PRKD2, RPS6KA3, RCOR1, SOX10, ZNF667, MESP2, ZFP37, Znf_C2H2_sf|Znf_C2H2_type|, USP2, MYNN, ZNF768, AGO1, Znf_C2H2_sf|Znf_C2H2_type|, KDM3B, KRAB|KRAB_dom_sf|Znf_C2H2_sf|Znf_C2H2_type|, HMG20A, NME9, NME6, ZBTB8B, PDCD4, DRD3, ZNF786, AK4, ZEB1, ZNF615, HIPK2, HMOX1, MED12, Znf_C2H2_sf|Znf_C2H2_type|, EGLN1, KDM7A, MAMSTR, NPR2, GMEB2, NRF1, NCOA2, IL26, MAF1, ZBTB33,…	2258	2984	13645	1.4e-13
GOTERM_BP_FAT	GO:0018130~heterocycle biosynthetic process	649	THAP11, ZNF391, ESR1, FOXO4, PRKD2, RPS6KA3, RCOR1, SOX10, ZNF667, MESP2, ZFP37, Znf_C2H2_sf|Znf_C2H2_type|, USP2, MYNN, ZNF768, AGO1, Znf_C2H2_sf|Znf_C2H2_type|, KDM3B, KRAB|KRAB_dom_sf|Znf_C2H2_sf|Znf_C2H2_type|, HMG20A, NME9, NME6, ZBTB8B, PDCD4, DRD3, ZNF786, AK4, ZEB1, ZNF615, HIPK2, HMOX1, MED12, Znf_C2H2_sf|Znf_C2H2_type|, EGLN1, KDM7A, MAMSTR, NPR2, GMEB2, NRF1, NCOA2, IL26, MAF1, ZBTB33,…	2258	3041	13645	1.81985e-12
GOTERM_BP_FAT	GO:0019438~aromatic compound biosynthetic process	649	THAP11, ZNF391, ESR1, FOXO4, PRKD2, RPS6KA3, RCOR1, SOX10, ZNF667, MESP2, ZFP37, Znf_C2H2_sf|Znf_C2H2_type|, USP2, MYNN, ZNF768, AGO1, Znf_C2H2_sf|Znf_C2H2_type|, KDM3B, KRAB|KRAB_dom_sf|Znf_C2H2_sf|Znf_C2H2_type|, HMG20A, NME9, NME6, ZBTB8B, PDCD4, DRD3, ZNF786, AK4, ZEB1, ZNF615, HIPK2, HMOX1, MED12, Znf_C2H2_sf|Znf_C2H2_type|, EGLN1, KDM7A, MAMSTR, NPR2, GMEB2, NRF1, NCOA2, IL26, MAF1, ZBTB33,…	2258	3044	13645	2.02854e-12
GOTERM_BP_FAT	GO:0016070~RNA metabolic process	706	THAP11, ZNF391, ESR1, FOXO4, PRKD2, RPS6KA3, RCOR1, SOX10, ZNF667, MESP2, ZFP37, Znf_C2H2_sf|Znf_C2H2_type|, USP2, MYNN, ENSFCAG00000045898, RAVER1, ZNF768, AGO1, Znf_C2H2_sf|Znf_C2H2_type|, KDM3B, KRAB|KRAB_dom_sf|Znf_C2H2_sf|Znf_C2H2_type|, HMG20A, ZBTB8B, PDCD4, ZNF786, ZEB1, ZNF615, HIPK2, HMOX1, MED12, Znf_C2H2_sf|Znf_C2H2_type|, LSM2, EGLN1, KDM7A, CLK1, MAMSTR, GMEB2, NRF1, MTREX, NCOA2, I…	2258	3481	13645	6.27254e-09
GOTERM_BP_FAT	GO:0034645~cellular macromolecule biosynthetic process	737	THAP11, ZNF391, ESR1, FOXO4, PRKD2, RPS6KA3, RCOR1, SOX10, ZNF667, MESP2, ZFP37, SMC3, Znf_C2H2_sf|Znf_C2H2_type|, LTN1, USP2, IL15, ZRANB3, MYNN, GALNTL6, ZNF768, AGO1, Znf_C2H2_sf|Znf_C2H2_type|, KDM3B, GALNT7, KRAB|KRAB_dom_sf|Znf_C2H2_sf|Znf_C2H2_type|, HMG20A, ZBTB8B, PDCD4, ZNF786, ZEB1, ZNF615, HIPK2, HMOX1, MED12, ZDHHC14, Znf_C2H2_sf|Znf_C2H2_type|, EGLN1, KDM7A, MAMSTR, GMEB2, NRF1, NCO…	2258	3737	13645	5.56139e-07
GOTERM_BP_FAT	GO:0031327~negative regulation of cellular biosynthetic process	233	ESR1, AEBP1, DUSP22, SOX10, RCOR1, TAF9B, UNK, USP2, RBM10, DACH1, ZRANB3, CNOT2, AGO1, HMG20A, IRF2BP2, PDCD4, DRD3, ZEB1, KLF11, IKZF4, PHF21A, ZNF133, TRPV1, PDS5A, NR6A1, YAP1, NCOA2, PCGF2, MAF1, BTG2, TARDBP, WNT5A, MIER1, MAGEE2, JUN, KAT6A, ATF5, HEY2, ZNF8, ZNF703, CREBBP, CDK2, ETV5, GIGYF2, JUND, PRMT2, ADGRV1, SAP130, ZNF597, FHL2, FMR1, KAT5, METTL14, ZFP14, ZNF529, ZFP69B, PEG3, VDR…	2258	985	13645	1.20288e-06
GOTERM_BP_FAT	GO:0009890~negative regulation of biosynthetic process	235	ESR1, AEBP1, DUSP22, SOX10, RCOR1, TAF9B, CCDC3, UNK, USP2, RBM10, DACH1, ZRANB3, CNOT2, AGO1, HMG20A, IRF2BP2, PDCD4, DRD3, ZEB1, KLF11, IKZF4, PHF21A, ZNF133, TRPV1, PDS5A, NR6A1, YAP1, NCOA2, PCGF2, MAF1, BTG2, TARDBP, WNT5A, MIER1, MAGEE2, JUN, KAT6A, ATF5, HEY2, ZNF8, ZNF703, CREBBP, CDK2, SLC30A10, ETV5, GIGYF2, JUND, PRMT2, ADGRV1, SAP130, ZNF597, FHL2, FMR1, KAT5, METTL14, ZFP14, ZNF529, …	2258	1000	13645	1.77948e-06
GOTERM_BP_FAT	GO:2000113~negative regulation of cellular macromolecule biosynthetic process	217	ESR1, AEBP1, DUSP22, SOX10, RCOR1, TAF9B, UNK, USP2, RBM10, DACH1, ZRANB3, CNOT2, AGO1, HMG20A, IRF2BP2, PDCD4, ZEB1, KLF11, IKZF4, PHF21A, ZNF133, TRPV1, PDS5A, NR6A1, YAP1, NCOA2, PCGF2, MAF1, BTG2, TARDBP, WNT5A, MIER1, MAGEE2, JUN, KAT6A, ATF5, HEY2, ZNF8, ZNF703, CREBBP, CDK2, ETV5, GIGYF2, JUND, PRMT2, SAP130, ZNF597, FHL2, FMR1, KAT5, METTL14, ZFP14, ZNF529, ZFP69B, PEG3, VDR, ZNF432, CBX2…	2258	922	13645	6.57798e-06
GOTERM_BP_FAT	GO:0045892~negative regulation of transcription, DNA-templated	184	ZNF630, ESR1, AEBP1, NR1D1, DUSP22, SOX10, RCOR1, ZNF599, TAF9B, MAGED1, DR1, DRAP1, USP2, EPC1, MEF2A, SUV39H2, RBM10, BARX2, DACH1, KDM1B, HEXIM1, NR0B1, CNOT2, NKRF, HMG20A, IRF2BP2, PCGF1, PDCD4, CAPN3, ZEB1, AEBP2, DAXX, IMPACT, ZNF383, KRAB|KRAB_dom_sf|Znf_C2H2_sf|Znf_C2H2_type|, IRF1, ZNF827, KLF11, GATAD2B, IKZF4, PHF21A, ZNF133, TRPV1, NR6A1, YAP1, WWC1, RCOR2, PCGF2, NCOA2, BMI1, MAF1, …	2258	759	13645	9.66786e-06
GOTERM_BP_FAT	GO:1903507~negative regulation of nucleic acid-templated transcription	184	ZNF630, ESR1, AEBP1, NR1D1, DUSP22, SOX10, RCOR1, ZNF599, TAF9B, MAGED1, DR1, DRAP1, USP2, EPC1, MEF2A, SUV39H2, RBM10, BARX2, DACH1, KDM1B, HEXIM1, NR0B1, CNOT2, NKRF, HMG20A, IRF2BP2, PCGF1, PDCD4, CAPN3, ZEB1, AEBP2, DAXX, IMPACT, ZNF383, KRAB|KRAB_dom_sf|Znf_C2H2_sf|Znf_C2H2_type|, IRF1, ZNF827, KLF11, GATAD2B, IKZF4, PHF21A, ZNF133, TRPV1, NR6A1, YAP1, WWC1, RCOR2, PCGF2, NCOA2, BMI1, MAF1, …	2258	760	13645	1.0089e-05
GOTERM_BP_FAT	GO:0051253~negative regulation of RNA metabolic process	195	ESR1, AEBP1, DUSP22, SOX10, RCOR1, TAF9B, USP2, RBM10, DACH1, CNOT2, HMG20A, IRF2BP2, PDCD4, ZEB1, KLF11, IKZF4, PHF21A, ZNF133, TRPV1, NR6A1, YAP1, NCOA2, PCGF2, MAF1, TARDBP, WNT5A, MIER1, MAGEE2, JUN, KAT6A, ATF5, SRSF10, HEY2, ZNF8, ZNF703, CREBBP, CDK2, ETV5, JUND, PRMT2, PTBP3, SAP130, ZNF597, FHL2, FMR1, KAT5, ZFP14, ZNF529, ZFP69B, PEG3, VDR, ZNF432, CBX2, KAT6B, TBR1, YWHAQ, WT1, ZNF177,…	2258	816	13645	1.01228e-05
GOTERM_BP_FAT	GO:1902679~negative regulation of RNA biosynthetic process	186	ZNF630, ESR1, AEBP1, NR1D1, DUSP22, SOX10, RCOR1, ZNF599, TAF9B, MAGED1, DR1, DRAP1, USP2, EPC1, MEF2A, SUV39H2, RBM10, BARX2, DACH1, KDM1B, HEXIM1, NR0B1, CNOT2, NKRF, HMG20A, IRF2BP2, PCGF1, PDCD4, CAPN3, ZEB1, AEBP2, DAXX, IMPACT, ZNF383, KRAB|KRAB_dom_sf|Znf_C2H2_sf|Znf_C2H2_type|, IRF1, ZNF827, KLF11, GATAD2B, IKZF4, PHF21A, ZNF133, TRPV1, NR6A1, YAP1, WWC1, RCOR2, PCGF2, NCOA2, BMI1, MAF1, …	2258	771	13645	1.01862e-05
GOTERM_BP_FAT	GO:0045934~negative regulation of nucleobase-containing compound metabolic process	217	ESR1, AEBP1, NUPR1, DUSP22, SOX10, RCOR1, TAF9B, USP2, RBM10, DACH1, ZRANB3, CNOT2, HMG20A, RNF169, IRF2BP2, PDCD4, DRD3, ZEB1, KLF11, IKZF4, PHF21A, ZNF133, TRPV1, MAGEF1, PDS5A, NR6A1, YAP1, NCOA2, PCGF2, MAF1, TARDBP, WNT5A, MIER1, MAGEE2, JUN, KAT6A, ATF5, SRSF10, HEY2, ZNF8, ZNF703, CREBBP, CDK2, ETV5, JUND, PRMT2, ADGRV1, PTBP3, SAP130, ZNF597, FHL2, FMR1, KAT5, SMCHD1, ZFP14, PDE12, ZNF529…	2258	931	13645	1.20542e-05
GOTERM_BP_FAT	GO:0051172~negative regulation of nitrogen compound metabolic process	240	ESR1, AEBP1, NUPR1, DUSP22, SOX10, RCOR1, TAF9B, UNK, USP2, RBM10, DACH1, ZRANB3, CNOT2, AGO1, HMG20A, RNF169, IRF2BP2, PDCD4, DRD3, ZEB1, KLF11, IKZF4, PHF21A, ZNF133, TRPV1, MAGEF1, PDS5A, NR6A1, YAP1, NCOA2, PCGF2, MAF1, BTG2, TARDBP, WNT5A, MIER1, MAGEE2, JUN, KAT6A, ATF5, SRSF10, HEY2, ZNF8, ZNF703, CREBBP, CDK2, ETV5, GIGYF2, JUND, PRMT2, ADGRV1, PTBP3, SAP130, ZNF597, FHL2, FMR1, KAT5, SMC…	2258	1051	13645	1.25483e-05
GOTERM_BP_FAT	GO:0007166~cell surface receptor signaling pathway	390	LTBP3, FOXO4, FBN2, PRKD2, SIPA1L1, SH2D1A, KDM6A, SOX10, CTNNA1, FZD8, SPATA2, PDE6H, IL15, FARP2, JAK1, TYRO3, CD3E, PDCD4, CD3D, ADGRF2, MPP2, ZEB1, SEMA4A, HIPK2, HMOX1, MED12, IL2RG, EPHB6, ADGRB1, PELI3, NPR2, LRRK2, ADGRF5, IL23R, NOTUM, WNT5A, HES1, JUN, TNFRSF21, PIP4K2C, HEY2, ZNF8, CREBBP, INSYN2A, CD8A, GIGYF2, F2, DKK2, ADGRV1, ZNRF3, SPPL3, GNAQ, SRMS, LAT, EFNA2, TRAT1, PPM1B, ELF1…	2258	1857	13645	1.63376e-05
GOTERM_BP_FAT	GO:0010558~negative regulation of macromolecule biosynthetic process	218	ESR1, AEBP1, DUSP22, SOX10, RCOR1, TAF9B, UNK, USP2, RBM10, DACH1, ZRANB3, CNOT2, AGO1, HMG20A, IRF2BP2, PDCD4, ZEB1, KLF11, IKZF4, PHF21A, ZNF133, TRPV1, PDS5A, NR6A1, YAP1, NCOA2, PCGF2, MAF1, BTG2, TARDBP, WNT5A, MIER1, MAGEE2, JUN, KAT6A, ATF5, HEY2, ZNF8, ZNF703, CREBBP, CDK2, ETV5, GIGYF2, JUND, PRMT2, SAP130, ZNF597, FHL2, FMR1, KAT5, METTL14, ZFP14, ZNF529, ZFP69B, PEG3, VDR, ZNF432, CBX2…	2258	941	13645	1.65749e-05
GOTERM_BP_FAT	GO:0000122~negative regulation of transcription from RNA polymerase II promoter	137	ZNF630, ESR1, AEBP1, NR1D1, DUSP22, SOX10, ZNF599, TAF9B, MAGED1, DR1, DRAP1, USP2, EPC1, MEF2A, SUV39H2, RBM10, BARX2, KDM1B, HEXIM1, NR0B1, CNOT2, HMG20A, IRF2BP2, PCGF1, ZEB1, AEBP2, IMPACT, ZNF383, KRAB|KRAB_dom_sf|Znf_C2H2_sf|Znf_C2H2_type|, KLF11, GATAD2B, PHF21A, ZNF133, TRPV1, NR6A1, YAP1, WWC1, PCGF2, NCOA2, BMI1, MIER1, MAGEE2, JUN, RELA, HEY1, ZNF451, MTA1, PER1, TWIST1, HEY2, ZNF8, CR…	2258	542	13645	4.25905e-05
GOTERM_BP_FAT	GO:0031324~negative regulation of cellular metabolic process	343	ESR1, AEBP1, NUPR1, DUSP22, SOX10, RCOR1, GAS1, TAF9B, RIC1, UNK, PPP4R3B, USP2, RBM10, DACH1, ZRANB3, CNOT2, AGO1, HMG20A, RNF169, IRF2BP2, PDCD4, DRD3, NCOA7, ZEB1, ENSA, CYP2D6, HMOX1, KLF11, IKZF4, UFL1, MTOR, PHF21A, ADGRB1, ZNF133, TRPV1, MAGEF1, PDS5A, NR6A1, YAP1, LRRK2, NCOA2, PCGF2, MMP9, ADARB1, PTPRT, MAF1, BTG2, TARDBP, TNIP1, WNT5A, GBP1, MIER1, MAGEE2, JUN, KAT6A, ATF5, SRSF10, SUS…	2258	1631	13645	9.91513e-05
GOTERM_BP_FAT	GO:0007167~enzyme linked receptor protein signaling pathway	165	SPRY1, LTBP3, FOXO4, SIPA1L1, FBN2, PRKD2, DUSP22, BLK, VEGFA, INSRR, PRKCZ, LTBP4, PDE6H, GIGYF1, PIP4K2B, VIM, GPLD1, ELAPOR2, ROS1, APP, LEMD3, SEMA6A, PDCD4, TYRO3, ZEB1, LEF1, DSTYK, BCL9L, FYN, SMAD1, PDK4, EPHB6, PRKD1, ZBTB7A, SOCS5, CHN1, CEP57, BMPR2, TSKU, PIK3CA, NPR2, ACVR1, MMP9, PTPRT, WFIKKN2, DGKD, WNT5A, HES1, NPR1, JUN, TWSG1, RNF115, ZNF451, GPC1, DOK2, ACVR1C, PIP4K2C, JADE2,…	2258	699	13645	0.000228407
GOTERM_BP_FAT	GO:0010629~negative regulation of gene expression	250	ESR1, AEBP1, DUSP22, SOX10, RCOR1, GAS1, TAF9B, CCDC3, TDRD12, UNK, USP2, RBM10, DACH1, CNOT2, AGO1, HMG20A, IRF2BP2, PDCD4, ZEB1, KLF11, IKZF4, PHF21A, LSM2, ZNF133, TRPV1, NR6A1, YAP1, LRRK2, NCOA2, PCGF2, MAF1, BTG2, TARDBP, WNT5A, MIER1, MAGEE2, JUN, KAT6A, ATF5, SRSF10, SUSD4, HEY2, ZNF8, ZNF703, CREBBP, CDK2, ETV5, GIGYF2, JUND, PRMT2, SMG7, PTBP3, SAP130, ZNF597, FHL2, FMR1, KAT5, METTL14,…	2258	1146	13645	0.000294185
GOTERM_BP_FAT	GO:0010467~gene expression	790	ESR1, FOXO4, RPS6KA3, PRKD2, ZNF667, GAS1, TDRD12, USP2, MYNN, ENSFCAG00000045898, ZNF768, AGO1, Znf_C2H2_sf|Znf_C2H2_type|, KRAB|KRAB_dom_sf|Znf_C2H2_sf|Znf_C2H2_type|, HMG20A, ZBTB8B, PDCD4, ZNF786, ZNF615, HIPK2, HMOX1, LSM2, MAMSTR, GMEB2, MTREX, LRRK2, IL26, BTG2, ZBTB33, WNT5A, NSD3, JUN, SUSD4, HLF, TRIT1, HEY2, ZNF467, ZNF8, CREBBP, CWF19L1, JUND, ZNF862, SPPL3, MGA, FHL2, RNF187, LAT, SP…	2258	4212	13645	0.000745737
GOTERM_BP_FAT	GO:0045595~regulation of cell differentiation	264	VCL, LTBP3, FOXO4, CXCL9, FBN2, PRUNE1, SIPA1L1, SOX10, RCOR1, DBNL, CTNNA1, Znf_C2H2_sf|Znf_C2H2_type|, SCIN, CCDC3, PREX1, LPAR1, IL15, BRSK1, SEMA4G, HMG20A, ITSN2, TAF8, RHEB, PDCD4, RBPMS2, TIAM2, IRX3, ZEB1, SEMA4A, UFL1, MTOR, PRKACA, AXIN2, ADGRB1, PRKD1, CHN1, YAP1, TSKU, MAMSTR, NPR2, LRRK2, MMP9, WNT5A, HES1, SETD1A, GBP1, TOB2, IKZF3, TNFRSF21, HEY2, SCUBE2, GLIPR2, ULK4, ZNF750, F2, …	2258	1240	13645	0.000995799
GOTERM_BP_FAT	GO:0009966~regulation of signal transduction	425	ESR1, FBN2, PRKD2, SIPA1L1, SH2D1A, SOX10, CTNNA1, SPATA2, PDE6H, IL15, CDC42SE1, TYRO3, RHEB, PDCD4, DRD3, ZEB1, HMOX1, SIPA1L2, PELI3, LRRK2, IL26, NOTUM, TNIP1, WNT5A, HES1, PIP4K2C, HEY2, GLIPR2, TMEM161A, ULK4, CREBBP, ARHGAP25, F2, GPR183, PRMT2, DKK2, PLEKHF1, ZNRF3, SPPL3, GNAQ, FHL2, PDE11A, TRAT1, PPM1B, ARRDC3, GUCY1A1, ELF1, JCAD, IGFBP6, SELP, PLA2G5, CCDC88A, APC, APOA1, SLAMF1, TNS…	2258	2133	13645	0.00133384
GOTERM_BP_FAT	GO:0006366~transcription from RNA polymerase II promoter	265	ESR1, AEBP1, PRKD2, RPS6KA3, DUSP22, SOX10, TAF9B, USP2, RBM10, GLYR1, IKBKG, CNOT2, AGO1, ZNF768, HMG20A, IRF2BP2, TAF8, PDCD4, NCOA7, ZEB1, HIPK2, HMOX1, MED12, KLF11, BCL9L, IKZF4, PHF21A, PRKD1, EGLN1, ZNF133, TRPV1, NR6A1, YAP1, RBMX, MAMSTR, NCOA2, PCGF2, IL26, KMT2A, WNT5A, HES1, MIER1, MAGEE2, JUN, KAT6A, CD81, TFCP2, HEY2, ZNF8, CREBBP, CDK2, ZNF750, ETV5, JUND, PKD1, SAP130, ZNF597, SMA…	2258	1255	13645	0.00176447
GOTERM_BP_FAT	GO:0031325~positive regulation of cellular metabolic process	442	ESR1, PRKD2, RPS6KA3, SOX10, IL15, AGO1, TYRO3, ZEB1, HIPK2, HMOX1, MED12, EPHB6, ADGRB1, EGLN1, KDM7A, MAMSTR, LRRK2, ADGRF5, NCOA2, IL26, BTG2, KMT2A, TNIP1, WNT5A, HES1, NSD3, JUN, PIP4K2C, TFCP2, HEY2, GLIPR2, TMEM161A, CDK2, CREBBP, F2, GPR183, PLEKHF1, DCUN1D4, SPPL3, FMR1, RNF187, DDX17, LAT, METTL14, ARRDC3, ARID1A, JCAD, RNF19A, OSBPL7, IGFBP6, PLA2G5, WT1, CCDC88A, APOA1, SLAMF1, PRKCQ,…	2258	2240	13645	0.00210804
GOTERM_BP_FAT	GO:0023051~regulation of signaling	475	ESR1, FBN2, PRKD2, SIPA1L1, SH2D1A, SOX10, CTNNA1, SPATA2, PDE6H, IL15, CDC42SE1, TYRO3, RHEB, PDCD4, DRD3, MPP2, ZEB1, HMOX1, ADGRB1, EGLN1, SIPA1L2, PELI3, PREPL, LRRK2, IL26, NOTUM, SRGN, KMT2A, TNIP1, WNT5A, HES1, PIP4K2C, HEY2, GLIPR2, TMEM161A, ULK4, CREBBP, ARHGAP25, F2, GPR183, PRMT2, DKK2, PLEKHF1, ZNRF3, SPPL3, GNAQ, FHL2, FMR1, PDE11A, TRAT1, PPM1B, PRRT2, ARRDC3, GUCY1A1, ELF1, JCAD, …	2258	2426	13645	0.00212042
GOTERM_BP_FAT	GO:0010646~regulation of cell communication	471	ESR1, FBN2, PRKD2, SIPA1L1, SH2D1A, SOX10, CTNNA1, SPATA2, PDE6H, IL15, CDC42SE1, TYRO3, RHEB, PDCD4, DRD3, MPP2, ZEB1, HMOX1, ADGRB1, EGLN1, SIPA1L2, PELI3, PREPL, LRRK2, IL26, NOTUM, SRGN, KMT2A, TNIP1, WNT5A, HES1, PIP4K2C, HEY2, GLIPR2, TMEM161A, ULK4, CREBBP, ARHGAP25, F2, GPR183, PRMT2, DKK2, PLEKHF1, ZNRF3, SPPL3, GNAQ, FHL2, FMR1, PDE11A, TRAT1, PPM1B, PRRT2, ARRDC3, GUCY1A1, ELF1, JCAD, …	2258	2405	13645	0.00215714
GOTERM_BP_FAT	GO:0043547~positive regulation of GTPase activity	56	PKP4, SIPA1L1, GNB5, BCR, TBC1D2B, DENND1A, PLXNB1, RIC1, RAP1GDS1, PREX1, MAPRE2, CCL13, RASA1, LOC100302541, LOC101081091, LOC101091336, TIAM2, NGEF, TBC1D12, NTRK1, F2R, SEMA4D, TBC1D5, CCL17, SGSM2, SIPA1L2, CHN1, CHN2, RALGAPB, ERBB2, RALGAPA2, NDEL1, TSC2, CX3CL1, SGSM1, WNT5A, SGSM3, ALS2, TBC1D20, ELMOD1, TBC1D30, SIPA1, CCL24, ARAP2, CCL5, RAB3GAP1, WNT4, RALGAPA1, ARHGAP25, TBC1D16, ARH…	2258	191	13645	0.00306831
GOTERM_BP_FAT	GO:0071310~cellular response to organic substance	318	ESR1, LTBP3, FOXO4, CXCL9, FBN2, PRKD2, DUSP22, CTNNA1, GAS1, VEGFA, CCDC3, SPATA2, CD14, LTBP4, RHBDD2, IL15, CCL13, CNOT2, MYNN, GPLD1, AGO1, JAK1, LOC100302541, PDCD4, CCDC186, ZEB1, IL2RG, DSTYK, BCL9L, UFL1, MTOR, PDK4, PRKACA, PRKD1, YAP1, PELI3, TSKU, RBMX, APLP1, ETV3, PIK3CA, TRIM56, AGRP, NPR2, LRRK2, NCOA2, IL23R, PTPRT, TNIP1, COL6A1, WNT5A, HES1, GBP1, JUN, TNFRSF21, ADNP2, CD81, PIP…	2258	1562	13645	0.00404367
GOTERM_BP_FAT	GO:0009893~positive regulation of metabolic process	476	ESR1, PRKD2, RPS6KA3, KDM6A, SOX10, IL15, AGO1, TYRO3, ZEB1, HIPK2, HMOX1, MED12, EPHB6, ADGRB1, EGLN1, KDM7A, MAMSTR, LRRK2, ADGRF5, NCOA2, IL26, BTG2, KMT2A, TNIP1, WNT5A, HES1, NSD3, JUN, PIP4K2C, TFCP2, HEY2, GLIPR2, TMEM161A, CDK2, CREBBP, F2, GPR183, CNN2, PLEKHF1, DCUN1D4, SPPL3, FMR1, RNF187, DDX17, LAT, METTL14, ARRDC3, PRDM1, ARID1A, JCAD, RNF19A, OSBPL7, IGFBP6, PLA2G5, WT1, CCDC88A, A…	2258	2449	13645	0.00417712
GOTERM_BP_FAT	GO:0009892~negative regulation of metabolic process	366	ESR1, AEBP1, NUPR1, DUSP22, SOX10, RCOR1, GAS1, TAF9B, CCDC3, RIC1, TDRD12, UNK, PPP4R3B, USP2, RBM10, DACH1, ZRANB3, CNOT2, AGO1, HMG20A, RNF169, IRF2BP2, PDCD4, DRD3, NCOA7, ZEB1, ENSA, CYP2D6, HMOX1, KLF11, IKZF4, UFL1, MTOR, PHF21A, ADGRB1, LSM2, ZNF133, TRPV1, MAGEF1, PDS5A, NR6A1, YAP1, LRRK2, NCOA2, PCGF2, MMP9, ADARB1, PTPRT, MAF1, BTG2, TARDBP, TNIP1, WNT5A, GBP1, MIER1, MAGEE2, JUN, KAT…	2258	1842	13645	0.00765601
GOTERM_BP_FAT	GO:0043087~regulation of GTPase activity	70	SPRY1, PKP4, FGD6, SIPA1L1, AMOT, GNB5, BCR, TBC1D2B, DENND1A, PLXNB1, RIC1, RAP1GDS1, PREX1, MAPRE2, CCL13, RASA1, LOC100302541, ARFGEF1, LOC101081091, LOC101091336, TIAM2, NGEF, RASAL2, VAV3, TBC1D12, NTRK1, F2R, SEMA4D, MTOR, TBC1D5, CCL17, SGSM2, SIPA1L2, CHN1, CHN2, RALGAPB, RASA4B, ERBB2, LRRK2, RALGAPA2, NDEL1, TSC2, CX3CL1, SGSM1, DAB2IP, WNT5A, SGSM3, ALS2, TBC1D20, RASAL1, ELMOD1, TBC1D…	2258	264	13645	0.00858842
GOTERM_BP_FAT	GO:0006897~endocytosis	107	DBNL, P2RX7, EPN3, CD14, IL15, CDC42SE1, MAPKAPK3, ITSN2, APP, NCF2, PIKFYVE, TYRO3, DRD3, FNBP1L, CALY, NLGN2, CLINT1, CLCN5, TBC1D5, TULP1, ADGRB1, ARL8B, SYT5, ANXA11, COLEC10, LRRK2, RAB27A, SYNJ2, LEPR, DGKD, WNT5A, Ig-like_dom|Ig-like_dom_sf|Ig-like_fold|Ig_sub|Ig_V-set|, STON2, SPHK1, ENSFCAG00000040707, PPP3CB, CD81, FCHO1, PIP4P2, STON1, ITSN1, SNX10, ARHGAP25, EZR, TMEM108, INSR, CNN2, …	2258	450	13645	0.011804
GOTERM_BP_FAT	GO:0016570~histone modification	89	MSL1, PRKD2, SGF29, KDM6A, RCOR1, JADE1, DR1, RNF168, RLF, PPP4R3B, EPC1, LDB1, SUV39H2, GLYR1, WAC, KAT6B, KDM6B, KDM3B, GFI1, PCGF1, EPOP, MAP3K12, UBR2, CTCF, JADE3, JMJD1C, LEF1, GATAD2B, PRDM5, UFL1, UBE2A, SUPT6H, ARID4A, PRKD1, IRF4, BCOR, KANSL1, TET1, HCFC1, KMT5B, RCOR2, PCGF2, LRRK2, ATM, BAZ1B, BMI1, KMT2A, ING3, SETD1A, MIER1, NIPBL, NSD3, CRTC2, KAT6A, ZNF451, MTA1, NR1H4, TAF7, ZZZ…	2258	360	13645	0.0120363
GOTERM_BP_FAT	GO:0051056~regulation of small GTPase mediated signal transduction	51	SPRY1, ARHGAP28, SIPA1L1, AMOT, P2RY10, BCR, NRG1, MAPRE2, LPAR1, CDC42SE1, MADD, APOA1, RASA1, ARFGEF1, GPR18, MCF2L, KBTBD6, NTRK1, F2R, OPHN1, SIPA1L2, SSX2IP, CHN1, CHN2, RALGAPB, RASA4B, ARHGAP20, RALGAPA2, TSC2, RALGPS2, RABL3, ITPKB, SGSM3, KITLG, CYTH1, RASAL1, SIPA1, PIK3CB, EPS8L1, NRP1, ARAP2, RASAL3, RALGAPA1, ARHGAP25, F2RL2, OGT, ARHGEF18, SYNGAP1, CAVIN4, ABCA1, PSD3	2258	179	13645	0.0148536
GOTERM_BP_FAT	GO:0007169~transmembrane receptor protein tyrosine kinase signaling pathway	103	SPRY1, FOXO4, SIPA1L1, PRKD2, BLK, VEGFA, INSRR, PRKCZ, PDE6H, GIGYF1, PIP4K2B, GPLD1, ROS1, APP, SEMA6A, TYRO3, DSTYK, FYN, PDK4, EPHB6, PRKD1, SOCS5, CHN1, CEP57, PIK3CA, MMP9, PTPRT, DGKD, WNT5A, RNF115, GPC1, DOK2, PIP4K2C, STON1, SLC30A10, FGF1, TMEM108, GIGYF2, INSR, PID1, NR4A3, TXNIP, SMARCC1, SRMS, PLCB1, CHURC1, EFNA2, APPL1, SETX, NRG1, JCAD, PRLR, AXL, GAB1, CCDC88A, HIP1R, SOCS1, TNS…	2258	433	13645	0.0148536
GOTERM_BP_FAT	GO:0048584~positive regulation of response to stimulus	319	PRKD2, SH2D1A, RPS6KA3, NUPR1, DUSP22, CTNNA1, VEGFA, CD14, PDE6H, WDR48, LPAR1, IL15, IKBKG, CCL13, GPLD1, MAPKAPK3, LOC100302541, LAMP1, RHEB, TYRO3, PDCD4, MCF2L, NLGN2, F2R, DSTYK, MTOR, LOC101080762, CD247, PRKD1, TESPA1, YAP1, CTNS, PIK3CA, TRIM56, COLEC10, LRRK2, IL26, MMP9, IL23R, TNIP1, WNT5A, HES1, GBP1, TEDC1, SOCS2, SUSD4, TNFRSF21, CD81, CCL5, MEAF6, SCUBE2, GLIPR2, TMEM161A, CREBBP,…	2258	1597	13645	0.0153282
GOTERM_BP_FAT	GO:0070887~cellular response to chemical stimulus	387	ESR1, LTBP3, FOXO4, FBN2, PRKD2, CTNNA1, GAS1, JAML, SPATA2, IL15, MYNN, AGO1, JAK1, PDCD4, CCDC186, ZEB1, HMOX1, IL2RG, EGLN1, CYP26A1, PELI3, APLP1, NPR2, LRRK2, NCOA2, IL23R, TNIP1, WNT5A, HES1, COL6A1, JUN, TNFRSF21, ADNP2, PIP4K2C, ZNF8, TMEM161A, CREBBP, GPR183, JUND, PRMT2, DDX17, ALAD, PDE12, ARID1A, JCAD, LOC101082677|LOC101093701|LOC101093951|, OSBPL7, WT1, ITGB5, APOA1, NRP2, SLAMF1, T…	2258	1980	13645	0.0163634
GOTERM_BP_FAT	GO:0050767~regulation of neurogenesis	122	NDNF, SEMA6B, SIPA1L1, PRUNE1, BMERB1, DBNL, SOX10, STMN2, CTNNA1, MAP3K13, PLXNB1, PTPN9, LPAR1, BRSK1, VIM, SEMA4G, HMG20A, ITSN2, GFI1, CDK5RAP2, APP, SEMA6A, RHEB, TIAM2, IRX3, ZEB1, SEMA4A, BHLHE40, IMPACT, FYN, UFL1, MTOR, GPR37L1, PRKD1, EFHC2, CHN1, YAP1, BMPR2, TSKU, LRRK2, TCF12, WNT5A, HES1, DIP2B, RASAL1, IL6ST, HEY1, TNFRSF21, UNC13A, SERPINF1, KIF13B, HEY2, JADE2, ULK4, F2, PCP4, KR…	2258	532	13645	0.0165706
GOTERM_BP_FAT	GO:0010604~positive regulation of macromolecule metabolic process	433	ESR1, PRKD2, RPS6KA3, KDM6A, SOX10, IL15, AGO1, ZEB1, HIPK2, MED12, EGLN1, KDM7A, MAMSTR, LRRK2, NCOA2, IL26, BTG2, KMT2A, TNIP1, WNT5A, HES1, NSD3, JUN, TFCP2, HEY2, GLIPR2, TMEM161A, CDK2, CREBBP, F2, GPR183, CNN2, DCUN1D4, SPPL3, FMR1, RNF187, DDX17, LAT, METTL14, ARRDC3, PRDM1, ARID1A, JCAD, RNF19A, OSBPL7, IGFBP6, PLA2G5, WT1, CCDC88A, APC, SLAMF1, PRKCQ, TF, SEMA7A, SMAD3, CDKN1B, ZNF407, T…	2258	2244	13645	0.0182243
GOTERM_BP_FAT	GO:0010605~negative regulation of macromolecule metabolic process	336	ESR1, AEBP1, DUSP22, SOX10, RCOR1, GAS1, TAF9B, CCDC3, RIC1, TDRD12, UNK, PPP4R3B, USP2, RBM10, DACH1, ZRANB3, CNOT2, AGO1, HMG20A, RNF169, IRF2BP2, PDCD4, NCOA7, ZEB1, ENSA, KLF11, IKZF4, UFL1, PHF21A, ADGRB1, LSM2, ZNF133, TRPV1, MAGEF1, PDS5A, NR6A1, YAP1, LRRK2, NCOA2, PCGF2, MMP9, ADARB1, PTPRT, MAF1, BTG2, TARDBP, TNIP1, WNT5A, GBP1, MIER1, MAGEE2, JUN, KAT6A, ATF5, SRSF10, SUSD4, HEY2, ZNF…	2258	1697	13645	0.0182243
GOTERM_BP_FAT	GO:0071363~cellular response to growth factor stimulus	107	SPRY1, NDNF, LTBP3, FBN2, PRKD2, DUSP22, STMN2, GAS1, VEGFA, ZDHHC17, LTBP4, WWOX, ELAPOR2, ZFP36L1, LEMD3, SEMA6A, PDCD4, ZEB1, LEF1, DSTYK, BCL9L, FYN, SMAD1, PRKD1, ZBTB7A, CEP57, BMPR2, TSKU, PIK3CA, ACVR1, WFIKKN2, WNT5A, HES1, SPHK1, JUN, RELA, TWSG1, ZNF451, GPC1, ACVR1C, ZNF8, ZNF703, CREBBP, FGF1, EGR1, SOST, TMEM108, INSR, ING2, SPRED1, CLDN5, CHURC1, APPL1, SETX, JCAD, NUMA1, ZFYVE9, H…	2258	457	13645	0.0188276
GOTERM_BP_FAT	GO:0045596~negative regulation of cell differentiation	112	SPRY1, LTBP3, FOXO4, SEMA6B, BMERB1, STMN2, CTNNA1, Znf_C2H2_sf|Znf_C2H2_type|, PLPP7, SHB, TMEM178A, PTPN9, LPAR1, VIM, SEMA4G, HMG20A, GFI1, CDK5RAP2, APP, ZFP36L1, SEMA6A, PDCD4, RBPMS2, IRX3, ZEB1, SEMA4A, IRF1, AKIRIN1, TBX21, SMAD1, AXIN2, GPR37L1, SOCS5, YAP1, BMPR2, TSKU, NPR2, MMP9, WNT5A, HES1, GBP1, DIP2B, GPR171, TOB2, TWSG1, HEY1, MELTF, TWIST1, ZNF750, F2, KREMEN1, MYLIP, ADGRV1, TE…	2258	484	13645	0.0208351
GOTERM_BP_FAT	GO:0030098~lymphocyte differentiation	70	INPP5D, NHEJ1, LOC101087446, TPD52, Znf_C2H2_sf|Znf_C2H2_type|, PRDM1, SHB, PRKCZ, PREX1, AXL, IL15, TCF7, ITK, LAG3, IRF2BP2, SOCS1, SLAMF1, ZFP36L1, TYRO3, GPR18, CD3E, CD3D, ZEB1, SEMA4A, THEMIS, DCLRE1C, PGLYRP1, IRF1, NTRK1, LEF1, EGR3, TBX21, MTOR, STAT3, IRF4, ZBTB7A, CYP26B1, SOCS5, EOMES, ERBB2, RORA, ZBTB1, ZAP70, FZD9, ATM, BMI1, FGL2, LEPR, PGLYRP2, BCL2, RABL3, ITPKB, IKZF3, KIT, PPP…	2258	275	13645	0.0259559
GOTERM_BP_FAT	GO:0051093~negative regulation of developmental process	148	SPRY1, LTBP3, FOXO4, SEMA6B, GPR161, BMERB1, STMN2, CTNNA1, Znf_C2H2_sf|Znf_C2H2_type|, PLPP7, SHB, TMEM178A, PTPN9, LPAR1, VIM, AGO1, SEMA4G, HMG20A, GFI1, CDK5RAP2, APP, ZFP36L1, SEMA6A, PDCD4, RBPMS2, IRX3, ZEB1, SEMA4A, IRF1, LEF1, AKIRIN1, TBX21, SMAD1, PRKACA, AXIN2, GPR37L1, ADGRB1, SLC6A4, SOCS5, YAP1, BMPR2, TSKU, WWC1, NPR2, MMP9, SRGN, WNT5A, HES1, GBP1, DIP2B, GPR171, TOB2, TWSG1, HEY…	2258	676	13645	0.0272993
GOTERM_BP_FAT	GO:0016569~covalent chromatin modification	89	MSL1, PRKD2, SGF29, KDM6A, RCOR1, JADE1, DR1, RNF168, RLF, PPP4R3B, EPC1, LDB1, SUV39H2, GLYR1, WAC, KAT6B, KDM6B, KDM3B, GFI1, PCGF1, EPOP, MAP3K12, UBR2, CTCF, JADE3, JMJD1C, LEF1, GATAD2B, PRDM5, UFL1, UBE2A, SUPT6H, ARID4A, PRKD1, IRF4, BCOR, KANSL1, TET1, HCFC1, KMT5B, RCOR2, PCGF2, LRRK2, ATM, BAZ1B, BMI1, KMT2A, ING3, SETD1A, MIER1, NIPBL, NSD3, CRTC2, KAT6A, ZNF451, MTA1, NR1H4, TAF7, ZZZ…	2258	371	13645	0.0292964
GOTERM_BP_FAT	GO:0046649~lymphocyte activation	119	NHEJ1, P2RX7, BLK, PDCD1LG2, Znf_C2H2_sf|Znf_C2H2_type|, JAML, SHB, PRKCZ, PREX1, ELF4, IL15, ITK, IRF2BP2, ZFP36L1, LAMP1, CD3E, TYRO3, CD3D, CD6, ARG2, ZEB1, CD5, SEMA4A, DCLRE1C, Leu-rich_rpt|Leu-rich_rpt_typical-subtyp|LRR_dom_sf|Protein_GAPT|, IRF1, LEF1, TBX21, FYN, MTOR, EPHB6, SUPT6H, ZBTB7A, IRF4, CYP26B1, SOCS5, SPN, AZI2, EOMES, RAB27A, BMI1, LEPR, HES1, IL6ST, IKZF3, Ig-like_dom|Ig-li…	2258	527	13645	0.0342337
GOTERM_BP_FAT	GO:0051254~positive regulation of RNA metabolic process	208	ESR1, RBM20, PRKD2, RPS6KA3, SOX10, NFIA, GLYR1, IKBKG, AGO1, TAF8, RBM22, NCOA7, ZEB1, HIPK2, MED12, F2R, BCL9L, IKZF4, MTOR, PRKD1, EGLN1, KDM7A, YAP1, RBMX, MAMSTR, NCOA2, IL26, BTG2, KMT2A, WNT5A, HES1, NSD3, JUN, KAT6A, CD81, TFCP2, HEY2, CREBBP, CDK2, ZNF750, ETV5, PKD1, SP1, SMARCC1, KAT5, CEBPZ, RNF187, TCEA1, DDX17, ARID1A, VDR, ZNF142, KAT6B, SMAD5, TBR1, WT1, TF, NFE2L2, SMAD3, TCF4, T…	2258	1003	13645	0.0344507
GOTERM_BP_FAT	GO:0070848~response to growth factor	107	SPRY1, NDNF, LTBP3, FBN2, PRKD2, DUSP22, STMN2, GAS1, VEGFA, ZDHHC17, LTBP4, WWOX, ELAPOR2, ZFP36L1, LEMD3, SEMA6A, PDCD4, ZEB1, LEF1, DSTYK, BCL9L, FYN, SMAD1, PRKD1, ZBTB7A, CEP57, BMPR2, TSKU, PIK3CA, ACVR1, WFIKKN2, WNT5A, HES1, SPHK1, JUN, RELA, TWSG1, ZNF451, GPC1, ACVR1C, ZNF8, ZNF703, CREBBP, FGF1, EGR1, SOST, TMEM108, INSR, ING2, SPRED1, CLDN5, CHURC1, APPL1, SETX, JCAD, NUMA1, ZFYVE9, H…	2258	466	13645	0.0363906
GOTERM_BP_FAT	GO:0046631~alpha-beta T cell activation	36	RORA, CD160, ZAP70, Znf_C2H2_sf|Znf_C2H2_type|, PRDM1, BCL2, SHB, PRKCZ, ITPKB, ELF4, IL15, TWSG1, ITK, CD81, SOCS1, PRKCQ, PLA2G2D, GPR18, RASAL3, ARG2, GATA3, IL18R1, SEMA4A, GPR183, IRF1, LEF1, TBX21, MAPK8IP1, MTOR, ADORA2A, STAT3, TMEM98, IRF4, SOCS5, EOMES, FOXP3	2258	118	13645	0.0364975
GOTERM_BP_FAT	GO:0060284~regulation of cell development	136	NDNF, VCL, SEMA6B, SIPA1L1, PRUNE1, BMERB1, DBNL, SOX10, STMN2, CTNNA1, MAP3K13, PLXNB1, SHB, PREX1, PTPN9, LPAR1, BRSK1, VIM, SEMA4G, HMG20A, ITSN2, GFI1, CDK5RAP2, APP, SEMA6A, RHEB, TIAM2, IRX3, ZEB1, SEMA4A, BHLHE40, IMPACT, FYN, UFL1, MTOR, AXIN2, GPR37L1, PRKD1, EFHC2, CHN1, YAP1, BMPR2, TSKU, NPR2, LRRK2, TCF12, WNT5A, HES1, GBP1, DIP2B, RASAL1, IL6ST, HEY1, TNFRSF21, UNC13A, SERPINF1, MEL…	2258	620	13645	0.042541
GOTERM_BP_FAT	GO:1902680~positive regulation of RNA biosynthetic process	198	ESR1, PRKD2, RPS6KA3, SOX10, NFIA, GLYR1, IKBKG, AGO1, TAF8, NCOA7, ZEB1, HIPK2, MED12, F2R, BCL9L, IKZF4, MTOR, PRKD1, EGLN1, KDM7A, YAP1, RBMX, MAMSTR, NCOA2, IL26, KMT2A, WNT5A, HES1, NSD3, JUN, KAT6A, CD81, TFCP2, HEY2, CREBBP, CDK2, ZNF750, ETV5, PKD1, SP1, SMARCC1, KAT5, CEBPZ, RNF187, TCEA1, DDX17, ARID1A, VDR, ZNF142, KAT6B, SMAD5, TBR1, WT1, TF, NFE2L2, SMAD3, TCF4, TGFB2, ZNF407, CTCF, …	2258	954	13645	0.042541
GOTERM_BP_FAT	GO:0007610~behavior	95	PLCB1, SYNJ1, NR1D1, PAK6, TRMT1L, ARRDC3, ZNF385A, NPTX2, NRG1, USP2, NTSR1, DACH1, BRSK1, PCDH17, VPS13A, TBR1, CNTN1, APP, PMCH, SLC24A2, NR4A2, DRD3, PLK2, NLGN2, CSMD1, NTRK1, PCM1, MTOR, ADORA2A, PRKCE, ATP8A2, STAT3, ATP1B2, SLC6A4, MRAP2, SLC24A4, NTF4, TRPV1, MME, CLCN3, CTNS, SLC7A11, RNF180, SLC12A5, ASIC1, ARC, AGRP, LRRK2, NCOA2, ADARB1, FZD9, CFAP69, PUM1, GHDC, FBXL20, LEPR, BTG2, …	2258	407	13645	0.042541
GOTERM_BP_FAT	GO:0051094~positive regulation of developmental process	200	LTBP3, CXCL9, FBN2, PRKD2, SOX10, RCOR1, DBNL, SCIN, VEGFA, CCDC3, PREX1, IL15, ITSN2, JAK1, RHEB, TIAM2, IRX3, ZEB1, SEMA4A, HMOX1, UFL1, MTOR, AXIN2, ADGRB1, PRKD1, YAP1, MAMSTR, KRT74, DDHD2, WNT5A, HES1, AMIGO1, HEY2, SCUBE2, GLIPR2, ZNF703, PCP4, JUND, SOX6, SP1, NUMB, AMOT, JCAD, NUMA1, VDR, CDKL5, SMAD5, APOA1, SOCS1, APOB, WASF3, SEMA7A, SMAD3, PLK2, CLASP1, CC2H21orf91, TGFB2, TEK, EGR3,…	2258	965	13645	0.042541
GOTERM_BP_FAT	GO:0001775~cell activation	152	NR1D1, NHEJ1, P2RX7, BLK, PDCD1LG2, SNAP23, Znf_C2H2_sf|Znf_C2H2_type|, JAML, SHB, PRKCZ, PREX1, ELF4, NDRG1, IL15, ITK, IRF2BP2, APP, ZFP36L1, LAMP1, CD3E, TYRO3, CD3D, CD6, CAPN3, ARG2, ZEB1, CD5, SEMA4A, DCLRE1C, Leu-rich_rpt|Leu-rich_rpt_typical-subtyp|LRR_dom_sf|Protein_GAPT|, IRF1, F2R, LEF1, TBX21, FYN, MTOR, EPHB6, SUPT6H, PRKCE, ZBTB7A, IRF4, CYP26B1, SOCS5, SPN, AZI2, EOMES, ADGRF5, RAB…	2258	706	13645	0.042541
GOTERM_BP_FAT	GO:0048585~negative regulation of response to stimulus	245	ESR1, FBN2, SH2D1A, SOX10, CTNNA1, Znf_C2H2_sf|Znf_C2H2_type|, JADE1, CCDC3, CNOT2, SEMA4G, RNF169, TYRO3, PDCD4, DRD3, NCOA7, SEMA4A, HMOX1, BCL9L, UFL1, MTOR, PRKACA, AXIN2, MAGEF1, YAP1, PELI3, TSKU, LRRK2, PCGF2, MMP9, NOTUM, PTPRT, TNIP1, WNT5A, GBP1, SOCS2, RNF115, SUSD4, PIP4K2C, HEY2, SHANK2, TMEM161A, SLC30A10, ARHGAP25, F2, DKK2, ZNRF3, CD96, FHL2, SMCHD1, PDE11A, SPRED1, PPM1B, ARRDC3,…	2258	1213	13645	0.0426818
GOTERM_BP_FAT	GO:0051961~negative regulation of nervous system development	51	SEMA6B, GPR161, BMERB1, STMN2, CTNNA1, CRMP1, NRG1, RTN4RL1, MTMR2, SPART, PTPN9, LPAR1, VIM, SEMA4G, HMG20A, GFI1, CDK5RAP2, APP, SEMA6A, SEMA7A, IRX3, SEMA4A, PCM1, SEMA4D, ZNF365, PRKACA, GPR37L1, STAT3, SEMA4B, APPL2, ATP1B2, TSKU, PRKACB, PRTG, HES1, WNT5A, DIP2B, GNRH1, HEY1, TNFRSF21, PPP3CA, NRP1, DIXDC1, F2, MYLIP, KREMEN1, SYNGAP1, CTDSP1, FAT3, TMEM98, DAAM2	2258	189	13645	0.0426818
GOTERM_BP_FAT	GO:0051960~regulation of nervous system development	134	NDNF, SEMA6B, SIPA1L1, PRUNE1, GPR161, BMERB1, DBNL, SOX10, STMN2, CTNNA1, MAP3K13, PLXNB1, PTPN9, LPAR1, BRSK1, VIM, SEMA4G, HMG20A, ITSN2, GFI1, CDK5RAP2, APP, SEMA6A, RHEB, TIAM2, IRX3, ZEB1, SEMA4A, BHLHE40, IMPACT, FYN, UFL1, MTOR, PRKACA, GPR37L1, ADGRB1, PRKD1, EFHC2, CHN1, YAP1, BMPR2, TSKU, LRRK2, TCF12, WNT5A, HES1, DIP2B, RASAL1, IL6ST, HEY1, TNFRSF21, AMIGO1, UNC13A, SERPINF1, KIF13B,…	2258	611	13645	0.0426818
GOTERM_BP_FAT	GO:0045944~positive regulation of transcription from RNA polymerase II promoter	152	STOX2, ESR1, NR1D1, PRKD2, RPS6KA3, SOX10, DR1, DRAP1, EPC1, MEF2A, WWOX, IKBKG, GLYR1, KDM1B, AGO1, APP, TAF8, ZNF219, ZBTB18, NCOA7, ZEB1, GTF2A1, ZFP64, HIPK2, MED12, ZNF827, AKIRIN1, BCL9L, PRDM5, SMAD1, IKZF4, SUPT6H, PRKD1, EGLN1, TLR3, YAP1, BMPR2, EOMES, RBMX, HCFC1, MAMSTR, ACVR1, NCOA2, IL26, MTF1, KMT2A, WNT5A, HES1, JUN, RELA, KAT6A, PPP3CB, ZNF451, CD81, CCNT2, PER1, ASXL2, TWIST1, T…	2258	708	13645	0.045712
GOTERM_BP_FAT	GO:1903508~positive regulation of nucleic acid-templated transcription	195	ESR1, PRKD2, RPS6KA3, SOX10, NFIA, GLYR1, IKBKG, AGO1, TAF8, NCOA7, ZEB1, HIPK2, MED12, F2R, BCL9L, IKZF4, MTOR, PRKD1, EGLN1, KDM7A, YAP1, RBMX, MAMSTR, NCOA2, IL26, KMT2A, WNT5A, HES1, NSD3, JUN, KAT6A, CD81, TFCP2, HEY2, CREBBP, CDK2, ZNF750, ETV5, PKD1, SMARCC1, KAT5, CEBPZ, RNF187, TCEA1, DDX17, ARID1A, VDR, ZNF142, KAT6B, SMAD5, TBR1, WT1, TF, NFE2L2, SMAD3, TCF4, TGFB2, ZNF407, CTCF, RARB,…	2258	941	13645	0.0464465
GOTERM_BP_FAT	GO:0045893~positive regulation of transcription, DNA-templated	195	ESR1, PRKD2, RPS6KA3, SOX10, NFIA, GLYR1, IKBKG, AGO1, TAF8, NCOA7, ZEB1, HIPK2, MED12, F2R, BCL9L, IKZF4, MTOR, PRKD1, EGLN1, KDM7A, YAP1, RBMX, MAMSTR, NCOA2, IL26, KMT2A, WNT5A, HES1, NSD3, JUN, KAT6A, CD81, TFCP2, HEY2, CREBBP, CDK2, ZNF750, ETV5, PKD1, SMARCC1, KAT5, CEBPZ, RNF187, TCEA1, DDX17, ARID1A, VDR, ZNF142, KAT6B, SMAD5, TBR1, WT1, TF, NFE2L2, SMAD3, TCF4, TGFB2, ZNF407, CTCF, RARB,…	2258	941	13645	0.0464465
GOTERM_BP_FAT	GO:0046488~phosphatidylinositol metabolic process	39	PIK3CA, PLCB1, INPP5D, SYNJ1, INPP1, PIK3C2B, SYNJ2, IP6K1, PLCD4, PIK3R4, PDGFA, ITPKB, MTMR2, SOCS2, ATG14, PIP4K2B, PGAP1, PIGS, GPLD1, PIK3CB, PGAP4, PIP4K2C, SOCS1, PIP4P2, PIKFYVE, PIGC, SH3YL1, PIGB, MTMR10, PIK3C2A, SOCS6, MPPE1, SLC27A1, PIK3CD, MTMR12, TMEM150A, SOCS5, PGAP3, MTMR3	2258	134	13645	0.0464465
GOTERM_BP_FAT	GO:0019216~regulation of lipid metabolic process	59	ARV1, NR1D1, DGKQ, PIK3R4, CCDC3, MTMR2, VDR, ATG14, PIP4K2B, NR0B1, NCOR1, MLXIPL, APOA1, GFI1, APOB, RUBCN, ABCA3, ABCG1, VAV3, TEK, SAMD8, PDK4, MTOR, PRKCE, APPL2, GOLM1, EEF1A2, RB1, MTMR3, RORA, ASAH1, ADIPOQ, ADGRF5, SPTLC1, CGA, DAB2IP, PDGFA, PROX1, SPHK1, PSAP, ACADVL, CD81, NR1H4, PIP4K2C, TWIST1, NR1H2, WNT4, ORMDL2, EGR1, ORMDL3, FGF1, F2, NR1D2, APOD, PPARD, SLC27A1, ABCD2, PPP2R5A,…	2258	229	13645	0.0472402
GOTERM_BP_FAT	GO:0045321~leukocyte activation	136	NR1D1, NHEJ1, P2RX7, BLK, PDCD1LG2, SNAP23, Znf_C2H2_sf|Znf_C2H2_type|, JAML, SHB, PRKCZ, PREX1, ELF4, NDRG1, IL15, ITK, IRF2BP2, APP, ZFP36L1, LAMP1, CD3E, TYRO3, CD3D, CD6, ARG2, ZEB1, CD5, SEMA4A, DCLRE1C, Leu-rich_rpt|Leu-rich_rpt_typical-subtyp|LRR_dom_sf|Protein_GAPT|, IRF1, LEF1, TBX21, FYN, MTOR, EPHB6, SUPT6H, PRKCE, ZBTB7A, IRF4, CYP26B1, SOCS5, SPN, AZI2, EOMES, ADGRF5, RAB27A, BMI1, L…	2258	624	13645	0.0472402
GOTERM_BP_FAT	GO:1902533~positive regulation of intracellular signal transduction	152	GSDME, PRKD2, NUPR1, DUSP22, P2RX7, ZNF385A, ALPK1, MAP3K13, PLXNB1, PRKCZ, CD14, LPAR1, IKBKG, IL15, CCL13, WAC, HEXIM1, TNFRSF19, MADD, APP, LOC100302541, PDCD4, RHEB, MAP3K5, MCF2L, F2R, DSTYK, FYN, PRKCE, GPR37L1, ALOX12B, PRKD1, TLR3, IL6R, CTNS, PIK3CA, WWC1, LRRK2, IL26, WNT5A, HES1, IL6ST, SPHK1, RELA, CD81, CCL24, CCL5, GLIPR2, MINK1, SLC30A10, LCK, FGF1, IL18R1, F2, GPR183, INSR, MGAT5,…	2258	711	13645	0.0513977
GOTERM_BP_FAT	GO:0045597~positive regulation of cell differentiation	143	NDNF, LTBP3, CXCL9, FBN2, DBNL, SOX10, RCOR1, STMN2, ZNF385A, SCIN, MAP3K13, CCDC3, PLXNB1, SHB, PRKCZ, PREX1, IL15, OLFM2, ITSN2, ZFP36L1, SEMA6A, RHEB, ZNF219, MAP3K5, TIAM2, IRX3, ZEB1, IMPACT, VEZF1, RIN2, LEF1, AKIRIN1, NAPEPLD, FYN, SMAD1, UFL1, MTOR, AXIN2, ADGRB1, PRKD1, CYP26B1, SOCS5, YAP1, BMPR2, MAMSTR, ACVR1, CD34, BMI1, TCF12, WNT5A, HES1, NEK5, RASAL1, IL6ST, MAPK9, GPC1, UNC13A, S…	2258	663	13645	0.0515256
GOTERM_BP_FAT	GO:0009967~positive regulation of signal transduction	224	PRKD2, NUPR1, DUSP22, CTNNA1, CD14, PDE6H, LPAR1, IL15, IKBKG, CCL13, LOC100302541, RHEB, PDCD4, MCF2L, NLGN2, F2R, DSTYK, PRKD1, TESPA1, YAP1, CTNS, PIK3CA, TRIM56, LRRK2, IL26, MMP9, WNT5A, HES1, TEDC1, SOCS2, CD81, CCL5, SCUBE2, GLIPR2, CREBBP, SLC30A10, F2, GPR183, DKK2, PLEKHF1, NR3C2, RELL1, SPPL3, TAB2, SPRED1, TRAT1, PPM1B, GUCY1A1, JCAD, NUMA1, PRLR, VDR, SH3RF1, IGFBP6, SELP, PLA2G5, CC…	2258	1104	13645	0.0534761
GOTERM_BP_FAT	GO:0006475~internal protein amino acid acetylation	37	HCFC1, MSL1, PCGF2, SGF29, BMI1, JADE1, KMT2A, DR1, ING3, EPC1, LDB1, GLYR1, CRTC2, KAT6A, KAT6B, ZNF451, TAF7, ZZZ3, PER1, TWIST1, MEAF6, JADE2, BRD1, CREBBP, TAF4, GATA3, TAF5, OGT, JADE3, LEF1, NAA50, EP300, IRF4, ATAT1, KANSL1, EPC2, FOXP3	2258	127	13645	0.0600135
GOTERM_BP_FAT	GO:0018393~internal peptidyl-lysine acetylation	37	HCFC1, MSL1, PCGF2, SGF29, BMI1, JADE1, KMT2A, DR1, ING3, EPC1, LDB1, GLYR1, CRTC2, KAT6A, KAT6B, ZNF451, TAF7, ZZZ3, PER1, TWIST1, MEAF6, JADE2, BRD1, CREBBP, TAF4, GATA3, TAF5, OGT, JADE3, LEF1, NAA50, EP300, IRF4, ATAT1, KANSL1, EPC2, FOXP3	2258	127	13645	0.0600135
GOTERM_BP_FAT	GO:0010647~positive regulation of cell communication	242	PRKD2, NUPR1, DUSP22, CTNNA1, CD14, PDE6H, LPAR1, IL15, IKBKG, CCL13, LOC100302541, RHEB, PDCD4, MCF2L, MPP2, NLGN2, F2R, SLC4A8, DSTYK, PRKD1, TESPA1, YAP1, CTNS, PIK3CA, TRIM56, LRRK2, IL26, MMP9, WNT5A, HES1, TEDC1, SOCS2, CD81, CCL5, SCUBE2, GLIPR2, CREBBP, SLC30A10, F2, GPR183, DKK2, IGSF11, PLEKHF1, NR3C2, RELL1, SPPL3, TAB2, SPRED1, TRAT1, PRRT2, PPM1B, GUCY1A1, JCAD, ADORA1, NUMA1, PRLR, …	2258	1207	13645	0.0612914
GOTERM_BP_FAT	GO:0071560~cellular response to transforming growth factor beta stimulus	47	SPRY1, LTBP3, SPRED1, ACVR1, CLDN5, FBN2, DUSP22, APPL1, WFIKKN2, SLC2A10, WNT5A, LTBP4, ZFYVE9, HTRA1, WWOX, JUN, ONECUT2, TWSG1, SMAD5, ZNF451, ITGB5, LPXN, ZFP36L1, LEMD3, MEF2C, WNT4, ZNF703, CREBBP, SMAD3, PALS1, ZEB1, TGFB2, PPM1A, TGFBR1, BCL9L, FYN, SMAD1, STAT3, APPL2, EP300, PRDM16, ZBTB7A, NR3C1, NLK, ING2, TSKU, LATS1	2258	174	13645	0.0612914
GOTERM_BP_FAT	GO:0007399~nervous system development	313	VCL, PRUNE1, SIPA1L1, KDM6A, SOX10, DBNL, CTNNA1, SCIN, UNK, NFIA, LPAR1, NDRG1, BRSK1, VPS13A, SEMA4G, HMG20A, FARP2, ITSN2, RHEB, TYRO3, EPOP, TIAM2, IRX3, LHX6, ZEB1, SEMA4A, MED12, NLGN2, UFL1, MTOR, EPHB6, PRKACA, ADGRB1, PRKD1, TBC1D23, CHN1, MAPT, YAP1, CTNS, TSKU, SLC12A5, BTBD2, IRX5, LRRK2, ADARB1, BTG2, WNT5A, HES1, SETD1A, TACC2, ATF5, TNFRSF21, AMIGO1, ADNP2, HEY2, ULK4, F2, GIGYF2, …	2258	1605	13645	0.0626451
GOTERM_BP_FAT	GO:0042110~T cell activation	85	NHEJ1, P2RX7, PDCD1LG2, Znf_C2H2_sf|Znf_C2H2_type|, PRDM1, JAML, SHB, PRKCZ, PREX1, ELF4, IL15, IL2RA, TCF7, ITK, LAG3, SOCS1, SLAMF1, ZFP36L1, PRKCQ, GPR18, CD3E, SMAD3, CD3D, CD6, ARG2, CD5, ZEB1, SEMA4A, THEMIS, SLAMF7, GSN, SOCS6, IRF1, LEF1, GPNMB, EGR3, TBX21, FYN, MTOR, EPHB6, ADORA2A, STAT3, IRF4, CYP26B1, SOCS5, AZI2, EOMES, ERBB2, RORA, FLOT2, CD160, ZBTB1, ZAP70, RAB27A, BMI1, FGL2, LE…	2258	363	13645	0.0629848
GOTERM_BP_FAT	GO:0044093~positive regulation of molecular function	207	ESR1, PRKD2, SIPA1L1, RIC1, PREX1, LPAR1, IKBKG, CCL13, LOC100302541, LOC101091336, TYRO3, TIAM2, NGEF, F2R, DSTYK, TBC1D5, EPHB6, PRKD1, SIPA1L2, CHN1, LRRK2, MMP9, TOR1AIP2, WNT5A, HES1, ORAI1, SOCS2, ELMOD1, PSAP, CD81, CCL5, ARHGAP25, KCTD7, F2, ADAP1, PKD1, DCUN1D4, SPPL3, FMR1, PKP4, TAB2, LAT, ARRDC3, BCR, TBC1D2B, PRLR, VDR, PLA2G5, CCDC88A, BCL2L11, APOA1, PRKCQ, SMAD3, TGFB2, VAV3, CALM…	2258	1015	13645	0.0629848
GOTERM_BP_FAT	GO:0071495~cellular response to endogenous stimulus	174	SPRY1, NDNF, ESR1, LTBP3, NR1D1, FOXO4, FBN2, PRKD2, DUSP22, STMN2, CTNNA1, PRKCZ, LTBP4, WWOX, PIP4K2B, NR0B1, CNOT2, VIM, GPLD1, PTGFR, LOC101095540, ELAPOR2, APP, ZFP36L1, LEMD3, PDCD4, ZEB1, UBR2, DAXX, IMPACT, LEF1, DSTYK, BCL9L, FYN, SMAD1, UFL1, PDK4, MTOR, PRKCE, PRKACA, C2CD5, ZBTB7A, SOCS5, CEP57, YAP1, BMPR2, TSKU, APLP1, AGRP, UFM1, ACVR1, LRRK2, NCOA2, LEPR, WFIKKN2, COL6A1, WNT5A, H…	2258	837	13645	0.0710341
GOTERM_BP_FAT	GO:0030100~regulation of endocytosis	46	PACSIN2, COLEC10, ADIPOQ, LRRK2, UBQLN2, RAB27A, APPL1, DGKQ, DGKD, BCR, WNT5A, CD14, Ig-like_dom|Ig-like_dom_sf|Ig-like_fold|Ig_sub|Ig_V-set|, AXL, STON2, SPHK1, IL15, PPP3CB, PPP3CA, MFGE8, HIP1R, APOA1, PIP4P2, GAS6, HNRNPK, MERTK, TF, NR1H2, LGALS3, RUBCN, STON1, CAMK1D, INSR, CALY, CNN2, CBLL1, RUFY1, TBC1D5, SYT11, OPHN1, TULP1, APPL2, IL15RA, HCK, FMR1, BMP2K	2258	171	13645	0.0732012
GOTERM_BP_FAT	GO:0006325~chromatin organization	127	MSL1, PRKD2, KDM6A, SGF29, RCOR1, JADE1, DR1, HPF1, RNF168, PPP4R3B, EPC1, SUV39H2, DEK, GLYR1, WAC, KDM3B, GFI1, PCGF1, HMGN2, EPOP, TTF1, UBR2, DAXX, JADE3, LEF1, ZNF827, GATAD2B, PRDM5, NAP1L3, UFL1, SUPT6H, PRKD1, KDM7A, ZBTB7A, IRF4, CHD2, KANSL1, HCFC1, RCOR2, PCGF2, LRRK2, BMI1, ASF1A, KMT2A, ING3, SETD1A, MIER1, H4C14, ANP32E, NSD3, RELA, KAT6A, ZNF451, MTA1, ZZZ3, PER1, TWIST1, PADI2, ME…	2258	585	13645	0.0737815
GOTERM_BP_FAT	GO:0050852~T cell receptor signaling pathway	29	CD160, PRKD2, ZAP70, SH2D1A, TRAT1, ELF1, SHB, GBP1, PVRIG, IKBKG, RELA, ITK, TNFRSF21, CD81, FCHO1, GATA3, EZR, THEMIS, CD8A, UBASH3A, LIME1, FYN, PDE4D, CD247, PDE4B, SPPL3, TESPA1, DENND1B, FOXP3	2258	93	13645	0.0766968
GOTERM_BP_FAT	GO:0051241~negative regulation of multicellular organismal process	169	SPRY1, LTBP3, FOXO4, SEMA6B, GPR161, BMERB1, P2RX7, STMN2, CTNNA1, PDCD1LG2, Znf_C2H2_sf|Znf_C2H2_type|, SHB, STC1, TMEM178A, PTPN9, LPAR1, VIM, AGO1, SEMA4G, HMG20A, GFI1, CDK5RAP2, APP, ZFP36L1, SEMA6A, PDCD4, GFRA4, ARG2, IRX3, NDRG2, SEMA4A, IRF1, F2R, LEF1, AKIRIN1, TBX21, PRKACA, AXIN2, GPR37L1, ADGRB1, SLC6A4, SOCS5, BMPR2, TSKU, WWC1, NPR2, MMP9, IL23R, CD34, SRGN, WNT5A, HES1, GBP1, DIP2…	2258	812	13645	0.0776073
GOTERM_BP_FAT	GO:0016573~histone acetylation	36	HCFC1, MSL1, PCGF2, SGF29, BMI1, JADE1, KMT2A, DR1, ING3, EPC1, LDB1, GLYR1, CRTC2, KAT6A, KAT6B, ZNF451, TAF7, ZZZ3, PER1, TWIST1, MEAF6, JADE2, BRD1, CREBBP, TAF4, GATA3, TAF5, OGT, JADE3, LEF1, NAA50, EP300, IRF4, KANSL1, EPC2, FOXP3	2258	125	13645	0.0784392
GOTERM_BP_FAT	GO:0045935~positive regulation of nucleobase-containing compound metabolic process	236	ESR1, RBM20, PRKD2, RPS6KA3, NUPR1, SOX10, WDR48, NFIA, GLYR1, IKBKG, AGO1, TAF8, RBM22, NCOA7, ZEB1, HIPK2, MED12, F2R, BCL9L, IKZF4, MTOR, PRKD1, EGLN1, KDM7A, YAP1, RBMX, MAMSTR, NCOA2, IL26, BTG2, KMT2A, WNT5A, HES1, ORAI1, NSD3, JUN, KAT6A, CD81, MEAF6, TFCP2, HEY2, TMEM161A, CREBBP, CDK2, ZNF750, ETV5, PKD1, SP1, SMARCC1, KAT5, SMCHD1, CEBPZ, RNF187, TCEA1, DDX17, ARID1A, VDR, ZNF142, KAT6B…	2258	1182	13645	0.0784392
GOTERM_BP_FAT	GO:0023056~positive regulation of signaling	242	PRKD2, NUPR1, DUSP22, CTNNA1, CD14, PDE6H, LPAR1, IL15, IKBKG, CCL13, LOC100302541, RHEB, PDCD4, MCF2L, MPP2, NLGN2, F2R, SLC4A8, DSTYK, PRKD1, TESPA1, YAP1, CTNS, PIK3CA, TRIM56, LRRK2, IL26, MMP9, WNT5A, HES1, TEDC1, SOCS2, CD81, CCL5, SCUBE2, GLIPR2, CREBBP, SLC30A10, F2, GPR183, DKK2, IGSF11, PLEKHF1, NR3C2, RELL1, SPPL3, TAB2, SPRED1, TRAT1, PRRT2, PPM1B, GUCY1A1, JCAD, ADORA1, NUMA1, PRLR, …	2258	1215	13645	0.0784392
GOTERM_BP_FAT	GO:0043085~positive regulation of catalytic activity	157	ESR1, SIPA1L1, PRKD2, P2RX7, GNB5, MAP3K13, PLXNB1, RIC1, CASP8AP2, INSRR, PREX1, LPAR1, CCL13, ITK, LOC101095540, ROS1, RASA1, LOC100302541, LOC101091336, TYRO3, MAP3K5, TIAM2, NGEF, TBC1D12, F2R, DSTYK, TBC1D5, EPHB6, PRKD1, SGSM2, SIPA1L2, CHN1, RALGAPB, IL6R, LRRK2, BMI1, RALGAPA2, TOR1AIP2, SLC8A2, WNT5A, ORAI1, SGSM3, NEK5, ALS2, TBC1D20, SOCS2, ELMOD1, SIPA1, PSAP, CD81, CCL24, ACVR1C, CCL…	2258	751	13645	0.0931784
GOTERM_BP_FAT	GO:0002682~regulation of immune system process	207	ESR1, PRKD2, SH2D1A, RPS6KA3, RCOR1, Znf_C2H2_sf|Znf_C2H2_type|, SCIN, VEGFA, CD14, IL15, IKBKG, GPLD1, MAPKAPK3, LAMP1, TYRO3, ZEB1, MTOR, LOC101080762, EPHB6, CD247, TESPA1, SPN, TRIM56, COLEC10, ADGRF5, IL23R, TNIP1, WNT5A, HES1, SETD1A, GBP1, TOB2, Ig-like_dom|Ig-like_dom_sf|Ig-like_fold|Ig_sub|Ig_V-set|, IKZF3, SUSD4, TNFRSF21, CD81, CCL5, PLA2G2D, CD8A, GPR183, CD96, SPPL3, Ig_C1-set|Ig-lik…	2258	1025	13645	0.0932372
GOTERM_BP_FAT	GO:0032823~regulation of natural killer cell differentiation	7	AXL, ZBTB1, IL15, PRDM1, PGLYRP2, PGLYRP1, GAS6	2258	9	13645	0.094909
GOTERM_BP_FAT	GO:0043966~histone H3 acetylation	21	BRD1, TAF4, GATA3, SGF29, TAF5, JADE1, JADE3, DR1, LEF1, LDB1, CRTC2, KAT6A, KAT6B, EP300, ZNF451, IRF4, TAF7, ZZZ3, PER1, MEAF6, JADE2	2258	60	13645	0.094909
GOTERM_BP_FAT	GO:0010721~negative regulation of cell development	52	SEMA6B, BMERB1, STMN2, CTNNA1, CRMP1, NRG1, SHB, RTN4RL1, SPART, PTPN9, LPAR1, VIM, SEMA4G, HMG20A, GFI1, CDK5RAP2, APP, SEMA6A, SEMA7A, IRX3, SEMA4A, AP1AR, PCM1, SEMA4D, ZNF365, GPR37L1, STAT3, SEMA4B, APPL2, ATP1B2, TSKU, NPR2, BCL2, PRTG, HES1, WNT5A, GBP1, DIP2B, GNRH1, HEY1, PPP3CA, NRP1, MELTF, DIXDC1, F2, MYLIP, KREMEN1, SYNGAP1, CTDSP1, FAT3, TMEM98, DAAM2	2258	203	13645	0.094909
GOTERM_BP_FAT	GO:0009968~negative regulation of signal transduction	189	SPRY1, ESR1, NR1D1, SH2D1A, FBN2, GPR161, P2RX7, SOX10, CTNNA1, ZNF385A, JADE1, CCDC3, PRKCZ, WWOX, PIP4K2B, NR0B1, CNOT2, RASA1, LEMD3, SEMA6A, TYRO3, DRD3, NDRG2, UBR2, HMOX1, BCL9L, UFL1, MTOR, PRKACA, AXIN2, GPR37L1, ZBTB7A, SLC24A4, IRF4, MNT, CYP26B1, SOCS5, YAP1, PELI3, TSKU, WWC1, ACVR1, PCGF2, LRRK2, MMP9, NOTUM, BMI1, PTPRT, WFIKKN2, DGKD, TNIP1, WNT5A, GBP1, MCC, RASAL1, PVRIG, SOCS2, …	2258	927	13645	0.094946
GOTERM_BP_FAT	GO:0071559~response to transforming growth factor beta	47	SPRY1, LTBP3, SPRED1, ACVR1, CLDN5, FBN2, DUSP22, APPL1, WFIKKN2, SLC2A10, WNT5A, LTBP4, ZFYVE9, HTRA1, WWOX, JUN, ONECUT2, TWSG1, SMAD5, ZNF451, ITGB5, LPXN, ZFP36L1, LEMD3, MEF2C, WNT4, ZNF703, CREBBP, SMAD3, PALS1, ZEB1, TGFB2, PPM1A, TGFBR1, BCL9L, FYN, SMAD1, STAT3, APPL2, EP300, PRDM16, ZBTB7A, NR3C1, NLK, ING2, TSKU, LATS1	2258	179	13645	0.0964656
GOTERM_BP_FAT	GO:0044087~regulation of cellular component biogenesis	160	ESR1, VCL, PRUNE1, NUPR1, DUSP22, DBNL, MAPRE1, P2RX7, STMN2, SCIN, PRKCZ, SLF1, CHMP4C, LPAR1, PIP4K2B, CNOT2, FARP2, RASA1, CDK5RAP2, APP, PIKFYVE, TAF8, IRX3, EML3, FNBP1L, SEMA4A, GTF2A1, MYO10, IMPACT, MED12, TBC1D12, NPHP1, SNX30, ZNF827, AKIRIN1, CEP97, SAMD8, MTOR, SLF2, PRKCE, PRKACA, ADGRB1, YAP1, HCFC1, LRRK2, WNT5A, RALA, SENP6, SPHK1, JUN, MAPK9, AMIGO1, ZNF451, CCL24, PIP4K2C, TWIST…	2258	769	13645	0.0971725
GOTERM_CC_DIRECT	GO:0005634~nucleus	601	ESR1, FOXO4, SOX10, ZNF667, MESP2, Znf_C2H2_sf|Znf_C2H2_type|, IP6K1, PCIF1, BTBD7, ENSFCAG00000045898, FAM120B, RAVER1, ZNF768, Znf_C2H2_sf|Znf_C2H2_type|, ARMC8, HMG20A, MAPKAPK3, NME6, ZBTB8B, JAK1, PDCD4, CAND2, ZNF786, PPP6R3, HIPK2, DAZAP2, CENPU, HMOX1, CDKN2C, Znf_C2H2_sf|Znf_C2H2_type|, EGLN1, PMS2, KDM7A, PHAX, CLK1, MAMSTR, GMEB2, NRF1, MTREX, NCOA2, HSP70_C_sf|PCIF1-like|PCIF1_WW|WW_d…	2383	3105	14780	3.32689e-05
GOTERM_CC_DIRECT	GO:0000785~chromatin	63	PLCB1, NR1D1, CHMP7, ZNF385A, SMC3, HPF1, PPP4R3B, MEF2A, LDB1, SUV39H2, PDS5B, KDM3B, NCOR1, RPA2, NFE2L2, SMAD3, HMGN2, RAD21, WAPL, TCF4, PLK2, UBR2, JMJD1C, IRF1, FAM111A, STAG2, ZNF827, AKIRIN1, SLF2, STAT3, AR, PDS5A, RB1, POGZ, ETV3, NCOR2, TCF7L2, TCF12, ASF1A, CBX7, SETD1A, NIPBL, NSD3, RELA, STAG1, HNRNPK, TAF4, THAP5, CREBBP, EGR1, TRPS1, GATA3, DDX23, TAF5, TSPYL4, CDCA5, PPP4R2, PPAR…	2383	226	14780	0.00391467
GOTERM_CC_DIRECT	GO:0005905~clathrin-coated pit	18	TF, STON1, ITSN1, DGKD, ACKR3, EPN3, FCHO2, NUMB, SPHK1, SORT1, ATAT1, LRP2, HIP1R, MYO6, ITSN2, FCHO1, BMPR2, APP	2383	37	14780	0.00513657
GOTERM_CC_DIRECT	GO:0098793~presynapse	29	SYNJ1, P2RX7, GNB5, SNAP23, SYNJ2, DGKQ, FBXL20, DENND1A, SLC6A2, STON2, SPHK1, BRSK1, SH3GL2, CYP46A1, STXBP3, UNC13A, ITSN2, DNM1, DOC2B, ITSN1, LIN7A, NOSTRIN, NLGN2, OTOF, FCHO2, CEL, SLC6A4, SLC29A4, FMR1	2383	83	14780	0.0120171
GOTERM_CC_DIRECT	GO:0016607~nuclear speck	74	PLCB1, MSL1, FOXO4, DDX17, ILRUN, DGKQ, JADE1, SRSF12, POLDIP3, PPP4R3B, SRSF4, SF3B1, RBM10, IL15, NR0B1, WT1, PPP1R16B, LPXN, NR4A2, MECOM, FBXL4, ZBTB18, TCIM, ATP6V0A1, ABITRAM, YTHDC1, DAZAP2, ALKBH5, SF3A1, PIAS1, RBM15, PSKH1, PRKACA, LOC111558772, AR, GPATCH2, NR3C1, BMP2K, PACSIN2, DOCK1, SF3B2, SFMBT2, NUP43, MAML1, FAM107A, TCF12, API5, PIAS3, SETD1A, CCNL1, FIBP, RBM39, KAT6A, SRSF10,…	2383	301	14780	0.0241945
GOTERM_CC_DIRECT	GO:0043235~receptor complex	46	KLRD1, DDR1, IL23R, LEPR, ERBB3, VIPR1, INSRR, ADCYAP1R1, PRLR, NPR1, VDR, GFRA1, ITPR2, IL6ST, KIT, AXL, ACVR1C, NR1H4, ROS1, APP, CNTFR, MERTK, TLR6, GPRC5B, TYRO3, SMAD3, GFRA4, CD8A, INSR, RIPK1, ITPR3, ADGRV1, TGFBR1, IL2RG, NTRK1, TEK, PTPRB, NR3C2, EPHB6, GPR37L1, LRP2, IL6R, BMPR2, PTPRN2, LIFR, ERBB2	2383	171	14780	0.0544004
GOTERM_CC_DIRECT	GO:0009897~external side of plasma membrane	63	CXCL9, AMOT, P2RX7, PDCD1LG2, CD14, SLC22A11, PRLR, LY6G5C, GFRA1, Ig_C1-set|Ig-like_dom|Ig-like_dom_sf|Ig-like_fold|, ITGA2B, IL2RA, SELP, LAG3, SLAMF1, LAMP1, CD3E, SEMA7A, CD3D, GFRA4, CD6, ITGA2, CD5, SCARA5, SLAMF7, Ig_C1-set|Ig-like_dom|Ig-like_dom_sf|Ig-like_fold|Ig/MHC_CS|MHC_I_a_a1/a2|MHC_I_a_C|MHC_I/II-like_Ag-recog|MHC_I-like_Ag-recog|MHC_I-like_Ag-recog_sf|, ABCG1, IL2RG, ITGAE, LOC10…	2383	256	14780	0.0544004
GOTERM_CC_DIRECT	GO:0098978~glutamatergic synapse	54	PLCB1, PRRT2, DGKQ, NPTX2, BCR, GUCY1A1, NRG1, GSG1L, RNF19A, TAMALIN, CDKL5, SH3GL2, PCDH17, GABRR1, CSPG5, NRP2, DNM1, WASF3, MPP2, TSPOAP1, CALY, NOSTRIN, SLC4A8, OPHN1, PORCN, PPM1H, EGLN1, PLCB4, CLCN3, PLEKHA5, PACSIN2, FLOT2, ARC, LRRK2, FBXL20, SRGN, WNT5A, NPTX1, PRKAR2B, RELA, PPP3CA, PPP3CB, NRP1, DLGAP3, IL1RAP, SV2A, SLC1A2, SYNGAP1, LRRTM3, NUMB, ADAM23, CPLX1, CACNG7, ADGRL2	2383	213	14780	0.0604227
GOTERM_CC_FAT	GO:0005654~nucleoplasm	566	THAP11, ZNF391, TJP3, FOXO4, PRKD2, RPS6KA3, RCOR1, KDM6A, SOX10, SMC3, IP6K1, SPATA2, IL15, ZRANB3, STRN3, MYNN, KDM3B, PIP5K1C, ARMC8, MAPKAPK3, FBXL4, ZEB1, ATP6V0A1, PPP6R3, DAZAP2, CENPU, MED12, LIPA, LSM2, PMS2, KDM7A, PHAX, GPATCH2, ANXA11, PLEKHA5, APLP1, GMEB2, NRF1, MTREX, NCOA2, ADARB1, MAF1, ANKRD11, ZBTB33, ASF1A, KMT2A, TNIP1, HES1, JUN, ATF5, SRSF10, PIP4K2C, PRPF4B, TFCP2, CDK2, C…	1909	2903	11935	4.64149e-06
GOTERM_CC_FAT	GO:0044451~nucleoplasm part	218	FOXO4, KDM6A, RCOR1, SGF29, JADE1, TAF9B, ZCCHC8, MED15, PPP4R3B, RBM10, IL15, NHS, KDM3B, RNF169, FBXL3, TAF8, FBXL4, EPOP, ATP6V0A1, DAZAP2, JADE3, MED12, KLF11, PSKH1, IKZF4, MTOR, PHF21A, AFF3, PRKACA, GPATCH2, KANSL1, SF3B2, ETV3, NCOA2, PCGF2, KMT2A, SETD1A, KAT6A, CWC22, SRSF10, POU6F1, INTS2, MEAF6, PRPF4B, CREBBP, CDK2, PAPOLG, ZNF395, RFXAP, SAP130, MGA, Hfi1/Tada1, KAT5, KLHL20, TCEA1,…	1909	967	11935	1.36865e-05
GOTERM_CC_FAT	GO:0000785~chromatin	108	ESR1, NR1D1, CECR2, ZNF385A, SMC3, HPF1, PPP4R3B, EPC1, Histone-fold|Histone_H2A/H2B/H3|Histone_H2B|Histone_H3/CENP-A|, MEF2A, SLF1, SUV39H2, GLYR1, KDM1B, UBA1, PDS5B, KDM3B, ZBTB18, HMGN2, UBR2, IRF1, FAM111A, ZNF827, AKIRIN1, SUPT6H, SLF2, IRF4, PDS5A, RBMX, ETV3, PCGF2, BMI1, TCF12, ASF1A, ING3, SETD1A, H4C14, ANP32E, NSD3, JUN, RELA, KAT6A, PADI2, MEAF6, CREBBP, EGR1, H4C2, PPP4R2, USP3, MBD…	1909	429	11935	0.000262165
GOTERM_CC_FAT	GO:0016604~nuclear body	141	MSL1, NR1D1, FOXO4, JADE1, ZCCHC8, CASP8AP2, SGO2, TESK2, PPP4R3B, SRSF4, ELF4, RBM10, IL15, NR0B1, NHS, RNF169, FBXL3, GFI1, FBXL4, ZBTB18, ZBTB4, BHLHE40, ATP6V0A1, DAXX, DAZAP2, ALKBH5, SF3A1, KLF11, PSKH1, PRDM5, IKZF4, MTOR, AFF3, PRKACA, GPATCH2, SF3B2, PCGF2, NUP43, NCOA2, BMI1, TCF12, SETD1A, TRIM41, FIBP, KAT6A, SRSF10, EPB41, TSPAN15, CWC22, POU6F1, CDC14A, RPA1, PRPF4B, BRD1, CREBBP, C…	1909	620	11935	0.0016842
GOTERM_CC_FAT	GO:0005905~clathrin-coated pit	21	TF, STON1, AP2A2, ITSN1, DGKD, EPS15, ACKR3, EPN3, FCHO2, TBC1D5, NUMB, SPHK1, SORT1, ATAT1, LRP2, HIP1R, MYO6, ITSN2, FCHO1, BMPR2, APP	1909	48	11935	0.00395949
GOTERM_CC_FAT	GO:0043235~receptor complex	82	TRAT1, OLFM3, ARNT2, PLXNB1, VIPR1, INSRR, CD14, PRLR, GABRA4, VDR, GFRA1, HTR3A, AXL, ITGA2B, GABRR1, ITGB5, ROS1, APP, TF, GPRC5B, TYRO3, CD3E, SMAD3, CD3D, GFRA4, CD6, ITGA2, IL2RG, NTRK1, TEK, PTPRB, ITGAE, EPHB6, GPR37L1, CD247, GABRR3, PORCN, LRP2, GABRQ, IL6R, BMPR2, ITGB7, LIFR, ERBB2, KLRD1, ITGAX, ACVR1, GRIA3, ZAP70, DDR1, GABRB1, GABRA1, GABBR1, IL23R, LEPR, ERBB3, ADCYAP1R1, ITGA10, …	1909	339	11935	0.014435
GOTERM_CC_FAT	GO:0016607~nuclear speck	74	PLCB1, MSL1, FOXO4, DDX17, ILRUN, DGKQ, JADE1, SRSF12, POLDIP3, PPP4R3B, SRSF4, SF3B1, RBM10, IL15, NR0B1, WT1, PPP1R16B, LPXN, NR4A2, MECOM, FBXL4, ZBTB18, TCIM, ATP6V0A1, ABITRAM, YTHDC1, DAZAP2, ALKBH5, SF3A1, PIAS1, RBM15, PSKH1, PRKACA, LOC111558772, AR, GPATCH2, NR3C1, BMP2K, PACSIN2, DOCK1, SF3B2, SFMBT2, NUP43, MAML1, FAM107A, TCF12, API5, PIAS3, SETD1A, CCNL1, FIBP, RBM39, KAT6A, SRSF10,…	1909	301	11935	0.0152726
GOTERM_CC_FAT	GO:0098552~side of membrane	96	PKP4, CXCL9, FLAI-K, AMOT, P2RX7, BLK, GNB5, PDCD1LG2, CD14, SLC22A11, PRLR, LY6G5C, GFRA1, Ig_C1-set|Ig-like_dom|Ig-like_dom_sf|Ig-like_fold|, CHMP4C, ITGA2B, IL2RA, SELP, LAG3, SLAMF1, LAMP1, TF, CD3E, SEMA7A, CD3D, GFRA4, CD6, ITGA2, CD5, YES1, SCARA5, SLC4A1, SLAMF7, Ig_C1-set|Ig-like_dom|Ig-like_dom_sf|Ig-like_fold|Ig/MHC_CS|MHC_I_a_a1/a2|MHC_I_a_C|MHC_I/II-like_Ag-recog|MHC_I-like_Ag-recog|…	1909	415	11935	0.0152726
GOTERM_CC_FAT	GO:0045202~synapse	177	CACNA1B, NR1D1, CACNA1E, OLFM3, DBNL, P2RX7, GNB5, SEPTIN1, SNAP23, NPTX2, CTNND2, INA, BRSK1, OLFM2, PCDH17, GABRR1, CSPG5, ITSN2, APP, PMCH, LAMP1, RHEB, DRD3, SYN1, TIAM2, MPP2, CALY, NLGN2, F2R, CLCN5, SLC4A8, FYN, TULP1, PRKACA, KCNC2, ADGRB1, ARL8B, SLC6A4, ADGRL1, EGLN1, SLC29A4, TRPV1, SYT5, GABRQ, PLEKHA5, BMPR2, SLC12A5, GRIA3, LRRK2, GABBR1, GABRB1, ADARB1, SYNJ2, PRSS12, SRGN, SLC8A2,…	1909	862	11935	0.0230219
GOTERM_CC_FAT	GO:0097458~neuron part	209	DBNL, SNAP23, KIF1A, PDE6H, STRN3, BRSK1, GABRR1, VPS13A, ITSN2, LAMP1, MPP2, IRX3, MYO10, NLGN2, SLC4A8, UFL1, MTOR, EPHB6, PRKACA, ADGRB1, ARL8B, PCDHB15, SLC29A4, TRPV1, SYT5, MAPT, SLC12A5, LRRK2, GABBR1, RAB27A, OSBP2, TNFRSF21, AMIGO1, SHANK2, ITSN1, GIGYF2, SV2A, OTOF, ABI1, SMARCC1, FMR1, CPLX1, SYNJ1, PRRT2, BCR, SLC6A2, KCNJ3, SEPTIN5, ADORA1, CDKL5, SH3GL2, KIF1C, ACAP3, NRP2, APOB, TS…	1909	1049	11935	0.0300847
GOTERM_CC_FAT	GO:0044456~synapse part	129	NR1D1, DBNL, P2RX7, GNB5, SEPTIN1, SNAP23, CTNND2, INA, BRSK1, PCDH17, GABRR1, CSPG5, ITSN2, APP, LAMP1, RHEB, SYN1, MPP2, CALY, NLGN2, CLCN5, SLC4A8, FYN, TULP1, PRKACA, KCNC2, ADGRB1, SLC6A4, ADGRL1, EGLN1, SLC29A4, TRPV1, SYT5, GABRQ, PLEKHA5, BMPR2, GRIA3, LRRK2, GABBR1, GABRB1, SYNJ2, PRSS12, SRGN, SLC8A2, WNT5A, SYT9, ALS2, STON2, SPHK1, UNC13A, TMEM240, SHANK2, STON1, PRRT1, DOC2B, ITSN1, …	1909	604	11935	0.0300847
GOTERM_CC_FAT	GO:0070161~anchoring junction	62	PKP4, VCL, TLE2, MAPRE1, SNAP23, CTNNA1, NIBAN2, JCAD, CTNND2, MAPRE2, KLHL24, NDRG1, ITGA2B, UBA1, CDH22, ITGB5, LPXN, TNS2, ITGA2, CTNND1, CLASP1, LIN7A, ARL14EP, DSG2, GSN, CDC42EP4, KLF11, PDLIM1, CPNE3, SORBS3, LOC111558772, ADGRB1, HCK, SLC6A4, ATAT1, SSX2IP, BMPR2, GRB7, ITGB7, SORBS2, MAGI1, FLOT2, PDLIM4, LIMA1, PARD3, FAM107A, THSD1, MPP4, RALA, CORO2B, NRP1, DSC1, CCDC85C, XIRP1, AIF1L…	1909	252	11935	0.0361674
GOTERM_CC_FAT	GO:0000123~histone acetyltransferase complex	25	HCFC1, MSL1, SGF29, TADA1, JADE1, TAF9B, ING3, EPC1, KANSL1L, KAT6A, KAT6B, TAF7, MEAF6, JADE2, BRD1, CREBBP, TAF4, TAF5, OGT, JADE3, EP300, Hfi1/Tada1, KAT5, KANSL1, EPC2	1909	76	11935	0.0418597
GOTERM_CC_FAT	GO:0098978~glutamatergic synapse	54	PLCB1, PRRT2, DGKQ, NPTX2, BCR, GUCY1A1, NRG1, GSG1L, RNF19A, TAMALIN, CDKL5, SH3GL2, PCDH17, GABRR1, CSPG5, NRP2, DNM1, WASF3, MPP2, TSPOAP1, CALY, NOSTRIN, SLC4A8, OPHN1, PORCN, PPM1H, EGLN1, PLCB4, CLCN3, PLEKHA5, PACSIN2, FLOT2, ARC, LRRK2, FBXL20, SRGN, WNT5A, NPTX1, PRKAR2B, RELA, PPP3CA, PPP3CB, NRP1, DLGAP3, IL1RAP, SV2A, SLC1A2, SYNGAP1, LRRTM3, NUMB, ADAM23, CPLX1, CACNG7, ADGRL2	1909	215	11935	0.0455605
GOTERM_CC_FAT	GO:0044427~chromosomal part	156	MMS22L, ESR1, POLD2, NR1D1, NHEJ1, CECR2, ZNF385A, SMC3, SGO2, HPF1, PPP4R3B, EPC1, Histone-fold|Histone_H2A/H2B/H3|Histone_H2B|Histone_H3/CENP-A|, MEF2A, SLF1, SUV39H2, HORMAD2, CHMP4C, ZRANB3, GLYR1, KDM1B, UBA1, REV3L, PDS5B, KDM3B, RNF169, RAD51B, ZBTB18, HMGN2, SYN1, UBR2, DAXX, CENPU, IRF1, FAM111A, ZNF827, AKIRIN1, GATAD2B, UFL1, RFC1, SUPT6H, SLF2, ZBTB7A, IRF4, MBD5, PDS5A, RBMX, ETV3, P…	1909	766	11935	0.0498459
GOTERM_CC_FAT	GO:0009897~external side of plasma membrane	65	CXCL9, AMOT, P2RX7, PDCD1LG2, CD14, SLC22A11, PRLR, LY6G5C, GFRA1, Ig_C1-set|Ig-like_dom|Ig-like_dom_sf|Ig-like_fold|, ITGA2B, IL2RA, SELP, LAG3, SLAMF1, LAMP1, TF, CD3E, SEMA7A, CD3D, GFRA4, CD6, ITGA2, CD5, SCARA5, SLAMF7, Ig_C1-set|Ig-like_dom|Ig-like_dom_sf|Ig-like_fold|Ig/MHC_CS|MHC_I_a_a1/a2|MHC_I_a_C|MHC_I/II-like_Ag-recog|MHC_I-like_Ag-recog|MHC_I-like_Ag-recog_sf|, ABCG1, IL2RG, ITGAE, L…	1909	274	11935	0.0545672
GOTERM_CC_FAT	GO:0031248~protein acetyltransferase complex	26	HCFC1, MSL1, SGF29, TADA1, JADE1, TAF9B, ING3, EPC1, KANSL1L, KAT6A, KAT6B, TAF7, MEAF6, JADE2, BRD1, CREBBP, TAF4, TAF5, OGT, JADE3, NAA50, EP300, Hfi1/Tada1, KAT5, KANSL1, EPC2	1909	85	11935	0.0745974
GOTERM_CC_FAT	GO:1902493~acetyltransferase complex	26	HCFC1, MSL1, SGF29, TADA1, JADE1, TAF9B, ING3, EPC1, KANSL1L, KAT6A, KAT6B, TAF7, MEAF6, JADE2, BRD1, CREBBP, TAF4, TAF5, OGT, JADE3, NAA50, EP300, Hfi1/Tada1, KAT5, KANSL1, EPC2	1909	85	11935	0.0745974
GOTERM_CC_FAT	GO:0005912~adherens junction	58	PKP4, VCL, TLE2, MAPRE1, SNAP23, CTNNA1, NIBAN2, JCAD, CTNND2, MAPRE2, KLHL24, NDRG1, ITGA2B, CDH22, ITGB5, LPXN, TNS2, ITGA2, CTNND1, CLASP1, LIN7A, ARL14EP, GSN, CDC42EP4, KLF11, PDLIM1, CPNE3, SORBS3, ADGRB1, HCK, SLC6A4, ATAT1, SSX2IP, BMPR2, GRB7, ITGB7, SORBS2, MAGI1, FLOT2, PDLIM4, LIMA1, PARD3, FAM107A, THSD1, MPP4, RALA, CORO2B, NRP1, CCDC85C, XIRP1, AIF1L, TJP1, PALS1, EZR, MYH9, CCDC85…	1909	243	11935	0.0772644
GOTERM_CC_FAT	GO:0043005~neuron projection	143	NR1D1, DBNL, STMN2, ZNF385A, SNAP23, KIF1A, INSRR, PRKCZ, PTPN9, STRN3, GABRR1, VIM, APP, KCNC4, SYN1, MPP2, IRX3, MYO10, SLC4A8, FYN, UFL1, MTOR, EPHB6, TULP1, PRKACA, KCNC2, ADGRB1, ARL8B, SLC6A4, ADGRL1, TRPV1, SYT5, GABRQ, MAPT, SLC12A5, GRIA3, LRRK2, RAB27A, PRSS12, OSBP2, SLC8A2, MYH14, DIP2B, ALS2, NPTX1, IL6ST, NAV1, STON2, TNFRSF21, AMIGO1, UNC13A, SEPTIN14, KIF13B, SHANK2, EPM2A, FEZ2, …	1909	708	11935	0.0891321
GOTERM_MF_DIRECT	GO:0000978~RNA polymerase II core promoter proximal region sequence-specific DNA binding	254	ZNF45, ZNF570, THAP11, ZNF391, ESR1, FOXO4, KDM6A, SOX10, MESP2, ZFP37, ZNF667, Znf_C2H2_sf|Znf_C2H2_type|, NFIA, SP4, DACH1, ZNF629, MYNN, ZNF768, Znf_C2H2_sf|Znf_C2H2_type|, ZNF362, LOC101099651, ZNF786, IRX3, ZEB1, KCNIP3, ZNF615, MED12, KLF11, ZNF134, IKZF4, Znf_C2H2_sf|Znf_C2H2_type|, Sp4-like|Znf_C2H2_sf|Znf_C2H2_type|, CHD2, NR6A1, YAP1, RBMX, GMEB2, ZNF853, IRX5, NRF1, NCOA2, ZNF3, ZBTB33…	2170	870	13012	1.57411e-18
GOTERM_MF_DIRECT	GO:0000981~RNA polymerase II transcription factor activity, sequence-specific DNA binding	223	ZNF570, FOXO4, SOX10, MESP2, ZFP37, ZNF667, Znf_C2H2_sf|Znf_C2H2_type|, NFIA, SP4, DACH1, MYNN, ZNF786, IRX3, LHX6, ZEB1, KLF11, ALX4, Znf_C2H2_sf|Znf_C2H2_type|, Sp4-like|Znf_C2H2_sf|Znf_C2H2_type|, ZNF133, ETV3, ZNF853, IRX5, NRF1, ZNF3, HES1, KRAB|KRAB_dom_sf|Znf_C2H2_sf|Znf_C2H2_type|, ZNF143, EBF3, MXI1, JUN, HLF, POU6F1, HEY2, ZNF250, ZNF8, ZNF646, ZSCAN21, ETV5, JUND, SOX6, ZNF397, SP1, NR…	2170	815	13012	1.93408e-12
GOTERM_MF_DIRECT	GO:0046872~metal ion binding	296	ZNF45, ZNF570, ESR1, FGD6, PRKD2, PRUNE1, ZFP37, ZNF667, JADE1, UNK, RMND5A, FYCO1, RBM10, ZRANB3, IKBKG, REV3L, ZNF768, KRAB|KRAB_dom_sf|Znf_C2H2_sf|Znf_C2H2_type|, CMAH, ATP2A3, RNF169, LOC101099651, RBM22, ZNF786, LHX6, ITGA2, ZNF615, JADE3, HMOX1, LOC109494588, ITGAE, PHF21A, PRKD1, KDM7A, ZNF133, TRPV1, CHN1, RNF180, ITGAX, PDLIM4, GMEB2, PCGF2, ZNF3, DDHD2, KRAB|KRAB_dom_sf|Znf_C2H2_sf|Znf_…	2170	1261	13012	2.53937e-08
GOTERM_MF_DIRECT	GO:0001227~transcriptional repressor activity, RNA polymerase II transcription regulatory region sequence-specific binding	83	ZNF45, ZNF630, ZNF331, THAP11, ZNF391, NR1D1, AEBP1, ZBTB12, SP2, ZFP14, ZNF599, PRDM1, ZNF529, ZFP69B, PEG3, ZNF432, DACH1, SMAD5, MLXIPL, ZNF177, KRAB|KRAB_dom_sf|Znf_C2H2_sf|Znf_C2H2_type|, GFI1, ZNF558, KRAB|KRAB_dom_sf|Znf_C2H2_sf|Znf_C2H2_type|, ZNF219, ZBTB18, ZBTB4, IRX3, ZEB1, BHLHE40, KCNIP3, CTCF, ZNF383, BHLHE41, ZNF22, KRAB|KRAB_dom_sf|Znf_C2H2_sf|Znf_C2H2_type|, LEF1, TBX21, PRDM5, …	2170	245	13012	2.53937e-08
GOTERM_MF_DIRECT	GO:0035091~phosphatidylinositol binding	37	PHF12, SNX12, SNX27, PIK3C2B, PARD3, PITPNM2, APPL1, ESYT3, GGA3, SNX29, NUMA1, PITPNM1, ITPR2, TOM1, CCDC88A, SNX20, PXK, KIF16B, SH3YL1, SNX10, MCF2L, ESYT1, ZCCHC14, PIK3C2A, ITPR3, NISCH, PLEKHF1, SNX30, EXOC8, SNX1, HS1BP3, APPL2, ARHGAP32, SNX14, ING2, PITPNC1, GRB7	2170	94	13012	0.000113727
GOTERM_MF_DIRECT	GO:0000977~RNA polymerase II regulatory region sequence-specific DNA binding	55	STOX2, ZNF630, ZNF331, AEBP1, ZFP14, ZNF599, HMX2, PRDM1, ZNF529, ZFP69B, PEG3, MEF2A, ZNF432, BARX2, ZNF177, KRAB|KRAB_dom_sf|Znf_C2H2_sf|Znf_C2H2_type|, ZNF558, ZBTB8B, LHX6, ZNF383, VEZF1, NFXL1, ZNF70, KRAB|KRAB_dom_sf|Znf_C2H2_sf|Znf_C2H2_type|, PRDM5, MSX1, ALX4, ZNF133, CREBRF, BCOR, RB1, ETV3, ZNF35, ZBTB43, MEF2D, PURG, MSC, MXI1, ATF5, POU6F1, TWIST1, MEF2C, CUX1, TRPS1, ZNF777, ASCL4, …	2170	168	13012	0.000128816
GOTERM_MF_DIRECT	GO:0001228~transcriptional activator activity, RNA polymerase II transcription regulatory region sequence-specific binding	92	STOX2, ESR1, FOXO4, ARNT2, ELF1, MEF2A, NR4A1, NFIA, ELF4, FOXJ2, ZNF521, BARX2, ZNF629, NKRF, ZNF768, Znf_C2H2_sf|Znf_C2H2_type|, WT1, NR2C2, ZNF300, LOC101099651, NR4A2, NFE2L2, MECOM, SMAD3, IRX3, ZNF786, ZNF384, Znf_C2H2_sf|Znf_C2H2_type|, VEZF1, IRF1, LEF1, ZNF527, EGR3, TBX21, DBP, MSX1, SMAD1, ALX4, CLOCK, ZFP62, STAT3, CSRNP1, ZNF784, AR, ZNF319, IRF4, PRDM16, CREBRF, NR3C1, NR6A1, ZNF354…	2170	349	13012	0.000883555
GOTERM_MF_DIRECT	GO:0004879~RNA polymerase II transcription factor activity, ligand-activated sequence-specific DNA binding	21	RORA, NR1H2, NR4A2, ESR1, NR1D1, RORC, NR1D2, PPARD, RARB, NR4A1, AHR, VDR, NR3C2, NR4A3, STAT3, AR, NR1H4, NR3C1, NR6A1, NR2C2, ESRRB	2170	50	13012	0.0129445
GOTERM_MF_DIRECT	GO:0003700~transcription factor activity, sequence-specific DNA binding	59	ESR1, FOXO4, PRDM1, ARNT2, VDR, NFIA, SP4, EBF1, GFI1, ZNF362, TEF, NFE2L2, MECOM, TCF4, ZNF615, ZNF662, IRF1, RFX1, IKZF4, AFF3, STAT3, IRF4, NR3C1, NR6A1, ESRRB, RXRB, ETV3, NRF1, GTF2IRD1, CREM, EBF4, CREB5, IKZF2, AHR, IKZF3, NFIX, EBF3, RELA, NFIC, ZNF746, HLF, POU6F1, MITF, ZNF639, PBX3, TRPS1, ATF1, ETV5, STAT5B, ARNTL, GPBP1, ZNF395, NR3C2, FOXN3, CREBL2, FOXR1, MGA, ZNF398, FOXP3	2170	216	13012	0.0151941
GOTERM_MF_DIRECT	GO:0005096~GTPase activator activity	49	PLCB1, ARHGAP28, SIPA1L1, GNB5, TBC1D2B, RAP1GDS1, ACAP3, RASA1, LOC101091336, RASAL2, TBC1D12, TBC1D5, OPHN1, SGSM2, SIPA1L2, CHN1, CHN2, RALGAPB, RASA4B, ARHGAP10, ARHGAP20, SYDE1, ACAP1, LRRK2, RALGAPA2, TSC2, SGSM1, DAB2IP, SGSM3, TBC1D20, RASAL1, ELMOD1, TBC1D30, JUN, SIPA1, NRP1, ARAP2, ARHGAP31, RAB3GAP1, RASAL3, RALGAPA1, ARHGAP25, TBC1D16, SYNGAP1, ADAP1, ARHGAP32, GNAQ, RGS7, LARS1	2170	174	13012	0.0265396
GOTERM_MF_FAT	GO:0000976~transcription regulatory region sequence-specific DNA binding	320	ZNF45, ZNF570, THAP11, ZNF391, ESR1, FOXO4, AEBP1, KDM6A, SOX10, MESP2, ZFP37, ZNF667, Znf_C2H2_sf|Znf_C2H2_type|, NFIA, SP4, DACH1, ZNF629, MYNN, AGO1, ZNF768, Znf_C2H2_sf|Znf_C2H2_type|, ZNF362, ZBTB8B, LOC101099651, ZNF786, IRX3, LHX6, ZEB1, KCNIP3, ZNF615, MED12, KLF11, ZNF134, IKZF4, MTOR, ALX4, Znf_C2H2_sf|Znf_C2H2_type|, Sp4-like|Znf_C2H2_sf|Znf_C2H2_type|, ZNF133, CHD2, NR6A1, YAP1, RBMX,…	2155	1092	12906	1.12101e-24
GOTERM_MF_FAT	GO:0000977~RNA polymerase II regulatory region sequence-specific DNA binding	303	ZNF45, ZNF570, THAP11, ZNF391, ESR1, FOXO4, AEBP1, KDM6A, SOX10, MESP2, ZFP37, ZNF667, Znf_C2H2_sf|Znf_C2H2_type|, NFIA, SP4, DACH1, ZNF629, MYNN, ZNF768, Znf_C2H2_sf|Znf_C2H2_type|, ZNF362, ZBTB8B, LOC101099651, ZNF786, IRX3, LHX6, ZEB1, KCNIP3, ZNF615, MED12, KLF11, ZNF134, IKZF4, ALX4, Znf_C2H2_sf|Znf_C2H2_type|, Sp4-like|Znf_C2H2_sf|Znf_C2H2_type|, ZNF133, CHD2, NR6A1, YAP1, RBMX, ETV3, GMEB2…	2155	1018	12906	1.12101e-24
GOTERM_MF_FAT	GO:0001012~RNA polymerase II regulatory region DNA binding	303	ZNF45, ZNF570, THAP11, ZNF391, ESR1, FOXO4, AEBP1, KDM6A, SOX10, MESP2, ZFP37, ZNF667, Znf_C2H2_sf|Znf_C2H2_type|, NFIA, SP4, DACH1, ZNF629, MYNN, ZNF768, Znf_C2H2_sf|Znf_C2H2_type|, ZNF362, ZBTB8B, LOC101099651, ZNF786, IRX3, LHX6, ZEB1, KCNIP3, ZNF615, MED12, KLF11, ZNF134, IKZF4, ALX4, Znf_C2H2_sf|Znf_C2H2_type|, Sp4-like|Znf_C2H2_sf|Znf_C2H2_type|, ZNF133, CHD2, NR6A1, YAP1, RBMX, ETV3, GMEB2…	2155	1018	12906	1.12101e-24
GOTERM_MF_FAT	GO:0000975~regulatory region DNA binding	321	ZNF45, ZNF570, THAP11, ZNF391, ESR1, FOXO4, AEBP1, KDM6A, SOX10, MESP2, ZFP37, ZNF667, Znf_C2H2_sf|Znf_C2H2_type|, NFIA, SP4, DACH1, ZNF629, MYNN, AGO1, ZNF768, Znf_C2H2_sf|Znf_C2H2_type|, ZNF362, ZBTB8B, LOC101099651, ZNF786, IRX3, LHX6, ZEB1, KCNIP3, ZNF615, MED12, KLF11, ZNF134, IKZF4, MTOR, ALX4, Znf_C2H2_sf|Znf_C2H2_type|, Sp4-like|Znf_C2H2_sf|Znf_C2H2_type|, ZNF133, CHD2, NR6A1, YAP1, RBMX,…	2155	1102	12906	1.12101e-24
GOTERM_MF_FAT	GO:0044212~transcription regulatory region DNA binding	321	ZNF45, ZNF570, THAP11, ZNF391, ESR1, FOXO4, AEBP1, KDM6A, SOX10, MESP2, ZFP37, ZNF667, Znf_C2H2_sf|Znf_C2H2_type|, NFIA, SP4, DACH1, ZNF629, MYNN, AGO1, ZNF768, Znf_C2H2_sf|Znf_C2H2_type|, ZNF362, ZBTB8B, LOC101099651, ZNF786, IRX3, LHX6, ZEB1, KCNIP3, ZNF615, MED12, KLF11, ZNF134, IKZF4, MTOR, ALX4, Znf_C2H2_sf|Znf_C2H2_type|, Sp4-like|Znf_C2H2_sf|Znf_C2H2_type|, ZNF133, CHD2, NR6A1, YAP1, RBMX,…	2155	1102	12906	1.12101e-24
GOTERM_MF_FAT	GO:0001067~regulatory region nucleic acid binding	321	ZNF45, ZNF570, THAP11, ZNF391, ESR1, FOXO4, AEBP1, KDM6A, SOX10, MESP2, ZFP37, ZNF667, Znf_C2H2_sf|Znf_C2H2_type|, NFIA, SP4, DACH1, ZNF629, MYNN, AGO1, ZNF768, Znf_C2H2_sf|Znf_C2H2_type|, ZNF362, ZBTB8B, LOC101099651, ZNF786, IRX3, LHX6, ZEB1, KCNIP3, ZNF615, MED12, KLF11, ZNF134, IKZF4, MTOR, ALX4, Znf_C2H2_sf|Znf_C2H2_type|, Sp4-like|Znf_C2H2_sf|Znf_C2H2_type|, ZNF133, CHD2, NR6A1, YAP1, RBMX,…	2155	1103	12906	1.12101e-24
GOTERM_MF_FAT	GO:0003700~transcription factor activity, sequence-specific DNA binding	302	ZNF45, ZNF570, THAP11, ZNF391, ESR1, FOXO4, AEBP1, SOX10, MESP2, ZFP37, ZNF667, Znf_C2H2_sf|Znf_C2H2_type|, NFIA, SP4, DACH1, ZNF629, MYNN, ZNF768, Znf_C2H2_sf|Znf_C2H2_type|, ZNF362, LOC101099651, ZNF786, IRX3, LHX6, ZEB1, KCNIP3, ZNF615, KLF11, ZNF134, IKZF4, ALX4, AFF3, Znf_C2H2_sf|Znf_C2H2_type|, Sp4-like|Znf_C2H2_sf|Znf_C2H2_type|, ZNF133, NR6A1, ETV3, GMEB2, ZNF853, IRX5, NRF1, ZNF3, ZBTB33…	2155	1046	12906	1.58114e-22
GOTERM_MF_FAT	GO:0001071~nucleic acid binding transcription factor activity	302	ZNF45, ZNF570, THAP11, ZNF391, ESR1, FOXO4, AEBP1, SOX10, MESP2, ZFP37, ZNF667, Znf_C2H2_sf|Znf_C2H2_type|, NFIA, SP4, DACH1, ZNF629, MYNN, ZNF768, Znf_C2H2_sf|Znf_C2H2_type|, ZNF362, LOC101099651, ZNF786, IRX3, LHX6, ZEB1, KCNIP3, ZNF615, KLF11, ZNF134, IKZF4, ALX4, AFF3, Znf_C2H2_sf|Znf_C2H2_type|, Sp4-like|Znf_C2H2_sf|Znf_C2H2_type|, ZNF133, NR6A1, ETV3, GMEB2, ZNF853, IRX5, NRF1, ZNF3, ZBTB33…	2155	1046	12906	1.58114e-22
GOTERM_MF_FAT	GO:1990837~sequence-specific double-stranded DNA binding	324	ZNF45, ZNF570, THAP11, ZNF391, ESR1, FOXO4, AEBP1, KDM6A, SOX10, MESP2, ZFP37, ZNF667, Znf_C2H2_sf|Znf_C2H2_type|, NFIA, SP4, DACH1, ZNF629, MYNN, AGO1, ZNF768, Znf_C2H2_sf|Znf_C2H2_type|, ZNF362, ZBTB8B, LOC101099651, ZNF786, IRX3, LHX6, ZEB1, KCNIP3, ZNF615, MED12, KLF11, ZNF134, IKZF4, MTOR, ALX4, Znf_C2H2_sf|Znf_C2H2_type|, Sp4-like|Znf_C2H2_sf|Znf_C2H2_type|, ZNF133, CHD2, NR6A1, YAP1, RBMX,…	2155	1150	12906	1.85977e-22
GOTERM_MF_FAT	GO:0000981~RNA polymerase II transcription factor activity, sequence-specific DNA binding	290	ZNF45, ZNF570, THAP11, ZNF391, ESR1, FOXO4, AEBP1, SOX10, MESP2, ZFP37, ZNF667, Znf_C2H2_sf|Znf_C2H2_type|, NFIA, SP4, DACH1, ZNF629, MYNN, ZNF768, Znf_C2H2_sf|Znf_C2H2_type|, LOC101099651, ZNF786, IRX3, LHX6, ZEB1, KCNIP3, KLF11, ZNF134, ALX4, Znf_C2H2_sf|Znf_C2H2_type|, Sp4-like|Znf_C2H2_sf|Znf_C2H2_type|, ZNF133, NR6A1, ETV3, GMEB2, ZNF853, IRX5, NRF1, ZNF3, ZBTB33, HES1, KRAB|KRAB_dom_sf|Znf_…	2155	994	12906	2.17875e-22
GOTERM_MF_FAT	GO:0003690~double-stranded DNA binding	338	ZNF45, ZNF570, THAP11, ZNF391, ESR1, FOXO4, AEBP1, KDM6A, SOX10, MESP2, ZFP37, ZNF667, Znf_C2H2_sf|Znf_C2H2_type|, SMC3, WDR48, NFIA, SP4, DACH1, ZNF629, MYNN, AGO1, ZNF768, Znf_C2H2_sf|Znf_C2H2_type|, ZNF362, ZBTB8B, LOC101099651, ZNF786, IRX3, LHX6, ZEB1, KCNIP3, ZNF615, MED12, KLF11, ZNF134, IKZF4, MTOR, ALX4, AFF3, TDP1, Znf_C2H2_sf|Znf_C2H2_type|, PMS2, Sp4-like|Znf_C2H2_sf|Znf_C2H2_type|, Z…	2155	1220	12906	2.88199e-22
GOTERM_MF_FAT	GO:0043565~sequence-specific DNA binding	339	ZNF45, ZNF570, THAP11, ZNF391, ESR1, FOXO4, AEBP1, KDM6A, SOX10, MESP2, ZFP37, ZNF667, Znf_C2H2_sf|Znf_C2H2_type|, NFIA, SP4, DACH1, ZNF629, MYNN, AGO1, ZNF768, Znf_C2H2_sf|Znf_C2H2_type|, ZNF362, ZBTB8B, LOC101099651, ZNF786, IRX3, LHX6, ZEB1, KCNIP3, ZNF615, MED12, KLF11, ZNF134, IKZF4, MTOR, ALX4, Znf_C2H2_sf|Znf_C2H2_type|, Sp4-like|Znf_C2H2_sf|Znf_C2H2_type|, ZNF133, CHD2, NR6A1, YAP1, RBMX,…	2155	1244	12906	4.81762e-21
GOTERM_MF_FAT	GO:0000978~RNA polymerase II core promoter proximal region sequence-specific DNA binding	254	ZNF45, ZNF570, THAP11, ZNF391, ESR1, FOXO4, KDM6A, SOX10, MESP2, ZFP37, ZNF667, Znf_C2H2_sf|Znf_C2H2_type|, NFIA, SP4, DACH1, ZNF629, MYNN, ZNF768, Znf_C2H2_sf|Znf_C2H2_type|, ZNF362, LOC101099651, ZNF786, IRX3, ZEB1, KCNIP3, ZNF615, MED12, KLF11, ZNF134, IKZF4, Znf_C2H2_sf|Znf_C2H2_type|, Sp4-like|Znf_C2H2_sf|Znf_C2H2_type|, CHD2, NR6A1, YAP1, RBMX, GMEB2, ZNF853, IRX5, NRF1, NCOA2, ZNF3, ZBTB33…	2155	870	12906	1.85084e-19
GOTERM_MF_FAT	GO:0001159~core promoter proximal region DNA binding	256	ZNF45, ZNF570, THAP11, ZNF391, ESR1, FOXO4, KDM6A, SOX10, MESP2, ZFP37, ZNF667, Znf_C2H2_sf|Znf_C2H2_type|, NFIA, SP4, DACH1, ZNF629, MYNN, ZNF768, Znf_C2H2_sf|Znf_C2H2_type|, ZNF362, LOC101099651, ZNF786, IRX3, ZEB1, KCNIP3, ZNF615, MED12, KLF11, ZNF134, IKZF4, Znf_C2H2_sf|Znf_C2H2_type|, Sp4-like|Znf_C2H2_sf|Znf_C2H2_type|, CHD2, NR6A1, YAP1, RBMX, GMEB2, ZNF853, IRX5, NRF1, NCOA2, ZNF3, ZBTB33…	2155	883	12906	3.08653e-19
GOTERM_MF_FAT	GO:0000987~core promoter proximal region sequence-specific DNA binding	256	ZNF45, ZNF570, THAP11, ZNF391, ESR1, FOXO4, KDM6A, SOX10, MESP2, ZFP37, ZNF667, Znf_C2H2_sf|Znf_C2H2_type|, NFIA, SP4, DACH1, ZNF629, MYNN, ZNF768, Znf_C2H2_sf|Znf_C2H2_type|, ZNF362, LOC101099651, ZNF786, IRX3, ZEB1, KCNIP3, ZNF615, MED12, KLF11, ZNF134, IKZF4, Znf_C2H2_sf|Znf_C2H2_type|, Sp4-like|Znf_C2H2_sf|Znf_C2H2_type|, CHD2, NR6A1, YAP1, RBMX, GMEB2, ZNF853, IRX5, NRF1, NCOA2, ZNF3, ZBTB33…	2155	883	12906	3.08653e-19
GOTERM_MF_FAT	GO:0003677~DNA binding	440	THAP11, ZNF391, ESR1, FOXO4, KDM6A, SOX10, ZNF667, MESP2, ZFP37, SMC3, Znf_C2H2_sf|Znf_C2H2_type|, MYNN, ZNF768, AGO1, Znf_C2H2_sf|Znf_C2H2_type|, KDM3B, HMG20A, ZBTB8B, ZNF786, ZEB1, KCNIP3, ZNF615, MED12, Znf_C2H2_sf|Znf_C2H2_type|, PMS2, GMEB2, NRF1, NCOA2, MAF1, ZBTB33, IKZF2, KMT2A, HES1, JUN, ATF5, ADNP2, HLF, TFCP2, HEY2, ZNF250, ZNF467, ZNF8, CREBBP, ZSCAN21, JUND, ZNF397, CREBL2, ZNF597,…	2155	1797	12906	3.54286e-18
GOTERM_MF_FAT	GO:0001227~transcriptional repressor activity, RNA polymerase II transcription regulatory region sequence-specific binding	83	ZNF45, ZNF630, ZNF331, THAP11, ZNF391, NR1D1, AEBP1, ZBTB12, SP2, ZFP14, ZNF599, PRDM1, ZNF529, ZFP69B, PEG3, ZNF432, DACH1, SMAD5, MLXIPL, ZNF177, KRAB|KRAB_dom_sf|Znf_C2H2_sf|Znf_C2H2_type|, GFI1, ZNF558, KRAB|KRAB_dom_sf|Znf_C2H2_sf|Znf_C2H2_type|, ZNF219, ZBTB18, ZBTB4, IRX3, ZEB1, BHLHE40, KCNIP3, CTCF, ZNF383, BHLHE41, ZNF22, KRAB|KRAB_dom_sf|Znf_C2H2_sf|Znf_C2H2_type|, LEF1, TBX21, PRDM5, …	2155	245	12906	8.38624e-09
GOTERM_MF_FAT	GO:0046872~metal ion binding	551	THAP11, ESR1, LTBP3, FGD6, PAM, FBN2, PRKD2, PRUNE1, RPS6KA3, CPA2, ZFR2, ZNF667, ZFP37, SCIN, LTN1, ZRANB3, ZNF768, CMAH, KRAB|KRAB_dom_sf|Znf_C2H2_sf|Znf_C2H2_type|, RHEB, ZNF786, SPOCK3, KCNIP3, EFHD1, ZNF615, DSG2, HMOX1, MMP21, EGLN1, PCDHB15, CYP26A1, KDM7A, ANXA11, APLP1, GMEB2, LRRK2, Cadherin_C|Cadherin_CS|Cadherin-like_dom|Cadherin-like_sf|Cadherin_N|, DGKA, DDHD2, KMT2A, NSD3, TRIT1, Z…	2155	2711	12906	1.74671e-06
GOTERM_MF_FAT	GO:0043169~cation binding	558	THAP11, ESR1, LTBP3, FGD6, PAM, FBN2, PRKD2, PRUNE1, RPS6KA3, CPA2, ZFR2, ZNF667, ZFP37, SCIN, LTN1, ZRANB3, ZNF768, CMAH, KRAB|KRAB_dom_sf|Znf_C2H2_sf|Znf_C2H2_type|, RHEB, ZNF786, SPOCK3, KCNIP3, EFHD1, ZNF615, DSG2, HMOX1, MMP21, EGLN1, PCDHB15, CYP26A1, KDM7A, ANXA11, APLP1, GMEB2, LRRK2, Cadherin_C|Cadherin_CS|Cadherin-like_dom|Cadherin-like_sf|Cadherin_N|, DGKA, DDHD2, KMT2A, NSD3, TRIT1, Z…	2155	2775	12906	6.74734e-06
GOTERM_MF_FAT	GO:0005543~phospholipid binding	103	GSDME, SCIN, GGA3, EPN3, PREX1, TOM1, PLEKHA2, GOLPH3L, SNX20, KIF16B, MCF2L, CLINT1, SNX30, TULP1, MTSS2, C2CD5, ADGRB1, SYT5, ANXA11, PLEKHA5, DGKA, MAP1LC3A, SYT9, RASAL1, EPB41, PSAP, UNC13A, PLA2G2D, DOC2B, SNX10, PLA2G4D, OGT, LAPTM4B, ADAP1, ZFYVE1, GLE1, PLEKHF1, ABCA1, ARHGAP32, PITPNC1, ING2, PSD3, PLCB1, SNX12, SNX27, PITPNM2, APPL1, DENND1A, SNX29, NUMA1, ZFYVE9, PITPNM1, AXL, PLA2G5,…	2155	379	12906	2.30045e-05
GOTERM_MF_FAT	GO:0035091~phosphatidylinositol binding	71	PLCB1, GSDME, SNX12, SNX27, PITPNM2, APPL1, SCIN, DENND1A, GGA3, SNX29, NUMA1, ZFYVE9, PITPNM1, TOM1, PLEKHA2, GOLPH3L, CCDC88A, HIP1R, SNX20, PXK, SVIL, KIF16B, RUBCN, MCF2L, GSN, PIK3C2A, SNX30, EXOC8, FCHO2, SNX1, HS1BP3, TULP1, APPL2, SYT5, SNX14, GRB7, PLEKHA5, PHF12, PARD3, PIK3C2B, ESYT3, PLEKHN1, DAB2IP, SYT9, ITPR2, STXBP6, EPB41, WDFY3, ARAP2, SH3YL1, AMER1, SAP30L, SNX10, ESYT1, OGT, Z…	2155	234	12906	2.66027e-05
GOTERM_MF_FAT	GO:0008289~lipid binding	140	GSDME, ESR1, P2RX7, SCIN, GGA3, EPN3, CD14, PREX1, TOM1, PLEKHA2, GOLPH3L, SNX20, KIF16B, CD6, MCF2L, CLINT1, SNX30, NAPEPLD, LOC101080762, TULP1, MTSS2, C2CD5, ADGRB1, BPIFB4, CYP26A1, SYT5, CYP26B1, ANXA11, PLEKHA5, ESRRB, OSBP2, DGKA, MAP1LC3A, SYT9, RASAL1, CYP21A2, SPHK1, EPB41, PSAP, UNC13A, CD81, PLA2G2D, DOC2B, SNX10, PLA2G4D, RORC, F2, LOC105260178, OGT, GPR183, LAPTM4B, ADAP1, ZFYVE1, G…	2155	574	12906	0.000130336
GOTERM_MF_FAT	GO:0003676~nucleic acid binding	547	THAP11, ZNF391, ESR1, FOXO4, ZFR2, KDM6A, SOX10, ZNF667, MESP2, ZFP37, SMC3, Znf_C2H2_sf|Znf_C2H2_type|, TDRD12, ZRANB3, MYNN, RAVER1, ZNF768, AGO1, Znf_C2H2_sf|Znf_C2H2_type|, KDM3B, HMG20A, ZBTB8B, RBPMS2, ZNF786, DHX32, ZEB1, KCNIP3, ZNF615, MED12, Znf_C2H2_sf|Znf_C2H2_type|, LSM2, PMS2, PHAX, GPATCH2, ENOX2, GMEB2, NRF1, MTREX, NCOA2, ADARB1, MAF1, ZBTB33, IKZF2, KMT2A, HES1, JUN, ATF5, SRSF1…	2155	2778	12906	0.000143326
GOTERM_MF_FAT	GO:0043167~ion binding	857	ESR1, LTBP3, PRUNE1, RPS6KA3, PRKD2, CPA2, ZFR2, ZNF667, SMC3, TDRD12, ZNF768, KRAB|KRAB_dom_sf|Znf_C2H2_sf|Znf_C2H2_type|, PIP5K1C, NME6, ZNF786, MYO10, EFHD1, ZNF615, HIPK2, HMOX1, MMP21, EPHB6, ARL8B, PCDHB15, PMS2, NPR2, GMEB2, MTREX, LRRK2, Cadherin_C|Cadherin_CS|Cadherin-like_dom|Cadherin-like_sf|Cadherin_N|, DDHD2, ALPK3, NSD3, AGPS, TRIT1, ZNF8, CREBBP, ITSN1, PLA2G4D, AIF1L, RAB38, FOLR1…	2155	4572	12906	0.000221731
GOTERM_MF_FAT	GO:0001228~transcriptional activator activity, RNA polymerase II transcription regulatory region sequence-specific binding	92	STOX2, ESR1, FOXO4, ARNT2, ELF1, MEF2A, NR4A1, NFIA, ELF4, FOXJ2, ZNF521, BARX2, ZNF629, NKRF, ZNF768, Znf_C2H2_sf|Znf_C2H2_type|, WT1, NR2C2, ZNF300, LOC101099651, NR4A2, NFE2L2, MECOM, SMAD3, IRX3, ZNF786, ZNF384, Znf_C2H2_sf|Znf_C2H2_type|, VEZF1, IRF1, LEF1, ZNF527, EGR3, TBX21, DBP, MSX1, SMAD1, ALX4, CLOCK, ZFP62, STAT3, CSRNP1, ZNF784, AR, ZNF319, IRF4, PRDM16, CREBRF, NR3C1, NR6A1, ZNF354…	2155	349	12906	0.000343711
GOTERM_MF_FAT	GO:0004879~RNA polymerase II transcription factor activity, ligand-activated sequence-specific DNA binding	21	RORA, NR1H2, NR4A2, ESR1, NR1D1, RORC, NR1D2, PPARD, RARB, NR4A1, AHR, VDR, NR3C2, NR4A3, STAT3, AR, NR1H4, NR3C1, NR6A1, NR2C2, ESRRB	2155	50	12906	0.00516141
GOTERM_MF_FAT	GO:0098531~transcription factor activity, direct ligand regulated sequence-specific DNA binding	21	RORA, NR1H2, NR4A2, ESR1, NR1D1, RORC, NR1D2, PPARD, RARB, NR4A1, AHR, VDR, NR3C2, NR4A3, STAT3, AR, NR1H4, NR3C1, NR6A1, NR2C2, ESRRB	2155	50	12906	0.00516141
GOTERM_MF_FAT	GO:0097159~organic cyclic compound binding	834	ESR1, FOXO4, RPS6KA3, PRKD2, ZFR2, ZNF667, SMC3, TDRD12, MYNN, ZNF768, AGO1, Znf_C2H2_sf|Znf_C2H2_type|, PIP5K1C, HMG20A, NME6, ZBTB8B, ZNF786, DHX32, MYO10, ZNF615, HIPK2, HMOX1, FPGT, EPHB6, ARL8B, LSM2, PMS2, GPATCH2, ENOX2, NPR2, GMEB2, MTREX, LRRK2, OSBP2, ZBTB33, ALPK3, JUN, AGPS, HLF, TRIT1, HEY2, ZNF467, ZNF8, CREBBP, RAB38, FOLR1, JUND, ABCD3, MGA, GNAQ, SRMS, UBE2D3, SP2, PRDM1, ARNT2, …	2155	4536	12906	0.0070453
GOTERM_MF_FAT	GO:1901363~heterocyclic compound binding	822	ESR1, FOXO4, RPS6KA3, PRKD2, ZFR2, ZNF667, SMC3, TDRD12, MYNN, ZNF768, AGO1, Znf_C2H2_sf|Znf_C2H2_type|, PIP5K1C, HMG20A, NME6, ZBTB8B, ZNF786, DHX32, MYO10, ZNF615, HIPK2, HMOX1, FPGT, EPHB6, ARL8B, LSM2, PMS2, GPATCH2, ENOX2, NPR2, GMEB2, MTREX, LRRK2, ZBTB33, ALPK3, JUN, AGPS, HLF, TRIT1, HEY2, ZNF467, ZNF8, CREBBP, RAB38, FOLR1, JUND, ABCD3, MGA, GNAQ, SRMS, UBE2D3, SP2, PRDM1, ARNT2, GUCY1A1…	2155	4473	12906	0.00804122
GOTERM_MF_FAT	GO:0019899~enzyme binding	310	ESR1, VCL, FOXO4, PRKD2, RPS6KA3, DUSP22, RCOR1, FZD8, RIC1, SPATA2, USP2, RHBDD2, PCIF1, STRN3, NDRG1, IKBKG, BRSK1, CDC42SE1, AGO1, MAPKAPK3, JAK1, LAMP1, RHEB, CCDC186, FNBP1L, ATP6V0A1, PPP6R3, DAZAP2, CDKN2C, LAMP2, UFL1, PRKACA, AXIN2, LSM2, KANSL1, PPP1R12C, RNF180, ETV3, PDLIM4, LRRK2, HSP70_C_sf|PCIF1-like|PCIF1_WW|WW_dom|WW_dom_sf|, PTPRT, MAF1, TOR1AIP2, TNIP1, HES1, GBP1, MIER1, IKZF3…	2155	1546	12906	0.0104291
GOTERM_MF_FAT	GO:0008047~enzyme activator activity	88	PLCB1, ARHGAP28, SIPA1L1, NUPR1, GNB5, FAM20A, DGKQ, TBC1D2B, DNAJB4, MAP3K13, NRG1, RAP1GDS1, PPP2R5D, ATP2A3, APOA1, ACAP3, RASA1, NCF2, GPRC5B, LOC101091336, MAP3K12, DAXX, DAZAP2, RASAL2, CALM2, TBC1D12, APAF1, FYN, CFLAR, TBC1D5, OPHN1, PRKCE, ATP1B2, DAXX_histone-bd|Daxx_N|Daxx_N_sf|, SGSM2, SIPA1L2, CHN1, CHN2, RALGAPB, RASA4B, BMPR2, ARHGAP10, ARHGAP20, SYDE1, PIK3CA, ACAP1, LRRK2, ALKAL2…	2155	362	12906	0.0109337
GOTERM_MF_FAT	GO:0005096~GTPase activator activity	49	PLCB1, ARHGAP28, SIPA1L1, GNB5, TBC1D2B, RAP1GDS1, ACAP3, RASA1, LOC101091336, RASAL2, TBC1D12, TBC1D5, OPHN1, SGSM2, SIPA1L2, CHN1, CHN2, RALGAPB, RASA4B, ARHGAP10, ARHGAP20, SYDE1, ACAP1, LRRK2, RALGAPA2, TSC2, SGSM1, DAB2IP, SGSM3, TBC1D20, RASAL1, ELMOD1, TBC1D30, JUN, SIPA1, NRP1, ARAP2, ARHGAP31, RAB3GAP1, RASAL3, RALGAPA1, ARHGAP25, TBC1D16, SYNGAP1, ADAP1, ARHGAP32, GNAQ, RGS7, LARS1	2155	174	12906	0.011291
GOTERM_MF_FAT	GO:0016773~phosphotransferase activity, alcohol group as acceptor	140	CAMKK2, PRKD2, RPS6KA3, BLK, ALPK1, MAP3K13, INSRR, PRKCZ, TESK2, CILK1, BRSK1, PIP4K2B, ADK, ITK, PIP5K1C, MAPKAPK3, ROS1, JAK1, PIKFYVE, TYRO3, MAP3K5, AURKC, HIPK2, PSKH1, DSTYK, FYN, MAP3K19, PDK4, MTOR, EPHB6, PRKCE, PRKACA, PRKD1, CLK1, BMPR2, PIK3CA, NPR2, ACVR1, LRRK2, MAP3K20, DGKA, DGKD, NPR1, NEK5, ALPK3, PHKG1, SPHK1, MAPK9, MAP4K3, ACVR1C, PIP4K2C, CDK19, PRPF4B, MINK1, ULK4, CDK2, L…	2155	634	12906	0.0157938
GOTERM_MF_FAT	GO:0004672~protein kinase activity	119	CAMKK2, PRKD2, RPS6KA3, BLK, ALPK1, MAP3K13, INSRR, PRKCZ, TESK2, CILK1, BRSK1, ITK, MAPKAPK3, ROS1, JAK1, PIKFYVE, TYRO3, MAP3K5, AURKC, HIPK2, PSKH1, DSTYK, FYN, MAP3K19, PDK4, MTOR, EPHB6, PRKCE, PRKACA, PRKD1, CLK1, BMPR2, NPR2, ACVR1, LRRK2, MAP3K20, NPR1, NEK5, ALPK3, PHKG1, MAPK9, MAP4K3, ACVR1C, CDK19, PRPF4B, MINK1, ULK4, CDK2, LCK, RPS6KB2, INSR, CLK4, AKT3, MAP2K1, SRMS, GRK3, MAP3K9, …	2155	533	12906	0.0300338
GOTERM_MF_FAT	GO:0030695~GTPase regulator activity	50	PLCB1, ARHGAP28, SIPA1L1, GNB5, TBC1D2B, RAP1GDS1, CCDC88A, ACAP3, RASA1, LOC101091336, RASAL2, TBC1D12, TBC1D5, OPHN1, SGSM2, SIPA1L2, CHN1, CHN2, RALGAPB, RASA4B, ARHGAP10, ARHGAP20, SYDE1, ACAP1, LRRK2, RALGAPA2, TSC2, SGSM1, DAB2IP, SGSM3, TBC1D20, RASAL1, ELMOD1, TBC1D30, JUN, SIPA1, NRP1, ARAP2, ARHGAP31, RAB3GAP1, RASAL3, RALGAPA1, ARHGAP25, TBC1D16, SYNGAP1, ADAP1, ARHGAP32, GNAQ, RGS7, L…	2155	190	12906	0.0479743
GOTERM_MF_FAT	GO:0019902~phosphatase binding	40	CTTNBP2NL, PDLIM4, SPRED1, ANK1, PPP1R3E, PTPRT, TSC2, EIF2AK3, BCL2, MFHAS1, YWHAE, DAB2IP, PPP1R36, CDC27, PVRIG, STRN3, SPHK1, PPP3CB, PPP1R16B, ANKLE2, ROS1, JAK1, RPA2, SH3YL1, LGALS3, CDKN1B, SMAD3, MAP3K5, LCK, PPP6R3, SLC9A1, CNST, PPP1R3D, SH2D4A, PHACTR3, STAT3, CRY2, ERBB2, VRK3, MTMR3	2155	143	12906	0.0486912
GOTERM_MF_FAT	GO:0016301~kinase activity	148	CAMKK2, PRKD2, RPS6KA3, BLK, IP6K1, ALPK1, MAP3K13, PLXNB1, INSRR, PRKCZ, TESK2, CILK1, BRSK1, PIP4K2B, ADK, ITK, PIP5K1C, MAPKAPK3, NME9, ROS1, NME6, JAK1, PIKFYVE, TYRO3, MAP3K5, AK4, AURKC, HIPK2, PSKH1, DSTYK, FYN, MAP3K19, PDK4, MTOR, EPHB6, PRKCE, PRKACA, PRKD1, CLK1, BMPR2, PIK3CA, NPR2, ACVR1, LRRK2, MAP3K20, DGKA, DGKD, TPK1, NPR1, NEK5, ALPK3, PHKG1, SPHK1, MAPK9, MAP4K3, ACVR1C, PIP4K2…	2155	696	12906	0.0534739
GOTERM_MF_FAT	GO:0016307~phosphatidylinositol phosphate kinase activity	9	PIK3CA, PIK3CD, PIK3C2B, PIP4K2B, PIK3CB, PIP5K1C, PIP4K2C, PIK3C2A, PIKFYVE	2155	15	12906	0.0624745
GOTERM_MF_FAT	GO:0008134~transcription factor binding	72	ESR1, NR1D1, ARNT2, DR1, DRAP1, TACC1, MEF2A, LDB1, VDR, CNOT2, KAT6B, NCOR1, MLXIPL, NFE2L2, SMAD3, CAND2, GTF2A1, BHLHE40, CTCF, BHLHE41, MED12, LEF1, IKZF4, MTOR, STAT3, WWP2, AR, ZBTB7A, RB1, RORA, PHF12, NCOA2, CD34, TCF12, ZBTB43, MEF2D, HES1, SETD1A, TOB2, ZNF644, TRIB1, RELA, JUN, CRTC2, KAT6A, HEY1, MTA1, NCOA6, NR1H4, TAF7, CCNT2, PER1, TWIST1, ERCC1, HEY2, DACT1, MEF2C, NR1H2, TAF4, CR…	2155	303	12906	0.0680995
GOTERM_MF_FAT	GO:0060589~nucleoside-triphosphatase regulator activity	56	PLCB1, ARHGAP28, SIPA1L1, GNB5, TBC1D2B, DNAJB4, RAP1GDS1, CCDC88A, ACAP3, RASA1, LOC101091336, RASAL2, TBC1D12, TBC1D5, OPHN1, ATP1B2, SGSM2, SIPA1L2, CHN1, CHN2, RALGAPB, RASA4B, ARHGAP10, ARHGAP20, SYDE1, ACAP1, LRRK2, RALGAPA2, TSC2, TOR1AIP2, SGSM1, DAB2IP, SGSM3, TBC1D20, RASAL1, ELMOD1, TBC1D30, JUN, SIPA1, NRP1, ARAP2, ARHGAP31, RAB3GAP1, RASAL3, RALGAPA1, ATP1B1, ARHGAP25, TBC1D16, SYNGA…	2155	224	12906	0.0731452
GOTERM_MF_FAT	GO:0008013~beta-catenin binding	24	DACT1, MED12L, RORA, ESR1, AMER1, FOXO4, TCF4, TCF7L2, CTNNA1, PTPRT, MED12, LZIC, CTNND2, LEF1, SETD1A, PTPRU, BCL9L, NUMB, EP300, TCF7, TRPC4, KDM6B, AR, APC	2155	74	12906	0.0735066
GOTERM_MF_FAT	GO:0004712~protein serine/threonine/tyrosine kinase activity	59	RPS6KA3, PRKD2, MAP3K9, PAK6, BLK, MAP4K1, PIK3R4, MAST4, MAP3K13, PRKD3, INSRR, PRKCZ, AXL, ITK, MAPKAPK3, ROS1, JAK1, MAP2K4, PRKCQ, TYRO3, MAP3K5, MAP3K12, PLK2, YES1, AURKC, NTRK1, TEK, FYN, MTOR, PRKCE, PRKACA, HCK, PRKD1, OXSR1, NLK, ERBB2, LRRK2, ZAP70, DDR1, ATM, PRKACB, ERBB3, LRRK1, KIT, MAPK9, MAP4K3, PRPF4B, MERTK, LCK, RPS6KB2, INSR, MAST1, AKT3, MAP2K1, MAP3K8, SRMS, TNK2, AKT1, CAM…	2155	240	12906	0.0785666
GOTERM_MF_FAT	GO:0019903~protein phosphatase binding	31	CTTNBP2NL, PDLIM4, ANK1, PPP1R3E, PTPRT, EIF2AK3, BCL2, MFHAS1, YWHAE, DAB2IP, CDC27, STRN3, SPHK1, PPP3CB, PPP1R16B, ANKLE2, ROS1, JAK1, RPA2, LGALS3, CDKN1B, MAP3K5, LCK, PPP6R3, SLC9A1, PPP1R3D, PHACTR3, STAT3, ERBB2, VRK3, MTMR3	2155	106	12906	0.0810447
INTERPRO	IPR013087:Zinc finger C2H2-type/integrase DNA-binding domain	235	ZNF45, ZNF570, ZNF391, ZFR2, ZFP37, ZNF667, Znf_C2H2_sf|Znf_C2H2_type|, SP4, RBM10, ZNF629, MYNN, ZNF768, Znf_C2H2_sf|Znf_C2H2_type|, KRAB|KRAB_dom_sf|Znf_C2H2_sf|Znf_C2H2_type|, ZNF362, ZBTB8B, LOC101099651, ZNF786, ZEB1, ZNF615, LOC109494588, KLF11, ZNF134, IKZF4, Znf_C2H2_sf|Znf_C2H2_type|, Sp4-like|Znf_C2H2_sf|Znf_C2H2_type|, ZNF133, Znf_C2H2_sf|Znf_C2H2_type|, ZNF853, ZNF3, ZBTB33, IKZF2, KR…	2572	607	15928	7.85203e-39
INTERPRO	IPR001909:Krueppel-associated box	90	ZNF45, ZNF570, ZNF630, ZNF331, ZNF354A, ZNF667, ZFP14, ZFP37, ZNF599, KRAB|KRAB_dom_sf|Znf_C2H2_sf|Znf_C2H2_type|, ZNF529, ZFP69B, ZNF793, ZNF184, ZKSCAN5, ZNF432, ZNF354B, KRAB|KRAB_dom_sf|Znf_C2H2_sf|Znf_C2H2_type|, ZNF177, KRAB|KRAB_dom_sf|Znf_C2H2_sf|Znf_C2H2_type|, ZNF558, ZNF471, KRAB|KRAB_dom_sf|Znf_C2H2_sf|Znf_C2H2_type|, ZNF300, LOC101099651, KRAB|KRAB_dom_sf|Znf_C2H2_sf|Znf_C2H2_type|, …	2572	205	15928	1.37276e-17
INTERPRO	IPR001849:Pleckstrin homology domain	75	FGD6, PRKD2, APPL1, PLEKHH3, NIBAN2, PLCD4, KIF1A, BCR, TBC1D2B, OSBPL6, PRKD3, OSBPL8, PREX1, GAB1, OSBPL7, PLEKHA2, OSBPL1A, ITK, FARP2, ITSN2, DNM1, ACAP3, RASA1, FARP1, ARHGEF40, TIAM2, MCF2L, PLCD3, NGEF, MYO10, PLEKHD1, RASAL2, VAV3, EXOC8, OPHN1, APPL2, PRKD1, RASA4B, SPATA13, ARHGAP10, GRB7, ARHGAP20, PLEKHA5, STAP2, ACAP1, PHLPP1, OSBP2, DGKD, DOK7, PLEKHN1, RALGPS2, DAB2IP, CYTH1, RASAL…	2572	258	15928	0.000210529
INTERPRO	IPR013164:Cadherin, N-terminal	16	PCDH7, PCDHB6, LOC101095465, PCDHB7, Cadherin_C|Cadherin_CS|Cadherin-like_dom|Cadherin-like_sf|Cadherin_N|, PCDHGA6, PCDHGB1, PCDHGA4, PCDHB5, PCDHB14, PCDH18, PCDH17, PCDH11X, PCDHB3, PCDHB15, LOC109502269	2572	27	15928	0.00210697
INTERPRO	IPR013088:Zinc finger, NHR/GATA-type	24	RXRB, RORA, NR1H2, GATAD1, NR4A2, ESR1, NR1D1, TRPS1, RORC, GATA3, NR1D2, PPARD, RARB, NR4A1, GATAD2B, VDR, NR3C2, NR4A3, AR, NR1H4, NR3C1, NR6A1, NR2C2, ESRRB	2572	57	15928	0.0056068
INTERPRO	IPR011993:Pleckstrin homology-like domain	102	FGD6, PRKD2, PLCD4, KIF1A, EPB41L2, PPP4R3B, PREX1, PLEKHA2, ITK, FARP2, ITSN2, RASA1, APP, ARHGEF40, TIAM2, MCF2L, PLCD3, NGEF, MYO10, PLEKHD1, RASAL2, PRKD1, SPATA13, ARHGAP10, PLEKHA5, OSBP2, DGKD, RALGPS2, CYTH1, ALS2, RASAL1, FGD5, EPB41, DOK2, PLCL1, ITSN1, ARHGAP25, ARHGEF10L, EZR, MYLIP, MTMR10, ARHGEF18, ADAP1, PID1, PLEKHF1, AKT3, NUMB, GRK3, PSD3, SPRED1, FAM43B, APPL1, PLEKHH3, NIBAN2…	2572	419	15928	0.0056068
INTERPRO	IPR011009:Protein kinase-like domain	120	CAMKK2, PRKD2, RPS6KA3, BLK, ALPK1, MAP3K13, INSRR, PRKCZ, TESK2, CILK1, BRSK1, ITK, MAPKAPK3, ROS1, JAK1, TYRO3, MAP3K5, AURKC, HIPK2, PSKH1, DSTYK, FYN, MAP3K19, MTOR, EPHB6, PRKCE, PRKACA, PRKD1, CLK1, BMPR2, PIK3CA, NPR2, ACVR1, LRRK2, MAP3K20, NPR1, NEK5, ALPK3, PHKG1, MAPK9, MAP4K3, ACVR1C, CDK19, PRPF4B, MINK1, ULK4, CDK2, LCK, RPS6KB2, INSR, CLK4, AKT3, MAP2K1, SRMS, GRK3, MAP3K9, PAK6, M…	2572	512	15928	0.0056068
INTERPRO	IPR000536:Nuclear hormone receptor, ligand-binding, core	21	RXRB, RORA, NR1H2, NR4A2, ESR1, NR1D1, RORC, NR1D2, PPARD, RARB, NR4A1, VDR, NR3C2, NR4A3, NR0B1, AR, NR1H4, NR3C1, NR6A1, NR2C2, ESRRB	2572	49	15928	0.0108271
INTERPRO	IPR000008:C2 calcium-dependent membrane targeting	42	PLCB1, WWC1, C2CD2, MCTP1, PIK3C2B, ESYT3, PLCD4, BCR, DAB2IP, RGS3, SYT9, RASAL1, PRF1, DOC2G, UNC13A, C2_Ca-dependent_4|C2_dom|C2_domain_sf|, ITSN2, RASA1, PRKCQ, PLCL1, DOC2B, RASAL3, ITSN1, PLA2G4D, ESYT1, PLCD3, CC2D2A, PIK3C2A, SYNGAP1, RASAL2, OTOF, RAB11FIP2, CPNE3, SYT11, PRKCE, RPGRIP1L, C2CD5, WWP2, PLCB4, SYT5, RASA4B, HECW2	2572	138	15928	0.0134285
INTERPRO	IPR001628:Zinc finger, nuclear hormone receptor-type	20	RXRB, RORA, NR1H2, NR4A2, ESR1, NR1D1, RORC, NR1D2, PPARD, RARB, NR4A1, VDR, NR3C2, NR4A3, AR, NR1H4, NR3C1, NR6A1, NR2C2, ESRRB	2572	47	15928	0.0159056
INTERPRO	IPR001452:Src homology-3 domain	58	TJP3, MAP3K9, DBNL, BLK, GRAP2, SRGAP3, DLG2, SH3RF1, SH3GLB2, SH3GL2, ITK, ITSN2, RASA1, NCF2, MCF2L, MPP2, TSPOAP1, FNBP1L, YES1, NGEF, UBASH3A, VAV3, NOSTRIN, CASS4, NPHP1, FYN, EVPL, SORBS3, HCK, SPATA13, ARHGAP10, SORBS2, PACSIN2, DOCK1, TNK1, SGSM3, MPP4, ARHGEF6, EPS8L1, CASKIN1, SHANK2, SH3YL1, ITSN1, LCK, TJP1, PALS1, ARHGEF26, PRMT2, SASH1, NEBL, MAPK8IP1, ABI1, ARHGAP32, ARHGEF37, SRMS…	2572	218	15928	0.0245493
INTERPRO	IPR000719:Protein kinase, catalytic domain	108	CAMKK2, PRKD2, RPS6KA3, BLK, MAP3K13, INSRR, PRKCZ, TESK2, CILK1, BRSK1, ITK, MAPKAPK3, ROS1, JAK1, TYRO3, MAP3K5, AURKC, HIPK2, PSKH1, DSTYK, FYN, MAP3K19, EPHB6, PRKCE, PRKACA, PRKD1, CLK1, BMPR2, NPR2, ACVR1, LRRK2, MAP3K20, NPR1, NEK5, PHKG1, MAPK9, MAP4K3, ACVR1C, CDK19, PRPF4B, MINK1, ULK4, CDK2, LCK, RPS6KB2, INSR, CLK4, AKT3, MAP2K1, SRMS, GRK3, MAP3K9, PAK6, MAP4K1, PIK3R4, MAST4, PRKD3,…	2572	472	15928	0.0251817
INTERPRO	IPR001723:Steroid hormone receptor	19	RXRB, RORA, NR1H2, NR4A2, ESR1, NR1D1, RORC, NR1D2, PPARD, RARB, NR4A1, VDR, NR4A3, NR0B1, NR1H4, NR3C1, NR6A1, NR2C2, ESRRB	2572	47	15928	0.0431743
INTERPRO	IPR000421:Coagulation factor 5/8 C-terminal type domain	11	CNTNAP4, AEBP1, F8, EDIL3, DDR1, F5, DCBLD1, DCBLD2, MFGE8, NRP1, NRP2	2572	20	15928	0.0871178
KEGG_PATHWAY	fca05168:Herpes simplex virus 1 infection	85	ZNF45, ZNF570, TAB2, ZNF630, ZNF331, ZNF354A, ZNF667, ZFP14, ZFP37, ZNF599, ZFP69B, ZNF200, ZNF793, ZNF184, SRSF4, ZNF432, IKBKG, ZNF354B, ZNF768, ZNF177, LOC101081890, ZNF471, JAK1, RHEB, ZNF786, ZNF615, DAXX, ZNF383, LOC109494588, ZNF565, ZNF662, APAF1, ZNF81, ZNF527, PIK3CD, MTOR, MAVS, ZNF671, DAXX_histone-bd|Daxx_N|Daxx_N_sf|, ZNF182, ZNF133, TLR3, ZNF317, ZNF354C, ZNF623, PIK3CA, HCFC1, ZNF…	1112	257	6570	6.27028e-08
KEGG_PATHWAY	fca04659:Th17 cell differentiation	35	RORA, LAT, IL1R1, ZAP70, IL23R, AHR, IL6ST, IKBKG, RELA, MAPK9, JUN, IL2RA, PPP3CB, PPP3CA, JAK1, PRKCQ, CD3E, SMAD3, CD3D, LCK, RORC, GATA3, IL1RAP, STAT5B, TGFBR1, IL2RG, TBX21, MTOR, STAT3, CD247, HSP90AA1, IRF4, IL21R, IL6R, FOXP3	1112	96	6570	0.00120806
KEGG_PATHWAY	fca05165:Human papillomavirus infection	77	COL6A5, VEGFA, FZD8, DLG2, COL6A6, PRKCZ, IKBKG, ITGA2B, TCF7, PPP2R5D, ITGB5, APC, JAK1, PPP2R2C, RHEB, CDKN1B, ITGA2, IBSP, ATP6V0A1, COL4A3, IRF1, PIK3CD, FZD6, MTOR, PRKACA, AXIN2, TLR3, CHD4, RB1, ITGB7, MAGI1, PIK3CA, PARD6G, MAML1, PARD3, FZD9, TBPL1, ATM, TCF7L2, CREB5, TSC2, PRKACB, CCND2, HES1, COL6A1, WNT5A, ITGA10, PPP2R3A, RELA, PATJ, HEY1, CREB3L2, VWF, PIK3CB, FN1, RFNG, THBS4, HEY…	1112	301	6570	0.0109648
KEGG_PATHWAY	fca05215:Prostate cancer	31	PIK3CA, MMP9, TCF7L2, CREB5, BCL2, INSRR, PDGFA, IKBKG, RELA, CREB3L2, TCF7, PIK3CB, GSTP1, CREBBP, CDKN1B, CDK2, ZEB1, ETV5, LEF1, AKT3, PIK3CD, MAP2K1, MTOR, EP300, AR, KRAS, HSP90AA1, PDGFC, AKT1, RB1, ERBB2	1112	92	6570	0.0117049
KEGG_PATHWAY	fca04710:Circadian rhythm	15	RORA, NR1D1, RORC, BHLHE40, ARNTL, NR1D2, BHLHE41, PER2, DBP, CLOCK, CRY2, FBXL21, CSNK1E, FBXL3, PER1	1112	32	6570	0.0196044
KEGG_PATHWAY	fca04070:Phosphatidylinositol signaling system	29	PIK3CA, PLCB1, INPP5D, SYNJ1, INPP1, PIK3C2B, SYNJ2, DGKQ, DGKA, IP6K1, PLCD4, DGKD, ITPKB, MTMR2, ITPR2, PIP4K2B, PIK3CB, PIP5K1C, PIP4K2C, PIP4P2, PIKFYVE, PLCD3, PIK3C2A, ITPR3, CALM2, PIK3CD, PLCB4, MTMR14, MTMR3	1112	91	6570	0.0358579
KEGG_PATHWAY	fca05200:Pathways in cancer	108	ESR1, GNB5, CTNNA1, VEGFA, FZD8, LPAR1, IKBKG, IL15, ITGA2B, JAK1, TPM3, ITGA2, HMOX1, IL2RG, F2R, LEF1, MTOR, PRKACA, AXIN2, EGLN1, IL6R, GSTA4, PIK3CA, MMP9, IL23R, WNT5A, HES1, IL6ST, RALA, JUN, MAPK9, RELA, HEY1, HEY2, GSTM3, CREBBP, CDK2, FGF1, F2, RPS6KB2, AKT3, LAMB4, MAP2K1, SP1, IL15RA, COL4A4, RASGRP3, GNAQ, KRAS, LAMA5, PLCB1, APPL1, ARNT2, BCR, IL2RA, TCF7, BCL2L11, APC, GSTP1, NFE2L2…	1112	479	6570	0.0358579
KEGG_PATHWAY	fca04925:Aldosterone synthesis and secretion	28	PLCB1, KCNJ5, PRKD2, CREB5, PRKACB, PRKD3, ORAI1, NPR1, NR4A1, CYP21A2, ITPR2, CREB3L2, KCNK3, NR4A2, CACNA1C, ATP1B1, ATF1, CAMK1D, ITPR3, CALM2, PRKCE, PRKACA, PRKD1, ATP1B2, GNAQ, PLCB4, CAMK1, CAMK2D	1112	88	6570	0.0358579
KEGG_PATHWAY	fca05221:Acute myeloid leukemia	22	PIK3CA, MPO, TCF7L2, RPS6KB2, STAT5B, CD14, PPARD, LEF1, AKT3, PER2, PIK3CD, KIT, RUNX1T1, MAP2K1, MTOR, IKBKG, RELA, STAT3, TCF7, PIK3CB, KRAS, AKT1	1112	65	6570	0.0490169
KEGG_PATHWAY	fca04072:Phospholipase D signaling pathway	39	PIK3CA, PLCB1, RALB, DGKQ, TSC2, DGKA, DGKD, PDGFA, KITLG, CYTH1, RALA, KIT, LPAR1, AGPAT2, GAB1, SPHK1, RRAS2, PIK3CB, PIP5K1C, PTGFR, DNM1, RHEB, PLA2G4D, PTPN11, F2, INSR, SHC2, AGPAT5, F2R, AKT3, PIK3CD, FYN, MAP2K1, MTOR, KRAS, PLCB4, PDGFC, AKT1, LPAR5	1112	142	6570	0.0490169
KEGG_PATHWAY	fca04010:MAPK signaling pathway	68	STMN1, TAB2, CACNA1B, RPS6KA3, EFNA2, MAP3K9, PPM1B, CACNA1E, MAP4K1, VEGFA, MAP3K13, CD14, NR4A1, IKBKG, MAPKAPK3, RASA1, MAP2K4, MECOM, MAP3K5, CACNA1C, MAP3K12, TGFB2, DAXX, PPM1A, DUSP8, NTRK1, TEK, TAOK3, FLNB, PRKACA, DAXX_histone-bd|Daxx_N|Daxx_N_sf|, NTF4, MAPT, NLK, ERBB2, IL1R1, MAP3K20, PRKACB, ERBB3, PDGFA, KITLG, KIT, RELA, JUN, MAPK9, MAP4K3, PPP3CA, PPP3CB, RRAS2, MEF2C, PLA2G4D, F…	1112	284	6570	0.0490169
KEGG_PATHWAY	fca04630:JAK-STAT signaling pathway	37	PIK3CA, IL13, IL26, IL23R, LEPR, BCL2, PIAS3, CCND2, PDGFA, PRLR, SOCS2, IL6ST, IL9R, IL15, IL2RA, PIK3CB, SOCS1, CNTFR, JAK1, CREBBP, PTPN11, STAT5B, SOCS6, IL2RG, PIAS1, AKT3, AOX2, PIK3CD, MTOR, STAT3, EP300, IL15RA, SOCS5, IL21R, AKT1, IL6R, LIFR	1112	133	6570	0.0490169
KEGG_PATHWAY	fca05212:Pancreatic cancer	24	PIK3CA, SMAD3, RALB, RPS6KB2, TGFB2, VEGFA, TGFBR1, AKT3, PIK3CD, RALA, MAP2K1, MTOR, ARHGEF6, IKBKG, RELA, MAPK9, STAT3, PIK3CB, KRAS, POLK, AKT1, RB1, ERBB2, JAK1	1112	75	6570	0.051441
KEGG_PATHWAY	fca04919:Thyroid hormone signaling pathway	32	PIK3CA, MED12L, SLC16A2, PLCB1, ESR1, NCOA2, TSC2, PRKACB, PLCD4, PIK3CB, MED13L, NCOR1, ATP2A3, MED14, WNT4, RHEB, CREBBP, ATP1B1, PLCD3, SLC9A1, FXYD2, MED12, AKT3, PIK3CD, MAP2K1, MTOR, PRKACA, EP300, ATP1B2, KRAS, PLCB4, AKT1	1112	112	6570	0.0576715
KEGG_PATHWAY	fca05146:Amoebiasis	28	PIK3CA, PLCB1, LOC111560177, VCL, IL1R1, SERPINB9, PRKACB, CD14, RELA, LOC105259666|LOC105260178|, PIK3CB, FN1, SERPINB10, ARG2, NOS2, TGFB2, COL4A3, SERPINB3, LAMB4, PIK3CD, LOC101080762, PRKACA, LAMA3, COL4A4, GNAQ, PLCB4, LAMA5, LAMB2	1112	95	6570	0.0642434
KEGG_PATHWAY	fca04915:Estrogen signaling pathway	31	PIK3CA, PLCB1, ESR1, KCNJ5, NCOA2, GABBR1, MMP9, CREB5, PRKACB, BCL2, KCNJ3, FKBP4, ITPR2, JUN, CREB3L2, PIK3CB, SHC2, ITPR3, CALM2, AKT3, PIK3CD, MAP2K1, SP1, PRKACA, HSPA2, GNAQ, KRAS, HSP90AA1, PLCB4, CTSD, AKT1	1112	109	6570	0.0642434
KEGG_PATHWAY	fca04151:PI3K-Akt signaling pathway	72	EFNA2, COL6A5, GNB5, VEGFA, YWHAE, COL6A6, PRLR, NR4A1, LPAR1, IKBKG, ITGA2B, IL2RA, PPP2R5D, YWHAQ, ITGB5, BCL2L11, JAK1, PPP2R2C, RHEB, CDKN1B, YWHAB, ITGA2, IBSP, COL4A3, IL2RG, NTRK1, TEK, F2R, PIK3CD, MTOR, HSP90AA1, NTF4, IL6R, LPAR5, ITGB7, ERBB2, MAGI1, PIK3CA, PHLPP1, CREB5, TSC2, ERBB3, BCL2, CCND2, COL6A1, PDGFA, KITLG, ITGA10, KIT, PPP2R3A, RELA, CRTC2, CREB3L2, VWF, PIK3CB, FN1, THBS…	1112	313	6570	0.0725781
KEGG_PATHWAY	fca04071:Sphingolipid signaling pathway	33	PIK3CA, PLCB1, ASAH1, SPTLC1, S1PR5, BCL2, ADORA1, PRKCZ, PPP2R3A, SPHK1, RELA, MAPK9, PIK3CB, PPP2R5D, CERS6, PPP2R2C, MAP3K5, CERS4, AKT3, PIK3CD, FYN, MAP2K1, S1PR1, PRKCE, SGPP2, GNAQ, SPTLC3, KRAS, PPP2R5A, PLCB4, SGMS1, CTSD, AKT1	1112	120	6570	0.0725781
KEGG_PATHWAY	fca01521:EGFR tyrosine kinase inhibitor resistance	24	PIK3CA, RPS6KB2, ERBB3, BCL2, VEGFA, NRG1, SHC2, PDGFA, AKT3, PIK3CD, AXL, MAP2K1, MTOR, GAB1, STAT3, PIK3CB, PDGFC, KRAS, BCL2L11, AKT1, IL6R, GAS6, ERBB2, JAK1	1112	79	6570	0.0730191
KEGG_PATHWAY	fca05222:Small cell lung cancer	26	PIK3CA, BCL2, IKBKG, RELA, ITGA2B, PIK3CB, FN1, POLK, CDKN1B, CDK2, ITGA2, NOS2, COL4A3, APAF1, AKT3, TRAF1, RARB, BIRC7, LAMB4, PIK3CD, LAMA3, COL4A4, LAMA5, AKT1, RB1, LAMB2	1112	89	6570	0.0810709
KEGG_PATHWAY	fca05210:Colorectal cancer	25	PIK3CA, RALB, TCF7L2, APPL1, BCL2, RALA, MAPK9, JUN, TCF7, PIK3CB, BCL2L11, APC, POLK, SMAD3, RPS6KB2, TGFB2, TGFBR1, LEF1, AKT3, PIK3CD, MAP2K1, MTOR, AXIN2, KRAS, AKT1	1112	85	6570	0.084443
KEGG_PATHWAY	fca04917:Prolactin signaling pathway	21	PIK3CA, ESR1, STAT5B, SHC2, CCND2, CGA, SOCS6, IRF1, PRLR, AKT3, PIK3CD, SOCS2, MAP2K1, RELA, MAPK9, STAT3, PIK3CB, KRAS, SOCS5, AKT1, SOCS1	1112	68	6570	0.0929314
KEGG_PATHWAY	fca04390:Hippo signaling pathway	37	WWC1, PARD6G, AMOT, FZD9, PARD3, TCF7L2, CTNNA1, FZD8, YWHAE, CCND2, DLG2, WNT5A, PRKCZ, PATJ, TCF7, YWHAQ, APC, PPP2R2C, WNT4, SMAD3, YWHAB, FGF1, PALS1, LATS2, TGFB2, SNAI2, TGFBR1, LEF1, FZD6, SMAD1, FZD7, AXIN2, CSNK1E, BMPR2, YAP1, FRMD6, LATS1	1112	143	6570	0.0929314
SMART	SM00355:ZnF_C2H2	220	ZNF45, ZNF570, ZNF391, ZFR2, ZFP37, ZNF667, Znf_C2H2_sf|Znf_C2H2_type|, SP4, ZNF629, MYNN, ZNF768, Znf_C2H2_sf|Znf_C2H2_type|, KRAB|KRAB_dom_sf|Znf_C2H2_sf|Znf_C2H2_type|, ZNF362, ZBTB8B, LOC101099651, ZNF786, ZEB1, ZNF615, LOC109494588, KLF11, ZNF134, IKZF4, Znf_C2H2_sf|Znf_C2H2_type|, Sp4-like|Znf_C2H2_sf|Znf_C2H2_type|, ZNF133, Znf_C2H2_sf|Znf_C2H2_type|, ZNF853, ZNF3, ZBTB33, IKZF2, KRAB|KRAB…	1659	572	8706	2.21211e-26
SMART	SM00349:KRAB	88	ZNF45, ZNF570, ZNF630, ZNF331, ZNF354A, ZNF667, ZFP14, ZFP37, ZNF599, KRAB|KRAB_dom_sf|Znf_C2H2_sf|Znf_C2H2_type|, ZNF529, ZFP69B, ZNF793, ZNF184, ZKSCAN5, ZNF432, ZNF354B, KRAB|KRAB_dom_sf|Znf_C2H2_sf|Znf_C2H2_type|, ZNF177, KRAB|KRAB_dom_sf|Znf_C2H2_sf|Znf_C2H2_type|, ZNF558, ZNF471, KRAB|KRAB_dom_sf|Znf_C2H2_sf|Znf_C2H2_type|, ZNF300, KRAB|KRAB_dom_sf|Znf_C2H2_sf|Znf_C2H2_type|, ZNF786, ZNF548…	1659	194	8706	1.79961e-14
SMART	SM00233:PH	72	FGD6, PRKD2, APPL1, PLEKHH3, NIBAN2, PLCD4, KIF1A, BCR, TBC1D2B, OSBPL6, PRKD3, OSBPL8, PREX1, GAB1, OSBPL7, PLEKHA2, OSBPL1A, ITK, FARP2, ITSN2, DNM1, ACAP3, RASA1, FARP1, ARHGEF40, TIAM2, MCF2L, PLCD3, NGEF, MYO10, PLEKHD1, RASAL2, VAV3, EXOC8, OPHN1, APPL2, PRKD1, RASA4B, SPATA13, ARHGAP10, GRB7, ARHGAP20, PLEKHA5, STAP2, ACAP1, OSBP2, DGKD, PLEKHN1, RALGPS2, DAB2IP, CYTH1, RASAL1, ARHGEF6, DE…	1659	251	8706	0.0360838
SMART	SM00430:HOLI	21	RXRB, RORA, NR1H2, NR4A2, ESR1, NR1D1, RORC, NR1D2, PPARD, RARB, NR4A1, VDR, NR3C2, NR4A3, NR0B1, AR, NR1H4, NR3C1, NR6A1, NR2C2, ESRRB	1659	49	8706	0.0427858
SMART	SM00399:ZnF_C4	20	RXRB, RORA, NR1H2, NR4A2, ESR1, NR1D1, RORC, NR1D2, PPARD, RARB, NR4A1, VDR, NR3C2, NR4A3, AR, NR1H4, NR3C1, NR6A1, NR2C2, ESRRB	1659	46	8706	0.0427858
SMART	SM00231:FA58C	11	CNTNAP4, AEBP1, F8, EDIL3, DDR1, F5, DCBLD1, DCBLD2, MFGE8, NRP1, NRP2	1659	18	8706	0.053607
UP_KW_BIOLOGICAL_PROCESS	KW-0130~Cell adhesion	38	COL28A1, PKP4, PCDH7, VCL, LOC101095465, Cadherin_C|Cadherin_CS|Cadherin-like_dom|Cadherin-like_sf|Cadherin_N|, PCDHGA6, CTNNA1, PCDHGB1, PCDHGA4, CTNND2, KITLG, POSTN, PCDH17, VWF, ROM1, SELP, AMIGO1, FN1, THBS4, LPXN, PCDHB6, NCAM1, TGFBI, CTNND1, PCDHB7, DSG2, NLGN2, CASS4, PCDHB5, PCDHB14, PCDH18, PRKCE, PCDH11X, PCDHB3, FREM2, PCDHB15, LOC109502269	546	114	3364	0.00110155
UP_KW_CELLULAR_COMPONENT	KW-0539~Nucleus	289	POLD2, ESR1, RBM20, SOX10, RCOR1, SGF29, MESP2, SMC3, JADE1, MED15, SNRNP35, LOC105260236, SP4, RBM10, REV3L, ADK, ZNF768, KDM3B, HMG20A, TAF8, DAZAP2, CENPU, JADE3, THAP10, MED12, BCL9L, PHF21A, AFF3, TDP1, LSM2, PMS2, KDM7A, Sp4-like|Znf_C2H2_sf|Znf_C2H2_type|, PHAX, PDS5A, ETV3, NRF1, NCOA2, PCGF2, MAF1, TOR1AIP2, ASF1A, TARDBP, KMT2A, SETD1A, MIER1, NSD3, EBF3, JUN, KAT6A, ATF5, ADNP2, HLF, I…	1256	1521	7902	0.00867797
UP_KW_DOMAIN	KW-0863~Zinc-finger	194	THAP11, ZNF391, ESR1, Znf_C2H2_sf|Znf_C2H2_type|, JADE1, ZCCHC8, SP4, RBM10, ZRANB3, IKBKG, ZNF629, MYNN, ZNF768, Znf_C2H2_sf|Znf_C2H2_type|, ZNF362, ZBTB8B, THAP10, KLF11, ZNF134, IKZF4, Znf_C2H2_sf|Znf_C2H2_type|, Sp4-like|Znf_C2H2_sf|Znf_C2H2_type|, Znf_C2H2_sf|Znf_C2H2_type|, ZNF853, DGKA, ZBTB33, IKZF2, IKZF3, ZNF143, EBF3, KAT6A, TRIT1, ZNF467, ZNF703, ZNF646, ZSCAN21, FBXO30, KRAB|KRAB_dom…	1552	691	8747	7.85024e-11
UP_KW_DOMAIN	KW-0677~Repeat	346	ZNF45, ZNF570, CACNA1B, VCL, LTBP3, FGD6, PAM, FBN2, CACNA1E, ZFP37, SNAP23, ZNF667, SCIN, JADE1, LTN1, CD14, LTBP4, WDR48, SP4, RBM10, STRN3, GPLD1, ZNF768, KRAB|KRAB_dom_sf|Znf_C2H2_sf|Znf_C2H2_type|, CNNM4, WDR31, LOC101099651, PPP2R2C, TYRO3, PDCD4, ZNF786, LHX6, ITGA2, EFHD1, ZNF615, JADE3, DSG2, KLHL9, LOC109494588, ITGAE, MTOR, EPHB6, CD247, PCDHB15, Sp4-like|Znf_C2H2_sf|Znf_C2H2_type|, ZN…	1552	1591	8747	5.64584e-05
UP_KW_DOMAIN	KW-0727~SH2 domain	20	INPP5D, ZAP70, SH2D1A, LCK, BLK, YES1, GRAP2, SOCS6, SHB, RIN2, SH2D4A, FYN, SUPT6H, STAT3, HCK, SRMS, SOCS5, CHN1, CHN2, SOCS1	1552	61	8747	0.0646477
UP_KW_LIGAND	KW-0862~Zinc	459	THAP11, ZNF391, ESR1, FGD6, PAM, PRKD2, CPA2, ZNF667, ZFP37, Znf_C2H2_sf|Znf_C2H2_type|, LTN1, ZRANB3, MYNN, ZNF768, Znf_C2H2_sf|Znf_C2H2_type|, KRAB|KRAB_dom_sf|Znf_C2H2_sf|Znf_C2H2_type|, ZBTB8B, ZNF786, ZEB1, ZNF615, MMP21, Znf_C2H2_sf|Znf_C2H2_type|, EGLN1, KDM7A, Znf_C2H2_sf|Znf_C2H2_type|, GMEB2, DGKA, ZBTB33, IKZF2, KMT2A, NSD3, ADNP2, TRIT1, ZNF250, ZNF467, ZNF8, CREBBP, KDM4B, ZSCAN21, Y…	800	1775	3966	4.2027e-14
UP_KW_LIGAND	KW-0479~Metal-binding	488	THAP11, ZNF391, ESR1, FGD6, PRUNE1, CPA2, KDM6A, ZNF667, ZFP37, Znf_C2H2_sf|Znf_C2H2_type|, ZRANB3, MYNN, ZNF768, Znf_C2H2_sf|Znf_C2H2_type|, KDM3B, CMAH, KRAB|KRAB_dom_sf|Znf_C2H2_sf|Znf_C2H2_type|, ZBTB8B, ZNF786, KCNIP3, EFHD1, ZNF615, HMOX1, Znf_C2H2_sf|Znf_C2H2_type|, EGLN1, KDM7A, Znf_C2H2_sf|Znf_C2H2_type|, GMEB2, DGKA, ZBTB33, IKZF2, NSD3, ADNP2, TRIT1, ZNF250, ZNF467, ZNF8, NUBP1, ITSN1,…	800	2008	3966	7.37641e-10
UP_KW_MOLECULAR_FUNCTION	KW-0678~Repressor	34	NCOR2, MED12L, NAB2, KMT5B, SFMBT2, BMI1, MAF1, HES1, AHR, SUV39H2, RUNX1T1, NR0B1, KAT6A, KAT6B, HEY1, MED13L, ITGB3BP, NCOR1, ASXL2, HEY2, HNRNPK, SAP30L, BHLHE40, DAXX, IMPACT, BHLHE41, MED12, HDAC5, SAP130, DAXX_histone-bd|Daxx_N|Daxx_N_sf|, CBFA2T2, FMR1, BRMS1L, RB1, FOXP3	838	102	5095	0.00297237
UP_KW_MOLECULAR_FUNCTION	KW-0418~Kinase	100	PRKD2, RPS6KA3, BLK, IP6K1, ALPK1, MAP3K13, PLXNB1, INSRR, PRKCZ, PIP4K2B, ADK, ITK, PIP5K1C, MAPKAPK3, ROS1, NME6, JAK1, TYRO3, MAP3K5, AK4, AURKC, PSKH1, DSTYK, FYN, PDK4, MTOR, PRKCE, PRKACA, PRKD1, CLK1, PIK3CA, ACVR1, LRRK2, DGKA, DGKD, TPK1, ALPK3, PHKG1, MAPK9, MAP4K3, ACVR1C, PIP4K2C, PRPF4B, CDK2, LCK, RPS6KB2, INSR, CLK4, AKT3, MAP2K1, SRMS, GRK3, MAP3K9, MAP4K1, DGKQ, PIK3R4, MAST4, PR…	838	424	5095	0.00297237
UP_KW_MOLECULAR_FUNCTION	KW-0343~GTPase activation	20	ACAP1, RASAL3, ARHGAP25, BCR, SYNGAP1, RASAL2, DAB2IP, RIN2, RASAL1, TBC1D20, OPHN1, CHN1, CHN2, ACAP3, RASA1, ARAP2, RASA4B, ARHGAP20, ARHGAP10, RAB3GAP1	838	56	5095	0.0265861
UP_KW_MOLECULAR_FUNCTION	KW-0808~Transferase	218	ST3GAL5, PRKD2, RPS6KA3, GGTA1, IP6K1, LTN1, TPST1, TAMM41, REV3L, ADK, GALNTL6, GALNT7, PIP5K1C, MAPKAPK3, NME6, JAK1, TYRO3, ZDHHC15, AK4, AURKC, ZDHHC14, FPGT, DSTYK, PSKH1, UFL1, MTOR, PDK4, PRKACA, PRKD1, CLK1, PELI3, PIK3CA, LRRK2, DGKA, TPK1, KMT2A, SETD1A, ALPK3, NSD3, KAT6A, AGPS, CHST3, PIP4K2C, TRIT1, PRPF4B, GSTM3, CDK2, PIGB, AGPAT5, PAPOLG, ZNRF3, SRMS, KAT5, UBE2D3, PRDM1, MAST4, S…	838	1117	5095	0.0303004
UP_KW_MOLECULAR_FUNCTION	KW-0238~DNA-binding	88	THAP11, ESR1, TCEA1, JRKL, TERF1, ZFP69B, DR1, ELF1, DRAP1, MEF2A, ZKSCAN5, VDR, SP4, ELF4, DEK, ZNF768, RAD54L2, EBF1, CERS6, RPA2, LOC101099651, NFE2L2, ZNF394, TOP2B, IRF1, EGR3, LOC101099697, H2AC11P, TGIF1, TIGD3, STAT3, LOC111558772, IRF4, Sp4-like|Znf_C2H2_sf|Znf_C2H2_type|, ETV3, H2BC26, ZNF445, NRF1, TBPL1, EBF4, CREB5, TSHZ1, ZNF202, PURG, KMT2A, PROX1, H2AC25, NFE2, H2BC10, H4C14, EBF3…	838	411	5095	0.0817116
UP_SEQ_FEATURE	DOMAIN:C2H2-type	231	ZNF45, ZNF570, ZNF391, ZFP37, ZNF667, Znf_C2H2_sf|Znf_C2H2_type|, SP4, RBM10, ZNF629, MYNN, ZNF768, Znf_C2H2_sf|Znf_C2H2_type|, KRAB|KRAB_dom_sf|Znf_C2H2_sf|Znf_C2H2_type|, ZNF362, ZBTB8B, LOC101099651, ZNF786, ZEB1, ZNF615, LOC109494588, KLF11, ZNF134, IKZF4, Znf_C2H2_sf|Znf_C2H2_type|, Sp4-like|Znf_C2H2_sf|Znf_C2H2_type|, ZNF133, Znf_C2H2_sf|Znf_C2H2_type|, ZNF853, ZNF3, ZBTB33, IKZF2, KRAB|KRA…	2631	595	16009	2.0595e-37
UP_SEQ_FEATURE	COMPBIAS:Polar residues	1088	LTBP3, TJP3, FOXO4, PRKD2, MB21D2, SMC3, TDRD12, USP2, ENSFCAG00000045898, ZNF768, FAM120B, PIP5K1C, HMG20A, ZBTB8B, MFSD6, PDCD4, KCNMB2, FNBP1L, MYO10, HIPK2, PMS2, FILIP1, GPATCH2, ARHGAP10, PELI3, MAMSTR, LRRC8D, HSP70_C_sf|PCIF1-like|PCIF1_WW|WW_dom|WW_dom_sf|, SYNRG, UBTD2, OSBP2, ANKRD11, TOR1AIP2, ALPK3, NSD3, HLF, HEY2, ZNF467, GLIPR2, ZNF8, CREBBP, KBTBD7, ITSN1, ARHGAP25, INSYN2A, PCP4…	2631	5304	16009	6.72833e-20
UP_SEQ_FEATURE	DOMAIN:KRAB	90	ZNF45, ZNF570, ZNF630, ZNF331, ZNF354A, ZNF667, ZFP14, ZFP37, ZNF599, KRAB|KRAB_dom_sf|Znf_C2H2_sf|Znf_C2H2_type|, ZNF529, ZFP69B, ZNF793, ZNF184, ZKSCAN5, ZNF432, ZNF354B, KRAB|KRAB_dom_sf|Znf_C2H2_sf|Znf_C2H2_type|, ZNF177, KRAB|KRAB_dom_sf|Znf_C2H2_sf|Znf_C2H2_type|, ZNF558, ZNF471, KRAB|KRAB_dom_sf|Znf_C2H2_sf|Znf_C2H2_type|, ZNF300, LOC101099651, KRAB|KRAB_dom_sf|Znf_C2H2_sf|Znf_C2H2_type|, …	2631	202	16009	3.84669e-18
UP_SEQ_FEATURE	COMPBIAS:Basic and acidic residues	895	LTBP3, TJP3, ZFR2, TDRD12, MYNN, ENSFCAG00000045898, FAM120B, Znf_C2H2_sf|Znf_C2H2_type|, PIP5K1C, HMG20A, ZBTB8B, MFSD6, FNBP1L, MYO10, PMS2, FILIP1, GPATCH2, MAMSTR, MTREX, SYNRG, UBTD2, ANKRD11, TOR1AIP2, ALPK3, NSD3, AGPS, HLF, TRIT1, ZNF8, TMEM161A, CREBBP, KBTBD7, ITSN1, CWF19L1, ARHGAP25, CE1H17orf97, INSYN2A, PCP4, SV2A, DCUN1D4, LMNTD2, COL4A4, MGA, CCDC136, TPD52, ARNT2, TBC1D2B, GLT1D1…	2631	4524	16009	3.55852e-10
UP_SEQ_FEATURE	REGION:Disordered	1951	TMEM61, TJP3, PRUNE1, RPS6KA3, PRKD2, ZFR2, MB21D2, GGTA1, USP2, MYNN, ENSFCAG00000045898, ZNF768, FAM120B, PIP5K1C, CNNM4, KCNG1, MYO10, HMOX1, MMP21, PMS2, FILIP1, Znf_C2H2_sf|Znf_C2H2_type|, GPATCH2, ARHGAP10, PELI3, SDR42E2, BTBD2, LRRC8D, ADGRF5, NOTUM, C17orf114, OSBP2, AGPS, ZNF8, TMEM161A, CREBBP, KBTBD7, ITSN1, ARHGAP25, PCP4, JUND, PLEKHF1, LMNTD2, SLC22A23, RNF187, LAT, SP2, PRRT2, PDE…	2631	11038	16009	2.15584e-08
UP_SEQ_FEATURE	DOMAIN:PH	72	FGD6, PRKD2, APPL1, PLEKHH3, NIBAN2, PLCD4, KIF1A, BCR, TBC1D2B, OSBPL6, PRKD3, OSBPL8, PREX1, GAB1, OSBPL7, PLEKHA2, OSBPL1A, ITK, FARP2, ITSN2, DNM1, ACAP3, RASA1, FARP1, ARHGEF40, TIAM2, MCF2L, NGEF, MYO10, PLEKHD1, RASAL2, VAV3, EXOC8, OPHN1, APPL2, PRKD1, RASA4B, SPATA13, ARHGAP10, GRB7, PLEKHA5, STAP2, ACAP1, PHLPP1, OSBP2, DGKD, DOK7, PLEKHN1, RALGPS2, DAB2IP, CYTH1, RASAL1, ARHGEF6, DEF6,…	2631	244	16009	8.34175e-05
UP_SEQ_FEATURE	DOMAIN:NR LBD	21	RXRB, RORA, NR1H2, NR4A2, ESR1, NR1D1, RORC, NR1D2, PPARD, RARB, NR4A1, VDR, NR3C2, NR4A3, NR0B1, AR, NR1H4, NR3C1, NR6A1, NR2C2, ESRRB	2631	49	16009	0.00671776
UP_SEQ_FEATURE	DOMAIN:C2	42	PLCB1, WWC1, C2CD2, MCTP1, PIK3C2B, ESYT3, PLCD4, BCR, DAB2IP, RGS3, SYT9, RASAL1, PRF1, DOC2G, UNC13A, C2_Ca-dependent_4|C2_dom|C2_domain_sf|, ITSN2, RASA1, PRKCQ, PLCL1, DOC2B, RASAL3, ITSN1, PLA2G4D, ESYT1, PLCD3, CC2D2A, PIK3C2A, SYNGAP1, RASAL2, OTOF, RAB11FIP2, CPNE3, SYT11, PRKCE, RPGRIP1L, C2CD5, WWP2, PLCB4, SYT5, RASA4B, HECW2	2631	138	16009	0.00851316
UP_SEQ_FEATURE	DNA_BIND:Nuclear receptor	20	RXRB, RORA, NR1H2, NR4A2, ESR1, NR1D1, RORC, NR1D2, PPARD, RARB, NR4A1, VDR, NR3C2, NR4A3, AR, NR1H4, NR3C1, NR6A1, NR2C2, ESRRB	2631	47	16009	0.00851316
UP_SEQ_FEATURE	DOMAIN:Nuclear receptor	20	RXRB, RORA, NR1H2, NR4A2, ESR1, NR1D1, RORC, NR1D2, PPARD, RARB, NR4A1, VDR, NR3C2, NR4A3, AR, NR1H4, NR3C1, NR6A1, NR2C2, ESRRB	2631	47	16009	0.00851316
UP_SEQ_FEATURE	DOMAIN:SH3	58	TJP3, MAP3K9, DBNL, BLK, GRAP2, SRGAP3, DLG2, SH3RF1, SH3GLB2, SH3GL2, ITK, ITSN2, RASA1, NCF2, MCF2L, MPP2, TSPOAP1, FNBP1L, YES1, NGEF, UBASH3A, VAV3, NOSTRIN, CASS4, NPHP1, FYN, EVPL, SORBS3, HCK, SPATA13, ARHGAP10, SORBS2, PACSIN2, DOCK1, TNK1, SGSM3, MPP4, ARHGEF6, EPS8L1, CASKIN1, SHANK2, SH3YL1, ITSN1, LCK, TJP1, PALS1, ARHGEF26, PRMT2, SASH1, NEBL, MAPK8IP1, ABI1, ARHGAP32, ARHGEF37, SRMS…	2631	216	16009	0.0127543
UP_SEQ_FEATURE	DOMAIN:Protein kinase	108	CAMKK2, PRKD2, RPS6KA3, BLK, MAP3K13, INSRR, PRKCZ, TESK2, CILK1, BRSK1, ITK, MAPKAPK3, ROS1, JAK1, TYRO3, MAP3K5, AURKC, HIPK2, PSKH1, DSTYK, FYN, MAP3K19, EPHB6, PRKCE, PRKACA, PRKD1, CLK1, BMPR2, NPR2, ACVR1, LRRK2, MAP3K20, NPR1, NEK5, PHKG1, MAPK9, MAP4K3, ACVR1C, CDK19, PRPF4B, MINK1, ULK4, CDK2, LCK, RPS6KB2, INSR, CLK4, AKT3, MAP2K1, SRMS, GRK3, MAP3K9, PAK6, MAP4K1, PIK3R4, MAST4, PRKD3,…	2631	472	16009	0.020643
UP_SEQ_FEATURE	DOMAIN:F5/8 type C	11	CNTNAP4, AEBP1, F8, EDIL3, DDR1, F5, DCBLD1, DCBLD2, MFGE8, NRP1, NRP2	2631	19	16009	0.0266035
UP_SEQ_FEATURE	DOMAIN:SH2	32	STAP2, INPP5D, ZAP70, SH2D1A, BLK, GRAP2, SHB, SOCS2, LOC101082222, ITK, RASA1, SOCS1, TNS2, JAK1, LCK, PTPN11, YES1, STAT5B, SHC2, SOCS6, VAV3, RIN2, FYN, SH2D4A, SUPT6H, STAT3, HCK, SRMS, SOCS5, CHN1, CHN2, GRB7	2631	107	16009	0.0637977
UP_SEQ_FEATURE	DOMAIN:SCAN box	20	ZNF449, LOC101099651, ZSCAN22, ZNF445, ZSCAN30, ZSCAN21, ZSCAN9, ZNF394, ZNF202, ZFP69B, PEG3, ZKSCAN5, ZKSCAN8, ZSCAN2, ZNF397, ZSCAN18, LOC101091367, ZNF18, ZSCAN20, ZSCAN29	2631	57	16009	0.0992707
