# Supplementary material for: Transcriptome analysis of corpora lutea in domestic cats (Felis catus) reveals strong differences in gene expression of various hormones, hormone receptors and regulators across different developmental stages
Source: BMC Genomics. 2025 Mar 31;26:325. doi: 10.1186/s12864-025-11510-3 (PMC11959938; doi:10.1186/s12864-025-11510-3)
Supplement: Supplementary file 6 — Supplementary Material 6 [file 12864_2025_11510_MOESM6_ESM.xlsx]

## Sheet: down
Annotation Cluster 1	Enrichment Score: 27.95869366976357
Category	Term	Count	Genes	List Total	Pop Hits	Pop Total	FDR
GOTERM_BP_FAT	GO:1901566~organonitrogen compound biosynthetic process	335	RPL27, PYCR3, ATP5PF, MRPL2, SDSL, MTHFR, SHMT2, PSAT1, AZIN2, PAIP2, MRPS18A, AP2A1, RPL28, RPL37A, UPP1, PIWIL2, WARS2, RPL22, UHMK1, ACER3, DARS2, RPS17, LOC768284, CAPRIN2, RPL5, PUS7, NUDT2, TARS2, RPL24, RPL18A, GATB, TMLHE, RPS2, MTRR, HACD3, FASTKD3, COX15, EIF5B, KARS1, PAPSS2, ZC3H15, LGR4, OAT, COX10, EPRS1, TMA7, SEPSECS, RCC1L, EEF1A1, METTL5, RPL15, MRPL37, MTHFD1L, EIF3D, EARS2, TR…	2472	998	13645	2.74513e-30
GOTERM_BP_FAT	GO:0043604~amide biosynthetic process	233	RPL27, MRPL2, SHMT2, PAIP2, MRPS18A, RPL28, RPL37A, PIWIL2, WARS2, RPL22, UHMK1, DARS2, RPS17, CAPRIN2, RPL5, PUS7, TARS2, RPL24, RPL18A, GATB, RPS2, FASTKD3, EIF5B, KARS1, ZC3H15, EPRS1, TMA7, SEPSECS, RCC1L, EEF1A1, METTL5, RPL15, MRPL37, MTHFD1L, EIF3D, EARS2, TRMT10C, PLD1, VAPA, CERS2, EIF3K, MGST2, RPS26, ZMPSTE24, EIF3E, VARS1, MRPL12, MRPL49, AARS1, LRPPRC, MRPS16, SPHK2, SMPD1, MRPS18C, …	2472	641	13645	1.57857e-25
GOTERM_BP_FAT	GO:0043603~cellular amide metabolic process	286	RPL27, PCSK6, MRPL2, MTHFR, SHMT2, PAIP2, MRPS18A, RPL28, RPL37A, PIWIL2, WARS2, RPL22, UHMK1, ACER3, DARS2, BACE1, RPS17, CAPRIN2, RPL5, PUS7, TARS2, RPL24, RPL18A, GATB, RPS2, MTRR, FASTKD3, GBA2, NT5C, EIF5B, KARS1, ZC3H15, EPRS1, TMA7, SEPSECS, RCC1L, EEF1A1, METTL5, RPL15, GBA3, MRPL37, MTHFD1L, EIF3D, HSPA8, EARS2, TRMT10C, REN, PLD1, VAPA, CERS2, EIF3K, GSTO2, GM2A, MGST2, RPS26, ZMPSTE24,…	2472	860	13645	7.07316e-25
GOTERM_BP_FAT	GO:0043043~peptide biosynthetic process	209	RPL27, MRPL2, SHMT2, PAIP2, MRPS18A, RPL28, RPL37A, PIWIL2, WARS2, RPL22, UHMK1, DARS2, RPS17, CAPRIN2, RPL5, PUS7, TARS2, RPL24, RPL18A, GATB, RPS2, FASTKD3, EIF5B, KARS1, ZC3H15, EPRS1, TMA7, SEPSECS, RCC1L, EEF1A1, METTL5, RPL15, MRPL37, EIF3D, EARS2, TRMT10C, PLD1, EIF3K, MGST2, RPS26, ZMPSTE24, EIF3E, VARS1, MRPL12, MRPL49, AARS1, LRPPRC, MRPS16, MRPS18C, FURIN, SSB, MRPL10, MRPL30, PABPC1, …	2472	565	13645	5.6313e-24
GOTERM_BP_FAT	GO:0006518~peptide metabolic process	239	RPL27, PCSK6, MRPL2, SHMT2, PAIP2, MRPS18A, RPL28, RPL37A, PIWIL2, WARS2, RPL22, UHMK1, DARS2, BACE1, RPS17, CAPRIN2, RPL5, PUS7, TARS2, RPL24, RPL18A, GATB, RPS2, FASTKD3, EIF5B, KARS1, ZC3H15, EPRS1, TMA7, SEPSECS, RCC1L, EEF1A1, METTL5, RPL15, MRPL37, EIF3D, HSPA8, EARS2, TRMT10C, REN, PLD1, EIF3K, GSTO2, MGST2, RPS26, ZMPSTE24, EIF3E, VARS1, GPX1, MRPL12, LOC101092550, MRPL49, AARS1, LRPPRC, …	2472	688	13645	2.10256e-23
GOTERM_BP_FAT	GO:0006412~translation	203	RPL27, MRPL2, SHMT2, PAIP2, MRPS18A, RPL28, RPL37A, PIWIL2, WARS2, RPL22, UHMK1, DARS2, RPS17, CAPRIN2, RPL5, PUS7, TARS2, RPL24, RPL18A, GATB, RPS2, FASTKD3, EIF5B, KARS1, ZC3H15, EPRS1, TMA7, SEPSECS, RCC1L, EEF1A1, METTL5, RPL15, MRPL37, EIF3D, EARS2, TRMT10C, PLD1, EIF3K, RPS26, ZMPSTE24, EIF3E, VARS1, MRPL12, MRPL49, AARS1, LRPPRC, MRPS16, MRPS18C, SSB, MRPL10, MRPL30, PABPC1, EIF4B, RIDA, R…	2472	550	13645	3.11922e-23
Annotation Cluster 2	Enrichment Score: 19.636077360177165
Category	Term	Count	Genes	List Total	Pop Hits	Pop Total	FDR
GOTERM_BP_FAT	GO:0019752~carboxylic acid metabolic process	226	SLC4A4, CRAT, PYCR3, SDSL, MTHFR, SHMT2, PSAT1, SLC37A4, PEX5, AZIN2, TPI1, LTC4S, AKT2, WARS2, PTGS2, ACACA, HCN3, DARS2, DHTKD1, NPL, ACADL, LPIN3, DECR1, THEM4, LDHD, N6AMT1, TARS2, GATB, CBR4, MTRR, HACD3, GBA2, KARS1, OAT, EPRS1, HADHA, STAR, MDH1, HADHB, HACL1, MTHFD1L, EARS2, EXT2, MDH2, SCAP, DPYD, GSTO2, HACD2, CPS1, MGST2, HAO2, VARS1, PTGDS, GPX1, GNPDA1, MTAP, IDH2, IREB2, AUH, HIF1A,…	2472	663	13645	7.18335e-21
GOTERM_BP_FAT	GO:0006082~organic acid metabolic process	243	SLC4A4, CRAT, PYCR3, SDSL, MTHFR, SHMT2, PSAT1, SLC37A4, PEX5, AZIN2, TPI1, LTC4S, AKT2, WARS2, PTGS2, ACACA, HCN3, DARS2, DHTKD1, NPL, ACADL, LPIN3, DECR1, THEM4, LDHD, N6AMT1, TARS2, GATB, CBR4, MTRR, HACD3, GBA2, KARS1, PAPSS2, PPA2, OAT, EPRS1, HADHA, STAR, MDH1, HADHB, HACL1, MTHFD1L, PDHX, EARS2, EXT2, MDH2, SCAP, BPNT2, DPYD, GSTO2, HACD2, CPS1, MGST2, SLC2A9, HAO2, VARS1, PTGDS, GPX1, GNP…	2472	735	13645	1.24645e-20
GOTERM_BP_FAT	GO:0043436~oxoacid metabolic process	239	SLC4A4, CRAT, PYCR3, SDSL, MTHFR, SHMT2, PSAT1, SLC37A4, PEX5, AZIN2, TPI1, LTC4S, AKT2, WARS2, PTGS2, ACACA, HCN3, DARS2, DHTKD1, NPL, ACADL, LPIN3, DECR1, THEM4, LDHD, N6AMT1, TARS2, GATB, CBR4, MTRR, HACD3, GBA2, KARS1, PAPSS2, PPA2, OAT, EPRS1, HADHA, STAR, MDH1, HADHB, HACL1, MTHFD1L, EARS2, EXT2, MDH2, SCAP, BPNT2, DPYD, GSTO2, HACD2, CPS1, MGST2, HAO2, VARS1, PTGDS, GPX1, GNPDA1, MTAP, IDH…	2472	721	13645	1.80871e-20
GOTERM_BP_FAT	GO:0032787~monocarboxylic acid metabolic process	124	SLC4A4, AIG1, CRAT, TYSND1, ABAT, ELOVL5, THNSL2, SLC37A4, PEX5, ACOT7, NR1H3, TPI1, ABCD4, IDH1, LTC4S, PLA2G3, AKT2, PTGS2, HKDC1, ACACA, HCN3, ACADL, LPIN3, LOC101100387, DECR1, THEM4, N6AMT1, LDHD, INSIG2, ETFDH, CBR4, AMACR, HACD3, LIPG, GBA2, DAGLA, EIF6, PGK1, HADHA, PCK2, STAR, HACL1, HADHB, MTHFD1L, ABHD3, ASNS, LPGAT1, SCAP, HACD2, MID1IP1, MGST2, MCAT, HAO2, PRMT3, PTGDS, GPX1, ADPGK, …	2472	398	13645	1.03713e-07
Annotation Cluster 3	Enrichment Score: 15.100796174588718
Category	Term	Count	Genes	List Total	Pop Hits	Pop Total	FDR
KEGG_PATHWAY	fca03010:Ribosome	84	MRPS16, RPL7, RPL27, MRPL16, MRPS18C, MRPL2, MRPL10, MRPL28, MRPL30, RPS18, RPL30, MRPL14, MRPS5, RTL5, MRPS18A, RPL28, RPL37A, MRPS7, RPS9, MRPL33, RPL19, RPS3A, RPL22, RPLP0, RPL23A, RPS25, RPL10A, MRPS9, RPL26, RPL13A, RPL14, RPS17, MRPL4, RPL22L1, RPL3, MRPL13, MRPL24, RPL26L1, RPLP2, RPL24, RPL18A, RPS13, RPS2, MRPS17, RPL34, MRPS12, RPL27A, RPL18, MRPL22, RPS12, MRPS15, RPS20, MRPL32, RPS3,…	1348	121	6570	3.19993e-28
GOTERM_CC_FAT	GO:0005840~ribosome	122	RPL27, MRPL54, MRPL16, MRPL2, MRPS33, MRPL28, DNAJC9, MRPS18A, RPL28, RPL37A, MRPL33, RPL22, RPL23A, RPS25, RPL10A, MRPL42, RPL26, RPS17, MRPL4, ELOA, RPL5, RPL24, RPL18A, RPS2, RPL34, MTERF4, RPL38, RPS20, MRPL32, RPS3, MTG1, RPL15, MRPL37, MRPS25, RPL32, RPL7A, RPS27A, RPL10, RPS10, MRPS28, MRPS27, LOC109494275|RPS15A|, RPS26, RPL29, RPL36, MRPL12, RPL41, MRPL49, RPSA, RPS8, RPS5, MRPS14, EIF3H…	2275	259	11935	2.78692e-22
GOTERM_CC_FAT	GO:0044391~ribosomal subunit	102	RPL27, MRPL54, MRPL16, MRPL2, MRPL28, DNAJC9, MRPS18A, RPL28, RPL23A, RPS25, RPL10A, MRPL42, RPL26, MRPL4, ELOA, RPL24, RPL18A, RPS2, RPL34, MTERF4, RPL38, RPS20, MRPL32, RPS3, RPL15, MRPL37, RPL32, RPL7A, RPS27A, RPL10, RPS10, MRPS28, MRPS27, LOC109494275|RPS15A|, RPS26, RPL29, RPL36, MRPL12, MRPL49, RPSA, RPS8, RPS5, MRPS14, MRPS16, RPL7, MRPS18C, MRPL10, MRPL30, RPS18, MRPS35, Ribosomal_S5|Rib…	2275	200	11935	1.01377e-21
GOTERM_MF_FAT	GO:0003735~structural constituent of ribosome	104	RPL27, MRPL54, MRPL16, MRPL2, MRPL28, DNAJC9, MRPS18A, RPL28, RPL37A, MRPL33, RPL22, RPL23A, RPS25, RPL10A, RPL26, RPS17, MRPL4, ELOA, RPL5, RPL24, RPL18A, RPS2, RPL34, RPL38, RPS20, MRPL32, RPS3, RPL15, MRPL37, MRPS25, RPL32, RPL7A, RPS27A, RPL10, RPS10, LOC109494275|RPS15A|, RPS26, RPL29, RPL36, MRPL12, RPL41, MRPL49, RPSA, RPS8, RPS5, MRPS14, MRPS16, RPL7, MRPS18C, MRPL10, MRPL30, MRPS23, RPS1…	2320	218	12906	2.78098e-20
GOTERM_MF_DIRECT	GO:0003735~structural constituent of ribosome	104	RPL27, MRPL54, MRPL16, MRPL2, MRPL28, DNAJC9, MRPS18A, RPL28, RPL37A, MRPL33, RPL22, RPL23A, RPS25, RPL10A, RPL26, RPS17, MRPL4, ELOA, RPL5, RPL24, RPL18A, RPS2, RPL34, RPL38, RPS20, MRPL32, RPS3, RPL15, MRPL37, MRPS25, RPL32, RPL7A, RPS27A, RPL10, RPS10, LOC109494275|RPS15A|, RPS26, RPL29, RPL36, MRPL12, RPL41, MRPL49, RPSA, RPS8, RPS5, MRPS14, MRPS16, RPL7, MRPS18C, MRPL10, MRPL30, MRPS23, RPS1…	2344	218	13012	2.58105e-20
GOTERM_CC_FAT	GO:0015934~large ribosomal subunit	65	RPL7, RPL27, MRPL16, MRPL54, MRPL2, MRPL10, MRPL28, MRPL30, RPL30, MRPL14, MRPS18A, RPL28, RPL19, RPLP0, RPL23A, RPL10A, MRPL46, MRPL42, RPL26, RPL13A, RPL14, MRPL4, RPL3, MRPL13, ELOA, MRPL24, RPL26L1, RPLP2, RPL24, MRPL44, RPL18A, RPL34, RPL27A, MTERF4, RPL18, MRPL22, RPL38, MRPL32, MRPL21, RPL15, MRPL37, RPL31, RPL32, MALSU1, MRPL39, NSUN3, RPL7A, RPL23, RPL9, RPL36A, RPL10, RPL36AL, RPL12, RP…	2275	125	11935	9.09684e-14
GOTERM_BP_DIRECT	GO:0006412~translation	79	MRPS16, RPL27, MRPS18C, MRPL2, MRPL10, MRPL30, MRPS23, RPS18, Ribosomal_S5|Ribosomal_S5_C|Ribosomal_S5_D2-typ_fold|Ribosomal_S5_D2-typ_fold_subgr|, MRPL14, MRPS5, RTL5, MRPS18A, RPL28, RPL37A, MRPS7, RPS9, MRPL33, RPS3A, RPL23A, MRPS9, RPL13A, RPL14, RPS17, MRPL4, RPL22L1, RPL3, MRPL13, ELOA, RPL5, MRPL24, RPL18A, RPS13, GATB, RPS2, MRPS17, RPL34, MRPS12, RPL27A, Ribosomal_L23/L15e_core_dom_sf|Ri…	2485	177	13740	4.00292e-12
GOTERM_CC_FAT	GO:0022626~cytosolic ribosome	62	RPL7, RPL27, Ribosomal_S5|Ribosomal_S5_C|Ribosomal_S5_D2-typ_fold|Ribosomal_S5_D2-typ_fold_subgr|, RPL30, RPL28, EIF2A, RPS9, RPL19, RPS3A, RPL22, RPLP0, RPL23A, RPS25, RPL10A, RPL26, RPL13A, RPL14, RPL3, ELOA, RPL26L1, DDX3X, RPLP2, RPL24, RPL18A, RPS13, RPS2, RPL34, RPL27A, RPL18, RPS12, RPL38, RPS20, RPS3, RPL15, RPL31, RPS6, RPL32, CAMK2A, RPL7A, RPL23, RPS27A, RPL9, RPL36A, RPL10, RPS10, RPL…	2275	126	11935	1.02988e-11
GOTERM_CC_FAT	GO:0030529~intracellular ribonucleoprotein complex	228	BLNK, RPL27, MRPL54, MRPL2, MRPL28, SNRPF, POP7, MRPS18A, RPL28, RPL37A, PIWIL2, MYH1, RC3H2, RPL22, UHMK1, NUFIP1, RPS25, MRPL42, IMP4, RPS17, KPNB1, NSA2_fam|Ribosomal_S8e/biogenesis_NSA2|, RPL5, RPL24, RPL18A, RPS2, FASTKD3, MTERF4, CD2BP2, RPL15, MRPL37, PHF5A, EIF3D, CD4H9orf78, HSPA8, TRMT10C, MRPS25, EIF3K, UTP23, RPS10, RPS26, EIF3E, MRPL12, MRPL49, MRPS16, RPL7, MRPS18C, MRPL10, MRPL30, …	2275	765	11935	2.11176e-11
GOTERM_CC_FAT	GO:1990904~ribonucleoprotein complex	236	BLNK, RPL27, MRPL54, MRPL2, MRPL28, SNRPF, POP7, MRPS18A, RPL28, RPL37A, PIWIL2, MYH1, RC3H2, RPL22, UHMK1, NUFIP1, RPS25, MRPL42, IMP4, RPS17, KPNB1, NSA2_fam|Ribosomal_S8e/biogenesis_NSA2|, RPL5, CELF5, RPL24, RPL18A, RPS2, FASTKD3, PIH1D2, MTERF4, CD2BP2, EPRS1, RPL15, MRPL37, PHF5A, EIF3D, CD4H9orf78, HSPA8, TRMT10C, MRPS25, EIF3K, UTP23, RPS10, RBMS1, RPS26, EIF3E, MRPL12, MRPL49, LRPPRC, MR…	2275	827	11935	8.0028e-10
UP_KW_MOLECULAR_FUNCTION	KW-0689~Ribosomal protein	61	MRPS16, MRPL54, MRPS18C, MRPL2, MRPS33, MRPL28, MRPL30, MRPL14, RTL5, MRPS18A, RPL28, MRPS7, MRPL33, RPS3A, RPL22, RPLP0, MRPL46, MRPL42, RPS17, MRPL4, RPL22L1, ELOA, RPL5, MRPL24, RPLP2, RPL24, MRPL44, RPL18A, RPL34, MRPS12, RPL18, RPS12, RPS20, MRPL32, MRPL21, RACK1, MRPL37, LOC111559192, RPL31, RPS6, MRPS25, RPL32, CAMK2A, RPL7A, RPS27A, RPL9, RPL10, RPL12, RPL37, Ribosomal_L10e|Ribosomal_L10e…	984	134	5095	7.08338e-10
UP_KW_MOLECULAR_FUNCTION	KW-0687~Ribonucleoprotein	68	MRPS16, MRPL54, MRPS18C, MRPL2, MRPS33, MRPL28, MRPL30, SNRPF, MRPL14, RTL5, MRPS18A, RPL28, MRPS7, RPS9, MRPL33, RPS3A, RPL22, RPLP0, MRPL46, MRPL42, RPS17, MRPL4, RPL22L1, ELOA, NSA2_fam|Ribosomal_S8e/biogenesis_NSA2|, RPL5, MRPL24, RPLP2, RPL24, MRPL44, RPL18A, RPL34, MRPS12, NHP2, RPL18, RPS12, LSM4, RPS20, MRPL32, MRPL21, RACK1, MRPL37, LOC111559192, RPL31, RPS6, MRPS25, RPL32, CAMK2A, NOP10…	984	161	5095	1.24196e-09
GOTERM_CC_DIRECT	GO:0022625~cytosolic large ribosomal subunit	39	RPL34, RPL27, RPL7, RPL27A, RPL18, RPL38, RPL15, RPL31, RPL30, RPL32, RPL28, RPL7A, RPL23, RPL19, RPL9, RPL36A, RPL10, RPLP0, RPL36AL, RPL23A, RPL12, RPL10A, RPL37, RPL26, RPL13A, RPL6, RPL14, Ribosomal_L10e|Ribosomal_L10e/L16|Ribosomal_L10e/L16_sf|, RPL3, RPL29, RPL36, RPL8, RPL35, ELOA, RPL26L1, RPL4, RPLP2, RPL24, RPL18A	2650	73	14780	1.08054e-08
GOTERM_MF_FAT	GO:0005198~structural molecule activity	149	RPL27, MRPL54, MRPL16, MRPL2, MRPL28, DNAJC9, MRPS18A, TUBA1A, RPL28, RPL37A, MRPL33, CLDN2, NUP205, RPL22, RPL23A, RPS25, RPL10A, RPL26, PI3, RPS17, MRPL4, GFAP, ELOA, RPL5, RPL24, NEXN, RPL18A, RPS2, ANK3, RPL34, RPL38, RPS20, MRPL32, RPS3, RPL15, MRPL37, MRPS25, RPL32, KRT222, CLTCL1, RPL7A, RPS27A, TUBA1C, RPL10, RPS10, CRYAB, LOC109494275|RPS15A|, RPS26, RPL29, RPL36, COPG2, MRPL12, RPL41, M…	2320	501	12906	5.77929e-08
GOTERM_CC_FAT	GO:0022625~cytosolic large ribosomal subunit	39	RPL34, RPL27, RPL7, RPL27A, RPL18, RPL38, RPL15, RPL31, RPL30, RPL32, RPL28, RPL7A, RPL23, RPL19, RPL9, RPL36A, RPL10, RPLP0, RPL36AL, RPL23A, RPL12, RPL10A, RPL37, RPL26, RPL13A, RPL6, RPL14, Ribosomal_L10e|Ribosomal_L10e/L16|Ribosomal_L10e/L16_sf|, RPL3, RPL29, RPL36, RPL8, RPL35, ELOA, RPL26L1, RPL4, RPLP2, RPL24, RPL18A	2275	73	11935	1.9808e-08
KEGG_PATHWAY	fca05171:Coronavirus disease - COVID-19	74	RPL7, RPL27, C8G, C8A, PLCG2, RPS18, RPL30, RTL5, RPL28, RPL37A, RPS9, RPL19, TRAF3, MX1, MYD88, RPS3A, RPL22, RPLP0, RPL23A, RPS25, RPL10A, RPL26, RPL13A, RPL14, RPS17, RPL22L1, RPL3, IRAK4, RPL26L1, RPLP2, RPL24, RPL18A, RPS13, RPS2, RPL34, RPL27A, RPL18, RPS12, MASP2, RPS20, RPS3, C6, RPL15, RPL31, RPS6, FGA, RPL32, TNFRSF1A, TRAF6, RPL7A, RPL23, RPS27A, RPL9, RPL36A, RPL10, FGB, RPS10, RPL36A…	1348	196	6570	2.51986e-06
GOTERM_CC_FAT	GO:0044445~cytosolic part	79	RPL7, RPL27, TBC1D7, HPS6, Ribosomal_S5|Ribosomal_S5_C|Ribosomal_S5_D2-typ_fold|Ribosomal_S5_D2-typ_fold_subgr|, SGTB, RPL30, CIAO1, HBQ1, RPL28, TCP1, EIF2A, RPS9, RPL19, RPS3A, MKKS, RPL22, RPLP0, RPL23A, RPS25, RPL10A, RPL26, RPL13A, RPL14, RPL3, DBN1, BORCS8, ELOA, RPL26L1, DDX3X, SNAP25, RPLP2, RPL24, RPL18A, RPS13, RPS2, BCAS4, RPL34, RPL27A, RPL18, RPS12, RPL38, RPS20, RPS3, RPL15, CCT2, R…	2275	235	11935	8.27094e-06
Annotation Cluster 4	Enrichment Score: 10.917732005725744
Category	Term	Count	Genes	List Total	Pop Hits	Pop Total	FDR
GOTERM_BP_FAT	GO:0042254~ribosome biogenesis	105	PWP1, RPUSD3, RPL27, NAF1, UTP14A, LSG1, ERAL1, RPL23A, RPS25, YBEY, RPL10A, IMP4, RPL26, SIRT7, NSA2_fam|Ribosomal_S8e/biogenesis_NSA2|, BOP1, ABT1, RRN3, NOL6, RPL24, DIMT1, NOP58, RIOK1, PIH1D2, RRP9, EIF6, MTERF4, WDR55, NGRN, C1D, C1QBP, WDR74, UTP23, RPL7A, NOP10, NOL10, RPL10, RBIS, WDR43, RPP40, RPSA, DHX30, HELQ, RPS5, EXOSC7, FTSJ3, DDX49, RCL1, RPL7, RPUSD1, RSL1D1, TRMT112, GTF2H5, ZN…	2472	253	13645	3.92037e-15
GOTERM_BP_FAT	GO:0022613~ribonucleoprotein complex biogenesis	143	PWP1, RPUSD3, RPL27, NAF1, EIF3F, SNRPF, ATXN2, UTP14A, LSG1, GEMIN6, ERAL1, RPL23A, NUFIP1, RPS25, YBEY, RPL10A, IMP4, RPL26, SIRT7, NSA2_fam|Ribosomal_S8e/biogenesis_NSA2|, BOP1, ABT1, CELF5, RRN3, NOL6, RPL24, DIMT1, NOP58, RIOK1, NOL3, PIH1D2, RRP9, EIF6, EIF3G, MTERF4, WDR55, NGRN, RPL38, C1D, C1QBP, EIF3D, WDR74, EIF3K, TARBP2, UTP23, RPL7A, NOP10, SNRPE, NOL10, RPL10, PRMT7, EIF3M, SRPK1, …	2472	406	13645	1.60862e-13
GOTERM_BP_FAT	GO:0034660~ncRNA metabolic process	133	PWP1, RPUSD3, RPL27, NAF1, ELP2, PARN, POLR2L, RARS2, POP7, MTO1, UTP14A, WARS2, PIWIL2, RPS25, PRORP, YBEY, RPL10A, DARS2, IMP4, RPL26, ICE2, RPP25, SIRT7, NSA2_fam|Ribosomal_S8e/biogenesis_NSA2|, HRAS, BOP1, PUS7, ABT1, NOL6, TARS2, DIMT1, WDR4, GATB, RIOK1, PIH1D2, METTL1, RRP9, KARS1, EIF6, ALKBH1, WDR55, EPRS1, SEPSECS, C1D, RPP25L, TRMT10C, EARS2, WDR74, TRMT5, CDK5RAP1, TARBP2, UTP23, WDR6…	2472	410	13645	1.23178e-09
GOTERM_BP_FAT	GO:0034470~ncRNA processing	104	PWP1, RPUSD3, RPL27, NAF1, ELP2, PARN, POP7, MTO1, UTP14A, RPS25, PRORP, YBEY, RPL10A, IMP4, RPL26, RPP25, SIRT7, NSA2_fam|Ribosomal_S8e/biogenesis_NSA2|, BOP1, PUS7, ABT1, NOL6, DIMT1, WDR4, RIOK1, PIH1D2, METTL1, RRP9, EIF6, ALKBH1, WDR55, C1D, RPP25L, TRMT10C, WDR74, TRMT5, CDK5RAP1, TARBP2, UTP23, WDR6, RPL7A, NOP10, NOL10, URM1, TRPT1, WDR43, RPP40, HELQ, OSGEP, GTPBP3, EXOSC7, FTSJ3, METTL3…	2472	302	13645	6.95966e-09
GOTERM_BP_FAT	GO:0006364~rRNA processing	67	EXOSC7, FTSJ3, PWP1, DDX49, RCL1, RPUSD3, RPL7, RPL27, RPUSD1, NAF1, RSL1D1, TRMT112, GTF2H5, ZNHIT6, RBFA, HEATR1, BUD23, UTP14A, NPM3, RPUSD2, RPS25, YBEY, RPL10A, IMP4, RPL26, KAT2B, WDR75, SIRT7, EBNA1BP2, NSA2_fam|Ribosomal_S8e/biogenesis_NSA2|, BOP1, PES1, ABT1, NOL6, NOB1, DIMT1, TBL3, RIOK1, PIH1D2, NHP2, RRP9, MRTO4, EIF6, BMS1, WDR55, RPUSD4, ZNHIT3, C1D, RPS6, EMG1, PDCD11, WDR18, WDR7…	2472	168	13645	3.62324e-08
GOTERM_BP_FAT	GO:0016072~rRNA metabolic process	70	EXOSC7, FTSJ3, PWP1, DDX49, RCL1, RPUSD3, RPL7, RPL27, RPUSD1, NAF1, RSL1D1, TRMT112, GTF2H5, ZNHIT6, RBFA, HEATR1, BUD23, UTP14A, NPM3, RPUSD2, RPS25, YBEY, RPL10A, IMP4, RPL26, KAT2B, WDR75, SIRT7, EBNA1BP2, NSA2_fam|Ribosomal_S8e/biogenesis_NSA2|, BOP1, PES1, ABT1, NOL6, NOB1, MRPL44, DIMT1, POLR1E, TBL3, RIOK1, PIH1D2, NHP2, RRP9, MRTO4, EIF6, BMS1, WDR55, POLR1B, RPUSD4, ZNHIT3, C1D, RPS6, E…	2472	193	13645	1.10638e-06
GOTERM_BP_FAT	GO:0006396~RNA processing	155	PWP1, RPUSD3, RPL27, NAF1, ELP2, PARN, SNRPF, POP7, MRM3, RNASEL, RPRD1A, MTO1, FXR1, UTP14A, PIWIL2, ZCRB1, GEMIN6, PRDX6, SRSF9, RPS25, PRORP, YBEY, RPL10A, IMP4, RPL26, RPP25, SIRT7, NSA2_fam|Ribosomal_S8e/biogenesis_NSA2|, BOP1, PUS7, ABT1, CELF5, NOL6, TUT1, DIMT1, WDR4, FASTKD3, RIOK1, NOL3, PIH1D2, METTL1, RRP9, EIF6, ALKBH1, WDR55, RTCA, SUPV3L1, PHF5A, C1D, C1QBP, CD4H9orf78, RPP25L, TRM…	2472	705	13645	0.221298
Annotation Cluster 5	Enrichment Score: 9.115101555914391
Category	Term	Count	Genes	List Total	Pop Hits	Pop Total	FDR
GOTERM_BP_FAT	GO:0022613~ribonucleoprotein complex biogenesis	143	PWP1, RPUSD3, RPL27, NAF1, EIF3F, SNRPF, ATXN2, UTP14A, LSG1, GEMIN6, ERAL1, RPL23A, NUFIP1, RPS25, YBEY, RPL10A, IMP4, RPL26, SIRT7, NSA2_fam|Ribosomal_S8e/biogenesis_NSA2|, BOP1, ABT1, CELF5, RRN3, NOL6, RPL24, DIMT1, NOP58, RIOK1, NOL3, PIH1D2, RRP9, EIF6, EIF3G, MTERF4, WDR55, NGRN, RPL38, C1D, C1QBP, EIF3D, WDR74, EIF3K, TARBP2, UTP23, RPL7A, NOP10, SNRPE, NOL10, RPL10, PRMT7, EIF3M, SRPK1, …	2472	406	13645	1.60862e-13
GOTERM_BP_FAT	GO:0022618~ribonucleoprotein complex assembly	69	PRPF31, EIF3H, NAF1, EIF3F, SNRPF, DICER1, ZNHIT6, EIF4B, ATXN2, DENR, FASTKD2, EIF2A, MRPS7, GEMIN6, RPLP0, ERAL1, Cwc2/Slt11, RPL23A, NUFIP1, SNRPC, EIF3B, RPL13A, RPL3, NLE1, BOP1, ABT1, CELF5, DDX3X, CLP1, NOP2, RPL24, NOL3, PIH1D2, MRTO4, EIF6, EIF3G, MTERF4, NGRN, MRPL22, UBAP2L, EIF3A, LSM4, RPL38, ZNHIT3, EIF3D, C1QBP, EIF3L, EIF3K, TRAF7, EIF2S2, TARBP2, CAMK2A, SNRPE, RPL10, PRMT7, MCTS…	2472	214	13645	0.000119901
GOTERM_BP_FAT	GO:0071826~ribonucleoprotein complex subunit organization	71	PRPF31, EIF3H, NAF1, EIF3F, SNRPF, DICER1, VCP, ZNHIT6, EIF4B, ATXN2, DENR, FASTKD2, EIF2A, MRPS7, GEMIN6, RPLP0, ERAL1, GFM2, Cwc2/Slt11, RPL23A, NUFIP1, SNRPC, EIF3B, RPL13A, RPL3, NLE1, BOP1, ABT1, CELF5, DDX3X, CLP1, NOP2, RPL24, NOL3, PIH1D2, MRTO4, EIF6, EIF3G, MTERF4, NGRN, MRPL22, UBAP2L, EIF3A, LSM4, RPL38, ZNHIT3, EIF3D, C1QBP, EIF3L, EIF3K, TRAF7, EIF2S2, TARBP2, CAMK2A, SNRPE, RPL10, …	2472	229	13645	0.000364756
Annotation Cluster 6	Enrichment Score: 8.099381457490336
Category	Term	Count	Genes	List Total	Pop Hits	Pop Total	FDR
GOTERM_CC_FAT	GO:0044429~mitochondrial part	248	MRPL54, VAT1, HSPA9, ATP5PF, NDUFA2, MRPL2, COA7, FGD4, MRPL28, SHMT2, LRR_dom_sf, MRPS18A, SH3GLB1, COX18, WARS2, FAM210B, LETMD1, TWNK, SCO2, MICU2, LOC101081808, DMAC2, MRPL42, ACADL, MSTO1, CHCHD3, COX7A2, CBR4, ACSS3, FASTKD3, COX15, GRPEL1, AIFM1, NDUFS4, MTERF4, OAT, COX10, HADHA, CYC1, STAR, HADHB, OMA1, RCC1L, MRPL37, C1QBP, PDHX, TRMT10C, CMC4, HSPD1, TRMT5, MDH2, ENDOG, PHB2, HAX1, CPS…	2275	683	11935	3.72519e-25
GOTERM_CC_FAT	GO:0005740~mitochondrial envelope	145	UQCC6, MGARP, VAT1, BCS1L, NDUFA2, ATP5PF, COA7, KMO, FGD4, SHMT2, LRR_dom_sf, ATP5MPL, SH3GLB1, COX18, COQ5, LETMD1, FAM210B, SLC25A19, SCO2, ERAL1, HKDC1, DMAC2, MICU2, LOC101081808, LYRM7, MSTO1, CHCHD3, UQCC3, SLC25A22, COX7A2, ETFDH, UQCRC2, GATM, COX15, AIFM1, GRPEL1, NDUFS4, TMEM70, NGRN, PRELID3B, NDUFA10, COX10, HADHA, LETM1, CYC1, UQCRFS1, STAR, RPS3, HADHB, MTG1, OMA1, PPIF, RCC1L, ATP…	2275	489	11935	6.64661e-07
GOTERM_CC_FAT	GO:0031975~envelope	208	VAT1, ATP5PF, NUP50, NDUFA2, COA7, FGD4, SHMT2, LRR_dom_sf, BRAP, SH3GLB1, LTC4S, COX18, FAM210B, LETMD1, NUP205, PCID2, SCO2, SYNE4, PTGS2, MICU2, LOC101081808, DMAC2, MSTO1, CHCHD3, KPNB1, COX7A2, HACD3, COX15, GRPEL1, AIFM1, NDUFS4, NUP37, COX10, HADHA, CYC1, STAR, SIGMAR1, MLX, HADHB, OMA1, RCC1L, TOR1A, CMC4, HSPD1, HTATIP2, ENDOG, SLC16A3, PHB2, HAX1, MGST2, TIMM44, ZMPSTE24, ATP5F1A, PTGDS…	2275	792	11935	1.12375e-05
GOTERM_CC_FAT	GO:0031967~organelle envelope	208	VAT1, ATP5PF, NUP50, NDUFA2, COA7, FGD4, SHMT2, LRR_dom_sf, BRAP, SH3GLB1, LTC4S, COX18, FAM210B, LETMD1, NUP205, PCID2, SCO2, SYNE4, PTGS2, MICU2, LOC101081808, DMAC2, MSTO1, CHCHD3, KPNB1, COX7A2, HACD3, COX15, GRPEL1, AIFM1, NDUFS4, NUP37, COX10, HADHA, CYC1, STAR, SIGMAR1, MLX, HADHB, OMA1, RCC1L, TOR1A, CMC4, HSPD1, HTATIP2, ENDOG, SLC16A3, PHB2, HAX1, MGST2, TIMM44, ZMPSTE24, ATP5F1A, PTGDS…	2275	792	11935	1.12375e-05
GOTERM_CC_FAT	GO:0031966~mitochondrial membrane	129	UQCC6, MGARP, VAT1, BCS1L, NDUFA2, ATP5PF, KMO, FGD4, SHMT2, LRR_dom_sf, ATP5MPL, SH3GLB1, COX18, COQ5, LETMD1, FAM210B, SLC25A19, SCO2, ERAL1, HKDC1, DMAC2, MICU2, LOC101081808, LYRM7, MSTO1, CHCHD3, UQCC3, SLC25A22, COX7A2, ETFDH, UQCRC2, GATM, COX15, GRPEL1, NDUFS4, TMEM70, NGRN, PRELID3B, NDUFA10, COX10, HADHA, LETM1, CYC1, UQCRFS1, RPS3, HADHB, MTG1, OMA1, RCC1L, ATP5F1D, HSPD1, SCO1, ENDOG,…	2275	445	11935	1.2027e-05
GOTERM_CC_FAT	GO:0005743~mitochondrial inner membrane	93	UQCC6, MCUB, MGARP, SPHK2, NDUFS2, PMPCA, BCS1L, ATP5PB, NDUFA2, ATP5PF, SHMT2, LRR_dom_sf, NDUFA9, ATP5MPL, COX18, NDUFA4, COQ5, LETMD1, SLC25A19, SCO2, ERAL1, MICU2, DMAC2, LOC101081808, MTG2, FOXRED1, CHCHD3, SDHD, NDUFA5, DHODH, NDUFV3, COQ6, UQCC3, ATP23, SLC25A6, SLC25A22, COX7A2, ETFDH, UQCRC2, ATP5MC2, GATM, COX15, GRPEL1, NDUFAB1, NDUFS4, SRC, LOC101094418, PRELID3B, NDUFA10, SDHB, MTFP1…	2275	302	11935	3.82305e-05
GOTERM_CC_FAT	GO:0019866~organelle inner membrane	107	UQCC6, MGARP, P2RX4, BCS1L, NUP50, NDUFA2, ATP5PF, SHMT2, LRR_dom_sf, ATP5MPL, COX18, COQ5, LETMD1, NUP205, SLC25A19, SCO2, ERAL1, PTGS2, DMAC2, MICU2, LOC101081808, CHCHD3, UQCC3, SLC25A22, COX7A2, ETFDH, UQCRC2, GATM, COX15, GRPEL1, NDUFS4, NUP37, PRELID3B, NDUFA10, HADHA, LETM1, CYC1, UQCRFS1, RPS3, SIGMAR1, HADHB, MTG1, OMA1, RCC1L, ATP5F1D, HSPD1, SCO1, ENDOG, PHB2, COQ3, WBP1L, COX7B, TIMM4…	2275	370	11935	0.000141067
GOTERM_CC_DIRECT	GO:0005743~mitochondrial inner membrane	47	GATM, COX15, UQCC6, MCUB, SPHK2, SRC, PMPCA, LOC101094418, PRELID3B, BCS1L, SDHB, HIGD1A, MTFP1, HADHA, LETM1, RPS3, MTG1, HADHB, RCC1L, ATP5F1D, OMA1, LOC101095941, SHMT2, LRR_dom_sf, HSPD1, TRAP1, ENDOG, PARL, PHB2, LETMD1, NDUFAF6, ERAL1, MTG2, TIMM44, NARS1, SDHD, NDUFA5, DHODH, TAFAZZIN, TOMM40, SLC25A6, SLC25A22, SLC25A38, PISD, MPC1, ETFDH, SMIM20	2650	149	14780	0.00570006
GOTERM_CC_FAT	GO:0044455~mitochondrial membrane part	62	MCUB, MGARP, NDUFS2, ATP5PB, NDUFA2, ATP5PF, NDUFA9, DMPK, ATP5MPL, COX18, NDUFA4, COQ5, SLC25A19, SCO2, MICU2, DMAC2, LOC101081808, FOXRED1, CHCHD3, SDHD, NDUFA5, NDUFV3, COQ6, UQCC3, ATP23, COX7A2, ETFDH, UQCRC2, SYNJ2BP, ATP5MC2, GRPEL1, NDUFAB1, NDUFS4, TMEM70, BID, NDUFA10, SDHB, TOMM7, UQCRFS1, CYC1, SFXN4, ATP5F1D, DNAJC15, COQ8B, SCO1, PHB2, CCDC51, NDUFS3, COQ3, WBP1L, COX7B, BAK1, RAB5I…	2275	227	11935	0.0526738
Annotation Cluster 7	Enrichment Score: 7.935490027737
Category	Term	Count	Genes	List Total	Pop Hits	Pop Total	FDR
GOTERM_BP_FAT	GO:0006629~lipid metabolic process	248	SC5D, CRAT, INPP5F, SLC12A4, SLC37A4, PEX5, GPAT3, LTC4S, AKT2, ANGPTL4, CACNA1H, PRDX6, FDX1, SQLE, PTGS2, ACER3, ACACA, PLPPR4, ACADL, LPIN3, DISP3, DECR1, LDLR, THEM4, HSD17B14, PDSS2, PIGG, CBR4, HACD3, GBA2, LSS, HADHA, HINT2, STAR, HADHB, HACL1, GBA3, PGS1, LIPE, PLD1, VAPA, CERS2, SCAP, PHB2, BPNT2, MBTPS1, HACD2, GM2A, HSD3B2, CPS1, MGST2, SPNS2, SCNN1B, EBP, HAO2, ZMPSTE24, ATP5F1A, MOGA…	2472	972	13645	7.79567e-07
GOTERM_BP_FAT	GO:0044255~cellular lipid metabolic process	199	CRAT, INPP5F, SLC37A4, PEX5, GPAT3, LTC4S, AKT2, PRDX6, PTGS2, ACER3, ACACA, PLPPR4, ACADL, LPIN3, DECR1, LDLR, THEM4, PDSS2, PIGG, CBR4, HACD3, GBA2, LSS, HADHA, STAR, HADHB, HACL1, GBA3, PGS1, LIPE, PLD1, VAPA, CERS2, SCAP, PHB2, BPNT2, HACD2, GM2A, CPS1, MGST2, SPNS2, HAO2, ZMPSTE24, MOGAT2, PLA2G15, PTGDS, GPX1, TAFAZZIN, INPP5E, ITPKA, AUH, SPHK2, SMPD1, PIGV, ACAT2, GLA, SPTLC2, ERLIN2, CRY…	2472	756	13645	2.36222e-06
GOTERM_BP_FAT	GO:0008610~lipid biosynthetic process	123	SC5D, ELOVL5, THNSL2, ST3GAL2, ACOT7, NR1H3, GPAT3, IDH1, LTC4S, PLA2G3, CACNA1H, ST6GALNAC3, SQLE, ACER3, PTGS2, FITM2, ACACA, SPTSSA, SMPD4, LPIN3, PIGA, LDLR, PDSS2, INSIG2, PIGG, CBR4, HACD3, LIPG, EIF6, BMP2, LSS, PCK2, STAR, ST6GALNAC5, PGS1, PCYT2, ABHD3, PLD1, VAPA, CERS2, LPGAT1, SCAP, LHCGR, HACD2, HSD3B2, MID1IP1, MGST2, G6PD, MCAT, EBP, PRMT3, HSD17B3, AGK, MOGAT2, DHCR7, INSIG1, SCP2…	2472	430	13645	1.48634e-05
Annotation Cluster 8	Enrichment Score: 7.844757605322358
Category	Term	Count	Genes	List Total	Pop Hits	Pop Total	FDR
GOTERM_BP_FAT	GO:0044283~small molecule biosynthetic process	125	SC5D, ITPA, CTH, PYCR3, SDSL, MTHFR, SHMT2, PSAT1, ELOVL5, THNSL2, ACOT7, NR1H3, TPI1, LTC4S, PLA2G3, COQ5, CACNA1H, ASS1, ACER3, PTGS2, ACACA, SPTSSA, PNPO, FDXR, PDSS2, INSIG2, CBR4, GATM, MTRR, HACD3, LIPG, PGP, FAM3A, PGK1, OAT, CRY1, BMP2, LSS, PCK2, STAR, MTHFD1L, ABHD3, ASNS, LPGAT1, SCAP, DPYD, LHCGR, HACD2, COQ3, PTK2B, MID1IP1, MGST2, G6PD, MCAT, EBP, PRMT3, HSD17B3, DHCR7, INSIG1, PTGD…	2472	348	13645	1.80036e-12
GOTERM_BP_FAT	GO:0046394~carboxylic acid biosynthetic process	70	FASN, DEPDC1B, CTH, GLS, PYCR3, SDSL, MTHFR, SHMT2, PSAT1, ELOVL5, THNSL2, PSPH, ASL, ACOT7, NR1H3, PLA2G4A, LTC4S, PLOD2, PLA2G3, ERLIN2, PYCR2, STARD4, SDS, PTGS2, ACACA, ASS1, INSIG2, APIP, CBR4, GATM, HACD3, MTRR, LIPG, SCD, CAD, GCH1, SHMT1, OAT, NANP, STAR, ASAH2, MTHFD1L, ABHD3, PRKAB1, LPL, ASNS, LIAS, LPGAT1, PHGDH, ELOVL6, ACSM3, DPYD, ACSM4, RBP1, HACD2, ACLY, ELOVL4, MID1IP1, MGST2, M…	2472	197	13645	2.36222e-06
GOTERM_BP_FAT	GO:0016053~organic acid biosynthetic process	70	FASN, DEPDC1B, CTH, GLS, PYCR3, SDSL, MTHFR, SHMT2, PSAT1, ELOVL5, THNSL2, PSPH, ASL, ACOT7, NR1H3, PLA2G4A, LTC4S, PLOD2, PLA2G3, ERLIN2, PYCR2, STARD4, SDS, PTGS2, ACACA, ASS1, INSIG2, APIP, CBR4, GATM, HACD3, MTRR, LIPG, SCD, CAD, GCH1, SHMT1, OAT, NANP, STAR, ASAH2, MTHFD1L, ABHD3, PRKAB1, LPL, ASNS, LIAS, LPGAT1, PHGDH, ELOVL6, ACSM3, DPYD, ACSM4, RBP1, HACD2, ACLY, ELOVL4, MID1IP1, MGST2, M…	2472	197	13645	2.36222e-06
GOTERM_BP_FAT	GO:0006633~fatty acid biosynthetic process	37	HACD3, LIPG, SCD, FASN, DEPDC1B, ASAH2, ELOVL5, THNSL2, ABHD3, PRKAB1, ACOT7, LPL, NR1H3, LIAS, PLA2G4A, LTC4S, PLA2G3, LPGAT1, ERLIN2, ELOVL6, ACSM3, ACSM4, HACD2, PTGS2, ACLY, ELOVL4, MID1IP1, ACACA, MGST2, MCAT, FADS2, FADS3, ABCD1, PTGDS, MGST3, INSIG2, CBR4	2472	103	13645	0.00332453
GOTERM_BP_FAT	GO:0072330~monocarboxylic acid biosynthetic process	43	HACD3, LIPG, SCD, FASN, DEPDC1B, STAR, ASAH2, ELOVL5, THNSL2, ABHD3, PRKAB1, ACOT7, LPL, NR1H3, ASNS, LIAS, PLA2G4A, LTC4S, PLA2G3, LPGAT1, ERLIN2, ELOVL6, ACSM3, STARD4, ACSM4, RBP1, HACD2, SDS, PTGS2, ACLY, ELOVL4, MID1IP1, ACACA, MGST2, MCAT, FADS2, FADS3, PRMT3, ABCD1, PTGDS, MGST3, INSIG2, CBR4	2472	131	13645	0.00673118
Annotation Cluster 9	Enrichment Score: 7.7561057746486775
Category	Term	Count	Genes	List Total	Pop Hits	Pop Total	FDR
GOTERM_CC_FAT	GO:0005761~mitochondrial ribosome	43	MRPS17, MRPS16, MRPS12, MRPL16, MRPL54, MTERF4, MRPL22, MRPS15, MRPS18C, MRPL2, MRPL32, MRPL10, MTG1, MRPL28, MRPL21, MRPL37, MRPL57, MRPS35, MRPL14, MRPS5, DNAJC9, MRPS18A, MALSU1, MRPL39, NSUN3, MRPS7, CHCHD1, MRPS28, MRPS27, MTG2, MRPS9, MRPL46, MRPL42, MRPL4, MRPS22, MRPL13, MRPL38, MRPL12, MRPL49, MRPL24, MRPL3, MRPS14, MRPL44	2275	78	11935	6.78091e-10
GOTERM_CC_FAT	GO:0000313~organellar ribosome	43	MRPS17, MRPS16, MRPS12, MRPL16, MRPL54, MTERF4, MRPL22, MRPS15, MRPS18C, MRPL2, MRPL32, MRPL10, MTG1, MRPL28, MRPL21, MRPL37, MRPL57, MRPS35, MRPL14, MRPS5, DNAJC9, MRPS18A, MALSU1, MRPL39, NSUN3, MRPS7, CHCHD1, MRPS28, MRPS27, MTG2, MRPS9, MRPL46, MRPL42, MRPL4, MRPS22, MRPL13, MRPL38, MRPL12, MRPL49, MRPL24, MRPL3, MRPS14, MRPL44	2275	78	11935	6.78091e-10
GOTERM_CC_DIRECT	GO:0005762~mitochondrial large ribosomal subunit	25	MRPL16, MRPL54, MTERF4, MRPL22, MRPL2, MRPL32, MRPL10, MRPL28, MRPL21, MRPL37, MRPL14, MRPS18A, MALSU1, MRPL39, NSUN3, MRPL46, MRPL42, MRPL4, MRPL13, MRPL38, MRPL12, MRPL49, MRPL24, MRPL3, MRPL44	2650	51	14780	0.000203121
GOTERM_CC_FAT	GO:0005762~mitochondrial large ribosomal subunit	25	MRPL16, MRPL54, MTERF4, MRPL22, MRPL2, MRPL32, MRPL10, MRPL28, MRPL21, MRPL37, MRPL14, MRPS18A, MALSU1, MRPL39, NSUN3, MRPL46, MRPL42, MRPL4, MRPL13, MRPL38, MRPL12, MRPL49, MRPL24, MRPL3, MRPL44	2275	51	11935	0.000181339
GOTERM_CC_FAT	GO:0000315~organellar large ribosomal subunit	25	MRPL16, MRPL54, MTERF4, MRPL22, MRPL2, MRPL32, MRPL10, MRPL28, MRPL21, MRPL37, MRPL14, MRPS18A, MALSU1, MRPL39, NSUN3, MRPL46, MRPL42, MRPL4, MRPL13, MRPL38, MRPL12, MRPL49, MRPL24, MRPL3, MRPL44	2275	51	11935	0.000181339
Annotation Cluster 10	Enrichment Score: 7.667204013250799
Category	Term	Count	Genes	List Total	Pop Hits	Pop Total	FDR
GOTERM_CC_FAT	GO:0005783~endoplasmic reticulum	306	GRIK5, RPL27, SC5D, HPS6, TBC1D8B, STT3B, P4HA3, FBXW7, SLC37A4, TRAPPC4, HYOU1, HAPLN4, YKT6, ATP11A, GPAT3, RYR3, LSG1, LTC4S, RPN1, OSTC, SLC37A2, SQLE, PTGS2, ACER3, PDCL3, DERL2, EDEM3, BACE1, SELENOK, CRELD2, KPNB1, P3H1, SLC35B3, EDEM1, ASPH, PIGG, RPL24, HACD3, GBA2, CREB3L3, STT3A, TOMT, LSS, SIGMAR1, HADHB, TRAPPC6B, PGS1, SSR1, TOR1A, VAPA, CERS2, EXT2, SCAP, SLC36A1, HAX1, TMTC4, HACD…	2275	1162	11935	1.34235e-08
GOTERM_CC_FAT	GO:0044432~endoplasmic reticulum part	187	SC5D, ERG28, SGPP1, RINT1, ZDHHC16, OST4, STT3B, P4HA3, ELOVL5, SLC37A4, MTDH, HYOU1, ATF6, HAPLN4, TREX1, GPAT3, RYR3, ABCD4, LTC4S, MYORG, GNAI3, RPN1, OSTC, SLC37A2, PDIA4, SQLE, ESYT2, ACER3, PTGS2, FITM2, SPTSSA, ERGIC1, RAB18, SEC61G, MIA3, DERL2, EDEM3, SELENOK, VTI1B, PIGA, HSPA5, KPNB1, SLC35B3, TOR2A, EDEM1, INSIG2, ASPH, PIGG, TOR1B, HACD3, GBA2, ANXA7, CREB3L3, FMN1, REEP1, TMEM258, M…	2275	661	11935	2.61474e-07
GOTERM_CC_FAT	GO:0042175~nuclear outer membrane-endoplasmic reticulum membrane network	172	SC5D, ERG28, SGPP1, NUP50, ZDHHC16, OST4, STT3B, ELOVL5, SLC37A4, MTDH, ATF6, HAPLN4, TREX1, GPAT3, RYR3, ABCD4, LTC4S, MYORG, GNAI3, NUP205, RPN1, OSTC, SLC37A2, SQLE, SYNE4, ESYT2, ACER3, PTGS2, FITM2, SPTSSA, ERGIC1, SEC61G, MIA3, DERL2, SELENOK, VTI1B, PIGA, HSPA5, SLC35B3, EDEM1, INSIG2, PIGG, HACD3, GBA2, ANXA7, CREB3L3, FMN1, REEP1, TMEM258, NUP37, MYRF, STT3A, LSS, SIGMAR1, SSR1, TOR1A, T…	2275	628	11935	9.73738e-06
GOTERM_CC_FAT	GO:0005789~endoplasmic reticulum membrane	163	SC5D, ERG28, SGPP1, ZDHHC16, OST4, STT3B, ELOVL5, SLC37A4, MTDH, ATF6, HAPLN4, TREX1, GPAT3, RYR3, ABCD4, LTC4S, MYORG, GNAI3, RPN1, OSTC, SLC37A2, SQLE, ESYT2, ACER3, PTGS2, FITM2, SPTSSA, ERGIC1, SEC61G, MIA3, DERL2, SELENOK, VTI1B, PIGA, HSPA5, SLC35B3, EDEM1, INSIG2, PIGG, HACD3, GBA2, ANXA7, CREB3L3, FMN1, REEP1, TMEM258, MYRF, STT3A, LSS, SIGMAR1, SSR1, TOR1A, TMTC2, VAPA, CERS2, EXT2, LPGA…	2275	589	11935	9.85955e-06
GOTERM_CC_DIRECT	GO:0005789~endoplasmic reticulum membrane	114	SC5D, ERG28, SGPP1, ZDHHC16, MTDH, HAPLN4, GPAT3, ABCD4, LTC4S, MYORG, GNAI3, SQLE, ESYT2, PTGS2, MIA3, DERL2, SELENOK, VTI1B, INSIG2, PIGG, HACD3, ANXA7, CREB3L3, FMN1, REEP1, MYRF, LSS, SIGMAR1, SSR1, TMTC2, VAPA, CERS2, EXT2, LPGAT1, SCAP, HACD2, VMA21, MGST2, GDPD1, EBP, MOGAT2, VMP1, TWF2, NFE2L1, PCYT1A, TMEM199, FMO2, SEC24D, VKORC1L1, PIGV, CFTR, HSD17B7, RNF121, MSMO1, TMED10, LPCAT2, SV…	2650	403	14780	3.77451e-05
Annotation Cluster 11	Enrichment Score: 6.798334852727598
Category	Term	Count	Genes	List Total	Pop Hits	Pop Total	FDR
GOTERM_CC_DIRECT	GO:0042645~mitochondrial nucleoid	23	SSBP1, LRPPRC, TWNK, HSPA9, DBT, CPS1, PRORP, HADHA, POLG, HADHB, SUPV3L1, LOC101095941, CLPX, SHMT2, TEFM, POLG2, VDAC2, TRMT10C, DNAJA3, DHX30, TFB2M, FASTKD2, ELAC2	2650	39	14780	1.29523e-05
GOTERM_CC_FAT	GO:0009295~nucleoid	23	SSBP1, LRPPRC, TWNK, HSPA9, DBT, CPS1, PRORP, HADHA, POLG, HADHB, SUPV3L1, LOC101095941, CLPX, SHMT2, TEFM, POLG2, VDAC2, TRMT10C, DNAJA3, DHX30, TFB2M, FASTKD2, ELAC2	2275	39	11935	1.08462e-05
GOTERM_CC_FAT	GO:0042645~mitochondrial nucleoid	23	SSBP1, LRPPRC, TWNK, HSPA9, DBT, CPS1, PRORP, HADHA, POLG, HADHB, SUPV3L1, LOC101095941, CLPX, SHMT2, TEFM, POLG2, VDAC2, TRMT10C, DNAJA3, DHX30, TFB2M, FASTKD2, ELAC2	2275	39	11935	1.08462e-05
Annotation Cluster 12	Enrichment Score: 6.5239090646386835
Category	Term	Count	Genes	List Total	Pop Hits	Pop Total	FDR
GOTERM_BP_FAT	GO:0006066~alcohol metabolic process	65	SC5D, SPHK2, TM7SF2, SGPP1, SMPD1, CFTR, PLCG2, HSD17B7, PPIP5K1, NSDHL, TPI1, SULT1B1, BICD2, SPTLC2, PLPP2, ERLIN2, PIP4P1, FDX1, SQLE, ACER3, SPTSSA, SREBF1, FDXR, LOC101100387, LDLR, INSIG2, IDI1, RDH11, PGP, GBA2, CUBN, NAAA, ITPK1, HMGCS1, LSS, PCK2, STAR, GDE1, NUDT10, ASAH2, PECR, LPCAT3, LIPE, SCARB1, HMGCR, SCAP, BPNT2, LHCGR, RBP1, COQ3, PTK2B, G6PD, GDPD1, EBP, INSIG1, DHCR7, ADH5, SU…	2472	175	13645	1.39133e-06
GOTERM_BP_FAT	GO:1901615~organic hydroxy compound metabolic process	96	SC5D, SPHK2, TM7SF2, SGPP1, PDXK, SMPD1, PDE1B, CFTR, SLC1A1, PLCG2, HSD17B7, MSMO1, SLC37A4, COMT, PPIP5K1, NSDHL, TPI1, SULT1B1, BICD2, SPTLC2, PLPP2, ERLIN2, STARD4, CACNA1H, PIP4P1, FDX1, SQLE, ACER3, SPTSSA, TRPC1, SREBF1, PNPO, FDXR, LOC101100387, LDLR, DIO1, LDHD, INSIG2, IDI1, RDH11, SLCO1C1, AMACR, PGP, GBA2, CUBN, GPR37, NAAA, ITPK1, HMGCS1, TOMT, BMP2, LSS, CDH3, PCK2, STAR, GDE1, NUDT…	2472	298	13645	1.39133e-06
GOTERM_BP_FAT	GO:0016126~sterol biosynthetic process	21	ERLIN2, SCAP, SC5D, TM7SF2, SQLE, HMGCS1, G6PD, LSS, CFTR, EBP, SREBF1, HSD17B7, INSIG1, DHCR7, MSMO1, DHCR24, MVD, INSIG2, IDI1, FDFT1, HMGCR	2472	32	13645	6.73076e-06
GOTERM_BP_FAT	GO:0008203~cholesterol metabolic process	33	GBA2, SC5D, CUBN, TM7SF2, HMGCS1, SMPD1, LSS, CFTR, STAR, HSD17B7, LPCAT3, LIPE, NSDHL, SCARB1, HMGCR, ERLIN2, SCAP, PIP4P1, FDX1, SQLE, G6PD, EBP, FDXR, SREBF1, INSIG1, DHCR7, LDLR, NFE2L1, MVD, INSIG2, DHCR24, IDI1, FDFT1	2472	69	13645	1.28398e-05
GOTERM_BP_FAT	GO:0006695~cholesterol biosynthetic process	19	ERLIN2, SCAP, SC5D, TM7SF2, HMGCS1, G6PD, LSS, CFTR, EBP, SREBF1, HSD17B7, INSIG1, DHCR7, DHCR24, MVD, INSIG2, IDI1, FDFT1, HMGCR	2472	28	13645	1.61951e-05
GOTERM_BP_FAT	GO:1902653~secondary alcohol biosynthetic process	19	ERLIN2, SCAP, SC5D, TM7SF2, HMGCS1, G6PD, LSS, CFTR, EBP, SREBF1, HSD17B7, INSIG1, DHCR7, DHCR24, MVD, INSIG2, IDI1, FDFT1, HMGCR	2472	28	13645	1.61951e-05
GOTERM_BP_FAT	GO:1902652~secondary alcohol metabolic process	33	GBA2, SC5D, CUBN, TM7SF2, HMGCS1, SMPD1, LSS, CFTR, STAR, HSD17B7, LPCAT3, LIPE, NSDHL, SCARB1, HMGCR, ERLIN2, SCAP, PIP4P1, FDX1, SQLE, G6PD, EBP, FDXR, SREBF1, INSIG1, DHCR7, LDLR, NFE2L1, MVD, INSIG2, DHCR24, IDI1, FDFT1	2472	70	13645	1.7904e-05
GOTERM_BP_FAT	GO:0016125~sterol metabolic process	35	GBA2, SC5D, CUBN, TM7SF2, HMGCS1, SMPD1, LSS, CFTR, STAR, HSD17B7, MSMO1, LPCAT3, LIPE, NSDHL, SCARB1, HMGCR, ERLIN2, SCAP, PIP4P1, FDX1, SQLE, G6PD, EBP, FDXR, SREBF1, CYP51A1, INSIG1, DHCR7, LDLR, NFE2L1, MVD, INSIG2, DHCR24, IDI1, FDFT1	2472	78	13645	2.67794e-05
GOTERM_BP_FAT	GO:0046165~alcohol biosynthetic process	33	PGP, SC5D, SPHK2, TM7SF2, HMGCS1, LSS, CFTR, PCK2, PLCG2, HSD17B7, ASAH2, LPCAT3, PPIP5K1, BICD2, SPTLC2, HMGCR, ERLIN2, SCAP, LHCGR, PTK2B, ACER3, SPTSSA, G6PD, EBP, SREBF1, INSIG1, DHCR7, ITPKA, MVD, INSIG2, DHCR24, IDI1, FDFT1	2472	81	13645	0.000633451
GOTERM_BP_FAT	GO:1901617~organic hydroxy compound biosynthetic process	49	SC5D, SPHK2, TM7SF2, PDXK, CFTR, PLCG2, HSD17B7, MSMO1, PPIP5K1, BICD2, SPTLC2, ERLIN2, STARD4, CACNA1H, SQLE, ACER3, SPTSSA, TRPC1, SREBF1, PNPO, INSIG2, IDI1, PGP, GPR37, HMGCS1, BMP2, LSS, CDH3, PCK2, STAR, ASAH2, LPCAT3, HMGCR, SCAP, LHCGR, OPN3, GIPC1, PTK2B, G6PD, EBP, HSD17B3, CITED1, INSIG1, DHCR7, ITPKA, MVD, DHCR24, CYP19A1, FDFT1	2472	142	13645	0.000633959
GOTERM_BP_FAT	GO:0008202~steroid metabolic process	58	SC5D, TM7SF2, SMPD1, CFTR, SGPL1, HSD17B7, MSMO1, SLC37A4, PDE8B, NSDHL, HSD17B4, SULT1B1, ERLIN2, STARD4, CACNA1H, RDH16, PIP4P1, FDX1, SQLE, SREBF1, FDXR, LDLR, HSD17B14, INSIG2, IDI1, AMACR, GBA2, CHST10, CUBN, HMGCS1, BMP2, LSS, STAR, LPCAT3, LIPE, SCARB1, HMGCR, SCAP, EPHX2, LHCGR, NPC1, CYP3A132, NR5A2, HSD3B2, G6PD, SCNN1B, EBP, HSD17B3, CYP51A1, HSD11B2, INSIG1, DHCR7, SCP2, NFE2L1, MVD, …	2472	185	13645	0.00192174
GOTERM_BP_FAT	GO:0006694~steroid biosynthetic process	33	SC5D, TM7SF2, HMGCS1, BMP2, LSS, CFTR, STAR, HSD17B7, MSMO1, LPCAT3, PDE8B, NSDHL, HMGCR, ERLIN2, SCAP, STARD4, CACNA1H, LHCGR, SQLE, HSD3B2, G6PD, EBP, SREBF1, HSD17B3, INSIG1, DHCR7, SCP2, MVD, INSIG2, DHCR24, CYP19A1, IDI1, FDFT1	2472	96	13645	0.0177126
Annotation Cluster 13	Enrichment Score: 5.597866516970209
Category	Term	Count	Genes	List Total	Pop Hits	Pop Total	FDR
GOTERM_BP_FAT	GO:0006399~tRNA metabolic process	59	EXOSC7, AARS1, ELP2, POLR2L, TRMT112, SSB, PUSL1, RARS2, POP7, MTO1, YARS1, WARS2, MTFMT, IARS1, PRORP, DARS2, RPP25, PUS7, DARS1, CLP1, TARS2, WDR4, GATB, METTL1, VARS2, TRMT61B, KARS1, ALKBH1, EPRS1, DUS2, SEPSECS, RPUSD4, RTRAF, THG1L, RPP25L, TRMT10C, EARS2, ELP5, TRMT5, CDK5RAP1, WDR6, ELAC2, NSUN3, PUS1, MARS2, HARS2, TPRKB, URM1, VARS1, TRPT1, TRMT6, SARS2, RPP40, DALRD3, NARS2, OSGEP, CD4…	2472	150	13645	7.47843e-07
GOTERM_BP_FAT	GO:0009451~RNA modification	43	FTSJ3, METTL3, AARS1, NHP2, METTL1, RPUSD3, TRMT61B, ALKBH1, ELP2, NAF1, RPUSD1, DUS2, TRMT112, PUSL1, RPUSD4, THG1L, EMG1, TRMT10C, MTO1, ELP5, TRUB2, CDK5RAP1, TRMT5, BUD23, NSUN3, WDR6, PUS1, PUS7L, NOP10, MTFMT, RPUSD2, TPRKB, URM1, TRMT6, PUS7, DKC1, TFB2M, OSGEP, NOP2, CD4H9orf64, DIMT1, GTPBP3, WDR4	2472	121	13645	0.00112054
GOTERM_BP_FAT	GO:0008033~tRNA processing	37	AARS1, METTL1, TRMT61B, ALKBH1, ELP2, DUS2, TRMT112, SSB, PUSL1, RPUSD4, RTRAF, POP7, THG1L, RPP25L, TRMT10C, MTO1, ELP5, CDK5RAP1, TRMT5, ELAC2, NSUN3, WDR6, PUS1, MTFMT, PRORP, TPRKB, RPP25, URM1, TRPT1, TRMT6, RPP40, PUS7, CLP1, OSGEP, CD4H9orf64, GTPBP3, WDR4	2472	100	13645	0.00179424
GOTERM_BP_FAT	GO:0006400~tRNA modification	27	AARS1, METTL1, TRMT61B, ALKBH1, ELP2, DUS2, TRMT112, PUSL1, RPUSD4, THG1L, TRMT10C, MTO1, ELP5, CDK5RAP1, TRMT5, NSUN3, WDR6, PUS1, MTFMT, TPRKB, URM1, TRMT6, PUS7, OSGEP, CD4H9orf64, GTPBP3, WDR4	2472	70	13645	0.00997612
Annotation Cluster 14	Enrichment Score: 5.375222044733445
Category	Term	Count	Genes	List Total	Pop Hits	Pop Total	FDR
GOTERM_BP_FAT	GO:0006101~citrate metabolic process	18	ACO2, DLST, ACLY, SDHB, DHTKD1, SUCLG1, SDHAF2, MDH1, CS, SUCLA2, SUCLG2, SDHD, MDH1B, IREB2, MDH2, IDH2, OGDHL, IDH1	2472	26	13645	2.38597e-05
GOTERM_BP_FAT	GO:0072350~tricarboxylic acid metabolic process	19	ACO2, DLST, ACLY, ASS1, SDHB, DHTKD1, SUCLG1, SDHAF2, MDH1, CS, SUCLA2, SUCLG2, SDHD, MDH1B, IREB2, MDH2, IDH2, OGDHL, IDH1	2472	29	13645	2.96535e-05
GOTERM_BP_DIRECT	GO:0006099~tricarboxylic acid cycle	17	ACO2, DLST, SDHB, DHTKD1, SUCLG1, SDHAF2, MDH1, CS, SUCLA2, SUCLG2, SDHD, MDH1B, IREB2, MDH2, IDH2, OGDHL, IDH1	2485	25	13740	0.0007812
GOTERM_BP_FAT	GO:0006099~tricarboxylic acid cycle	17	ACO2, DLST, SDHB, DHTKD1, SUCLG1, SDHAF2, MDH1, CS, SUCLA2, SUCLG2, SDHD, MDH1B, IREB2, MDH2, IDH2, OGDHL, IDH1	2472	25	13645	7.64538e-05
KEGG_PATHWAY	fca00020:Citrate cycle (TCA cycle)	17	ACO2, DLST, ACLY, SDHB, SUCLG1, PCK2, MDH1, CS, SUCLA2, SUCLG2, SDHD, DLD, MDH2, IDH2, OGDHL, IDH1, PDHB	1348	29	6570	0.00129583
UP_KW_BIOLOGICAL_PROCESS	KW-0816~Tricarboxylic acid cycle	8	SUCLG2, SDHD, DLST, SDHB, SUCLG1, MDH2, MDH1, IDH1	648	9	3364	0.00764673
GOTERM_BP_FAT	GO:0009060~aerobic respiration	18	ACO2, DLST, SDHB, COX10, DHTKD1, SUCLG1, SDHAF2, MDH1, CS, SUCLA2, SUCLG2, SDHD, MDH1B, IREB2, MDH2, IDH2, OGDHL, IDH1	2472	41	13645	0.027887
Annotation Cluster 15	Enrichment Score: 5.21056647613819
Category	Term	Count	Genes	List Total	Pop Hits	Pop Total	FDR
GOTERM_BP_FAT	GO:0070129~regulation of mitochondrial translation	19	FASTKD3, LRPPRC, RPUSD3, ALKBH1, NGRN, MRPS27, TACO1, MTG2, MTG1, RCC1L, RPUSD4, SHMT2, TRMT10C, TSFM, TRUB2, CDK5RAP1, FASTKD2, MALSU1, NSUN3	2472	24	13645	6.4352e-07
GOTERM_BP_DIRECT	GO:0070131~positive regulation of mitochondrial translation	10	RCC1L, FASTKD3, RPUSD4, RPUSD3, TRMT10C, NGRN, MRPS27, TRUB2, CDK5RAP1, FASTKD2	2485	15	13740	0.171718
GOTERM_BP_FAT	GO:0070131~positive regulation of mitochondrial translation	10	RCC1L, FASTKD3, RPUSD4, RPUSD3, TRMT10C, NGRN, MRPS27, TRUB2, CDK5RAP1, FASTKD2	2472	15	13645	0.0244916
Annotation Cluster 16	Enrichment Score: 5.1635176689820685
Category	Term	Count	Genes	List Total	Pop Hits	Pop Total	FDR
GOTERM_BP_FAT	GO:0016126~sterol biosynthetic process	21	ERLIN2, SCAP, SC5D, TM7SF2, SQLE, HMGCS1, G6PD, LSS, CFTR, EBP, SREBF1, HSD17B7, INSIG1, DHCR7, MSMO1, DHCR24, MVD, INSIG2, IDI1, FDFT1, HMGCR	2472	32	13645	6.73076e-06
GOTERM_BP_DIRECT	GO:0016126~sterol biosynthetic process	10	DHCR7, MSMO1, INSIG1, SC5D, TM7SF2, SQLE, INSIG2, EBP, FDFT1, HMGCR	2485	12	13740	0.0255555
KEGG_PATHWAY	fca00100:Steroid biosynthesis	12	HSD17B7, CYP51A1, DHCR7, MSMO1, SC5D, TM7SF2, SQLE, NSDHL, LSS, DHCR24, EBP, FDFT1	1348	19	6570	0.00829606
Annotation Cluster 17	Enrichment Score: 5.102348522708368
Category	Term	Count	Genes	List Total	Pop Hits	Pop Total	FDR
GOTERM_CC_FAT	GO:0015935~small ribosomal subunit	38	RPS2, MRPS17, MRPS16, MRPS12, RPS12, MRPS15, MRPS18C, RPS20, RPS3, RPS18, RPS6, MRPS35, Ribosomal_S5|Ribosomal_S5_C|Ribosomal_S5_D2-typ_fold|Ribosomal_S5_D2-typ_fold_subgr|, MRPS5, DNAJC9, MRPS18A, CAMK2A, EIF2A, MRPS7, RPS9, RPS27A, RPS3A, RPS10, MRPS28, MRPS27, RPS25, MCTS1, MRPS9, LOC109494275|RPS15A|, RPS26, MRPS22, FAU, RPSA, RPS8, DDX3X, RPS5, RPS13, MRPS14	2275	77	11935	5.23718e-07
GOTERM_CC_DIRECT	GO:0022627~cytosolic small ribosomal subunit	22	EIF2A, RPS2, RPS9, RPS27A, RPS10, RPS3A, RPS12, RPS25, MCTS1, RPS20, RPS3, LOC109494275|RPS15A|, RPS26, FAU, RPS6, Ribosomal_S5|Ribosomal_S5_C|Ribosomal_S5_D2-typ_fold|Ribosomal_S5_D2-typ_fold_subgr|, RPSA, RPS8, DDX3X, RPS5, RPS13, CAMK2A	2650	53	14780	0.00962865
GOTERM_CC_FAT	GO:0022627~cytosolic small ribosomal subunit	22	EIF2A, RPS2, RPS9, RPS27A, RPS10, RPS3A, RPS12, RPS25, MCTS1, RPS20, RPS3, LOC109494275|RPS15A|, RPS26, FAU, RPS6, Ribosomal_S5|Ribosomal_S5_C|Ribosomal_S5_D2-typ_fold|Ribosomal_S5_D2-typ_fold_subgr|, RPSA, RPS8, DDX3X, RPS5, RPS13, CAMK2A	2275	53	11935	0.0108739
Annotation Cluster 18	Enrichment Score: 4.872518761790462
Category	Term	Count	Genes	List Total	Pop Hits	Pop Total	FDR
GOTERM_BP_FAT	GO:0042255~ribosome assembly	27	MRTO4, EIF6, NGRN, MTERF4, MRPL22, C1QBP, FASTKD2, TRAF7, CAMK2A, EIF2A, MRPS7, RPL10, RPLP0, ERAL1, RPL23A, RPL6, Ribosomal_L10e|Ribosomal_L10e/L16|Ribosomal_L10e/L16_sf|, RPL3, NLE1, RPSA, BOP1, DHX30, ABT1, DDX3X, RPS5, NOP2, RPL24	2472	53	13645	4.21618e-05
GOTERM_BP_FAT	GO:0000027~ribosomal large subunit assembly	14	MRTO4, RPL10, RPLP0, RPL23A, RPL6, Ribosomal_L10e|Ribosomal_L10e/L16|Ribosomal_L10e/L16_sf|, RPL3, NLE1, BOP1, DHX30, FASTKD2, TRAF7, NOP2, RPL24	2472	23	13645	0.00400535
GOTERM_BP_DIRECT	GO:0000027~ribosomal large subunit assembly	12	RPL6, Ribosomal_L10e|Ribosomal_L10e/L16|Ribosomal_L10e/L16_sf|, RPL3, MRTO4, RPL10, NLE1, RPLP0, BOP1, RPL23A, TRAF7, NOP2, RPL24	2485	20	13740	0.124051
Annotation Cluster 19	Enrichment Score: 4.749096076138707
Category	Term	Count	Genes	List Total	Pop Hits	Pop Total	FDR
GOTERM_CC_DIRECT	GO:0005763~mitochondrial small ribosomal subunit	15	MRPS7, MRPS17, MRPS16, MRPS12, MRPS28, MRPS15, MRPS27, MRPS18C, MRPS9, MRPS22, MRPS35, MRPS5, DNAJC9, MRPS18A, MRPS14	2650	24	14780	0.000941204
GOTERM_CC_FAT	GO:0005763~mitochondrial small ribosomal subunit	15	MRPS7, MRPS17, MRPS16, MRPS12, MRPS28, MRPS15, MRPS27, MRPS18C, MRPS9, MRPS22, MRPS35, MRPS5, DNAJC9, MRPS18A, MRPS14	2275	24	11935	0.000766534
GOTERM_CC_FAT	GO:0000314~organellar small ribosomal subunit	15	MRPS7, MRPS17, MRPS16, MRPS12, MRPS28, MRPS15, MRPS27, MRPS18C, MRPS9, MRPS22, MRPS35, MRPS5, DNAJC9, MRPS18A, MRPS14	2275	24	11935	0.000766534
Annotation Cluster 20	Enrichment Score: 4.701993547091921
Category	Term	Count	Genes	List Total	Pop Hits	Pop Total	FDR
GOTERM_BP_FAT	GO:0007031~peroxisome organization	21	SEC16B, PEX5L, PEX1, RAB8B, PEX14, PEX11B, PEX7, PEX11A, FGD4, PEX16, LONP2, HACL1, ABCD1, SCP2, PEX5, PEX6, PEX19, PEX13, ABCD4, PEX10, PEX3	2472	32	13645	6.73076e-06
GOTERM_CC_FAT	GO:0042579~microbody	42	AMACR, CRAT, TYSND1, PEX11A, FGD4, LONP2, HACL1, SOD1, E2F1, TMEM135, PEX5, RIDA, PECR, IDE, HSD17B4, PEX6, SOD_Cu/Zn_BS|SOD_Cu/Zn_/chaperone|SOD_Cu_Zn_dom|SOD-like_Cu/Zn_dom_sf|, ABCD4, IDH1, PEX10, HMGCR, EPHX2, PEX1, PEX5L, HSDL2, RAB8B, MYH11, PEX14, PEX11B, PEX7, PEX16, HAO2, ABCD1, SCP2, ECI2, NUDT7, SLC25A17, PEX19, PEX13, IDH2, IDI1, PEX3	2275	95	11935	3.29585e-06
GOTERM_CC_FAT	GO:0005777~peroxisome	42	AMACR, CRAT, TYSND1, PEX11A, FGD4, LONP2, HACL1, SOD1, E2F1, TMEM135, PEX5, RIDA, PECR, IDE, HSD17B4, PEX6, SOD_Cu/Zn_BS|SOD_Cu/Zn_/chaperone|SOD_Cu_Zn_dom|SOD-like_Cu/Zn_dom_sf|, ABCD4, IDH1, PEX10, HMGCR, EPHX2, PEX1, PEX5L, HSDL2, RAB8B, MYH11, PEX14, PEX11B, PEX7, PEX16, HAO2, ABCD1, SCP2, ECI2, NUDT7, SLC25A17, PEX19, PEX13, IDH2, IDI1, PEX3	2275	95	11935	3.29585e-06
GOTERM_BP_FAT	GO:0043574~peroxisomal transport	14	PEX5L, PEX1, RAB8B, PEX14, PEX7, PEX16, LONP2, HACL1, PEX5, PEX6, PEX19, PEX13, PEX10, PEX3	2472	19	13645	0.000268982
GOTERM_BP_FAT	GO:0006625~protein targeting to peroxisome	14	PEX5L, PEX1, RAB8B, PEX14, PEX7, PEX16, LONP2, HACL1, PEX5, PEX6, PEX19, PEX13, PEX10, PEX3	2472	19	13645	0.000268982
GOTERM_BP_FAT	GO:0072662~protein localization to peroxisome	14	PEX5L, PEX1, RAB8B, PEX14, PEX7, PEX16, LONP2, HACL1, PEX5, PEX6, PEX19, PEX13, PEX10, PEX3	2472	19	13645	0.000268982
GOTERM_BP_FAT	GO:0072663~establishment of protein localization to peroxisome	14	PEX5L, PEX1, RAB8B, PEX14, PEX7, PEX16, LONP2, HACL1, PEX5, PEX6, PEX19, PEX13, PEX10, PEX3	2472	19	13645	0.000268982
KEGG_PATHWAY	fca04146:Peroxisome	33	AMACR, CRAT, PEX11A, ECH1, HACL1, PEX5, PECR, HSD17B4, PEX6, ABCD4, NUDT19, IDH1, PEX10, SOD2, PGAM5|PXMP2|, EPHX2, PEX1, PEX5L, PEX14, PEX11B, PEX7, PEX16, HAO2, ABCD1, SCP2, ECI2, NUDT7, SLC25A17, ACSL4, PEX19, PEX13, IDH2, PEX3	1348	77	6570	0.000703398
GOTERM_BP_FAT	GO:0044743~protein transmembrane import into intracellular organelle	22	AIFM1, PEX5L, GRPEL1, PEX1, RAB8B, PEX14, TOMM7, PEX7, PEX16, LONP2, TIMM44, AGK, PEX5, TOMM40, HSPD1, DNAJC15, TIMM22, PEX6, PEX19, PEX13, PEX10, PEX3	2472	49	13645	0.00475505
GOTERM_CC_FAT	GO:0044438~microbody part	21	PEX5L, PEX1, RAB8B, PEX14, PEX11B, PEX7, PEX11A, PEX16, LONP2, HAO2, ABCD1, E2F1, PEX5, IDE, SLC25A17, PEX6, PEX19, PEX13, ABCD4, HMGCR, PEX3	2275	44	11935	0.00176822
GOTERM_CC_FAT	GO:0044439~peroxisomal part	21	PEX5L, PEX1, RAB8B, PEX14, PEX11B, PEX7, PEX11A, PEX16, LONP2, HAO2, ABCD1, E2F1, PEX5, IDE, SLC25A17, PEX6, PEX19, PEX13, ABCD4, HMGCR, PEX3	2275	44	11935	0.00176822
GOTERM_CC_DIRECT	GO:0005778~peroxisomal membrane	15	PEX5L, PEX1, RAB8B, PEX14, PEX11B, PEX11A, PEX16, ABCD1, E2F1, PEX5, PEX6, PEX19, PEX13, ABCD4, HMGCR	2650	27	14780	0.00509756
GOTERM_BP_FAT	GO:0016558~protein import into peroxisome matrix	10	PEX5L, PEX1, PEX5, PEX14, PEX6, PEX7, PEX13, LONP2, PEX16, PEX10	2472	14	13645	0.013096
GOTERM_BP_FAT	GO:0065002~intracellular protein transmembrane transport	25	AIFM1, GRPEL1, TOMM7, LONP2, PEX5, HSPD1, DNAJC15, PEX6, PEX10, AKT2, PEX1, PEX5L, RAB8B, PEX14, PEX7, SEC61G, PEX16, TIMM44, AGK, HSPA5, TOMM40, TIMM22, PEX19, PEX13, PEX3	2472	64	13645	0.014458
GOTERM_BP_FAT	GO:0071806~protein transmembrane transport	25	AIFM1, GRPEL1, TOMM7, LONP2, PEX5, HSPD1, DNAJC15, PEX6, PEX10, AKT2, PEX1, PEX5L, RAB8B, PEX14, PEX7, SEC61G, PEX16, TIMM44, AGK, HSPA5, TOMM40, TIMM22, PEX19, PEX13, PEX3	2472	67	13645	0.0283423
GOTERM_CC_FAT	GO:0005778~peroxisomal membrane	17	PEX5L, PEX1, RAB8B, PEX14, PEX11B, PEX11A, PEX16, ABCD1, E2F1, PEX5, SLC25A17, PEX6, PEX19, PEX13, ABCD4, HMGCR, PEX3	2275	36	11935	0.0110445
GOTERM_CC_FAT	GO:0031903~microbody membrane	17	PEX5L, PEX1, RAB8B, PEX14, PEX11B, PEX11A, PEX16, ABCD1, E2F1, PEX5, SLC25A17, PEX6, PEX19, PEX13, ABCD4, HMGCR, PEX3	2275	36	11935	0.0110445
GOTERM_CC_DIRECT	GO:0005777~peroxisome	23	AMACR, EPHX2, HSDL2, MYH11, CRAT, TYSND1, FGD4, HACL1, HAO2, SOD1, SCP2, TMEM135, RIDA, PECR, IDE, ECI2, NUDT7, HSD17B4, SOD_Cu/Zn_BS|SOD_Cu/Zn_/chaperone|SOD_Cu_Zn_dom|SOD-like_Cu/Zn_dom_sf|, IDH2, IDI1, IDH1, PEX10	2650	60	14780	0.0208227
GOTERM_BP_DIRECT	GO:0016558~protein import into peroxisome matrix	6	PEX1, PEX6, PEX7, LONP2, PEX16, PEX10	2485	9	13740	0.998762
Annotation Cluster 21	Enrichment Score: 4.599626141395092
Category	Term	Count	Genes	List Total	Pop Hits	Pop Total	FDR
GOTERM_BP_FAT	GO:0006637~acyl-CoA metabolic process	27	MCEE, DLST, HMGCS1, SUCLA2, SUCLG2, ELOVL5, ACOT7, HSD17B4, NUDT19, PDHB, DGAT2, ELOVL6, ACSM3, ACSM4, THEM5, ACLY, ELOVL4, FITM2, ACACA, PDK1, GPAM, ACOT11, ABCD1, NUDT7, ACSL4, MVD, DGAT1	2472	63	13645	0.00174154
GOTERM_BP_FAT	GO:0035383~thioester metabolic process	27	MCEE, DLST, HMGCS1, SUCLA2, SUCLG2, ELOVL5, ACOT7, HSD17B4, NUDT19, PDHB, DGAT2, ELOVL6, ACSM3, ACSM4, THEM5, ACLY, ELOVL4, FITM2, ACACA, PDK1, GPAM, ACOT11, ABCD1, NUDT7, ACSL4, MVD, DGAT1	2472	63	13645	0.00174154
GOTERM_BP_FAT	GO:0035337~fatty-acyl-CoA metabolic process	13	DGAT2, ELOVL6, THEM5, ELOVL4, FITM2, ELOVL5, ABCD1, ACOT7, NUDT7, HSD17B4, ACSL4, NUDT19, DGAT1	2472	21	13645	0.00621816
Annotation Cluster 22	Enrichment Score: 4.452859760393606
Category	Term	Count	Genes	List Total	Pop Hits	Pop Total	FDR
UP_KW_MOLECULAR_FUNCTION	KW-0436~Ligase	36	AARS1, CAD, VARS2, KARS1, PCCB, EPRS1, SUCLG1, RTCA, SUCLA2, SUCLG2, CTPS1, RARS2, MTHFD1L, EARS2, YARS1, MCCC1, WARS2, IARS1, AACS, ACACA, ASS1, CPS1, DARS2, GCLC, ADSS1, MCCC2, MARS2, UBA3, HARS2, VARS1, SARS2, NARS2, DARS1, TARS2, YARS2, GATB	984	80	5095	1.16481e-05
GOTERM_BP_FAT	GO:0043038~amino acid activation	21	WARS2, AARS1, IARS1, VARS2, KARS1, AASDH, EPRS1, DARS2, MARS2, RARS2, HARS2, VARS1, SARS2, EARS2, NARS2, DALRD3, YARS1, DARS1, TARS2, GATB, YARS2	2472	44	13645	0.00281037
GOTERM_BP_FAT	GO:0043039~tRNA aminoacylation	20	WARS2, AARS1, IARS1, VARS2, KARS1, EPRS1, DARS2, MARS2, RARS2, HARS2, VARS1, SARS2, EARS2, NARS2, DALRD3, YARS1, DARS1, TARS2, GATB, YARS2	2472	43	13645	0.00617
GOTERM_MF_FAT	GO:0004812~aminoacyl-tRNA ligase activity	19	WARS2, AARS1, IARS1, VARS2, KARS1, EPRS1, DARS2, MARS2, RARS2, HARS2, VARS1, SARS2, EARS2, NARS2, DALRD3, YARS1, DARS1, TARS2, YARS2	2320	40	12906	0.00807589
GOTERM_MF_FAT	GO:0016875~ligase activity, forming carbon-oxygen bonds	19	WARS2, AARS1, IARS1, VARS2, KARS1, EPRS1, DARS2, MARS2, RARS2, HARS2, VARS1, SARS2, EARS2, NARS2, DALRD3, YARS1, DARS1, TARS2, YARS2	2320	40	12906	0.00807589
GOTERM_MF_FAT	GO:0016876~ligase activity, forming aminoacyl-tRNA and related compounds	19	WARS2, AARS1, IARS1, VARS2, KARS1, EPRS1, DARS2, MARS2, RARS2, HARS2, VARS1, SARS2, EARS2, NARS2, DALRD3, YARS1, DARS1, TARS2, YARS2	2320	40	12906	0.00807589
GOTERM_BP_FAT	GO:0006418~tRNA aminoacylation for protein translation	19	WARS2, AARS1, IARS1, VARS2, KARS1, EPRS1, DARS2, MARS2, RARS2, HARS2, VARS1, SARS2, EARS2, NARS2, DALRD3, YARS1, DARS1, TARS2, YARS2	2472	40	13645	0.00678018
KEGG_PATHWAY	fca00970:Aminoacyl-tRNA biosynthesis	21	WARS2, AARS1, MTFMT, IARS1, VARS2, KARS1, EPRS1, DARS2, SEPSECS, MARS2, RARS2, HARS2, VARS1, SARS2, EARS2, NARS2, YARS1, DARS1, TARS2, GATB, YARS2	1348	43	6570	0.00299577
Annotation Cluster 23	Enrichment Score: 4.402470318288023
Category	Term	Count	Genes	List Total	Pop Hits	Pop Total	FDR
GOTERM_BP_FAT	GO:0019637~organophosphate metabolic process	215	SLC4A4, NT5C3A, NDUFAF1, ATP5PF, INPP5F, TP53I3, SHMT2, TPI1, GPAT3, PGLS, UPP1, PRDX6, HCN3, LOC101081808, PLPPR4, LDLR, LOC768284, COX7A2, NUDT2, PIGG, NT5C, KARS1, PAPSS2, ENTPD7, LGR4, HADHA, CYC1, MDH1, PGS1, PDE4A, HSPA8, DUT, PLD1, VAPA, PHB2, BPNT2, DPYD, CPS1, ATP5F1A, PGM3, PLA2G15, TAFAZZIN, INPP5E, ITPKA, IDH2, HIF1A, NDUFS2, SPHK2, SMPD1, UCK1, PIGV, NADK2, AK2, PPIP5K1, PDE8B, SULT1…	2472	788	13645	3.20505e-08
GOTERM_BP_FAT	GO:0009117~nucleotide metabolic process	126	SLC4A4, OLA1, ITPA, NT5C3A, NDUFAF1, ATP5PF, KMO, TP53I3, SHMT2, ACOT7, TREX1, TPI1, PGLS, IDH1, UPP1, GNAI3, HKDC1, HCN3, LOC101081808, SDHAF2, GPD1L, LOC768284, UQCC3, COX7A2, NUDT2, NT5C, PAPSS2, KARS1, EIF6, ENTPD7, PRELID3B, LGR4, PGK1, NDUFA10, CYC1, UQCRFS1, MDH1, PPIF, ATP5F1D, PDE4A, HSPA8, DUT, CMPK1, FLAD1, COASY, DPYD, LHCGR, GMPR, G6PD, COX7B, NAMPT, SLC25A33, ATP5F1A, GUCY2C, NT5C3B…	2472	429	13645	2.36222e-06
GOTERM_BP_FAT	GO:0055086~nucleobase-containing small molecule metabolic process	133	SLC4A4, OLA1, ITPA, NT5C3A, NDUFAF1, ATP5PF, KMO, TP53I3, SHMT2, ACOT7, ALDH6A1, TREX1, TPI1, PGLS, IDH1, UPP1, GNAI3, HKDC1, HCN3, LOC101081808, SDHAF2, GPD1L, LOC768284, UQCC3, COX7A2, NUDT2, NT5C, PAPSS2, KARS1, EIF6, ENTPD7, PRELID3B, LGR4, PGK1, NDUFA10, CYC1, UQCRFS1, MDH1, PPIF, ATP5F1D, ENTPD6, PDE4A, HSPA8, DUT, CMPK1, FLAD1, COASY, DPYD, LHCGR, CPS1, GMPR, G6PD, COX7B, NAMPT, SLC25A33, …	2472	461	13645	2.82377e-06
GOTERM_BP_FAT	GO:0006753~nucleoside phosphate metabolic process	127	SLC4A4, OLA1, ITPA, NT5C3A, NDUFAF1, ATP5PF, KMO, TP53I3, SHMT2, ACOT7, TREX1, TPI1, PGLS, IDH1, UPP1, GNAI3, HKDC1, HCN3, LOC101081808, SDHAF2, GPD1L, LOC768284, UQCC3, COX7A2, NUDT2, NT5C, PAPSS2, KARS1, EIF6, ENTPD7, PRELID3B, LGR4, PGK1, NDUFA10, CYC1, UQCRFS1, MDH1, PPIF, ATP5F1D, ENTPD6, PDE4A, HSPA8, DUT, CMPK1, FLAD1, COASY, DPYD, LHCGR, GMPR, G6PD, COX7B, NAMPT, SLC25A33, ATP5F1A, GUCY2C…	2472	436	13645	3.2436e-06
GOTERM_BP_FAT	GO:0009141~nucleoside triphosphate metabolic process	70	SLC4A4, OLA1, ITPA, SPHK2, DGUOK, NDUFS2, NDUFAF1, UCK1, ATP5PB, ATP5PF, VCP, SHMT2, AK2, GPI, DTYMK, TREX1, TPI1, GNAI3, NUDT15, HKDC1, HCN3, LOC101081808, NME1, SDHAF2, SDHD, UCK2, TIGAR, NDUFV3, UQCC3, COX7A2, GAPDH, NUDT2, FOXK2, ATP5MC2, ALDOA, CDK1, GPHN, CAD, EIF6, ENTPD7, PRELID3B, NME4, PGK1, BID, NDUFA10, UQCRFS1, CYC1, AK3, CTPS1, PPIF, ATP5F1D, CLPX, PARP1, ATP5MC3, HSPA8, DUT, DNAJC1…	2472	243	13645	0.00461126
GOTERM_BP_FAT	GO:0019693~ribose phosphate metabolic process	95	SLC4A4, OLA1, ITPA, SPHK2, NDUFS2, PANK4, NDUFAF1, UCK1, ATP5PB, ATP5PF, VCP, SHMT2, AK2, PDE8B, GPI, ACOT7, TREX1, TPI1, PGLS, SULT1B1, UPP1, GNAI3, HKDC1, HCN3, LOC101081808, NME1, SDHAF2, SDHD, UCK2, TIGAR, LOC768284, DHODH, NDUFV3, UQCC3, NUDT7, COX7A2, GAPDH, NUDT2, FOXK2, ATP5MC2, ALDOA, CDK1, GPHN, NT5C, CAD, PAPSS2, PRPSAP2, EIF6, ENTPD7, PRELID3B, NME4, LGR4, PGK1, BID, NDUFA10, UQCRFS1,…	2472	356	13645	0.0050831
GOTERM_BP_FAT	GO:0009199~ribonucleoside triphosphate metabolic process	65	SLC4A4, OLA1, ITPA, SPHK2, NDUFS2, NDUFAF1, UCK1, ATP5PB, ATP5PF, VCP, SHMT2, AK2, GPI, TREX1, TPI1, GNAI3, HKDC1, HCN3, LOC101081808, NME1, SDHAF2, SDHD, UCK2, TIGAR, NDUFV3, UQCC3, COX7A2, GAPDH, NUDT2, FOXK2, ATP5MC2, ALDOA, CDK1, GPHN, CAD, EIF6, ENTPD7, PRELID3B, NME4, PGK1, BID, NDUFA10, UQCRFS1, CYC1, AK3, CTPS1, PPIF, ATP5F1D, CLPX, PARP1, ATP5MC3, HSPA8, DNAJC15, ENTPD4, NDUFS3, COX7B, S…	2472	226	13645	0.00798279
GOTERM_BP_FAT	GO:0072521~purine-containing compound metabolic process	94	SLC4A4, OLA1, ITPA, SPHK2, DGUOK, NDUFS2, PANK4, NDUFAF1, ATP5PB, ATP5PF, VCP, SHMT2, AK2, PDE8B, GPI, ACOT7, TREX1, TPI1, SULT1B1, GNAI3, LOC101099332, NUDT15, HKDC1, HCN3, LOC101081808, NME1, SDHAF2, SDHD, TIGAR, LOC768284, NDUFV3, UQCC3, NUDT7, COX7A2, GAPDH, NUDT2, FOXK2, APIP, ATP5MC2, ALDOA, CDK1, GPHN, NT5C, NT5C1B, PAPSS2, PRPSAP2, EIF6, SHMT1, ENTPD7, PRELID3B, NME4, LGR4, PGK1, BID, NDU…	2472	369	13645	0.0243108
GOTERM_BP_FAT	GO:0009259~ribonucleotide metabolic process	88	SLC4A4, OLA1, ITPA, SPHK2, NDUFS2, PANK4, NDUFAF1, UCK1, ATP5PB, ATP5PF, VCP, SHMT2, AK2, PDE8B, GPI, ACOT7, TREX1, TPI1, SULT1B1, UPP1, GNAI3, HKDC1, HCN3, LOC101081808, NME1, SDHAF2, SDHD, UCK2, TIGAR, LOC768284, DHODH, NDUFV3, UQCC3, NUDT7, COX7A2, GAPDH, NUDT2, FOXK2, ATP5MC2, ALDOA, CDK1, GPHN, NT5C, CAD, PAPSS2, EIF6, ENTPD7, PRELID3B, NME4, LGR4, PGK1, BID, NDUFA10, UQCRFS1, CYC1, AK3, CTP…	2472	343	13645	0.0284584
GOTERM_BP_FAT	GO:0009123~nucleoside monophosphate metabolic process	68	SLC4A4, OLA1, SPHK2, NDUFS2, NDUFAF1, UCK1, ATP5PB, ATP5PF, VCP, SHMT2, AK2, GPI, TREX1, TPI1, UPP1, HKDC1, HCN3, LOC101081808, SDHAF2, SDHD, UCK2, TIGAR, LOC768284, DHODH, NDUFV3, UQCC3, COX7A2, GAPDH, NUDT2, FOXK2, ATP5MC2, ALDOA, CDK1, NT5C, CAD, EIF6, NT5M, PRELID3B, PGK1, BID, NDUFA10, UQCRFS1, CYC1, AK3, PPIF, ATP5F1D, NUDT10, CLPX, PARP1, ATP5MC3, NT5E, HSPA8, DUT, DNAJC15, NDUFS3, DPYD, C…	2472	251	13645	0.0285441
GOTERM_BP_FAT	GO:0009144~purine nucleoside triphosphate metabolic process	62	SLC4A4, OLA1, ITPA, SPHK2, DGUOK, NDUFS2, NDUFAF1, ATP5PB, ATP5PF, VCP, SHMT2, AK2, GPI, TREX1, TPI1, GNAI3, NUDT15, HKDC1, HCN3, LOC101081808, NME1, SDHAF2, SDHD, TIGAR, NDUFV3, UQCC3, COX7A2, GAPDH, NUDT2, FOXK2, ATP5MC2, ALDOA, CDK1, GPHN, EIF6, ENTPD7, PRELID3B, NME4, PGK1, BID, NDUFA10, UQCRFS1, CYC1, AK3, PPIF, ATP5F1D, CLPX, PARP1, ATP5MC3, HSPA8, DNAJC15, NDUFS3, COX7B, SLC25A33, ATP5F1A,…	2472	224	13645	0.028591
GOTERM_BP_FAT	GO:0006163~purine nucleotide metabolic process	87	SLC4A4, OLA1, ITPA, SPHK2, DGUOK, NDUFS2, PANK4, NDUFAF1, ATP5PB, ATP5PF, VCP, SHMT2, AK2, PDE8B, GPI, ACOT7, TREX1, TPI1, SULT1B1, GNAI3, LOC101099332, NUDT15, HKDC1, HCN3, LOC101081808, NME1, SDHAF2, SDHD, TIGAR, LOC768284, NDUFV3, UQCC3, NUDT7, COX7A2, GAPDH, NUDT2, FOXK2, ATP5MC2, ALDOA, CDK1, GPHN, NT5C, PAPSS2, PRPSAP2, EIF6, ENTPD7, PRELID3B, NME4, LGR4, PGK1, BID, NDUFA10, UQCRFS1, CYC1, …	2472	339	13645	0.0293366
GOTERM_BP_FAT	GO:0009161~ribonucleoside monophosphate metabolic process	66	SLC4A4, OLA1, SPHK2, NDUFS2, NDUFAF1, UCK1, ATP5PB, ATP5PF, VCP, SHMT2, AK2, GPI, TREX1, TPI1, UPP1, HKDC1, HCN3, LOC101081808, SDHAF2, SDHD, UCK2, TIGAR, LOC768284, DHODH, NDUFV3, UQCC3, COX7A2, GAPDH, NUDT2, FOXK2, ATP5MC2, ALDOA, CDK1, NT5C, CAD, EIF6, PRELID3B, PGK1, BID, NDUFA10, UQCRFS1, CYC1, AK3, PPIF, ATP5F1D, NUDT10, CLPX, PARP1, ATP5MC3, NT5E, HSPA8, DNAJC15, NDUFS3, DPYD, COX7B, ADSS1…	2472	246	13645	0.0418455
GOTERM_BP_FAT	GO:0009205~purine ribonucleoside triphosphate metabolic process	60	SLC4A4, OLA1, ITPA, SPHK2, NDUFS2, NDUFAF1, ATP5PB, ATP5PF, VCP, SHMT2, AK2, GPI, TREX1, TPI1, GNAI3, HKDC1, HCN3, LOC101081808, NME1, SDHAF2, SDHD, TIGAR, NDUFV3, UQCC3, COX7A2, GAPDH, NUDT2, FOXK2, ATP5MC2, ALDOA, CDK1, GPHN, EIF6, ENTPD7, PRELID3B, NME4, PGK1, BID, NDUFA10, UQCRFS1, CYC1, AK3, PPIF, ATP5F1D, CLPX, PARP1, ATP5MC3, HSPA8, DNAJC15, NDUFS3, COX7B, SLC25A33, ATP5F1A, TEFM, ABCD1, A…	2472	219	13645	0.0427133
GOTERM_BP_FAT	GO:0046034~ATP metabolic process	53	SLC4A4, OLA1, SPHK2, NDUFS2, NDUFAF1, ATP5PB, ATP5PF, VCP, SHMT2, AK2, GPI, TREX1, TPI1, HKDC1, HCN3, LOC101081808, SDHAF2, SDHD, TIGAR, NDUFV3, UQCC3, COX7A2, GAPDH, NUDT2, FOXK2, ATP5MC2, ALDOA, CDK1, EIF6, PRELID3B, PGK1, BID, NDUFA10, UQCRFS1, CYC1, PPIF, ATP5F1D, CLPX, PARP1, ATP5MC3, HSPA8, DNAJC15, NDUFS3, COX7B, SLC25A33, ATP5F1A, TEFM, ABCD1, ATP5F1C, TAFAZZIN, ATP6V1B2, ADPGK, HIF1A	2472	199	13645	0.141026
GOTERM_BP_FAT	GO:0009150~purine ribonucleotide metabolic process	80	SLC4A4, OLA1, ITPA, SPHK2, NDUFS2, PANK4, NDUFAF1, ATP5PB, ATP5PF, VCP, SHMT2, AK2, PDE8B, GPI, ACOT7, TREX1, TPI1, SULT1B1, GNAI3, HKDC1, HCN3, LOC101081808, NME1, SDHAF2, SDHD, TIGAR, LOC768284, NDUFV3, UQCC3, NUDT7, COX7A2, GAPDH, NUDT2, FOXK2, ATP5MC2, ALDOA, CDK1, GPHN, NT5C, PAPSS2, EIF6, ENTPD7, PRELID3B, NME4, LGR4, PGK1, BID, NDUFA10, UQCRFS1, CYC1, AK3, PPIF, ATP5F1D, NUDT10, CLPX, PARP…	2472	327	13645	0.154505
GOTERM_BP_FAT	GO:0009126~purine nucleoside monophosphate metabolic process	59	SLC4A4, OLA1, SPHK2, NDUFS2, NDUFAF1, ATP5PB, ATP5PF, VCP, SHMT2, AK2, GPI, TREX1, TPI1, HKDC1, HCN3, LOC101081808, SDHAF2, SDHD, TIGAR, LOC768284, NDUFV3, UQCC3, COX7A2, GAPDH, NUDT2, FOXK2, ATP5MC2, ALDOA, CDK1, NT5C, EIF6, PRELID3B, PGK1, BID, NDUFA10, UQCRFS1, CYC1, AK3, PPIF, ATP5F1D, NUDT10, CLPX, PARP1, ATP5MC3, NT5E, HSPA8, DNAJC15, NDUFS3, COX7B, ADSS1, SLC25A33, ATP5F1A, TEFM, ABCD1, AT…	2472	233	13645	0.227736
GOTERM_BP_FAT	GO:0009167~purine ribonucleoside monophosphate metabolic process	59	SLC4A4, OLA1, SPHK2, NDUFS2, NDUFAF1, ATP5PB, ATP5PF, VCP, SHMT2, AK2, GPI, TREX1, TPI1, HKDC1, HCN3, LOC101081808, SDHAF2, SDHD, TIGAR, LOC768284, NDUFV3, UQCC3, COX7A2, GAPDH, NUDT2, FOXK2, ATP5MC2, ALDOA, CDK1, NT5C, EIF6, PRELID3B, PGK1, BID, NDUFA10, UQCRFS1, CYC1, AK3, PPIF, ATP5F1D, NUDT10, CLPX, PARP1, ATP5MC3, NT5E, HSPA8, DNAJC15, NDUFS3, COX7B, ADSS1, SLC25A33, ATP5F1A, TEFM, ABCD1, AT…	2472	233	13645	0.227736
Annotation Cluster 24	Enrichment Score: 4.2428946734221915
Category	Term	Count	Genes	List Total	Pop Hits	Pop Total	FDR
GOTERM_BP_FAT	GO:1901607~alpha-amino acid biosynthetic process	24	GATM, PYCR2, MTRR, PHGDH, CAD, CTH, SDS, SHMT1, ASS1, OAT, GLS, PYCR3, SDSL, MTHFR, SHMT2, PSAT1, PSPH, ASL, GOT2, SEPHS2, ASNS, MTAP, APIP, PLOD2	2472	54	13645	0.00269952
GOTERM_BP_FAT	GO:0008652~cellular amino acid biosynthetic process	25	GATM, MTRR, CAD, CTH, SHMT1, GLS, OAT, PYCR3, SDSL, SHMT2, MTHFR, PSAT1, PSPH, ASL, ASNS, PLOD2, PYCR2, PHGDH, DPYD, SDS, ASS1, GOT2, SEPHS2, MTAP, APIP	2472	58	13645	0.0030817
GOTERM_BP_FAT	GO:1901605~alpha-amino acid metabolic process	50	AZIN1, DLST, CTH, GLS, HGD, PYCR3, KMO, SDSL, MTHFR, SHMT2, DDAH1, PSAT1, THNSL2, PSPH, ASL, ODC1, ALDH6A1, AZIN2, PLOD2, PYCR2, SDS, ASS1, TTC36, MAT1A, MCCC2, MMUT, ERO1A, APIP, GATM, MTRR, CAD, IDO2, SHMT1, OAT, CTPS1, ARG1, ASNS, IDO1, PHGDH, CPS1, HIBADH, GCLC, GPT2, AMDHD1, HIBCH, GOT2, GFPT2, P4HA1, SEPHS2, MTAP	2472	167	13645	0.0177152
Annotation Cluster 25	Enrichment Score: 4.238142852483038
Category	Term	Count	Genes	List Total	Pop Hits	Pop Total	FDR
GOTERM_BP_FAT	GO:0009225~nucleotide-sugar metabolic process	18	CSGALNACT1, GALT, EXTL2, UAP1, PMM2, GMPPB, GFUS, GNPDA2, GNE, PGM3, FUT8, GNPNAT1, GMDS, GFPT2, UXS1, GNPDA1, UAP1L1, TGDS	2472	26	13645	2.38597e-05
KEGG_PATHWAY	fca00520:Amino sugar and nucleotide sugar metabolism	24	GALK2, GALT, CMAS, UAP1, HKDC1, CYB5RL, PMM2, GMPPB, GFUS, GNPDA2, GNE, NANP, NPL, NAGK, PGM3, GNPNAT1, GMDS, GPI, GALE, GFPT2, UXS1, GNPDA1, UAP1L1, RENBP	1348	47	6570	0.000558953
KEGG_PATHWAY	fca01250:Biosynthesis of nucleotide sugars	20	GALK2, GALT, CMAS, UAP1, HKDC1, PMM2, GMPPB, GFUS, GNE, NANP, NAGK, PGM3, GNPNAT1, GMDS, GPI, GALE, GFPT2, UXS1, UAP1L1, TGDS	1348	36	6570	0.000703398
GOTERM_BP_FAT	GO:0009226~nucleotide-sugar biosynthetic process	12	PGM3, GNPNAT1, UAP1, GMDS, GFPT2, PMM2, GNPDA2, GMPPB, GFUS, GNPDA1, UXS1, UAP1L1	2472	17	13645	0.00292862
GOTERM_BP_FAT	GO:0006047~UDP-N-acetylglucosamine metabolic process	8	PGM3, GNPNAT1, UAP1, GFPT2, GNPDA2, GNPDA1, GNE, UAP1L1	2472	9	13645	0.0124833
GOTERM_BP_FAT	GO:0046349~amino sugar biosynthetic process	8	PGM3, GNPNAT1, UAP1, GFPT2, GNPDA2, GNPDA1, UAP1L1, NANP	2472	9	13645	0.0124833
GOTERM_BP_DIRECT	GO:0006048~UDP-N-acetylglucosamine biosynthetic process	7	PGM3, GNPNAT1, UAP1, GFPT2, GNPDA2, GNPDA1, UAP1L1	2485	8	13740	0.240482
GOTERM_BP_FAT	GO:0006040~amino sugar metabolic process	15	ST6GAL1, CSGALNACT1, EXTL2, CMAS, UAP1, GNPDA2, GNE, NANP, NPL, PGM3, GNPNAT1, GFPT2, GNPDA1, UAP1L1, RENBP	2472	32	13645	0.0416987
GOTERM_BP_FAT	GO:0006048~UDP-N-acetylglucosamine biosynthetic process	7	PGM3, GNPNAT1, UAP1, GFPT2, GNPDA2, GNPDA1, UAP1L1	2472	8	13645	0.0416987
Annotation Cluster 26	Enrichment Score: 3.692929573763257
Category	Term	Count	Genes	List Total	Pop Hits	Pop Total	FDR
GOTERM_MF_FAT	GO:0008135~translation factor activity, RNA binding	33	EEF2, EIF4A2, EIF5B, EIF5A2, EIF3H, MTRF1L, EIF6, EIF3G, EIF3A, ELOC, MTIF2, EEF1B2, EEF1A1, EIF3F, EIF2B2, EIF3D, EIF4A1, EIF3L, EFTu-like_2|G_TR_CS|P-loop_NTPase|Transl_B-barrel_sf|Transl_elong_EF1A_euk/arc|Transl_elong_EF1A/Init_IF2_C|Transl_elong_EFTu/EF1A_C|T_Tr_GTP-bd_dom|, EIF2B1, DENR, EIF3K, EIF2S2, EIF2A, EIF4G1, EIF5A, EIF3B, CPEB4, EIF3M, TUFM, EIF3E, TSFM, EEF1G	2320	72	12906	5.27363e-05
GOTERM_BP_FAT	GO:0002183~cytoplasmic translational initiation	20	METTL3, EIF4A2, EIF3H, EIF3G, EIF3A, MIF4GD, MCTS1, EIF3B, SSB, RPL13A, EIF3M, EIF3F, EIF3E, EIF4B, EIF3D, EIF4A1, EIF3L, DENR, EIF3K, EIF2S2	2472	37	13645	0.000605088
GOTERM_MF_FAT	GO:0003743~translation initiation factor activity	21	EIF2A, EIF4A2, EIF5B, EIF3H, EIF4G1, EIF6, EIF3G, EIF3A, EIF3B, MTIF2, EIF3M, EIF3F, EIF3E, EIF2B2, EIF3D, EIF4A1, EIF3L, EIF2B1, DENR, EIF3K, EIF2S2	2320	44	12906	0.0043544
GOTERM_MF_DIRECT	GO:0003743~translation initiation factor activity	21	EIF2A, EIF4A2, EIF5B, EIF3H, EIF4G1, EIF6, EIF3G, EIF3A, EIF3B, MTIF2, EIF3M, EIF3F, EIF3E, EIF2B2, EIF3D, EIF4A1, EIF3L, EIF2B1, DENR, EIF3K, EIF2S2	2344	44	13012	0.0151373
GOTERM_CC_FAT	GO:0005852~eukaryotic translation initiation factor 3 complex	11	EIF3M, EIF3F, EIF3E, EIF3H, EIF3D, EIF3L, EIF3G, EIF3A, DDX3X, EIF3K, EIF3B	2275	14	11935	0.000954669
GOTERM_BP_DIRECT	GO:0001732~formation of cytoplasmic translation initiation complex	11	EIF3M, EIF3F, EIF3E, EIF3H, EIF3D, EIF3L, EIF3G, EIF3A, EIF3K, EIF2S2, EIF3B	2485	15	13740	0.0312893
GOTERM_BP_FAT	GO:0001732~formation of cytoplasmic translation initiation complex	11	EIF3M, EIF3F, EIF3E, EIF3H, EIF3D, EIF3L, EIF3G, EIF3A, EIF3K, EIF2S2, EIF3B	2472	15	13645	0.00443712
GOTERM_BP_FAT	GO:0006413~translational initiation	29	EIF4A2, METTL3, EIF3H, EIF3G, EIF3A, MIF4GD, SSB, EIF3F, EIF4B, EIF2B2, EIF3D, EIF4A1, EIF3L, EIF2B1, BOLL, DENR, EIF3K, PAIP2, EIF2S2, UHMK1, EIF4EBP1, MCTS1, EIF3B, RPL13A, EIF3M, EIF3E, LARP1, DDX3X, LTO1	2472	76	13645	0.00708527
GOTERM_CC_DIRECT	GO:0005852~eukaryotic translation initiation factor 3 complex	9	EIF3M, EIF3E, EIF3H, EIF3D, EIF3L, EIF3G, DDX3X, EIF3K, EIF3B	2650	11	14780	0.00684859
GOTERM_CC_DIRECT	GO:0033290~eukaryotic 48S preinitiation complex	10	EIF3M, EIF3F, EIF3E, EIF3H, EIF3D, EIF3L, EIF3G, EIF3A, EIF3K, EIF3B	2650	14	14780	0.00962865
GOTERM_CC_FAT	GO:0033290~eukaryotic 48S preinitiation complex	10	EIF3M, EIF3F, EIF3E, EIF3H, EIF3D, EIF3L, EIF3G, EIF3A, EIF3K, EIF3B	2275	14	11935	0.00771856
GOTERM_CC_DIRECT	GO:0016282~eukaryotic 43S preinitiation complex	10	EIF3M, EIF3F, EIF3E, EIF3H, EIF3D, EIF3L, EIF3G, EIF3A, EIF3K, EIF3B	2650	15	14780	0.0167384
GOTERM_CC_FAT	GO:0016282~eukaryotic 43S preinitiation complex	10	EIF3M, EIF3F, EIF3E, EIF3H, EIF3D, EIF3L, EIF3G, EIF3A, EIF3K, EIF3B	2275	15	11935	0.0134233
GOTERM_CC_FAT	GO:0070993~translation preinitiation complex	10	EIF3M, EIF3F, EIF3E, EIF3H, EIF3D, EIF3L, EIF3G, EIF3A, EIF3K, EIF3B	2275	16	11935	0.024926
GOTERM_CC_DIRECT	GO:0071541~eukaryotic translation initiation factor 3 complex, eIF3m	6	EIF3M, EIF3F, EIF3H, EIF3D, EIF3A, EIF3B	2650	7	14780	0.100298
GOTERM_CC_FAT	GO:0071541~eukaryotic translation initiation factor 3 complex, eIF3m	6	EIF3M, EIF3F, EIF3H, EIF3D, EIF3A, EIF3B	2275	7	11935	0.0837999
GOTERM_BP_DIRECT	GO:0075525~viral translational termination-reinitiation	5	EIF3D, EIF3L, EIF3G, EIF3A, EIF3B	2485	5	13740	0.998762
GOTERM_BP_FAT	GO:0075525~viral translational termination-reinitiation	5	EIF3D, EIF3L, EIF3G, EIF3A, EIF3B	2472	5	13645	0.196774
UP_KW_MOLECULAR_FUNCTION	KW-0396~Initiation factor	14	EIF2A, EIF4A2, EIF5B, EIF3H, EIF4G1, EIF3B, MTIF2, EIF3D, EIF4A1, EIF3L, EIF2B1, DENR, EIF3K, EIF2S2	984	33	5095	0.0716778
GOTERM_BP_FAT	GO:0019081~viral translation	9	EIF3F, EIF3D, EIF3L, EIF3G, EIF3A, MCTS1, DENR, EIF3B, SSB	2472	17	13645	0.235418
Annotation Cluster 27	Enrichment Score: 3.6150434268133176
Category	Term	Count	Genes	List Total	Pop Hits	Pop Total	FDR
GOTERM_BP_FAT	GO:1902653~secondary alcohol biosynthetic process	19	ERLIN2, SCAP, SC5D, TM7SF2, HMGCS1, G6PD, LSS, CFTR, EBP, SREBF1, HSD17B7, INSIG1, DHCR7, DHCR24, MVD, INSIG2, IDI1, FDFT1, HMGCR	2472	28	13645	1.61951e-05
GOTERM_BP_FAT	GO:0006695~cholesterol biosynthetic process	19	ERLIN2, SCAP, SC5D, TM7SF2, HMGCS1, G6PD, LSS, CFTR, EBP, SREBF1, HSD17B7, INSIG1, DHCR7, DHCR24, MVD, INSIG2, IDI1, FDFT1, HMGCR	2472	28	13645	1.61951e-05
GOTERM_BP_DIRECT	GO:0006695~cholesterol biosynthetic process	14	TM7SF2, HMGCS1, G6PD, LSS, CFTR, EBP, HSD17B7, INSIG1, DHCR7, MVD, INSIG2, IDI1, FDFT1, HMGCR	2485	20	13740	0.00562267
UP_KW_BIOLOGICAL_PROCESS	KW-1207~Sterol metabolism	10	ERLIN2, DHCR7, INSIG1, TM7SF2, LIPE, MVD, INSIG2, IDI1, FDFT1, HMGCR	648	17	3364	0.0347391
UP_KW_BIOLOGICAL_PROCESS	KW-0752~Steroid biosynthesis	7	HSD17B7, DHCR7, TM7SF2, MVD, IDI1, FDFT1, HMGCR	648	9	3364	0.0394557
UP_KW_BIOLOGICAL_PROCESS	KW-0756~Sterol biosynthesis	6	DHCR7, TM7SF2, MVD, IDI1, FDFT1, HMGCR	648	8	3364	0.093932
UP_KW_BIOLOGICAL_PROCESS	KW-0153~Cholesterol metabolism	8	ERLIN2, DHCR7, TM7SF2, LIPE, HMGCS1, MVD, IDI1, HMGCR	648	14	3364	0.093932
UP_KW_BIOLOGICAL_PROCESS	KW-0753~Steroid metabolism	8	ERLIN2, DHCR7, TM7SF2, LIPE, MVD, IDI1, FDFT1, HMGCR	648	15	3364	0.132893
UP_KW_BIOLOGICAL_PROCESS	KW-0152~Cholesterol biosynthesis	6	DHCR7, TM7SF2, HMGCS1, MVD, IDI1, HMGCR	648	9	3364	0.141549
Annotation Cluster 28	Enrichment Score: 3.5834726063907723
Category	Term	Count	Genes	List Total	Pop Hits	Pop Total	FDR
GOTERM_CC_DIRECT	GO:0042788~polysomal ribosome	11	RPL6, RPL7A, RPL19, EIF3H, BTF3, LARP1, RPL8, RPL32, RPL10A, RPL24, RPS26	2650	17	14780	0.0102395
GOTERM_CC_FAT	GO:0005844~polysome	20	EEF2, RPL7A, RPL19, EIF3H, MSI2, EIF4G1, RPL10A, RPS3, RPS26, RPL6, DRG1, LARP1, BTF3, RPL8, RPS6, NAA35, RPL32, FXR1, CALR, RPL24	2275	45	11935	0.00841295
GOTERM_CC_FAT	GO:0042788~polysomal ribosome	11	RPL6, RPL7A, RPL19, EIF3H, BTF3, LARP1, RPL8, RPL32, RPL10A, RPL24, RPS26	2275	17	11935	0.0091745
Annotation Cluster 29	Enrichment Score: 3.578706803722808
Category	Term	Count	Genes	List Total	Pop Hits	Pop Total	FDR
GOTERM_BP_FAT	GO:0046395~carboxylic acid catabolic process	63	DLST, AIG1, GLS, CRAT, GNPDA2, HGD, SDSL, ABAT, SHMT2, DDAH1, GUSB, THNSL2, PEX5, ALDH6A1, HSD17B4, ACAT2, ABCD4, AKT2, SDS, DBT, MAT1A, MCCC2, NPL, ACADL, BCKDHB, LPIN3, DECR1, LDHD, NUDT7, ETFDH, RENBP, MTRR, IDO2, SHMT1, OAT, HADHA, PCK2, HACL1, HADHB, ARG1, ABHD3, MFSD2A, NUDT19, ALDH1L1, IDO1, ETFA, ETFB, ACAA2, PGD, PEX7, HIBADH, AMDHD1, ABCD1, DLD, HIBCH, GOT2, ECHDC2, CPT2, SLC25A17, GNPD…	2472	182	13645	2.67794e-05
GOTERM_BP_FAT	GO:0016054~organic acid catabolic process	63	DLST, AIG1, GLS, CRAT, GNPDA2, HGD, SDSL, ABAT, SHMT2, DDAH1, GUSB, THNSL2, PEX5, ALDH6A1, HSD17B4, ACAT2, ABCD4, AKT2, SDS, DBT, MAT1A, MCCC2, NPL, ACADL, BCKDHB, LPIN3, DECR1, LDHD, NUDT7, ETFDH, RENBP, MTRR, IDO2, SHMT1, OAT, HADHA, PCK2, HACL1, HADHB, ARG1, ABHD3, MFSD2A, NUDT19, ALDH1L1, IDO1, ETFA, ETFB, ACAA2, PGD, PEX7, HIBADH, AMDHD1, ABCD1, DLD, HIBCH, GOT2, ECHDC2, CPT2, SLC25A17, GNPD…	2472	182	13645	2.67794e-05
GOTERM_BP_FAT	GO:0044282~small molecule catabolic process	78	DLST, AIG1, GLS, CRAT, GNPDA2, HGD, SDSL, ABAT, SHMT2, DDAH1, GUSB, THNSL2, PEX5, ALDH6A1, TPI1, HSD17B4, ACAT2, ABCD4, SULT1B1, AKT2, GALT, SDS, DBT, MAT1A, MCCC2, NPL, ACADL, BCKDHB, LPIN3, LOC101100387, DECR1, GALE, LDHD, NUDT7, ETFDH, FOXK2, RENBP, MTRR, IDO2, SHMT1, ENTPD7, OAT, HADHA, PCK2, HACL1, HADHB, ARG1, ABHD3, SCARB1, MFSD2A, NUDT19, ALDH1L1, IDO1, ETFA, ENTPD4, ETFB, ACAA2, BPNT2, P…	2472	249	13645	8.08277e-05
GOTERM_BP_FAT	GO:0072329~monocarboxylic acid catabolic process	32	AIG1, CRAT, HADHA, PCK2, HACL1, HADHB, ABAT, PEX5, ABHD3, HSD17B4, MFSD2A, ACAT2, ABCD4, NUDT19, ETFB, ETFA, AKT2, ACAA2, PGD, PEX7, ACADL, LPIN3, DECR1, ABCD1, ECHDC2, NUDT7, CPT2, LDHD, SLC25A17, AKR1A1, ETFDH, AUH	2472	97	13645	0.0410806
GOTERM_BP_FAT	GO:0009062~fatty acid catabolic process	28	AIG1, CRAT, HADHA, PCK2, HACL1, HADHB, PEX5, ABHD3, HSD17B4, MFSD2A, ACAT2, ABCD4, NUDT19, ETFB, ETFA, AKT2, ACAA2, PEX7, ACADL, LPIN3, DECR1, ABCD1, ECHDC2, NUDT7, CPT2, SLC25A17, ETFDH, AUH	2472	82	13645	0.051637
GOTERM_BP_FAT	GO:0009063~cellular amino acid catabolic process	28	MTRR, DLST, IDO2, SHMT1, GLS, OAT, HGD, SDSL, SHMT2, ABAT, DDAH1, THNSL2, ARG1, ALDH6A1, ETFB, IDO1, ETFA, SDS, DBT, HIBADH, MAT1A, MCCC2, BCKDHB, AMDHD1, DLD, HIBCH, GOT2, PCYOX1L	2472	84	13645	0.0724644
GOTERM_BP_FAT	GO:0006635~fatty acid beta-oxidation	21	ACAA2, CRAT, PEX7, HADHA, HADHB, ACADL, DECR1, ABCD1, PEX5, ECHDC2, CPT2, SLC25A17, HSD17B4, ACAT2, MFSD2A, AUH, ABCD4, ETFDH, ETFB, AKT2, ETFA	2472	60	13645	0.154754
GOTERM_BP_FAT	GO:0019395~fatty acid oxidation	26	CRAT, TYSND1, HADHA, LONP2, HACL1, HADHB, PEX5, HSD17B4, MFSD2A, ACAT2, ABCD4, ETFB, ETFA, AKT2, ACAA2, PEX7, ACADL, HAO2, DECR1, ABCD1, ADH5, ECHDC2, CPT2, SLC25A17, ETFDH, AUH	2472	81	13645	0.165236
GOTERM_BP_FAT	GO:0034440~lipid oxidation	27	CRAT, TYSND1, HADHA, LONP2, HACL1, HADHB, PEX5, HSD17B4, MFSD2A, ACAT2, ABCD4, ETFB, ETFA, AKT2, ACAA2, PEX7, ACADL, HAO2, DECR1, ABCD1, ADH5, ECHDC2, PLA2G7, CPT2, SLC25A17, ETFDH, AUH	2472	87	13645	0.210287
GOTERM_BP_DIRECT	GO:0006635~fatty acid beta-oxidation	14	ACAA2, PEX7, HADHA, HADHB, DECR1, ABCD1, PEX5, ECHDC2, CPT2, SLC25A17, HSD17B4, ACAT2, AUH, ABCD4	2485	39	13740	0.998762
GOTERM_BP_FAT	GO:0030258~lipid modification	49	MTMR1, SGPP1, CRAT, TYSND1, LONP2, INPP5F, PEX5, ST3GAL2, HSD17B4, ACAT2, ABCD4, AKT2, PLPP2, STARD4, PIP4P1, ACADL, PLPPR4, DECR1, TTC7B, MTM1, PLA2G7, ETFDH, GBA2, HADHA, HACL1, HADHB, TTC7A, LPCAT3, FIG4, PI4K2B, MFSD2A, PIK3C2G, PLPPR1, ETFA, ETFB, EPHX2, ACAA2, BPNT2, PEX7, HAO2, GBGT1, ABCD1, ADH5, ECHDC2, INPP5E, CPT2, ITPKA, SLC25A17, AUH	2472	207	13645	0.854917
Annotation Cluster 30	Enrichment Score: 3.4628242525340185
Category	Term	Count	Genes	List Total	Pop Hits	Pop Total	FDR
GOTERM_BP_FAT	GO:0006991~response to sterol depletion	10	SCAP, ERLIN2, EIF2A, SREBF1, INSIG1, SPRING1, PIP4P1, LPCAT3, SREBF2, INSIG2	2472	12	13645	0.00281037
GOTERM_BP_FAT	GO:0032933~SREBP signaling pathway	9	SCAP, ERLIN2, EIF2A, SREBF1, INSIG1, SPRING1, LPCAT3, SREBF2, INSIG2	2472	11	13645	0.00896704
GOTERM_BP_FAT	GO:0071501~cellular response to sterol depletion	9	SCAP, ERLIN2, EIF2A, SREBF1, INSIG1, SPRING1, LPCAT3, SREBF2, INSIG2	2472	11	13645	0.00896704
GOTERM_BP_DIRECT	GO:0032933~SREBP signaling pathway	7	SCAP, ERLIN2, EIF2A, SREBF1, INSIG1, SREBF2, INSIG2	2485	8	13740	0.240482
GOTERM_BP_FAT	GO:0006984~ER-nucleus signaling pathway	13	ERLIN2, EIF2A, SCAP, SREBF2, SREBF1, INSIG1, SPRING1, HSPA5, LPCAT3, CCDC47, ATF6, INSIG2, WFS1	2472	36	13645	0.579936
Annotation Cluster 31	Enrichment Score: 3.4028913358873987
Category	Term	Count	Genes	List Total	Pop Hits	Pop Total	FDR
GOTERM_BP_FAT	GO:0006733~oxidoreduction coenzyme metabolic process	40	SLC4A4, IDO2, FMO2, PGK1, NADK2, KMO, MDH1, TP53I3, VCP, NADK, NDUFA9, GPI, MDH1B, TPI1, COQ8B, PGLS, IDH1, IDO1, COQ5, PGD, COQ3, HCN3, HKDC1, G6PD, NAMPT, GPD1L, FDXR, RPIA, TIGAR, NOCT, NNT, COQ6, GAPDH, ADPGK, IDH2, PDSS2, AIFM2, TKT, FOXK2, ALDOA	2472	116	13645	0.00420881
GOTERM_BP_FAT	GO:0006739~NADP metabolic process	14	PGD, FMO2, NADK2, G6PD, TP53I3, NADK, RPIA, TIGAR, NOCT, NNT, PGLS, IDH2, TKT, IDH1	2472	27	13645	0.0238878
GOTERM_BP_FAT	GO:0072524~pyridine-containing compound metabolic process	34	SLC4A4, IDO2, FMO2, PDXK, PGK1, NADK2, KMO, MDH1, TP53I3, VCP, NADK, GPI, MDH1B, TPI1, PGLS, IDH1, IDO1, PGD, HCN3, HKDC1, G6PD, NAMPT, GPD1L, PNPO, RPIA, TIGAR, NOCT, NNT, GAPDH, ADPGK, IDH2, TKT, FOXK2, ALDOA	2472	105	13645	0.0394168
GOTERM_BP_FAT	GO:0019362~pyridine nucleotide metabolic process	32	SLC4A4, IDO2, FMO2, PGK1, NADK2, KMO, MDH1, TP53I3, VCP, NADK, GPI, MDH1B, TPI1, PGLS, IDH1, IDO1, PGD, HCN3, HKDC1, G6PD, NAMPT, GPD1L, RPIA, TIGAR, NOCT, NNT, GAPDH, ADPGK, IDH2, TKT, FOXK2, ALDOA	2472	99	13645	0.0553318
GOTERM_BP_FAT	GO:0046496~nicotinamide nucleotide metabolic process	32	SLC4A4, IDO2, FMO2, PGK1, NADK2, KMO, MDH1, TP53I3, VCP, NADK, GPI, MDH1B, TPI1, PGLS, IDH1, IDO1, PGD, HCN3, HKDC1, G6PD, NAMPT, GPD1L, RPIA, TIGAR, NOCT, NNT, GAPDH, ADPGK, IDH2, TKT, FOXK2, ALDOA	2472	99	13645	0.0553318
Annotation Cluster 32	Enrichment Score: 3.186183898608399
Category	Term	Count	Genes	List Total	Pop Hits	Pop Total	FDR
GOTERM_MF_FAT	GO:0036094~small molecule binding	459	GNA14, KALRN, TRPC6, HSPA9, NT5C3A, FGD4, MCM8, IGF1R, LSG1, WARS2, ULK2, PRKCI, MYH1, SQLE, ACACA, SBK1, DHTKD1, DARS2, STK3, MARK1, NUDT2, TARS2, CBR4, NT5C, AIFM1, GALK2, EIF5B, FABP5, KARS1, OAT, NUDT6, HADHA, STAR, HACL1, EARS2, MET, HSPD1, RAB11A, HTATIP2, MAP3K21, DDX24, BAG1, ATP5F1A, ATR, AARS1, GLRB, UCK1, NADK2, CDK8, FES, MAT2A, DDX19B, GPN2, MMAA, SGK2, TCP1, BCKDK, EPHA7, SPTLC2, GN…	2320	2074	12906	3.81757e-05
GOTERM_MF_FAT	GO:1901265~nucleoside phosphate binding	395	GNA14, KALRN, HSPA9, NT5C3A, FGD4, MCM8, IGF1R, LSG1, WARS2, ULK2, PRKCI, MYH1, SQLE, ACACA, SBK1, DARS2, STK3, MARK1, NUDT2, TARS2, CBR4, NT5C, AIFM1, GALK2, EIF5B, KARS1, NUDT6, HADHA, HACL1, EARS2, MET, HSPD1, RAB11A, HTATIP2, MAP3K21, DDX24, BAG1, ATP5F1A, ATR, AARS1, UCK1, NADK2, CDK8, FES, MAT2A, DDX19B, GPN2, MMAA, SGK2, TCP1, BCKDK, EPHA7, GNAI1, BLM, GTPBP10, CRYL1, GFM2, MYO19, CXXC5, T…	2320	1801	12906	0.000635174
GOTERM_MF_FAT	GO:0000166~nucleotide binding	395	GNA14, KALRN, HSPA9, NT5C3A, FGD4, MCM8, IGF1R, LSG1, WARS2, ULK2, PRKCI, MYH1, SQLE, ACACA, SBK1, DARS2, STK3, MARK1, NUDT2, TARS2, CBR4, NT5C, AIFM1, GALK2, EIF5B, KARS1, NUDT6, HADHA, HACL1, EARS2, MET, HSPD1, RAB11A, HTATIP2, MAP3K21, DDX24, BAG1, ATP5F1A, ATR, AARS1, UCK1, NADK2, CDK8, FES, MAT2A, DDX19B, GPN2, MMAA, SGK2, TCP1, BCKDK, EPHA7, GNAI1, BLM, GTPBP10, CRYL1, GFM2, MYO19, CXXC5, T…	2320	1801	12906	0.000635174
UP_KW_LIGAND	KW-0067~ATP-binding	152	ACTR8, HSPA9, P2RX4, MAP3K10, ABCC5, BCS1L, MCM8, RARS2, ATP2C1, RNASEL, HYOU1, LIMK2, ATP11A, CDK7, MASTL, ABCD4, AKT2, WARS2, PEX1, PRKCI, MCM2, ABCC3, ASS1, HKDC1, SBK1, DARS2, STK3, UBA3, FANCM, HSPA5, TOR2A, TARS2, TUT1, GATB, RFC2, GALK2, RIOK1, PAPSS2, KARS1, DNAH11, ENTPD7, ITPK1, EPRS1, RTCA, ABCF2, SUCLA2, MMAB, SUPV3L1, ENTPD6, PGS1, MTHFD1L, TOR1A, HSPA8, EARS2, MET, ASNS, HSPD1, CMPK…	649	682	3966	0.000132343
GOTERM_MF_FAT	GO:0032553~ribonucleotide binding	328	ACTR8, KALRN, HSPA9, MAP3K10, FGD4, MCM8, GRK4, HYOU1, ATP11A, CAMKK1, CDK18, MASTL, IGF1R, KIF20B, LSG1, AKT2, WARS2, ULK2, MYH1, PRKCI, TWNK, TBCK, UHMK1, SBK1, ACACA, DARS2, STK3, RAB3A, DNM2, MARK1, TARS2, GATB, MTRR, GALK2, EIF5B, RAB5A, KARS1, PAPSS2, CHEK1, ENTPD7, EPRS1, MMAB, HACL1, EEF1A1, PGS1, MTHFD1L, PDE4A, TOR1A, HSPA8, EARS2, MET, HSPD1, RAB11A, GTPBP8, MAP3K21, KIF22, KIF9, CPS1,…	2320	1589	12906	0.141621
GOTERM_MF_FAT	GO:0035639~purine ribonucleoside triphosphate binding	319	ACTR8, KALRN, HSPA9, MAP3K10, FGD4, MCM8, GRK4, HYOU1, ATP11A, CAMKK1, CDK18, MASTL, IGF1R, KIF20B, LSG1, AKT2, WARS2, ULK2, MYH1, PRKCI, TWNK, TBCK, UHMK1, SBK1, ACACA, DARS2, STK3, RAB3A, DNM2, MARK1, TARS2, GATB, GALK2, EIF5B, RAB5A, KARS1, PAPSS2, CHEK1, ENTPD7, EPRS1, MMAB, HACL1, EEF1A1, PGS1, MTHFD1L, TOR1A, HSPA8, EARS2, MET, HSPD1, RAB11A, GTPBP8, MAP3K21, KIF22, KIF9, CPS1, MYH13, DDX24…	2320	1544	12906	0.153457
GOTERM_MF_FAT	GO:0017076~purine nucleotide binding	327	GNA14, ACTR8, KALRN, HSPA9, MAP3K10, FGD4, MCM8, GRK4, HYOU1, ATP11A, CAMKK1, CDK18, MASTL, IGF1R, KIF20B, LSG1, AKT2, WARS2, ULK2, MYH1, PRKCI, TWNK, TBCK, UHMK1, SBK1, ACACA, DARS2, STK3, RAB3A, DNM2, MARK1, TARS2, GATB, GALK2, GRPEL1, EIF5B, RAB5A, KARS1, PAPSS2, CHEK1, ENTPD7, EPRS1, MMAB, HACL1, EEF1A1, PGS1, MTHFD1L, PDE4A, TOR1A, HSPA8, EARS2, MET, HSPD1, RAB11A, GTPBP8, MAP3K21, KIF22, KI…	2320	1594	12906	0.188077
GOTERM_MF_FAT	GO:0032555~purine ribonucleotide binding	323	ACTR8, KALRN, HSPA9, MAP3K10, FGD4, MCM8, GRK4, HYOU1, ATP11A, CAMKK1, CDK18, MASTL, IGF1R, KIF20B, LSG1, AKT2, WARS2, ULK2, MYH1, PRKCI, TWNK, TBCK, UHMK1, SBK1, ACACA, DARS2, STK3, RAB3A, DNM2, MARK1, TARS2, GATB, GALK2, EIF5B, RAB5A, KARS1, PAPSS2, CHEK1, ENTPD7, EPRS1, MMAB, HACL1, EEF1A1, PGS1, MTHFD1L, PDE4A, TOR1A, HSPA8, EARS2, MET, HSPD1, RAB11A, GTPBP8, MAP3K21, KIF22, KIF9, CPS1, MYH13…	2320	1576	12906	0.196218
GOTERM_MF_FAT	GO:0043168~anion binding	463	KALRN, TRPC6, PICK1, HSPA9, TPCN1, FGD4, MCM8, IGF1R, LSG1, WARS2, ULK2, PRKCI, MYH1, SQLE, ADAMTS15, ACACA, SBK1, DHTKD1, DARS2, STK3, MARK1, TARS2, CBR4, AIFM1, GALK2, EIF5B, FABP5, KARS1, OAT, HADHA, HACL1, EARS2, ARHGAP33, MET, PLD1, ANXA9, HSPD1, RAB11A, PLEKHA3, MAP3K21, DDX24, ATP5F1A, ATR, AARS1, GLRB, UCK1, NADK2, CDK8, FES, MAT2A, DDX19B, GPN2, MMAA, SGK2, TCP1, BCKDK, EPHA7, SPTLC2, GN…	2320	2347	12906	0.347162
GOTERM_MF_FAT	GO:0097367~carbohydrate derivative binding	364	ACTR8, KALRN, PCSK6, HSPA9, MAP3K10, AAMP, FGD4, MCM8, GRK4, HYOU1, HAPLN4, ATP11A, CAMKK1, CDK18, MASTL, IGF1R, KIF20B, LSG1, AKT2, WARS2, ULK2, MYH1, PRKCI, TWNK, TBCK, RPL22, UHMK1, ADAMTS15, SBK1, ACACA, DARS2, STK3, RAB3A, DNM2, MARK1, TARS2, GATB, MTRR, GALK2, EIF5B, RAB5A, KARS1, PAPSS2, CHEK1, ENTPD7, EPRS1, MMAB, HACL1, EEF1A1, PGS1, MTHFD1L, C1QBP, PDE4A, TOR1A, HSPA8, EARS2, MET, HSPD1…	2320	1821	12906	0.359633
GOTERM_MF_FAT	GO:0030554~adenyl nucleotide binding	260	ACTR8, KALRN, HSPA9, MAP3K10, MCM8, GRK4, HYOU1, ATP11A, CAMKK1, CDK18, MASTL, IGF1R, KIF20B, AKT2, WARS2, ULK2, MYH1, PRKCI, TWNK, TBCK, UHMK1, SBK1, ACACA, DARS2, STK3, MARK1, TARS2, GATB, GALK2, GRPEL1, KARS1, PAPSS2, CHEK1, ENTPD7, EPRS1, MMAB, HACL1, PGS1, MTHFD1L, PDE4A, TOR1A, HSPA8, EARS2, MET, HSPD1, MAP3K21, KIF22, KIF9, CPS1, MYH13, DDX24, RBKS, MYO3A, ATP5F1A, BAG1, VARS1, TWF2, ATR, …	2320	1273	12906	0.381937
GOTERM_MF_FAT	GO:0005524~ATP binding	253	ACTR8, KALRN, HSPA9, MAP3K10, MCM8, GRK4, HYOU1, ATP11A, CAMKK1, CDK18, MASTL, IGF1R, KIF20B, AKT2, WARS2, ULK2, MYH1, PRKCI, TWNK, TBCK, UHMK1, SBK1, ACACA, DARS2, STK3, MARK1, TARS2, GATB, GALK2, KARS1, PAPSS2, CHEK1, ENTPD7, EPRS1, MMAB, HACL1, PGS1, MTHFD1L, TOR1A, HSPA8, EARS2, MET, HSPD1, MAP3K21, KIF22, KIF9, CPS1, MYH13, DDX24, RBKS, MYO3A, ATP5F1A, VARS1, TWF2, ATR, AARS1, UCK1, NADK2, P…	2320	1239	12906	0.409377
GOTERM_MF_DIRECT	GO:0005524~ATP binding	253	ACTR8, KALRN, HSPA9, MAP3K10, MCM8, GRK4, HYOU1, ATP11A, CAMKK1, CDK18, MASTL, IGF1R, KIF20B, AKT2, WARS2, ULK2, MYH1, PRKCI, TWNK, TBCK, UHMK1, SBK1, ACACA, DARS2, STK3, MARK1, TARS2, GATB, GALK2, KARS1, PAPSS2, CHEK1, ENTPD7, EPRS1, MMAB, HACL1, PGS1, MTHFD1L, TOR1A, HSPA8, EARS2, MET, HSPD1, MAP3K21, KIF22, KIF9, CPS1, MYH13, DDX24, RBKS, MYO3A, ATP5F1A, VARS1, TWF2, ATR, AARS1, UCK1, NADK2, P…	2344	1239	13012	0.998918
GOTERM_MF_FAT	GO:0032559~adenyl ribonucleotide binding	257	ACTR8, KALRN, HSPA9, MAP3K10, MCM8, GRK4, HYOU1, ATP11A, CAMKK1, CDK18, MASTL, IGF1R, KIF20B, AKT2, WARS2, ULK2, MYH1, PRKCI, TWNK, TBCK, UHMK1, SBK1, ACACA, DARS2, STK3, MARK1, TARS2, GATB, GALK2, KARS1, PAPSS2, CHEK1, ENTPD7, EPRS1, MMAB, HACL1, PGS1, MTHFD1L, PDE4A, TOR1A, HSPA8, EARS2, MET, HSPD1, MAP3K21, KIF22, KIF9, CPS1, MYH13, DDX24, RBKS, MYO3A, ATP5F1A, VARS1, TWF2, ATR, AARS1, UCK1, N…	2320	1263	12906	0.422297
Annotation Cluster 33	Enrichment Score: 3.1181019593463146
Category	Term	Count	Genes	List Total	Pop Hits	Pop Total	FDR
GOTERM_BP_FAT	GO:0046460~neutral lipid biosynthetic process	16	DGAT2, PNPLA2, GPAM, PCK2, SREBF1, LPIN3, MOGAT2, LDLR, PLA2G15, CTDNEP1, NR1H3, SCARB1, GPAT3, MFSD2A, PLA2G4A, DGAT1	2472	31	13645	0.00896704
GOTERM_BP_FAT	GO:0046463~acylglycerol biosynthetic process	16	DGAT2, PNPLA2, GPAM, PCK2, SREBF1, LPIN3, MOGAT2, LDLR, PLA2G15, CTDNEP1, NR1H3, SCARB1, GPAT3, MFSD2A, PLA2G4A, DGAT1	2472	31	13645	0.00896704
GOTERM_BP_FAT	GO:0006641~triglyceride metabolic process	25	LIPG, PNPLA2, PCK2, APOC1, SLC37A4, LIPE, LPL, NR1H3, SCARB1, GPAT3, MFSD2A, DGAT2, CAV3, FITM2, CPS1, GPAM, SREBF1, LPIN3, MOGAT2, LDLR, GPX1, CTDNEP1, ABHD5, INSIG2, DGAT1	2472	66	13645	0.0234052
GOTERM_BP_FAT	GO:0019432~triglyceride biosynthetic process	13	DGAT2, GPAM, PCK2, SREBF1, LPIN3, MOGAT2, LDLR, CTDNEP1, NR1H3, SCARB1, GPAT3, MFSD2A, DGAT1	2472	25	13645	0.0374161
GOTERM_BP_FAT	GO:0006639~acylglycerol metabolic process	29	LIPG, DAGLA, PNPLA2, PCK2, APOC1, SLC37A4, LIPE, LPL, NR1H3, SCARB1, GPAT3, MFSD2A, PLA2G4A, DGAT2, CAV3, FITM2, CPS1, GPAM, SREBF1, LPIN3, MOGAT2, LDLR, PLA2G15, GPX1, CTDNEP1, ABHD5, INSIG2, ABHD12, DGAT1	2472	88	13645	0.0713854
GOTERM_BP_FAT	GO:0006638~neutral lipid metabolic process	29	LIPG, DAGLA, PNPLA2, PCK2, APOC1, SLC37A4, LIPE, LPL, NR1H3, SCARB1, GPAT3, MFSD2A, PLA2G4A, DGAT2, CAV3, FITM2, CPS1, GPAM, SREBF1, LPIN3, MOGAT2, LDLR, PLA2G15, GPX1, CTDNEP1, ABHD5, INSIG2, ABHD12, DGAT1	2472	89	13645	0.08386
GOTERM_BP_FAT	GO:0045017~glycerolipid biosynthetic process	33	PLSCR3, PNPLA2, PIGV, PCK2, PLCG2, PGS1, PCYT2, LPCAT3, LPCAT2, PLD1, NR1H3, SCARB1, GPAT3, MFSD2A, PIK3C2G, PLA2G4A, HDHD5, DGAT2, GPAM, PGAP2, SREBF1, LPIN3, MOGAT2, PIGA, LDLR, PLA2G15, TAFAZZIN, CTDNEP1, ABHD5, PISD, PLA2G6, PIGG, DGAT1	2472	127	13645	0.704473
Annotation Cluster 34	Enrichment Score: 3.0903647083877566
Category	Term	Count	Genes	List Total	Pop Hits	Pop Total	FDR
SMART	SM00829:SM00829	9	TP53I3, LOC101083645, LOC101100387, FASN, MECR, VAT1, RTN4IP1, VAT1L, PTGR1	1230	14	8706	0.115863
INTERPRO	IPR013149:Alcohol dehydrogenase, C-terminal	9	TP53I3, LOC101083645, LOC101100387, MECR, ADH5, PTGR2, RTN4IP1, VAT1L, PTGR1	2808	13	15928	0.403217
INTERPRO	IPR011032:GroES-like	11	TP53I3, LOC101083645, LOC101100387, FASN, MECR, ADH5, VAT1, PTGR2, RTN4IP1, VAT1L, PTGR1	2808	19	15928	0.403217
INTERPRO	IPR020843:Polyketide synthase, enoylreductase	9	TP53I3, LOC101083645, LOC101100387, FASN, MECR, VAT1, RTN4IP1, VAT1L, PTGR1	2808	14	15928	0.405246
INTERPRO	IPR013154:Alcohol dehydrogenase GroES-like	8	TP53I3, LOC101083645, LOC101100387, MECR, ADH5, VAT1, RTN4IP1, VAT1L	2808	12	15928	0.597012
UP_SEQ_FEATURE	DOMAIN:Enoyl reductase (ER)	8	TP53I3, LOC101083645, LOC101100387, MECR, VAT1, RTN4IP1, VAT1L, PTGR1	2716	13	16009	1
Annotation Cluster 35	Enrichment Score: 3.0807260281925015
Category	Term	Count	Genes	List Total	Pop Hits	Pop Total	FDR
GOTERM_BP_FAT	GO:0000963~mitochondrial RNA processing	12	SUPV3L1, FASTKD3, RPUSD4, PNPT1, TRMT61B, TRMT10C, MTO1, PRORP, CDK5RAP1, FASTKD2, TRMT5, FASTKD1	2472	16	13645	0.00144006
GOTERM_BP_FAT	GO:0090646~mitochondrial tRNA processing	7	RPUSD4, TRMT61B, TRMT10C, MTO1, PRORP, CDK5RAP1, TRMT5	2472	9	13645	0.0910933
GOTERM_BP_FAT	GO:0070525~tRNA threonylcarbamoyladenosine metabolic process	8	TPRKB, RPUSD4, TRMT61B, TRMT10C, MTO1, CDK5RAP1, TRMT5, OSGEP	2472	12	13645	0.106699
GOTERM_BP_FAT	GO:0070900~mitochondrial tRNA modification	6	RPUSD4, TRMT61B, TRMT10C, MTO1, CDK5RAP1, TRMT5	2472	7	13645	0.141026
GOTERM_BP_FAT	GO:1900864~mitochondrial RNA modification	6	RPUSD4, TRMT61B, TRMT10C, MTO1, CDK5RAP1, TRMT5	2472	7	13645	0.141026
Annotation Cluster 36	Enrichment Score: 3.031210343753928
Category	Term	Count	Genes	List Total	Pop Hits	Pop Total	FDR
GOTERM_MF_FAT	GO:0043021~ribonucleoprotein complex binding	40	EEF2, PRPF31, EIF5A2, OLA1, EIF6, CD2BP2, TACO1, LETM1, DDX5, RACK1, EIF4B, DERL1, MDM2, RNASEL, EIF3K, YBX3, MALSU1, EIF2A, PIWIL2, LETMD1, UHMK1, SND1, ERAL1, MRPS27, PRMT7, EIF5A, NCLN, NME1, CPEB4, SEC61G, DERL2, PRMT3, LARP1, HSPA5, CCDC47, BOP1, PES1, DDX3X, NAA10, TTC5	2320	118	12906	0.00771038
GOTERM_MF_FAT	GO:0043022~ribosome binding	20	EIF2A, EEF2, EIF5A2, OLA1, LETMD1, EIF6, MRPS27, EIF5A, NCLN, TACO1, LETM1, CPEB4, SEC61G, RACK1, PRMT3, HSPA5, CCDC47, EIF3K, NAA10, TTC5	2320	54	12906	0.128982
GOTERM_MF_DIRECT	GO:0043022~ribosome binding	18	EIF2A, EEF2, EIF5A2, OLA1, LETMD1, EIF6, EIF5A, NCLN, LETM1, CPEB4, SEC61G, RACK1, PRMT3, HSPA5, CCDC47, EIF3K, NAA10, TTC5	2344	52	13012	0.747334
Annotation Cluster 37	Enrichment Score: 2.976537346860978
Category	Term	Count	Genes	List Total	Pop Hits	Pop Total	FDR
GOTERM_BP_FAT	GO:0045333~cellular respiration	46	CDK1, DLST, NDUFS4, NDUFS2, NDUFAF1, BID, NDUFA10, SDHB, COX10, SUCLG1, CYC1, UQCRFS1, CS, MDH1, SUCLA2, PRELID1, SUCLG2, POLG2, IDE, MDH1B, TRAP1, DNAJC15, MDH2, IDH1, ETFB, ETFA, TRPV4, NDUFS3, ACO2, OPN3, SCO2, LOC101081808, LYRM7, DHTKD1, SDHAF2, SDHD, NDUFA5, NDUFV3, TAFAZZIN, UQCC3, SLC25A22, COX7A2, IREB2, IDH2, OGDHL, HIF1A	2472	137	13645	0.00247286
GOTERM_BP_FAT	GO:0055114~oxidation-reduction process	89	DLST, FMO2, NDUFS2, NDUFAF1, CRAT, TYSND1, CS, LONP2, SLC37A4, PEX5, IDE, MDH1B, HSD17B4, ACAT2, ABCD4, IDH1, AKT2, TRABD2B, TRPV4, PHKB, ACO2, SCO2, LOC101081808, LYRM7, DHTKD1, SDHAF2, ACADL, LOC101100387, SDHD, DECR1, NDUFA5, NDUFV3, UQCC3, PLA2G7, SLC25A22, COX7A2, ETFDH, OGDHL, FOXK2, GYG2, CDK1, NDUFS4, ALKBH1, BID, NDUFA10, SDHB, COX10, SUCLG1, HADHA, UQCRFS1, CYC1, PRDX3, SUCLA2, MDH1, HA…	2472	325	13645	0.00346183
GOTERM_BP_FAT	GO:0006091~generation of precursor metabolites and energy	77	SLC4A4, DLST, NDUFS2, NDUFAF1, CS, VCP, SHMT2, SLC37A4, GPI, IDE, MDH1B, TREX1, TPI1, IDH1, AKT2, TRPV4, PHKB, PNPT1, ACO2, SCO2, HKDC1, HCN3, LOC101081808, LYRM7, DHTKD1, SDHAF2, SDHD, NDUFA5, TIGAR, NDUFV3, UQCC3, SLC25A22, COX7A2, GAPDH, OGDHL, FOXK2, ALDOA, GYG2, CDK1, NDUFS4, EIF6, PGK1, BID, NDUFA10, SDHB, COX10, SUCLG1, UQCRFS1, CYC1, SUCLA2, MDH1, PRELID1, PPIF, SUCLG2, POLG2, TRAP1, DNAJ…	2472	287	13645	0.0177152
GOTERM_BP_FAT	GO:0015980~energy derivation by oxidation of organic compounds	55	DLST, NDUFS2, NDUFAF1, CS, SLC37A4, IDE, MDH1B, IDH1, AKT2, TRPV4, PHKB, ACO2, SCO2, LOC101081808, LYRM7, DHTKD1, SDHAF2, SDHD, NDUFA5, NDUFV3, UQCC3, SLC25A22, COX7A2, OGDHL, GYG2, CDK1, NDUFS4, BID, NDUFA10, SDHB, COX10, SUCLG1, UQCRFS1, CYC1, SUCLA2, MDH1, PRELID1, SUCLG2, POLG2, TRAP1, DNAJC15, MDH2, ETFA, ETFB, NDUFS3, OPN3, PPP1CA, PHKG2, PPP1CB, TAFAZZIN, STBD1, IREB2, IDH2, HIF1A, PYGL	2472	204	13645	0.0930865
GOTERM_BP_FAT	GO:0022904~respiratory electron transport chain	23	CDK1, NDUFS3, NDUFS2, SCO2, NDUFAF1, BID, LOC101081808, NDUFA10, SDHB, UQCRFS1, SDHAF2, CYC1, SDHD, POLG2, NDUFA5, NDUFV3, TAFAZZIN, UQCC3, SLC25A22, COX7A2, DNAJC15, ETFB, ETFA	2472	87	13645	0.985202
GOTERM_BP_FAT	GO:0022900~electron transport chain	24	CDK1, NDUFS3, NDUFS4, NDUFS2, SCO2, NDUFAF1, BID, LOC101081808, NDUFA10, SDHB, UQCRFS1, SDHAF2, CYC1, SDHD, POLG2, NDUFA5, NDUFV3, TAFAZZIN, UQCC3, SLC25A22, COX7A2, DNAJC15, ETFB, ETFA	2472	93	13645	0.985202
Annotation Cluster 38	Enrichment Score: 2.8877251530126684
Category	Term	Count	Genes	List Total	Pop Hits	Pop Total	FDR
GOTERM_BP_FAT	GO:1901137~carbohydrate derivative biosynthetic process	122	CHST11, GNPDA2, GMPPB, GFUS, ATP5PF, SLC2A4, OST4, STT3B, FUT11, ST3GAL2, GMDS, ACOT7, TREX1, TPI1, UXS1, PARP8, GLCE, AP2A1, GALNT13, UPP1, ST6GALNAC3, RPN1, OSTC, UAP1, PIGA, GALNT18, B3GALT4, LOC768284, XRCC1, NUDT2, PIGG, PAPSS2, TMEM258, STT3A, PRELID3B, LGR4, CHPF2, Glyco_trans_31, ATP5F1D, ST6GALNAC5, SLC51B, DUT, EXT2, CMPK1, COASY, LHCGR, PMM2, COG7, G6PD, B4GALT1, B4GALT7, ATP5F1A, POMG…	2472	483	13645	0.00588887
GOTERM_BP_FAT	GO:0009100~glycoprotein metabolic process	82	CHST11, EXT1, CST3, PCSK6, GMPPB, OST4, STT3B, DPY19L3, FUT11, B4GAT1, ST3GAL2, TREX1, MUSTN1, PARP8, ALG5, GLCE, GALNT13, SGSH, ST6GALNAC3, RPN1, TUSC3, OSTC, EXTL2, GALNT1, EDEM3, EDEM2, KAT2B, COL11A1, FAM20B, GALNT18, B3GALT4, PARP12, XRCC1, AQP11, EDEM1, PARP16, ST6GAL1, CSGALNACT1, DPY19L2, SERP2, TMEM258, STT3A, XXYLT1, ST8SIA1, BMP2, LOC111557571, CHPF2, Glyco_trans_31, ST6GALNAC5, PARP1,…	2472	315	13645	0.0283423
GOTERM_BP_FAT	GO:0006486~protein glycosylation	55	EXT1, GMPPB, OST4, STT3B, DPY19L3, FUT11, B4GAT1, ST3GAL2, PARP8, ALG5, GALNT13, ST6GALNAC3, RPN1, TUSC3, OSTC, EXTL2, GALNT1, KAT2B, GALNT18, B3GALT4, PARP12, XRCC1, AQP11, PARP16, ST6GAL1, DPY19L2, SERP2, TMEM258, STT3A, XXYLT1, ST8SIA1, Glyco_trans_31, ST6GALNAC5, PARP1, SLC51B, FUT8, MAGT1, EXT2, ALG6, B3GALNT2, B4GALT4, LARGE1, NPC1, MOGS, PMM2, COG7, C1GALT1, POFUT1, B4GALT1, B4GALT7, POMGN…	2472	195	13645	0.0370328
GOTERM_BP_FAT	GO:0043413~macromolecule glycosylation	55	EXT1, GMPPB, OST4, STT3B, DPY19L3, FUT11, B4GAT1, ST3GAL2, PARP8, ALG5, GALNT13, ST6GALNAC3, RPN1, TUSC3, OSTC, EXTL2, GALNT1, KAT2B, GALNT18, B3GALT4, PARP12, XRCC1, AQP11, PARP16, ST6GAL1, DPY19L2, SERP2, TMEM258, STT3A, XXYLT1, ST8SIA1, Glyco_trans_31, ST6GALNAC5, PARP1, SLC51B, FUT8, MAGT1, EXT2, ALG6, B3GALNT2, B4GALT4, LARGE1, NPC1, MOGS, PMM2, COG7, C1GALT1, POFUT1, B4GALT1, B4GALT7, POMGN…	2472	195	13645	0.0370328
GOTERM_BP_FAT	GO:0070085~glycosylation	58	FUOM, EXT1, GMPPB, OST4, STT3B, DPY19L3, FUT11, B4GAT1, ST3GAL2, PARP8, ALG5, GALNT13, ST6GALNAC3, RPN1, TUSC3, OSTC, EXTL2, GALNT1, KAT2B, GALNT18, B3GALT4, PARP12, XRCC1, AQP11, PARP16, GBA2, ST6GAL1, DPY19L2, SERP2, TMEM258, STT3A, XXYLT1, ST8SIA1, Glyco_trans_31, ST6GALNAC5, PARP1, SLC51B, FUT8, MAGT1, EXT2, ALG6, B3GALNT2, B4GALT4, LARGE1, NPC1, MOGS, PMM2, COG7, C1GALT1, POFUT1, B4GALT1, B4…	2472	209	13645	0.0392413
GOTERM_BP_FAT	GO:0009101~glycoprotein biosynthetic process	65	CHST11, EXT1, GMPPB, OST4, STT3B, DPY19L3, FUT11, B4GAT1, ST3GAL2, TREX1, MUSTN1, PARP8, ALG5, GLCE, GALNT13, ST6GALNAC3, RPN1, TUSC3, OSTC, EXTL2, GALNT1, KAT2B, FAM20B, GALNT18, B3GALT4, PARP12, XRCC1, AQP11, PARP16, ST6GAL1, CSGALNACT1, DPY19L2, SERP2, TMEM258, STT3A, XXYLT1, ST8SIA1, CHPF2, Glyco_trans_31, ST6GALNAC5, PARP1, SLC51B, FUT8, MAGT1, EXT2, ALG6, B3GALNT2, B4GALT4, LARGE1, NPC1, MO…	2472	256	13645	0.154754
GOTERM_MF_FAT	GO:0016757~transferase activity, transferring glycosyl groups	57	GLT8D1, EXT1, PIGV, STT3B, DPY19L3, FUT11, B4GAT1, ST3GAL2, PARP8, ALG5, GALNT13, UPP1, ST6GALNAC3, EXTL2, GALNT1, GDPGP1, PIGA, GALNT18, B3GALT4, LOC768284, PARP12, PARP16, GYG2, GBA2, ST6GAL1, CSGALNACT1, DPY19L2, POFUT2, STT3A, XXYLT1, ST8SIA1, GTDC1, CHPF2, Glyco_trans_31, ST6GALNAC5, PARP1, FUT8, TMTC2, EXT2, ALG6, B3GALNT2, B4GALT4, COLGALT2, TMTC4, LARGE1, C1GALT1, POFUT1, B4GALT1, B4GALT7…	2320	231	12906	0.347162
GOTERM_BP_DIRECT	GO:0006486~protein glycosylation	25	EXT1, SERP2, ST8SIA1, GMPPB, Glyco_trans_31, ST6GALNAC5, STT3B, FUT11, ST3GAL2, EXT2, GALNT13, B3GALNT2, B4GALT4, ST6GALNAC3, TUSC3, OSTC, EXTL2, NPC1, GALNT1, COG7, B4GALT7, POMGNT1, GALNT18, B3GALT4, GALNT12	2485	93	13740	0.998762
Annotation Cluster 39	Enrichment Score: 2.7887169799492133
Category	Term	Count	Genes	List Total	Pop Hits	Pop Total	FDR
GOTERM_BP_FAT	GO:0001522~pseudouridine synthesis	13	PUS1, PUS7L, NOP10, NHP2, RPUSD3, RPUSD2, NAF1, RPUSD1, PUSL1, RPUSD4, DKC1, PUS7, TRUB2	2472	18	13645	0.000940876
INTERPRO	IPR020103:Pseudouridine synthase, catalytic domain	10	PUS1, PUSL1, PUS7L, RPUSD4, RPUSD3, RPUSD2, RPUSD1, PUS7, DKC1, TRUB2	2808	13	15928	0.105803
GOTERM_MF_FAT	GO:0009982~pseudouridine synthase activity	10	PUS1, PUSL1, PUS7L, RPUSD4, RPUSD3, RPUSD2, RPUSD1, PUS7, DKC1, TRUB2	2320	13	12906	0.00807589
GOTERM_MF_DIRECT	GO:0009982~pseudouridine synthase activity	10	PUS1, PUSL1, PUS7L, RPUSD4, RPUSD3, RPUSD2, RPUSD1, PUS7, DKC1, TRUB2	2344	13	13012	0.0256932
GOTERM_MF_FAT	GO:0016866~intramolecular transferase activity	14	PUS1, PUS7L, RPUSD3, RPUSD2, RPUSD1, PMM2, LSS, PUSL1, RPUSD4, MMUT, PGM3, DKC1, PUS7, TRUB2	2320	26	12906	0.0191341
GOTERM_BP_DIRECT	GO:0001522~pseudouridine synthesis	7	PUSL1, PUS7L, RPUSD3, NAF1, RPUSD1, PUS7, DKC1	2485	8	13740	0.240482
GOTERM_BP_FAT	GO:0031118~rRNA pseudouridine synthesis	7	NOP10, RPUSD4, RPUSD3, NHP2, RPUSD2, RPUSD1, DKC1	2472	9	13645	0.0910933
GOTERM_BP_DIRECT	GO:0000455~enzyme-directed rRNA pseudouridine synthesis	5	RPUSD4, RPUSD3, RPUSD2, RPUSD1, DKC1	2485	6	13740	0.998762
GOTERM_BP_FAT	GO:0000455~enzyme-directed rRNA pseudouridine synthesis	5	RPUSD4, RPUSD3, RPUSD2, RPUSD1, DKC1	2472	6	13645	0.390065
UP_SEQ_FEATURE	DOMAIN:Pseudouridine synthase RsuA/RluA-like	4	RPUSD4, RPUSD3, RPUSD2, RPUSD1	2716	4	16009	1
INTERPRO	IPR006145:Pseudouridine synthase, RsuA/RluB/C/D/E/F	4	RPUSD4, RPUSD3, RPUSD2, RPUSD1	2808	4	15928	1
GOTERM_BP_DIRECT	GO:1990481~mRNA pseudouridine synthesis	5	PUS1, RPUSD2, PUS7, DKC1, TRUB2	2485	7	13740	0.998762
GOTERM_BP_FAT	GO:1990481~mRNA pseudouridine synthesis	5	PUS1, RPUSD2, PUS7, DKC1, TRUB2	2472	7	13645	0.617395
GOTERM_BP_FAT	GO:0016556~mRNA modification	7	PUS1, METTL3, TRMT6, RPUSD2, PUS7, DKC1, TRUB2	2472	17	13645	0.985202
Annotation Cluster 40	Enrichment Score: 2.7640512066243064
Category	Term	Count	Genes	List Total	Pop Hits	Pop Total	FDR
GOTERM_BP_FAT	GO:0045727~positive regulation of translation	35	EEF2, FASTKD3, METTL3, EIF5A2, RPUSD3, EIF6, NGRN, RCC1L, METTL5, RPUSD4, PABPC1, EIF3D, DHX36, TRMT10C, BOLL, PLD1, TRUB2, CDK5RAP1, FXR1, FASTKD2, TARBP2, PIWIL2, RPS9, TENT5B, EIF4G1, UHMK1, MRPS27, EIF5A, RPL26, ZMPSTE24, EIF3E, LARP1, DDX3X, SERP1, PRR16	2472	111	13645	0.0523879
GOTERM_BP_FAT	GO:0010608~posttranscriptional regulation of gene expression	89	EEF2, METTL3, DDX49, LRPPRC, RPUSD3, NAF1, PARN, MIF4GD, TACO1, ZCCHC17, MOV10, DICER1, SHMT2, PABPC1, RIDA, DHX36, RNASEL, BOLL, FASTKD2, TRUB2, FXR1, PAIP2, PIWIL2, RPS9, RC3H2, PABPC4, PCID2, MYH11, MYD88, RPL22, UHMK1, EIF5A, MTG2, RPL26, EIF3B, YRDC, RPL13A, FASTKD1, MRPL13, TSFM, CAPRIN2, PUS7, GAPDH, DDX3X, CLP1, SERP1, PRR16, BZW2, FASTKD3, EIF5B, EIF5A2, EIF6, ALKBH1, NGRN, EPRS1, RPS3, …	2472	356	13645	0.0544699
GOTERM_BP_FAT	GO:0034250~positive regulation of cellular amide metabolic process	39	EEF2, FASTKD3, METTL3, EIF5A2, RPUSD3, SPHK2, EIF6, NGRN, RCC1L, METTL5, RPUSD4, PABPC1, EIF3D, DHX36, TRMT10C, BOLL, PLD1, TRUB2, CDK5RAP1, FXR1, FASTKD2, TARBP2, PIWIL2, RPS9, TENT5B, EIF4G1, UHMK1, MRPS27, EIF5A, RPL26, ZMPSTE24, EIF3E, LARP1, DDX3X, SERP1, SLC2A13, PLA2G6, PRR16, PRKCD	2472	131	13645	0.0777965
GOTERM_BP_FAT	GO:0034248~regulation of cellular amide metabolic process	80	EEF2, METTL3, LRPPRC, RPUSD3, SPHK2, MIF4GD, TACO1, MOV10, DICER1, SHMT2, PABPC1, RIDA, DHX36, TMED10, BOLL, FASTKD2, TRUB2, FXR1, PAIP2, PIWIL2, RPS9, RPL22, UHMK1, EIF5A, MTG2, RPL26, EIF3B, YRDC, RPL13A, BIN1, GFAP, TIGAR, MRPL13, TSFM, CAPRIN2, PUS7, GAPDH, DDX3X, SERP1, SLC2A13, PRR16, BZW2, FASTKD3, EIF5B, EIF5A2, EIF6, ALKBH1, NGRN, EPRS1, RPS3, SEPSECS, MTG1, DDX5, RCC1L, RACK1, METTL5, R…	2472	327	13645	0.154505
GOTERM_BP_FAT	GO:0006417~regulation of translation	71	EEF2, METTL3, LRPPRC, RPUSD3, MIF4GD, TACO1, MOV10, DICER1, SHMT2, PABPC1, RIDA, DHX36, BOLL, FASTKD2, TRUB2, FXR1, PAIP2, PIWIL2, RPS9, RPL22, UHMK1, EIF5A, MTG2, RPL26, EIF3B, YRDC, RPL13A, MRPL13, TSFM, CAPRIN2, PUS7, GAPDH, DDX3X, SERP1, PRR16, BZW2, FASTKD3, EIF5B, EIF5A2, EIF6, ALKBH1, NGRN, EPRS1, RPS3, SEPSECS, MTG1, DDX5, RCC1L, RACK1, METTL5, RPUSD4, EIF3D, TRMT10C, MYOCD, PLD1, TRAP1, …	2472	285	13645	0.163679
Annotation Cluster 41	Enrichment Score: 2.7104498700951254
Category	Term	Count	Genes	List Total	Pop Hits	Pop Total	FDR
INTERPRO	IPR014722:Ribosomal protein L2 domain 2	11	RPL6, RPL14, EIF5A2, RPL8, MRPL24, RPL26L1, EIF5A, RTL5, MRPL2, RPL26, CUL7	2808	18	15928	0.377879
INTERPRO	IPR008991:Translation protein SH3-like domain	10	RPL6, RPL14, EIF5A2, RPL27, RPL8, MRPL24, RPL26L1, EIF5A, MRPL2, RPL26	2808	17	15928	0.405246
GOTERM_CC_DIRECT	GO:0031090~organelle membrane	9	RPL6, RPL14, RPL27, RPL8, MRPL24, RPL26L1, MRPL2, SLC2A13, RPL26	2650	21	14780	0.54535
Annotation Cluster 42	Enrichment Score: 2.581862842584203
Category	Term	Count	Genes	List Total	Pop Hits	Pop Total	FDR
UP_KW_DOMAIN	KW-0812~Transmembrane	670	LTBR, TRPC6, SC5D, TENM1, TPCN1, ENTREP3, NAALADL2, SLC12A4, ERMP1, TMEM19, FBXW7, RHBDL1, HAPLN4, GPAT3, RYR3, LTC4S, FAM210B, LETMD1, OSTC, SQLE, HCN3, TMEM134, TMEM212, MRPL42, SLC7A10, SMIM6, EDEM3, IL12RB2, MFSD8, CATSPER2, SLC35B3, COX7A2, ASPH, PIGG, CCDC141, AIFM1, SLC24A1, SEL1L3, CLPTM1L, LRRN3, KEL, TOMT, PRUNE2, COX10, CATSPERE, CYC1, TRPV6, TMEM8B, HACL1, MFSD13A, VAMP9, MET, VAPA, H…	1458	3522	8747	1.15175e-05
UP_SEQ_FEATURE	TRANSMEM:Helical	751	LTBR, SLC4A4, GRIK5, TRPC6, SC5D, TLCD2, TENM1, TPCN1, ENTREP3, NAALADL2, SLC12A4, ERMP1, TMEM19, FBXW7, RHBDL1, HAPLN4, GPAT3, IGF1R, RYR3, LTC4S, COX18, RPN1, FAM210B, LETMD1, OSTC, SQLE, ACER3, HCN3, TMEM134, TMEM212, MRPL42, SLC7A10, SMIM6, EDEM3, IL12RB2, MFSD8, CATSPER2, SLC35B3, COX7A2, ASPH, PIGG, SLCO1C1, CCDC141, HACD3, AIFM1, SLC24A1, SEL1L3, CLPTM1L, LRRN3, KEL, TOMT, PRUNE2, COX10, G…	2716	4117	16009	1
UP_KW_DOMAIN	KW-1133~Transmembrane helix	436	LTBR, SC5D, TENM1, NAALADL2, ERMP1, FBXW7, HAPLN4, GPAT3, FAM210B, LETMD1, OSTC, SQLE, TMEM212, MRPL42, SMIM6, EDEM3, IL12RB2, MFSD8, COX7A2, ASPH, CCDC141, AIFM1, SEL1L3, KEL, TOMT, PRUNE2, CATSPERE, HACL1, MFSD13A, VAMP9, MET, VAPA, HTATIP2, SLC16A3, MBTPS1, TMTC4, MLC1, UBAC2, FAT2, TAFAZZIN, SMIM3, MFSD4B, STX2, FAM234A, TMEM101, SMPD1, FURIN, B4GAT1, NSDHL, TSPAN12, CIROP, CLGN, ALG5, TRABD2…	1458	2400	8747	0.0802721
UP_KW_CELLULAR_COMPONENT	KW-0472~Membrane	877	GNA14, SLC4A4, GRIK5, TPCN1, ERMP1, RHBDL1, GPAT3, RYR3, LTC4S, RPN1, OSTC, ACER3, TMEM134, LOC101081808, TMEM212, SLC7A10, SMIM6, COX7A2, ASPH, PIGG, SLCO1C1, HACD3, GBA2, AIFM1, SLC24A1, CLPTM1L, KEL, PRUNE2, COX10, GPCR_Rhodpsn|GPCR_Rhodpsn_7TM|Olfact_rcpt|Olfact_rcpt_6C-like|, TRPV6, TMEM8B, MFSD13A, MET, VAPA, HAX1, CD47, NHERF1, COG7, SPNS2, SCNN1B, DRAM2, TIMM44, TAFAZZIN, TMEM115, CLDN18,…	1391	4783	7902	0.206557
GOTERM_CC_DIRECT	GO:0016021~integral component of membrane	703	LTBR, SLC4A4, TRPC6, SC5D, TLCD2, TENM1, TPCN1, ENTREP3, NAALADL2, SLC12A4, ERMP1, TMEM19, FBXW7, RHBDL1, HAPLN4, GPAT3, LTC4S, RPN1, FAM210B, LETMD1, OSTC, SQLE, ACER3, TMEM134, TMEM212, MRPL42, SLC7A10, SMIM6, EDEM3, IL12RB2, MFSD8, COX7A2, ASPH, PIGG, SLCO1C1, CCDC141, HACD3, GBA2, AIFM1, SLC24A1, SEL1L3, CLPTM1L, LRRN3, KEL, TOMT, PRUNE2, COX10, GPCR_Rhodpsn|GPCR_Rhodpsn_7TM|Olfact_rcpt|Olfac…	2650	3759	14780	0.976109
Annotation Cluster 43	Enrichment Score: 2.5728407936461584
Category	Term	Count	Genes	List Total	Pop Hits	Pop Total	FDR
GOTERM_BP_DIRECT	GO:2000234~positive regulation of rRNA processing	7	WDR75, RIOK1, SIRT7, WDR43, HEATR1, BUD23, DIMT1	2485	9	13740	0.502948
GOTERM_BP_FAT	GO:0090070~positive regulation of ribosome biogenesis	7	WDR75, RIOK1, SIRT7, WDR43, HEATR1, BUD23, DIMT1	2472	9	13645	0.0910933
GOTERM_BP_FAT	GO:2000234~positive regulation of rRNA processing	7	WDR75, RIOK1, SIRT7, WDR43, HEATR1, BUD23, DIMT1	2472	9	13645	0.0910933
GOTERM_BP_FAT	GO:0090069~regulation of ribosome biogenesis	9	WDR75, KAT2B, RIOK1, SIRT7, WDR43, HEATR1, BUD23, DIMT1, MALSU1	2472	16	13645	0.165236
GOTERM_BP_FAT	GO:2000232~regulation of rRNA processing	8	WDR75, KAT2B, RIOK1, SIRT7, WDR43, HEATR1, BUD23, DIMT1	2472	14	13645	0.257403
Annotation Cluster 44	Enrichment Score: 2.5573675384043737
Category	Term	Count	Genes	List Total	Pop Hits	Pop Total	FDR
GOTERM_MF_FAT	GO:0042803~protein homodimerization activity	120	TRPC6, CHMP4A, TENM1, TPCN1, FBLN5, INPP5F, TP53I3, LRP4, SHMT2, ZHX2, ST3GAL2, ACOT7, TREX1, TPI1, UXS1, FXR1, KIF20B, GLCE, SH3GLB1, IDH1, CDSN, NPR3, DARS2, FLRT3, KCNH2, GPD1L, PNPO, GALE, TARS2, TOX3, CREB3L3, GRPEL1, SLC30A8, CUBN, KARS1, PDCD6, GTF2A2, EPRS1, PEX11A, MLX, RACK1, SUPV3L1, MTHFD1L, PDCD10, EXT2, MDH2, ENDOG, TARBP2, GADD45A, CDADC1, EPHX2, PHB2, DPYD, INHBB, CRYAB, G6PD, NQO…	2320	502	12906	0.0488721
GOTERM_MF_DIRECT	GO:0042803~protein homodimerization activity	120	TRPC6, CHMP4A, TENM1, TPCN1, FBLN5, INPP5F, TP53I3, LRP4, SHMT2, ZHX2, ST3GAL2, ACOT7, TREX1, TPI1, UXS1, FXR1, KIF20B, GLCE, SH3GLB1, IDH1, CDSN, NPR3, DARS2, FLRT3, KCNH2, GPD1L, PNPO, GALE, TARS2, TOX3, CREB3L3, GRPEL1, SLC30A8, CUBN, KARS1, PDCD6, GTF2A2, EPRS1, PEX11A, MLX, RACK1, SUPV3L1, MTHFD1L, PDCD10, EXT2, MDH2, ENDOG, TARBP2, GADD45A, CDADC1, EPHX2, PHB2, DPYD, INHBB, CRYAB, G6PD, NQO…	2344	502	13012	0.176354
GOTERM_MF_FAT	GO:0046983~protein dimerization activity	156	TRPC6, MAPK6, RILP, CHMP4A, TENM1, TPCN1, FBLN5, SOS2, INPP5F, TP53I3, LRP4, SHMT2, ZHX2, ST3GAL2, TAF11, ATF6, ACOT7, TREX1, TPI1, UXS1, FXR1, KIF20B, GLCE, SH3GLB1, IDH1, CDSN, MICU2, NPR3, DARS2, FLRT3, KCNH2, GPD1L, PNPO, UBA3, GALE, PDSS2, TARS2, TOX3, AIFM1, CREB3L3, GRPEL1, SLC30A8, CUBN, KARS1, PDCD6, GTF2A2, EPRS1, PEX11A, H2AJ, MLX, RACK1, SUPV3L1, SLC51B, MTHFD1L, PDCD10, VAPA, EXT2, M…	2320	769	12906	0.918725
Annotation Cluster 45	Enrichment Score: 2.5190496567641953
Category	Term	Count	Genes	List Total	Pop Hits	Pop Total	FDR
GOTERM_CC_DIRECT	GO:0030176~integral component of endoplasmic reticulum membrane	31	HACD3, SCD, EXT1, FICD, TM7SF2, XXYLT1, ELOVL5, SLC37A4, DERL1, ATF6, AMFR, WFS1, DGAT2, ELOVL6, SLC35B2, HACD2, SLC37A2, CD1H11orf80, ELOVL4, FITM2, ACER3, ERGIC1, DERL2, ZMPSTE24, DHCR7, HSPA5, DOLK, CCDC47, SLC35B3, EDEM1, PIGG	2650	93	14780	0.0263868
GOTERM_CC_FAT	GO:0030176~integral component of endoplasmic reticulum membrane	38	HACD3, SCD, EMC1, EXT1, FICD, TM7SF2, XXYLT1, ELOVL5, SLC37A4, DERL1, ATF6, AMFR, WFS1, DGAT2, ELOVL6, SLC35B2, HACD2, SREBF2, SLC37A2, CD1H11orf80, ELOVL4, FITM2, ACER3, ERGIC1, DERL2, EMC7, ZMPSTE24, PIGA, INSIG1, DHCR7, HSPA5, DOLK, CCDC47, SLC35B3, EDEM1, INSIG2, CALR, PIGG	2275	130	11935	0.113481
GOTERM_CC_FAT	GO:0031227~intrinsic component of endoplasmic reticulum membrane	39	HACD3, SCD, EMC1, EXT1, FICD, TM7SF2, XXYLT1, ELOVL5, SLC37A4, DERL1, ATF6, AMFR, WFS1, DGAT2, ELOVL6, SLC35B2, HACD2, SREBF2, SLC37A2, ESYT2, CD1H11orf80, ELOVL4, FITM2, ACER3, ERGIC1, DERL2, EMC7, ZMPSTE24, PIGA, INSIG1, DHCR7, HSPA5, DOLK, CCDC47, SLC35B3, EDEM1, INSIG2, CALR, PIGG	2275	137	11935	0.145672
Annotation Cluster 46	Enrichment Score: 2.5111674597317473
Category	Term	Count	Genes	List Total	Pop Hits	Pop Total	FDR
GOTERM_MF_FAT	GO:0008252~nucleotidase activity	9	BPNT2, NT5C, NT5C1B, NT5C3B, NT5C3A, NT5E, NT5M, NT5DC2, NT5DC1	2320	15	12906	0.129821
GOTERM_MF_FAT	GO:0008253~5'-nucleotidase activity	8	NT5C, NT5C1B, NT5C3B, NT5C3A, NT5E, NT5M, NT5DC2, NT5DC1	2320	13	12906	0.188077
GOTERM_MF_DIRECT	GO:0008253~5'-nucleotidase activity	8	NT5C, NT5C1B, NT5C3B, NT5C3A, NT5E, NT5M, NT5DC2, NT5DC1	2344	13	13012	0.581398
Annotation Cluster 47	Enrichment Score: 2.4452458692503063
Category	Term	Count	Genes	List Total	Pop Hits	Pop Total	FDR
GOTERM_MF_FAT	GO:0030170~pyridoxal phosphate binding	20	CTH, SDS, PDXK, SHMT1, OAT, GPT, ALB, GPT2, PNPO, SGPL1, ABAT, SHMT2, PSAT1, THNSL2, NFS1, GOT2, EXT2, PLPBP, PYGL, SPTLC2	2320	50	12906	0.0515556
GOTERM_MF_FAT	GO:0070279~vitamin B6 binding	20	CTH, SDS, PDXK, SHMT1, OAT, GPT, ALB, GPT2, PNPO, SGPL1, ABAT, SHMT2, PSAT1, THNSL2, NFS1, GOT2, EXT2, PLPBP, PYGL, SPTLC2	2320	50	12906	0.0515556
GOTERM_MF_DIRECT	GO:0030170~pyridoxal phosphate binding	20	CTH, SDS, PDXK, SHMT1, OAT, GPT, ALB, GPT2, PNPO, SGPL1, ABAT, SHMT2, PSAT1, THNSL2, NFS1, GOT2, EXT2, PLPBP, PYGL, SPTLC2	2344	50	13012	0.176354
GOTERM_MF_FAT	GO:0019842~vitamin binding	34	FASN, CUBN, CTH, PDXK, SHMT1, OAT, GPT, HACL1, MMAB, SGPL1, SHMT2, ABAT, P4HA3, PSAT1, THNSL2, NFS1, EXT2, PLPBP, SPTLC2, PLOD2, OPN3, RBP1, SDS, DHTKD1, ALB, GPT2, PNPO, MMUT, GOT2, P3H1, P4HA1, OGDHL, TKT, PYGL	2320	113	12906	0.137087
INTERPRO	IPR015422:Pyridoxal phosphate-dependent transferase, major region, subdomain 2	14	CTH, SHMT1, OAT, GPT, GPT2, SGPL1, ABAT, SHMT2, PSAT1, SCLY, NFS1, GOT2, EXT2, SPTLC2	2808	35	15928	1
INTERPRO	IPR015421:Pyridoxal phosphate-dependent transferase, major region, subdomain 1	15	CTH, SHMT1, OAT, GPT, SEPSECS, GPT2, SGPL1, ABAT, SHMT2, PSAT1, SCLY, NFS1, GOT2, EXT2, SPTLC2	2808	42	15928	1
INTERPRO	IPR015424:Pyridoxal phosphate-dependent transferase	15	CTH, SHMT1, OAT, GPT, SEPSECS, GPT2, SGPL1, ABAT, SHMT2, PSAT1, SCLY, NFS1, GOT2, EXT2, SPTLC2	2808	42	15928	1
GOTERM_MF_FAT	GO:0008483~transaminase activity	8	GPT2, ABAT, PSAT1, GOT2, GFPT2, OAT, GPT, EXT2	2320	22	12906	0.98918
Annotation Cluster 48	Enrichment Score: 2.3632425376039916
Category	Term	Count	Genes	List Total	Pop Hits	Pop Total	FDR
GOTERM_MF_FAT	GO:0003746~translation elongation factor activity	10	EEF1A1, EEF2, TUFM, EIF5A2, EFTu-like_2|G_TR_CS|P-loop_NTPase|Transl_B-barrel_sf|Transl_elong_EF1A_euk/arc|Transl_elong_EF1A/Init_IF2_C|Transl_elong_EFTu/EF1A_C|T_Tr_GTP-bd_dom|, TSFM, EIF5A, ELOC, EEF1B2, EEF1G	2320	18	12906	0.128982
GOTERM_MF_DIRECT	GO:0003746~translation elongation factor activity	10	EEF1A1, EEF2, TUFM, EIF5A2, EFTu-like_2|G_TR_CS|P-loop_NTPase|Transl_B-barrel_sf|Transl_elong_EF1A_euk/arc|Transl_elong_EF1A/Init_IF2_C|Transl_elong_EFTu/EF1A_C|T_Tr_GTP-bd_dom|, TSFM, EIF5A, ELOC, EEF1B2, EEF1G	2344	18	13012	0.391902
GOTERM_BP_FAT	GO:0006414~translational elongation	17	EEF2, RPS9, EIF5A2, EIF5A, SEPSECS, YRDC, EEF1B2, EEF1A1, RACK1, TUFM, EFTu-like_2|G_TR_CS|P-loop_NTPase|Transl_B-barrel_sf|Transl_elong_EF1A_euk/arc|Transl_elong_EF1A/Init_IF2_C|Transl_elong_EFTu/EF1A_C|T_Tr_GTP-bd_dom|, TSFM, CDK5RAP1, RPS5, RPLP2, MRPL44, EEF1G	2472	43	13645	0.118046
UP_KW_MOLECULAR_FUNCTION	KW-0251~Elongation factor	6	EEF1A1, TUFM, EIF5A2, EFTu-like_2|G_TR_CS|P-loop_NTPase|Transl_B-barrel_sf|Transl_elong_EF1A_euk/arc|Transl_elong_EF1A/Init_IF2_C|Transl_elong_EFTu/EF1A_C|T_Tr_GTP-bd_dom|, EIF5A, ELOC	984	8	5095	0.0948537
GOTERM_BP_DIRECT	GO:0006414~translational elongation	7	EEF1A1, EEF2, TUFM, EFTu-like_2|G_TR_CS|P-loop_NTPase|Transl_B-barrel_sf|Transl_elong_EF1A_euk/arc|Transl_elong_EF1A/Init_IF2_C|Transl_elong_EFTu/EF1A_C|T_Tr_GTP-bd_dom|, TSFM, EEF1B2, EEF1G	2485	13	13740	0.998762
Annotation Cluster 49	Enrichment Score: 2.299227150190619
Category	Term	Count	Genes	List Total	Pop Hits	Pop Total	FDR
GOTERM_MF_FAT	GO:0050661~NADP binding	16	MTRR, PGD, DPYD, FMO2, GRHPR, G6PD, HIBADH, DUS2, TP53I3, DECR1, NNT, NDOR1, GMDS, GAPDH, HMGCR, CBR4	2320	40	12906	0.154969
GOTERM_MF_FAT	GO:0070402~NADPH binding	7	MTRR, TP53I3, DECR1, GRHPR, DUS2, CBR4, HMGCR	2320	11	12906	0.292238
GOTERM_MF_DIRECT	GO:0070402~NADPH binding	7	MTRR, TP53I3, DECR1, GRHPR, DUS2, CBR4, HMGCR	2344	11	13012	0.734103
Annotation Cluster 50	Enrichment Score: 2.2702557564446844
Category	Term	Count	Genes	List Total	Pop Hits	Pop Total	FDR
GOTERM_MF_FAT	GO:0008237~metallopeptidase activity	50	XPNPEP3, EIF3H, CNDP2, PMPCA, NAALAD2, ERMP1, DPEP2, CPB1, ADAMDEC1, IDE, NRDC, CIROP, ADAMTS2, MIPEP, TRABD2B, DPP3, EEF1AKMT4, ADAMTS15, NCLN, YBEY, LMLN, RNPEPL1, COPS5, ADAM22, ADAMTS18, ADAM9, LNPEP, ATP23, ADAM12, TRHDE, UQCRC2, QPCTL, ADAMTS1, NLN, PAPPA2, KEL, MMP19, OMA1, CPQ, PITRM1, METAP2, METAP1D, XPNPEP1, AMZ2, ADAM33, CD1H11orf80, ZMPSTE24, MMP15, CLCA_chordata|CLCA_N|Ig-like_fold|…	2320	179	12906	0.0862204
GOTERM_MF_FAT	GO:0004222~metalloendopeptidase activity	29	ADAMTS1, NLN, PMPCA, KEL, MMP19, OMA1, PITRM1, ADAMDEC1, IDE, NRDC, CIROP, ADAMTS2, MIPEP, TRABD2B, ADAM33, EEF1AKMT4, CD1H11orf80, ADAMTS15, LMLN, YBEY, ZMPSTE24, COPS5, ADAM22, ADAMTS18, ADAM9, MMP15, ATP23, ADAM12, UQCRC2	2320	102	12906	0.379089
GOTERM_MF_DIRECT	GO:0004222~metalloendopeptidase activity	29	ADAMTS1, NLN, PMPCA, KEL, MMP19, OMA1, PITRM1, ADAMDEC1, IDE, NRDC, CIROP, ADAMTS2, MIPEP, TRABD2B, ADAM33, EEF1AKMT4, CD1H11orf80, ADAMTS15, LMLN, YBEY, ZMPSTE24, COPS5, ADAM22, ADAMTS18, ADAM9, MMP15, ATP23, ADAM12, UQCRC2	2344	102	13012	0.950598
Annotation Cluster 51	Enrichment Score: 2.25102861632942
Category	Term	Count	Genes	List Total	Pop Hits	Pop Total	FDR
GOTERM_BP_FAT	GO:0006220~pyrimidine nucleotide metabolic process	18	UPP1, NT5C, DPYD, CAD, NME4, ENTPD7, NT5M, UCK1, NME1, AK3, CTPS1, UCK2, DHODH, DUT, DTYMK, CMPK1, DCK, ENTPD4	2472	36	13645	0.00545511
KEGG_PATHWAY	fca00240:Pyrimidine metabolism	23	UPP1, NT5C, DPYD, NT5C1B, CAD, HDDC2, NT5C3A, NME4, NT5M, UCK1, NME1, CTPS1, ENTPD6, UCK2, DHODH, NT5C3B, NT5E, DUT, DTYMK, NUDT2, CMPK1, DCK, ENTPD4	1348	49	6570	0.00289408
GOTERM_BP_FAT	GO:0009218~pyrimidine ribonucleotide metabolic process	14	UPP1, NT5C, DPYD, CAD, NME4, ENTPD7, UCK1, NME1, AK3, CTPS1, UCK2, DHODH, CMPK1, ENTPD4	2472	26	13645	0.0158308
GOTERM_BP_FAT	GO:0046131~pyrimidine ribonucleoside metabolic process	14	UPP1, NT5C, DPYD, CAD, NME4, ENTPD7, UCK1, NME1, AK3, CTPS1, UCK2, DHODH, CMPK1, ENTPD4	2472	26	13645	0.0158308
GOTERM_BP_FAT	GO:0072527~pyrimidine-containing compound metabolic process	20	UPP1, NT5C, DPYD, CAD, NME4, ENTPD7, NT5M, CPS1, UCK1, NME1, AK3, CTPS1, UCK2, DHODH, DUT, DTYMK, ALDH6A1, CMPK1, DCK, ENTPD4	2472	47	13645	0.0204813
GOTERM_BP_FAT	GO:0006213~pyrimidine nucleoside metabolic process	14	UPP1, NT5C, DPYD, CAD, NME4, ENTPD7, UCK1, NME1, AK3, CTPS1, UCK2, DHODH, CMPK1, ENTPD4	2472	27	13645	0.0238878
GOTERM_BP_FAT	GO:1901657~glycosyl compound metabolic process	32	GPHN, GBA2, NT5C, NT5C1B, CAD, PRPSAP2, DGUOK, NME4, DERA, ENTPD7, UCK1, AK3, CTPS1, NAGA, GUSB, NT5E, CMPK1, GLA, ENTPD4, UPP1, GNAI3, DPYD, NME1, UCK2, DHODH, LOC768284, PRPS2, SULT1C4, MTAP, AKR1A1, APIP, CBR4	2472	95	13645	0.0293313
KEGG_PATHWAY	fca01232:Nucleotide metabolism	28	NT5C, NT5C1B, ITPA, DGUOK, HDDC2, NT5C3A, NT5M, NME4, UCK1, AK3, CTPS1, ENTPD6, AK2, NT5E, DUT, DTYMK, CMPK1, ENTPD4, UPP1, GMPR, AK6, NME1, ADSS1, UCK2, NT5C3B, LOC768284, GUK1, DCK	1348	75	6570	0.0235643
GOTERM_BP_FAT	GO:0009147~pyrimidine nucleoside triphosphate metabolic process	11	CTPS1, UCK2, CAD, NME4, ENTPD7, DUT, UCK1, DTYMK, NME1, ENTPD4, AK3	2472	22	13645	0.141026
GOTERM_BP_FAT	GO:0009129~pyrimidine nucleoside monophosphate metabolic process	9	UPP1, NT5C, DPYD, UCK2, CAD, DHODH, NT5M, DUT, UCK1	2472	16	13645	0.165236
GOTERM_BP_FAT	GO:0009208~pyrimidine ribonucleoside triphosphate metabolic process	9	CTPS1, UCK2, CAD, NME4, ENTPD7, UCK1, NME1, ENTPD4, AK3	2472	17	13645	0.235418
GOTERM_BP_FAT	GO:0072528~pyrimidine-containing compound biosynthetic process	12	CTPS1, UPP1, UCK2, CAD, DHODH, NME4, DUT, CPS1, UCK1, DTYMK, CMPK1, NME1	2472	28	13645	0.263205
GOTERM_BP_FAT	GO:0006221~pyrimidine nucleotide biosynthetic process	11	CTPS1, UPP1, UCK2, CAD, DHODH, NME4, DUT, UCK1, DTYMK, CMPK1, NME1	2472	25	13645	0.305263
GOTERM_BP_FAT	GO:0046049~UMP metabolic process	7	UPP1, NT5C, DPYD, UCK2, CAD, DHODH, UCK1	2472	12	13645	0.390065
GOTERM_BP_FAT	GO:0009173~pyrimidine ribonucleoside monophosphate metabolic process	7	UPP1, NT5C, DPYD, UCK2, CAD, DHODH, UCK1	2472	12	13645	0.390065
GOTERM_BP_FAT	GO:0009116~nucleoside metabolic process	25	GPHN, NT5C, NT5C1B, CAD, PRPSAP2, DGUOK, NME4, DERA, ENTPD7, UCK1, AK3, CTPS1, NT5E, CMPK1, ENTPD4, UPP1, GNAI3, DPYD, NME1, UCK2, DHODH, LOC768284, PRPS2, MTAP, APIP	2472	84	13645	0.397396
GOTERM_BP_FAT	GO:0009220~pyrimidine ribonucleotide biosynthetic process	9	CTPS1, UPP1, UCK2, CAD, DHODH, NME4, UCK1, CMPK1, NME1	2472	19	13645	0.406721
GOTERM_BP_FAT	GO:0046132~pyrimidine ribonucleoside biosynthetic process	9	CTPS1, UPP1, UCK2, CAD, DHODH, NME4, UCK1, CMPK1, NME1	2472	19	13645	0.406721
GOTERM_BP_FAT	GO:0046134~pyrimidine nucleoside biosynthetic process	9	CTPS1, UPP1, UCK2, CAD, DHODH, NME4, UCK1, CMPK1, NME1	2472	19	13645	0.406721
GOTERM_BP_FAT	GO:0009119~ribonucleoside metabolic process	21	UPP1, GPHN, GNAI3, NT5C, DPYD, NT5C1B, CAD, NME4, ENTPD7, UCK1, NME1, AK3, CTPS1, UCK2, DHODH, LOC768284, NT5E, MTAP, CMPK1, APIP, ENTPD4	2472	73	13645	0.785286
GOTERM_BP_FAT	GO:0009130~pyrimidine nucleoside monophosphate biosynthetic process	6	UPP1, UCK2, CAD, DHODH, DUT, UCK1	2472	11	13645	0.793656
GOTERM_BP_FAT	GO:0046036~CTP metabolic process	7	CTPS1, UCK2, NME4, ENTPD7, UCK1, NME1, ENTPD4	2472	15	13645	0.87887
GOTERM_BP_FAT	GO:0009174~pyrimidine ribonucleoside monophosphate biosynthetic process	5	UPP1, UCK2, CAD, DHODH, UCK1	2472	8	13645	0.87887
GOTERM_BP_FAT	GO:0006222~UMP biosynthetic process	5	UPP1, UCK2, CAD, DHODH, UCK1	2472	8	13645	0.87887
GOTERM_BP_FAT	GO:0009148~pyrimidine nucleoside triphosphate biosynthetic process	7	CTPS1, UCK2, CAD, NME4, UCK1, DTYMK, NME1	2472	17	13645	0.985202
GOTERM_BP_FAT	GO:0009209~pyrimidine ribonucleoside triphosphate biosynthetic process	6	CTPS1, UCK2, CAD, NME4, UCK1, NME1	2472	14	13645	0.985202
GOTERM_BP_FAT	GO:0042455~ribonucleoside biosynthetic process	12	CTPS1, UPP1, UCK2, CAD, DHODH, LOC768284, NME4, NT5E, UCK1, MTAP, CMPK1, NME1	2472	40	13645	0.985202
GOTERM_BP_FAT	GO:0009163~nucleoside biosynthetic process	12	CTPS1, UPP1, UCK2, CAD, DHODH, LOC768284, NME4, NT5E, UCK1, MTAP, CMPK1, NME1	2472	40	13645	0.985202
Annotation Cluster 52	Enrichment Score: 2.2034677412330343
Category	Term	Count	Genes	List Total	Pop Hits	Pop Total	FDR
GOTERM_CC_DIRECT	GO:0071541~eukaryotic translation initiation factor 3 complex, eIF3m	6	EIF3M, EIF3F, EIF3H, EIF3D, EIF3A, EIF3B	2650	7	14780	0.100298
GOTERM_CC_FAT	GO:0071541~eukaryotic translation initiation factor 3 complex, eIF3m	6	EIF3M, EIF3F, EIF3H, EIF3D, EIF3A, EIF3B	2275	7	11935	0.0837999
GOTERM_BP_FAT	GO:0019081~viral translation	9	EIF3F, EIF3D, EIF3L, EIF3G, EIF3A, MCTS1, DENR, EIF3B, SSB	2472	17	13645	0.235418
GOTERM_BP_DIRECT	GO:0075522~IRES-dependent viral translational initiation	7	EIF3F, EIF3D, EIF3A, MCTS1, DENR, EIF3B, SSB	2485	11	13740	0.998762
GOTERM_BP_FAT	GO:0075522~IRES-dependent viral translational initiation	7	EIF3F, EIF3D, EIF3A, MCTS1, DENR, EIF3B, SSB	2472	11	13645	0.263205
GOTERM_BP_FAT	GO:0002190~cap-independent translational initiation	8	EIF3F, METTL3, EIF3D, EIF3A, MCTS1, DENR, EIF3B, SSB	2472	15	13645	0.36108
GOTERM_BP_FAT	GO:0002192~IRES-dependent translational initiation	7	EIF3F, EIF3D, EIF3A, MCTS1, DENR, EIF3B, SSB	2472	12	13645	0.390065
Annotation Cluster 53	Enrichment Score: 2.200459815573744
Category	Term	Count	Genes	List Total	Pop Hits	Pop Total	FDR
GOTERM_BP_FAT	GO:0006665~sphingolipid metabolic process	38	HACD3, GBA2, SPHK2, NAAA, SGPP1, SERINC2, SMPD1, SGPL1, ST6GALNAC5, GBA3, ASAH2, ELOVL5, NAGA, ST3GAL2, CERS2, VAPA, GLA, SPTLC2, PLPP2, ELOVL6, B4GALT4, ST6GALNAC3, HACD2, GM2A, GAL3ST1, ELOVL4, ACER3, SPTSSA, SMPD4, SPNS2, AGK, NEU1, PLA2G15, CERS3, SMPD2, PLA2G6, BAX, PRKCD	2472	118	13645	0.0234052
GOTERM_BP_FAT	GO:0006672~ceramide metabolic process	27	GBA2, SPHK2, SMPD1, SGPL1, ST6GALNAC5, GBA3, ASAH2, NAGA, ST3GAL2, CERS2, GLA, SPTLC2, PLPP2, B4GALT4, ST6GALNAC3, GM2A, GAL3ST1, ACER3, SPTSSA, SMPD4, AGK, NEU1, PLA2G15, CERS3, SMPD2, PLA2G6, PRKCD	2472	84	13645	0.141026
GOTERM_BP_FAT	GO:0006643~membrane lipid metabolic process	43	HACD3, GBA2, SPHK2, NAAA, SGPP1, SERINC2, SMPD1, PIGV, SGPL1, ST6GALNAC5, GBA3, ASAH2, ELOVL5, NAGA, ST3GAL2, CERS2, VAPA, GLA, SPTLC2, PLPP2, ELOVL6, B4GALT4, ST6GALNAC3, HACD2, GM2A, GAL3ST1, ELOVL4, ACER3, SPTSSA, SMPD4, MGST2, SPNS2, PGAP2, AGK, PIGA, NEU1, PLA2G15, CERS3, SMPD2, PLA2G6, BAX, PIGG, PRKCD	2472	156	13645	0.175502
GOTERM_BP_FAT	GO:0030148~sphingolipid biosynthetic process	24	HACD3, ELOVL6, B4GALT4, ST6GALNAC3, HACD2, SPHK2, GAL3ST1, ACER3, ELOVL4, SMPD1, SPTSSA, SMPD4, AGK, ST6GALNAC5, ASAH2, ELOVL5, ST3GAL2, CERS3, SMPD2, CERS2, VAPA, PLA2G6, PRKCD, SPTLC2	2472	77	13645	0.288274
GOTERM_BP_FAT	GO:0046513~ceramide biosynthetic process	17	B4GALT4, ST6GALNAC3, SPHK2, GAL3ST1, SMPD1, SPTSSA, SMPD4, AGK, ST6GALNAC5, ASAH2, ST3GAL2, CERS3, SMPD2, CERS2, PLA2G6, PRKCD, SPTLC2	2472	56	13645	0.843235
GOTERM_BP_FAT	GO:0046467~membrane lipid biosynthetic process	28	HACD3, SPHK2, SMPD1, PIGV, ST6GALNAC5, ASAH2, ELOVL5, ST3GAL2, CERS2, VAPA, SPTLC2, ELOVL6, B4GALT4, ST6GALNAC3, HACD2, GAL3ST1, ELOVL4, ACER3, SPTSSA, SMPD4, PGAP2, AGK, PIGA, CERS3, SMPD2, PLA2G6, PIGG, PRKCD	2472	110	13645	0.985202
Annotation Cluster 54	Enrichment Score: 2.1616238976013022
Category	Term	Count	Genes	List Total	Pop Hits	Pop Total	FDR
GOTERM_BP_FAT	GO:0034622~cellular macromolecular complex assembly	199	PICK1, POMP, NDUFAF1, NDUFA2, SNRPF, COA5, ZMYND10, ARPC5L, COX18, GEMIN6, NUP205, SCO2, DMAC2, NUFIP1, COPS7B, TRIM32, COX7A2, ABT1, CELF5, PSMG4, RPL24, FASTKD3, GBA2, AIFM1, PIH1D2, NDUFS4, MTERF4, COX10, CTTN, C1QBP, DNAI4, EIF3D, MET, EIF3K, MSRB1, HAX1, TBCD, CRYAB, PRMT7, EIF3E, ARFIP2, TAFAZZIN, TWF2, CCDC103, ATR, TMEM199, NDUFAF7, MRPS16, NDUFS2, SEC24D, FES, ATPAF2, EIF4B, CENPW, MRPS7…	2472	856	13645	0.00654953
GOTERM_BP_FAT	GO:0065003~macromolecular complex assembly	261	PICK1, POMP, NDUFAF1, NDUFA2, KCTD9, SNRPF, SHMT2, COA5, PEX5, ZMYND10, ARPC5L, SH3GLB1, COX18, GEMIN6, NUP205, TWNK, SCO2, ACACA, DMAC2, NUFIP1, COPS7B, STK3, TRIM32, COX7A2, ABT1, CELF5, PSMG4, RRN3, RPL24, CBR4, FASTKD3, GBA2, AIFM1, PIH1D2, NDUFS4, MTERF4, COX10, SIGMAR1, CTTN, C1QBP, DNAI4, EIF3D, KCNA6, MET, EIF3K, MSRB1, HAX1, TBCD, CRYAB, PRMT7, EIF3E, ARFIP2, TAFAZZIN, TWF2, TMEM120B, CC…	2472	1223	13645	0.0910933
GOTERM_BP_FAT	GO:0044085~cellular component biogenesis	486	PWP1, PICK1, TLCD2, HSPA9, POMP, IQUB, NDUFAF1, KCTD9, FGD4, GPC6, LSG1, COX18, ULK2, GEMIN6, ACACA, NUFIP1, IMP4, STK3, KPNB1, COX7A2, PSMG4, CELF5, CBR4, GBA2, ANK3, AIFM1, PIH1D2, LRRN3, MTERF4, WDR55, COX10, DYDC1, DNAI4, DMKN, MET, PLD1, RAB11A, HAX1, PRMT7, NHERF1, TAFAZZIN, CCDC103, ATR, STX2, CLDN18, LPAR3, IFT20, TMEM199, RPL7, SEC24D, GLS, FES, MAT2A, EIF4B, RAP1GAP, TP53INP2, CLGN, SOD…	2472	2444	13645	0.29675
GOTERM_BP_FAT	GO:0043623~cellular protein complex assembly	111	UQCC6, PICK1, CHMP4A, POMP, NDUFAF1, BCS1L, TACO1, NDUFA2, COA5, ZMYND10, ARPC5L, COX18, Ig_C1-set|Ig-like_dom|Ig-like_dom_sf|Ig-like_fold|Ig/MHC_CS|MHC_II_a/b_N|MHC_II_b_N|MHC_I/II-like_Ag-recog|, NUP205, SCO2, DMAC2, ODAD2, LYRM7, SDHAF2, COPS7B, TRIM32, DBN1, UQCC3, COX7A2, PSMG4, PSMD10, SNAP25, FASTKD3, GBA2, AIFM1, FMN1, NDUFS4, TMEM70, CCL21, ARPC3, NDUFA10, COX10, CYRIB, UQCRFS1, RPS3, CT…	2472	502	13645	0.465588
GOTERM_BP_FAT	GO:0043933~macromolecular complex subunit organization	287	ACTR8, PICK1, POMP, NDUFAF1, NDUFA2, KCTD9, SNRPF, SHMT2, COA5, PEX5, ZMYND10, ARPC5L, ADAMTS2, SH3GLB1, COX18, GEMIN6, NUP205, TWNK, SCO2, ACACA, DMAC2, NUFIP1, COPS7B, STK3, TRIM32, COX7A2, ABT1, CELF5, PSMG4, RRN3, RPL24, CBR4, FASTKD3, GBA2, AIFM1, PIH1D2, NDUFS4, MTERF4, COX10, SIGMAR1, CTTN, C1QBP, DNAI4, EIF3D, KCNA6, HSPA8, MET, EIF3K, MSRB1, HAX1, TBCD, CRYAB, PRMT7, ZMPSTE24, EIF3E, ARF…	2472	1415	13645	0.494133
GOTERM_BP_FAT	GO:0070271~protein complex biogenesis	174	UQCC6, PICK1, CHMP4A, CTH, POMP, NDUFAF1, BCS1L, TACO1, NDUFA2, KCTD9, SHMT2, COA5, PEX5, ZMYND10, ARPC5L, TAF11, PKD2L1, SH3GLB1, SH3PXD2B, COX18, Ig_C1-set|Ig-like_dom|Ig-like_dom_sf|Ig-like_fold|Ig/MHC_CS|MHC_II_a/b_N|MHC_II_b_N|MHC_I/II-like_Ag-recog|, KCTD19, NUP205, TWNK, SCO2, ACACA, DMAC2, ODAD2, LYRM7, SDHAF2, COPS7B, STK3, PDZD11, TRIM32, DBN1, UQCC3, COX7A2, PSMG4, RRN3, PSMD10, SNAP25…	2472	854	13645	0.985202
GOTERM_BP_FAT	GO:0006461~protein complex assembly	174	UQCC6, PICK1, CHMP4A, CTH, POMP, NDUFAF1, BCS1L, TACO1, NDUFA2, KCTD9, SHMT2, COA5, PEX5, ZMYND10, ARPC5L, TAF11, PKD2L1, SH3GLB1, SH3PXD2B, COX18, Ig_C1-set|Ig-like_dom|Ig-like_dom_sf|Ig-like_fold|Ig/MHC_CS|MHC_II_a/b_N|MHC_II_b_N|MHC_I/II-like_Ag-recog|, KCTD19, NUP205, TWNK, SCO2, ACACA, DMAC2, ODAD2, LYRM7, SDHAF2, COPS7B, STK3, PDZD11, TRIM32, DBN1, UQCC3, COX7A2, PSMG4, RRN3, PSMD10, SNAP25…	2472	854	13645	0.985202
Annotation Cluster 55	Enrichment Score: 2.115603449428916
Category	Term	Count	Genes	List Total	Pop Hits	Pop Total	FDR
GOTERM_BP_FAT	GO:0033108~mitochondrial respiratory chain complex assembly	31	FASTKD3, AIFM1, NDUFAF7, UQCC6, NDUFS4, NDUFS2, BCS1L, NDUFAF1, NDUFA10, TACO1, NDUFA2, UQCRFS1, COA5, NDUFA9, SCO1, TMEM126A, COX18, NDUFS3, TMEM126B, NDUFAF6, COX17, SCO2, DMAC2, LYRM7, SDHAF2, FOXRED1, SLC25A33, NDUFA5, TAFAZZIN, UQCC3, SMIM20	2472	84	13645	0.00773473
GOTERM_BP_DIRECT	GO:0032981~mitochondrial respiratory chain complex I assembly	16	NDUFS3, NDUFAF7, TMEM126B, NDUFS4, NDUFAF6, NDUFS2, BCS1L, NDUFAF1, NDUFA10, DMAC2, NDUFA2, FOXRED1, NDUFA9, NDUFA5, TAFAZZIN, TMEM126A	2485	49	13740	0.998762
GOTERM_BP_FAT	GO:0032981~mitochondrial respiratory chain complex I assembly	16	NDUFS3, NDUFAF7, TMEM126B, NDUFS4, NDUFAF6, NDUFS2, BCS1L, NDUFAF1, NDUFA10, DMAC2, NDUFA2, FOXRED1, NDUFA9, NDUFA5, TAFAZZIN, TMEM126A	2472	49	13645	0.617395
GOTERM_BP_FAT	GO:0010257~NADH dehydrogenase complex assembly	16	NDUFS3, NDUFAF7, TMEM126B, NDUFS4, NDUFAF6, NDUFS2, BCS1L, NDUFAF1, NDUFA10, DMAC2, NDUFA2, FOXRED1, NDUFA9, NDUFA5, TAFAZZIN, TMEM126A	2472	49	13645	0.617395
GOTERM_BP_FAT	GO:0097031~mitochondrial respiratory chain complex I biogenesis	16	NDUFS3, NDUFAF7, TMEM126B, NDUFS4, NDUFAF6, NDUFS2, BCS1L, NDUFAF1, NDUFA10, DMAC2, NDUFA2, FOXRED1, NDUFA9, NDUFA5, TAFAZZIN, TMEM126A	2472	49	13645	0.617395
Annotation Cluster 56	Enrichment Score: 2.0856380331258744
Category	Term	Count	Genes	List Total	Pop Hits	Pop Total	FDR
GOTERM_CC_FAT	GO:0019867~outer membrane	43	MGARP, NUP37, VAT1, NUP93, BID, TOMM7, PGRMC1, NUP50, KMO, FGD4, SIGMAR1, HADHB, MIEF1, DMPK, BCL2L2, SH3GLB1, LTC4S, NUP54, PHB2, HAX1, NUP205, FAM210B, SYNE4, VDAC1, PTGS2, HKDC1, MYO19, GPAM, BAK1, MSTO1, DHCR7, VDAC2, BCL2A1, TAFAZZIN, TOMM40, FATE1, SYNE3, RTN4IP1, BAX, AGPAT4, AIFM2, NUP210, SYNJ2BP	2275	151	11935	0.107485
GOTERM_CC_FAT	GO:0031968~organelle outer membrane	43	MGARP, NUP37, VAT1, NUP93, BID, TOMM7, PGRMC1, NUP50, KMO, FGD4, SIGMAR1, HADHB, MIEF1, DMPK, BCL2L2, SH3GLB1, LTC4S, NUP54, PHB2, HAX1, NUP205, FAM210B, SYNE4, VDAC1, PTGS2, HKDC1, MYO19, GPAM, BAK1, MSTO1, DHCR7, VDAC2, BCL2A1, TAFAZZIN, TOMM40, FATE1, SYNE3, RTN4IP1, BAX, AGPAT4, AIFM2, NUP210, SYNJ2BP	2275	151	11935	0.107485
GOTERM_CC_DIRECT	GO:0005741~mitochondrial outer membrane	26	VAT1, BID, PGRMC1, KMO, FGD4, HADHB, MIEF1, BCL2L2, SH3GLB1, PHB2, HAX1, FAM210B, VDAC1, HKDC1, MYO19, GPAM, BAK1, MSTO1, VDAC2, BCL2A1, TAFAZZIN, FATE1, RTN4IP1, BAX, AGPAT4, AIFM2	2650	85	14780	0.181948
GOTERM_CC_FAT	GO:0005741~mitochondrial outer membrane	31	MGARP, VAT1, BID, TOMM7, PGRMC1, KMO, FGD4, HADHB, MIEF1, DMPK, BCL2L2, SH3GLB1, PHB2, HAX1, FAM210B, VDAC1, HKDC1, MYO19, GPAM, BAK1, MSTO1, VDAC2, BCL2A1, TAFAZZIN, TOMM40, FATE1, RTN4IP1, BAX, AGPAT4, AIFM2, SYNJ2BP	2275	111	11935	0.365876
Annotation Cluster 57	Enrichment Score: 2.010285174045174
Category	Term	Count	Genes	List Total	Pop Hits	Pop Total	FDR
GOTERM_MF_FAT	GO:0098632~protein binding involved in cell-cell adhesion	12	PPP1CA, CD47, JAM3, NFASC, EMB, NRCAM, CCDC141, GLDN, NEXN, LRRC4C, NTNG1, VSTM2L	2320	28	12906	0.289002
GOTERM_MF_FAT	GO:0098631~protein binding involved in cell adhesion	14	ITGB1, CD47, NFASC, NRCAM, GLDN, NTNG1, PPP1CA, JAM3, EMB, MADCAM1, CCDC141, NEXN, LRRC4C, VSTM2L	2320	36	12906	0.309944
GOTERM_MF_DIRECT	GO:0098632~protein binding involved in cell-cell adhesion	10	CD47, JAM3, NFASC, EMB, NRCAM, CCDC141, NEXN, LRRC4C, NTNG1, VSTM2L	2344	24	13012	0.998918
Annotation Cluster 58	Enrichment Score: 2.00695678070175
Category	Term	Count	Genes	List Total	Pop Hits	Pop Total	FDR
GOTERM_BP_FAT	GO:0036115~fatty-acyl-CoA catabolic process	5	ABCD1, FITM2, NUDT7, ACOT7, NUDT19	2472	5	13645	0.196774
GOTERM_BP_FAT	GO:0009109~coenzyme catabolic process	8	VCP, ABCD1, FITM2, NUDT7, ACOT7, NQO2, NUDT19, ALDH1L1	2472	14	13645	0.257403
GOTERM_BP_FAT	GO:0051187~cofactor catabolic process	8	VCP, ABCD1, FITM2, NUDT7, ACOT7, NQO2, NUDT19, ALDH1L1	2472	18	13645	0.769389
Annotation Cluster 59	Enrichment Score: 1.9990881125148396
Category	Term	Count	Genes	List Total	Pop Hits	Pop Total	FDR
GOTERM_CC_FAT	GO:0008250~oligosaccharyltransferase complex	9	OST4, STT3B, TUSC3, RPN1, OSTC, TMEM258, STT3A, TREX1, MAGT1	2275	14	11935	0.0402739
GOTERM_CC_DIRECT	GO:0008250~oligosaccharyltransferase complex	8	OST4, STT3B, TUSC3, RPN1, OSTC, STT3A, TREX1, MAGT1	2650	13	14780	0.11699
GOTERM_BP_DIRECT	GO:0018279~protein N-linked glycosylation via asparagine	8	OST4, STT3B, ST6GAL1, FUT8, TUSC3, RPN1, STT3A, MAGT1	2485	17	13740	0.998762
GOTERM_BP_FAT	GO:0018279~protein N-linked glycosylation via asparagine	8	OST4, STT3B, ST6GAL1, FUT8, TUSC3, RPN1, STT3A, MAGT1	2472	17	13645	0.614902
GOTERM_BP_FAT	GO:0018196~peptidyl-asparagine modification	8	OST4, STT3B, ST6GAL1, FUT8, TUSC3, RPN1, STT3A, MAGT1	2472	18	13645	0.769389
Annotation Cluster 60	Enrichment Score: 1.9905615179125369
Category	Term	Count	Genes	List Total	Pop Hits	Pop Total	FDR
GOTERM_CC_FAT	GO:0044455~mitochondrial membrane part	62	MCUB, MGARP, NDUFS2, ATP5PB, NDUFA2, ATP5PF, NDUFA9, DMPK, ATP5MPL, COX18, NDUFA4, COQ5, SLC25A19, SCO2, MICU2, DMAC2, LOC101081808, FOXRED1, CHCHD3, SDHD, NDUFA5, NDUFV3, COQ6, UQCC3, ATP23, COX7A2, ETFDH, UQCRC2, SYNJ2BP, ATP5MC2, GRPEL1, NDUFAB1, NDUFS4, TMEM70, BID, NDUFA10, SDHB, TOMM7, UQCRFS1, CYC1, SFXN4, ATP5F1D, DNAJC15, COQ8B, SCO1, PHB2, CCDC51, NDUFS3, COQ3, WBP1L, COX7B, BAK1, RAB5I…	2275	227	11935	0.0526738
GOTERM_CC_FAT	GO:0098798~mitochondrial protein complex	46	GRPEL1, NDUFAB1, NDUFS4, MGARP, NDUFS2, NDUFA10, CENPH, SDHB, ATP5PB, TOMM7, ATP5PF, NDUFA2, SUCLG1, CYC1, UQCRFS1, PPIF, SUCLG2, ATP5F1D, CLPX, NDUFA9, ATP5MPL, DNAJC15, PHB2, NDUFS3, NDUFA4, DBT, LOC101081808, DMAC2, FOXRED1, BCKDHB, CHCHD3, AGK, ATP5F1A, SDHD, NDUFA5, ATP5F1C, DLD, NDUFV3, MICOS10, TOMM40, UQCC3, COX7A2, TIMM22, BAX, UQCRC2, ATP5MC2	2275	167	11935	0.141344
GOTERM_CC_FAT	GO:0098800~inner mitochondrial membrane protein complex	35	GRPEL1, NDUFAB1, NDUFS4, MGARP, NDUFS2, NDUFA10, SDHB, ATP5PB, ATP5PF, NDUFA2, CYC1, UQCRFS1, ATP5F1D, NDUFA9, ATP5MPL, DNAJC15, PHB2, NDUFS3, NDUFA4, LOC101081808, DMAC2, FOXRED1, CHCHD3, AGK, ATP5F1A, SDHD, NDUFA5, ATP5F1C, NDUFV3, MICOS10, UQCC3, COX7A2, TIMM22, UQCRC2, ATP5MC2	2275	138	11935	0.807931
Annotation Cluster 61	Enrichment Score: 1.9725014503872627
Category	Term	Count	Genes	List Total	Pop Hits	Pop Total	FDR
GOTERM_MF_FAT	GO:0016741~transferase activity, transferring one-carbon groups	53	FTSJ3, METTL3, NDUFAF7, TRMT11, LOC101094108, AS3MT, WDR5, SHMT2, METTL22, MRM3, COMT, ICMT, BUD23, COQ5, MTFMT, EEF1AKMT4, PRMT1, SMYD5, VCPKMT, EEF1AKMT1, PPM1|Ppm1/Ppm2/Tcmp|SAM-dependent_MTases|, CIAPIN1, N6AMT1, NOP2, DIMT1, SMYD3, PRMT6, WDR4, GATM, METTL1, CAD, TRMT61B, SHMT1, TOMT, NSD2, TRMT2A, METTL5, EMG1, TRMT10C, SETD7, TRMT5, METTL13, ALDH1L1, NSUN3, METTL27, TRMT2B, COQ3, PRMT7, MR…	2320	203	12906	0.188077
GOTERM_MF_FAT	GO:0008757~S-adenosylmethionine-dependent methyltransferase activity	36	FTSJ3, METTL3, NDUFAF7, METTL1, TRMT61B, TRMT11, TOMT, NSD2, AS3MT, WDR5, METTL5, COMT, EMG1, TRMT10C, SETD7, ICMT, TRMT5, BUD23, NSUN3, COQ5, EEF1AKMT4, COQ3, PRMT7, PRMT1, SMYD5, PRMT3, EEF1AKMT1, PPM1|Ppm1/Ppm2/Tcmp|SAM-dependent_MTases|, VCPKMT, N6AMT1, TFB2M, NOP2, DIMT1, SMYD3, PRMT6, WDR4	2320	136	12906	0.419116
GOTERM_MF_FAT	GO:0008168~methyltransferase activity	47	FTSJ3, METTL3, NDUFAF7, METTL1, TRMT61B, TRMT11, TOMT, LOC101094108, NSD2, TRMT2A, AS3MT, WDR5, METTL5, METTL22, MRM3, COMT, EMG1, TRMT10C, SETD7, ICMT, TRMT5, BUD23, METTL13, NSUN3, COQ5, EEF1AKMT4, METTL27, TRMT2B, COQ3, PRMT7, MRM1, PRMT1, SMYD5, PRMT3, EEF2KMT, METTL23, EEF1AKMT1, PPM1|Ppm1/Ppm2/Tcmp|SAM-dependent_MTases|, VCPKMT, CIAPIN1, N6AMT1, TFB2M, NOP2, DIMT1, SMYD3, PRMT6, WDR4	2320	192	12906	0.511869
Annotation Cluster 62	Enrichment Score: 1.9391771815356058
Category	Term	Count	Genes	List Total	Pop Hits	Pop Total	FDR
GOTERM_BP_FAT	GO:0046434~organophosphate catabolic process	37	NT5C, ITPA, NT5M, DERA, ENTPD7, SMPD1, INPP5F, PLCG2, VCP, NUDT10, ENTPD6, PDE8B, NT5E, PDE4A, DUT, SCARB1, PLA2G4A, NUDT19, ENTPD4, UPP1, BPNT2, DPYD, PRDX6, NUDT15, SMPD4, GDPD1, PLBD1, GPD1L, LDLR, PLA2G15, PLA2G7, INPP5E, NUDT7, SMPD2, PLA2G6, ABHD12, PRKCD	2472	111	13645	0.0144156
GOTERM_BP_FAT	GO:0009166~nucleotide catabolic process	17	UPP1, NT5C, DPYD, ITPA, DERA, NUDT15, ENTPD7, NT5M, NUDT10, VCP, PDE8B, NT5E, PDE4A, DUT, NUDT7, NUDT19, ENTPD4	2472	44	13645	0.148938
GOTERM_BP_FAT	GO:1901292~nucleoside phosphate catabolic process	18	UPP1, NT5C, DPYD, ITPA, DERA, NUDT15, ENTPD7, NT5M, NUDT10, VCP, ENTPD6, PDE8B, NT5E, PDE4A, DUT, NUDT7, NUDT19, ENTPD4	2472	54	13645	0.397396
GOTERM_BP_FAT	GO:0009261~ribonucleotide catabolic process	12	UPP1, NUDT10, NT5C, DPYD, ITPA, PDE8B, NT5E, PDE4A, ENTPD7, NUDT7, NUDT19, ENTPD4	2472	31	13645	0.481882
GOTERM_BP_FAT	GO:0072523~purine-containing compound catabolic process	11	NUDT10, NT5C, DPYD, ITPA, PDE8B, NT5E, PDE4A, NUDT15, NUDT7, NUDT19, ENTPD4	2472	32	13645	0.985202
GOTERM_BP_FAT	GO:0006195~purine nucleotide catabolic process	10	NUDT10, NT5C, ITPA, PDE8B, NT5E, PDE4A, NUDT15, NUDT7, NUDT19, ENTPD4	2472	28	13645	0.985202
GOTERM_BP_FAT	GO:0009154~purine ribonucleotide catabolic process	9	NUDT10, NT5C, ITPA, PDE8B, NT5E, PDE4A, NUDT7, NUDT19, ENTPD4	2472	26	13645	0.985202
Annotation Cluster 63	Enrichment Score: 1.9358550840746316
Category	Term	Count	Genes	List Total	Pop Hits	Pop Total	FDR
GOTERM_BP_FAT	GO:0000470~maturation of LSU-rRNA	13	FTSJ3, RPL7A, RPL7, NHP2, EIF6, RPL10A, RSL1D1, ZNHIT6, ZNHIT3, RPL35, NSA2_fam|Ribosomal_S8e/biogenesis_NSA2|, BOP1, PES1	2472	27	13645	0.0757765
GOTERM_BP_DIRECT	GO:0000463~maturation of LSU-rRNA from tricistronic rRNA transcript (SSU-rRNA, 5.8S rRNA, LSU-rRNA)	7	FTSJ3, ZNHIT6, ZNHIT3, RPL7, RPL35, BOP1, PES1	2485	14	13740	0.998762
GOTERM_BP_FAT	GO:0000463~maturation of LSU-rRNA from tricistronic rRNA transcript (SSU-rRNA, 5.8S rRNA, LSU-rRNA)	7	FTSJ3, ZNHIT6, ZNHIT3, RPL7, RPL35, BOP1, PES1	2472	15	13645	0.87887
Annotation Cluster 64	Enrichment Score: 1.923474637840293
Category	Term	Count	Genes	List Total	Pop Hits	Pop Total	FDR
GOTERM_BP_FAT	GO:0044723~single-organism carbohydrate metabolic process	81	CHST11, SLC4A4, FUOM, EXT1, PFKFB4, GCG, WDR5, GUSB, SLC37A4, PPIP5K1, ST3GAL2, GPI, TPI1, UXS1, FBP2, GLA, AP2A1, IDH1, BICD2, AKT2, PDHB, PHKB, GALT, ST6GALNAC3, HKDC1, HCN3, GDPGP1, KAT2B, SIRT7, NEU1, TIGAR, GALE, GAPDH, SERP1, FOXK2, PFKFB3, ALDOA, GYG2, PGP, GALK2, CSGALNACT1, CHST10, NLN, FAM3A, POFUT2, ITPK1, PGK1, CRY1, ST8SIA1, PCK2, ST6GALNAC5, NAGA, USP7, EXT2, BPNT2, PGD, LHCGR, GSTO…	2472	326	13645	0.100428
GOTERM_BP_FAT	GO:0005996~monosaccharide metabolic process	42	PGP, GALK2, FUOM, NLN, FAM3A, POFUT2, PFKFB4, PGK1, CRY1, PCK2, GCG, WDR5, GPI, USP7, TPI1, UXS1, FBP2, PDHB, AKT2, PGD, GALT, GSTO2, HKDC1, PMM2, G6PD, POFUT1, B4GALT1, GCLC, GDPGP1, RBKS, KAT2B, SIRT7, RPIA, GALE, GAPDH, ADPGK, SERP1, AKR1A1, NPY1R, FOXK2, PFKFB3, ALDOA	2472	164	13645	0.483461
GOTERM_BP_FAT	GO:0019318~hexose metabolic process	35	PGP, GALK2, FUOM, NLN, FAM3A, POFUT2, PFKFB4, PGK1, CRY1, PCK2, GCG, WDR5, GPI, USP7, TPI1, FBP2, PDHB, AKT2, GALT, HKDC1, PMM2, G6PD, POFUT1, B4GALT1, GDPGP1, KAT2B, SIRT7, GALE, GAPDH, ADPGK, SERP1, NPY1R, FOXK2, PFKFB3, ALDOA	2472	143	13645	0.985202
Annotation Cluster 65	Enrichment Score: 1.922179681061107
Category	Term	Count	Genes	List Total	Pop Hits	Pop Total	FDR
GOTERM_BP_FAT	GO:0019432~triglyceride biosynthetic process	13	DGAT2, GPAM, PCK2, SREBF1, LPIN3, MOGAT2, LDLR, CTDNEP1, NR1H3, SCARB1, GPAT3, MFSD2A, DGAT1	2472	25	13645	0.0374161
GOTERM_BP_FAT	GO:0010866~regulation of triglyceride biosynthetic process	7	SREBF1, LDLR, CTDNEP1, FITM2, NR1H3, SCARB1, MFSD2A	2472	12	13645	0.390065
GOTERM_BP_FAT	GO:0090208~positive regulation of triglyceride metabolic process	8	SREBF1, LDLR, CTDNEP1, PNPLA2, ABHD5, NR1H3, SCARB1, MFSD2A	2472	16	13645	0.470824
GOTERM_BP_DIRECT	GO:0010867~positive regulation of triglyceride biosynthetic process	6	SREBF1, LDLR, CTDNEP1, NR1H3, SCARB1, MFSD2A	2485	10	13740	0.998762
GOTERM_BP_FAT	GO:0010867~positive regulation of triglyceride biosynthetic process	6	SREBF1, LDLR, CTDNEP1, NR1H3, SCARB1, MFSD2A	2472	10	13645	0.601105
GOTERM_BP_FAT	GO:0090207~regulation of triglyceride metabolic process	9	SREBF1, LDLR, CTDNEP1, FITM2, PNPLA2, ABHD5, NR1H3, SCARB1, MFSD2A	2472	24	13645	0.985202
Annotation Cluster 66	Enrichment Score: 1.8986221142874928
Category	Term	Count	Genes	List Total	Pop Hits	Pop Total	FDR
GOTERM_CC_FAT	GO:0031301~integral component of organelle membrane	51	SLC17A8, SLC22A17, MCUB, MGARP, P2RX4, FURIN, ATP2C1, DMPK, TRABD2B, COX18, SLC25A19, SCO2, SYNE4, ACER3, PEX11B, LEMD2, ERGIC1, CHCHD3, UQCC3, SLC35B3, ETFDH, SYNJ2BP, TMEM70, BID, SYS1, PEX11A, SFXN4, QSOX1, SCO1, ENTPD4, CCDC51, SLC35B2, QSOX2, NPC1, WBP1L, PCSK4, PEX16, BAK1, AGK, POMGNT1, ABCD1, MICOS10, TOMM40, PCSK5, SLC25A17, VAMP5, PISD, MPC1, GHITM, ATP2B1, PEX3	2275	185	11935	0.101285
GOTERM_CC_FAT	GO:0031300~intrinsic component of organelle membrane	52	SLC17A8, SLC22A17, MCUB, MGARP, P2RX4, FURIN, ATP2C1, DMPK, TRABD2B, COX18, SLC25A19, SCO2, SYNE4, ACER3, PEX11B, LEMD2, ERGIC1, CHCHD3, RAB3A, UQCC3, SLC35B3, ETFDH, SYNJ2BP, TMEM70, BID, SYS1, PEX11A, SFXN4, QSOX1, SCO1, ENTPD4, CCDC51, SLC35B2, QSOX2, NPC1, WBP1L, PCSK4, PEX16, BAK1, AGK, POMGNT1, ABCD1, MICOS10, TOMM40, PCSK5, SLC25A17, VAMP5, PISD, MPC1, GHITM, ATP2B1, PEX3	2275	193	11935	0.136888
GOTERM_CC_DIRECT	GO:0031305~integral component of mitochondrial inner membrane	14	COX18, CCDC51, MCUB, SLC25A19, SCO2, WBP1L, SFXN4, AGK, UQCC3, SCO1, PISD, MPC1, ETFDH, GHITM	2650	37	14780	0.260724
GOTERM_CC_FAT	GO:0032592~integral component of mitochondrial membrane	23	COX18, CCDC51, MCUB, MGARP, TMEM70, SLC25A19, SCO2, WBP1L, BID, SFXN4, BAK1, CHCHD3, AGK, MICOS10, TOMM40, UQCC3, DMPK, SCO1, PISD, MPC1, ETFDH, GHITM, SYNJ2BP	2275	72	11935	0.217537
GOTERM_CC_FAT	GO:0098573~intrinsic component of mitochondrial membrane	23	COX18, CCDC51, MCUB, MGARP, TMEM70, SLC25A19, SCO2, WBP1L, BID, SFXN4, BAK1, CHCHD3, AGK, MICOS10, TOMM40, UQCC3, DMPK, SCO1, PISD, MPC1, ETFDH, GHITM, SYNJ2BP	2275	74	11935	0.279242
GOTERM_CC_FAT	GO:0031305~integral component of mitochondrial inner membrane	16	COX18, CCDC51, MCUB, SLC25A19, SCO2, WBP1L, SFXN4, CHCHD3, AGK, MICOS10, UQCC3, SCO1, PISD, MPC1, ETFDH, GHITM	2275	47	11935	0.365876
GOTERM_CC_FAT	GO:0031304~intrinsic component of mitochondrial inner membrane	16	COX18, CCDC51, MCUB, SLC25A19, SCO2, WBP1L, SFXN4, CHCHD3, AGK, MICOS10, UQCC3, SCO1, PISD, MPC1, ETFDH, GHITM	2275	48	11935	0.41276
Annotation Cluster 67	Enrichment Score: 1.8963332784918654
Category	Term	Count	Genes	List Total	Pop Hits	Pop Total	FDR
GOTERM_BP_DIRECT	GO:0030488~tRNA methylation	9	METTL1, TRMT6, TRMT61B, MTO1, TRMT5, TRMT112, WDR6, WDR4, GTPBP3	2485	18	13740	0.998762
GOTERM_BP_FAT	GO:0001510~RNA methylation	18	FTSJ3, METTL3, METTL1, TRMT61B, TRMT112, TRMT6, EMG1, TRMT10C, MTO1, TRMT5, TFB2M, NOP2, BUD23, DIMT1, NSUN3, WDR4, WDR6, GTPBP3	2472	55	13645	0.455492
GOTERM_BP_FAT	GO:0030488~tRNA methylation	11	METTL1, TRMT6, TRMT61B, TRMT10C, MTO1, TRMT5, TRMT112, NSUN3, WDR6, WDR4, GTPBP3	2472	27	13645	0.470824
Annotation Cluster 68	Enrichment Score: 1.89367058082998
Category	Term	Count	Genes	List Total	Pop Hits	Pop Total	FDR
GOTERM_BP_DIRECT	GO:0034551~mitochondrial respiratory chain complex III assembly	6	SLC25A33, UQCC6, UQCC3, BCS1L, LYRM7, UQCRFS1	2485	9	13740	0.998762
GOTERM_BP_FAT	GO:0017062~respiratory chain complex III assembly	6	SLC25A33, UQCC6, UQCC3, BCS1L, LYRM7, UQCRFS1	2472	9	13645	0.406721
GOTERM_BP_FAT	GO:0034551~mitochondrial respiratory chain complex III assembly	6	SLC25A33, UQCC6, UQCC3, BCS1L, LYRM7, UQCRFS1	2472	9	13645	0.406721
GOTERM_BP_FAT	GO:0097033~mitochondrial respiratory chain complex III biogenesis	6	SLC25A33, UQCC6, UQCC3, BCS1L, LYRM7, UQCRFS1	2472	9	13645	0.406721
Annotation Cluster 69	Enrichment Score: 1.8864452134545446
Category	Term	Count	Genes	List Total	Pop Hits	Pop Total	FDR
GOTERM_BP_FAT	GO:0006986~response to unfolded protein	27	PARP16, CREB3L3, FICD, SERP2, HSPA9, JKAMP, ERMP1, STT3B, TM7SF3, DERL1, HSPA8, ATF6, HERPUD1, HSPD1, AMFR, WFS1, TMTC4, EDEM3, DERL2, BAK1, EDEM2, COPS5, ERO1A, HSPA5, EDEM1, SERP1, BAX	2472	84	13645	0.141026
GOTERM_BP_DIRECT	GO:0030968~endoplasmic reticulum unfolded protein response	14	PARP16, CREB3L3, TMTC4, SERP2, DERL2, ERMP1, ERO1A, HSPA5, DERL1, ATF6, HERPUD1, AMFR, SERP1, WFS1	2485	35	13740	0.998762
GOTERM_BP_FAT	GO:0035966~response to topologically incorrect protein	30	PARP16, CREB3L3, FICD, SERP2, HSPA9, JKAMP, ERMP1, VCP, STT3B, TM7SF3, DERL1, TOR1A, HSPA8, ATF6, HERPUD1, F12, HSPD1, AMFR, WFS1, TMTC4, EDEM3, DERL2, BAK1, EDEM2, COPS5, ERO1A, HSPA5, EDEM1, SERP1, BAX	2472	103	13645	0.286362
GOTERM_BP_FAT	GO:0034620~cellular response to unfolded protein	22	PARP16, CREB3L3, TMTC4, FICD, SERP2, HSPA9, DERL2, ERMP1, BAK1, COPS5, TM7SF3, ERO1A, HSPA5, DERL1, HSPA8, ATF6, HSPD1, HERPUD1, AMFR, SERP1, BAX, WFS1	2472	75	13645	0.617395
GOTERM_BP_FAT	GO:0030968~endoplasmic reticulum unfolded protein response	18	PARP16, CREB3L3, TMTC4, FICD, SERP2, DERL2, ERMP1, BAK1, COPS5, ERO1A, HSPA5, DERL1, ATF6, HERPUD1, AMFR, SERP1, BAX, WFS1	2472	58	13645	0.647321
GOTERM_BP_FAT	GO:0035967~cellular response to topologically incorrect protein	24	PARP16, CREB3L3, TMTC4, FICD, SERP2, HSPA9, DERL2, ERMP1, BAK1, VCP, COPS5, TM7SF3, ERO1A, HSPA5, DERL1, TOR1A, HSPA8, ATF6, HSPD1, HERPUD1, AMFR, SERP1, BAX, WFS1	2472	92	13645	0.985202
Annotation Cluster 70	Enrichment Score: 1.8803611056420535
Category	Term	Count	Genes	List Total	Pop Hits	Pop Total	FDR
GOTERM_MF_FAT	GO:0008237~metallopeptidase activity	50	XPNPEP3, EIF3H, CNDP2, PMPCA, NAALAD2, ERMP1, DPEP2, CPB1, ADAMDEC1, IDE, NRDC, CIROP, ADAMTS2, MIPEP, TRABD2B, DPP3, EEF1AKMT4, ADAMTS15, NCLN, YBEY, LMLN, RNPEPL1, COPS5, ADAM22, ADAMTS18, ADAM9, LNPEP, ATP23, ADAM12, TRHDE, UQCRC2, QPCTL, ADAMTS1, NLN, PAPPA2, KEL, MMP19, OMA1, CPQ, PITRM1, METAP2, METAP1D, XPNPEP1, AMZ2, ADAM33, CD1H11orf80, ZMPSTE24, MMP15, CLCA_chordata|CLCA_N|Ig-like_fold|…	2320	179	12906	0.0862204
GOTERM_MF_FAT	GO:0070011~peptidase activity, acting on L-amino acid peptides	114	PCSK6, TYSND1, PSMB10, ERMP1, DPEP2, CPB1, EIF3F, RHBDL1, DPP9, NRDC, ADAMTS2, MIPEP, DESI1, DPP3, LOC101086605, LOC101080826, ADAMTS15, YBEY, LMLN, RNPEPL1, KLKB1, BACE1, PSMB5, ADAM22, COPS5, Peptidase_S1A|Peptidase_S1_PA|Peptidase_S1_PA_chymotrypsin|Trypsin_dom|TRYPSIN_SER|, DPP10, ADAM9, LOC101094275, USP12, UCHL3, LGMN, UQCRC2, QPCTL, ADAMTS1, KEL, HTRA4, MASP2, MMP19, OMA1, DNA/RNA_pol_sf|G…	2320	530	12906	0.547241
GOTERM_MF_FAT	GO:0008233~peptidase activity	115	PCSK6, TYSND1, PSMB10, ERMP1, DPEP2, CPB1, EIF3F, RHBDL1, DPP9, NRDC, ADAMTS2, MIPEP, DESI1, DPP3, LOC101086605, LOC101080826, ADAMTS15, YBEY, LMLN, RNPEPL1, KLKB1, BACE1, PSMB5, ADAM22, COPS5, Peptidase_S1A|Peptidase_S1_PA|Peptidase_S1_PA_chymotrypsin|Trypsin_dom|TRYPSIN_SER|, DPP10, ADAM9, LOC101094275, LACTB, USP12, UCHL3, LGMN, UQCRC2, QPCTL, ADAMTS1, KEL, HTRA4, MASP2, MMP19, OMA1, DNA/RNA_p…	2320	541	12906	0.654608
GOTERM_MF_FAT	GO:0004175~endopeptidase activity	81	PCSK6, PMPCA, TYSND1, FURIN, PSMB10, LONP2, RNF123, RHBDL1, ADAMDEC1, IDE, LOC101087880, NRDC, CIROP, ADAMTS2, CAPN11, MIPEP, TMPRSS7, TRABD2B, GRP|SEC11C|, SSBP1, EEF1AKMT4, LOC101086605, USP34, LOC101080826, ADAMTS15, DPP4, YBEY, LMLN, KLKB1, BACE1, CASP6, PSMB5, COPS5, ADAM22, Peptidase_S1A|Peptidase_S1_PA|Peptidase_S1_PA_chymotrypsin|Trypsin_dom|TRYPSIN_SER|, ADAMTS18, ADAM9, LOC101094275, US…	2320	367	12906	0.65874
Annotation Cluster 71	Enrichment Score: 1.8762029636428101
Category	Term	Count	Genes	List Total	Pop Hits	Pop Total	FDR
GOTERM_BP_FAT	GO:0019439~aromatic compound catabolic process	65	EXOSC7, LSM1, LRPPRC, DFFA, EXOSC1, ITPA, PARN, HGD, SSB, DICER1, VCP, PABPC1, ZHX2, COMT, RIDA, PDE8B, DHX36, TREX1, UPP1, PNPT1, RC3H2, PCID2, NUDT15, ISG20, PON2, SMG9, NUDT7, BAX, TTC5, MRPL44, FEN1, AIFM1, NT5C, IDO2, MRTO4, NT5M, DERA, ENTPD7, TOMT, LSM4, TREX2, DDX5, SUPV3L1, NUDT10, ENTPD6, NT5E, PDE4A, DUT, ENDOG, NUDT19, ALDH1L1, IDO1, ENTPD4, EPHX2, SIDT2, DPYD, SND1, APEX1, DFFB, AMDH…	2472	265	13645	0.279736
GOTERM_BP_FAT	GO:0034655~nucleobase-containing compound catabolic process	56	EXOSC7, LSM1, LRPPRC, DFFA, EXOSC1, ITPA, PARN, SSB, DICER1, VCP, PABPC1, ZHX2, RIDA, PDE8B, DHX36, TREX1, UPP1, PNPT1, RC3H2, PCID2, NUDT15, ISG20, SMG9, NUDT7, BAX, TTC5, MRPL44, FEN1, AIFM1, NT5C, MRTO4, NT5M, DERA, ENTPD7, LSM4, TREX2, DDX5, SUPV3L1, NUDT10, ENTPD6, NT5E, PDE4A, DUT, ENDOG, NUDT19, ENTPD4, SIDT2, DPYD, SND1, APEX1, DFFB, RNASEH1, EIF3E, DNASE2, NOCT, LSM5	2472	228	13645	0.406721
GOTERM_BP_FAT	GO:0044270~cellular nitrogen compound catabolic process	62	EXOSC7, LSM1, LRPPRC, DFFA, EXOSC1, ITPA, PARN, SSB, DICER1, VCP, PABPC1, ZHX2, RIDA, PDE8B, DHX36, ALDH6A1, TREX1, UPP1, PNPT1, RC3H2, PCID2, NUDT15, ISG20, SMG9, NUDT7, BAX, TTC5, MRPL44, FEN1, AIFM1, NT5C, IDO2, MRTO4, NT5M, DERA, ENTPD7, LSM4, TREX2, DDX5, SUPV3L1, NUDT10, ENTPD6, NT5E, PDE4A, DUT, ENDOG, NUDT19, ALDH1L1, IDO1, ENTPD4, SIDT2, DPYD, SND1, NIT1, APEX1, DFFB, AMDHD1, RNASEH1, EI…	2472	257	13645	0.408453
GOTERM_BP_FAT	GO:1901361~organic cyclic compound catabolic process	68	EXOSC7, LSM1, LRPPRC, DFFA, EXOSC1, ITPA, PARN, HGD, SSB, DICER1, VCP, PABPC1, ZHX2, COMT, RIDA, PDE8B, DHX36, ALDH6A1, TREX1, UPP1, PNPT1, RC3H2, PCID2, NUDT15, ISG20, SMG9, HSD17B14, NUDT7, BAX, TTC5, MRPL44, FEN1, AIFM1, NT5C, IDO2, MRTO4, NT5M, DERA, ENTPD7, TOMT, LSM4, TREX2, DDX5, SUPV3L1, NUDT10, ENTPD6, NT5E, PDE4A, DUT, SCARB1, ENDOG, NUDT19, ALDH1L1, IDO1, ENTPD4, EPHX2, SIDT2, DPYD, SN…	2472	288	13645	0.465588
GOTERM_BP_FAT	GO:0046700~heterocycle catabolic process	61	EXOSC7, LSM1, LRPPRC, DFFA, EXOSC1, ITPA, PARN, SSB, DICER1, VCP, PABPC1, ZHX2, RIDA, PDE8B, DHX36, ALDH6A1, TREX1, UPP1, PNPT1, RC3H2, PCID2, NUDT15, ISG20, SMG9, NUDT7, BAX, TTC5, MRPL44, FEN1, AIFM1, NT5C, IDO2, MRTO4, NT5M, DERA, ENTPD7, LSM4, TREX2, DDX5, SUPV3L1, NUDT10, ENTPD6, NT5E, PDE4A, DUT, ENDOG, NUDT19, ALDH1L1, IDO1, ENTPD4, SIDT2, DPYD, SND1, APEX1, DFFB, AMDHD1, RNASEH1, EIF3E, D…	2472	258	13645	0.579936
Annotation Cluster 72	Enrichment Score: 1.8666082145493967
Category	Term	Count	Genes	List Total	Pop Hits	Pop Total	FDR
GOTERM_CC_DIRECT	GO:0005666~DNA-directed RNA polymerase III complex	9	PIWIL2, CRCP, POLR3GL, POLR2L, POLR2H, POLR1C, POLR3F, POLR2K, POLR3A	2650	17	14780	0.168437
GOTERM_CC_FAT	GO:0005666~DNA-directed RNA polymerase III complex	9	PIWIL2, CRCP, POLR3GL, POLR2L, POLR2H, POLR1C, POLR3F, POLR2K, POLR3A	2275	17	11935	0.145672
KEGG_PATHWAY	fca03020:RNA polymerase	11	CRCP, POLR3GL, POLR2L, POLR2H, POLR1B, POLR1C, POLR3F, POLR1G, POLR2K, POLR1E, POLR3A	1348	29	6570	0.58678
Annotation Cluster 73	Enrichment Score: 1.8658926972313317
Category	Term	Count	Genes	List Total	Pop Hits	Pop Total	FDR
GOTERM_BP_FAT	GO:0016226~iron-sulfur cluster assembly	10	ISCU, IBA57, NDOR1, HSPA9, CIAPIN1, NFS1, NFU1, CIAO1, GLRX5, HSCB	2472	22	13645	0.36108
GOTERM_BP_FAT	GO:0031163~metallo-sulfur cluster assembly	10	ISCU, IBA57, NDOR1, HSPA9, CIAPIN1, NFS1, NFU1, CIAO1, GLRX5, HSCB	2472	22	13645	0.36108
GOTERM_BP_DIRECT	GO:0016226~iron-sulfur cluster assembly	8	ISCU, IBA57, NDOR1, HSPA9, CIAPIN1, NFS1, NFU1, CIAO1	2485	17	13740	0.998762
Annotation Cluster 74	Enrichment Score: 1.8616128598325483
Category	Term	Count	Genes	List Total	Pop Hits	Pop Total	FDR
GOTERM_BP_FAT	GO:0015992~proton transport	19	PHB2, NDUFA4, SLC36A1, SPHK2, COX17, PRELID3B, NHERF1, ATP5PB, TACO1, ATP5PF, PPIF, ATP5F1D, ATP5F1A, ATP5F1C, ATP1A3, NNT, ATP5MC3, ATP6V1B2, ATP5MC2	2472	54	13645	0.217678
GOTERM_BP_FAT	GO:0006818~hydrogen transport	19	PHB2, NDUFA4, SLC36A1, SPHK2, COX17, PRELID3B, NHERF1, ATP5PB, TACO1, ATP5PF, PPIF, ATP5F1D, ATP5F1A, ATP5F1C, ATP1A3, NNT, ATP5MC3, ATP6V1B2, ATP5MC2	2472	54	13645	0.217678
GOTERM_BP_FAT	GO:1902600~hydrogen ion transmembrane transport	12	ATP5F1D, ATP5F1A, SLC36A1, ATP1A3, ATP5F1C, NNT, ATP5MC3, PRELID3B, ATP6V1B2, ATP5PB, ATP5PF, ATP5MC2	2472	40	13645	0.985202
Annotation Cluster 75	Enrichment Score: 1.8278156283539047
Category	Term	Count	Genes	List Total	Pop Hits	Pop Total	FDR
GOTERM_MF_FAT	GO:0015149~hexose transmembrane transporter activity	9	SLC2A5, SLC5A10, SLC2A8, SLC5A1, MFSD4B, SLC5A9, SLC2A4, SLC2A1, SLC2A9	2320	16	12906	0.188077
GOTERM_MF_FAT	GO:0015145~monosaccharide transmembrane transporter activity	9	SLC2A5, SLC5A10, SLC2A8, SLC5A1, MFSD4B, SLC5A9, SLC2A4, SLC2A1, SLC2A9	2320	18	12906	0.336136
GOTERM_MF_FAT	GO:0005355~glucose transmembrane transporter activity	8	SLC5A10, SLC2A8, SLC5A1, MFSD4B, SLC5A9, SLC2A4, SLC2A1, SLC2A9	2320	15	12906	0.350475
GOTERM_MF_FAT	GO:0051119~sugar transmembrane transporter activity	10	SLC2A5, SLC50A1, SLC5A10, SLC2A8, SLC5A1, MFSD4B, SLC5A9, SLC2A4, SLC2A1, SLC2A9	2320	23	12906	0.409377
GOTERM_MF_FAT	GO:1901476~carbohydrate transporter activity	12	SLC2A5, SLC50A1, SLC5A10, SLC2A8, SLC5A1, MFSD4B, SLC5A9, AQP11, LOC102900083, SLC2A4, SLC2A1, SLC2A9	2320	32	12906	0.478601
GOTERM_MF_FAT	GO:0015144~carbohydrate transmembrane transporter activity	11	SLC2A5, SLC50A1, SLC5A10, SLC2A8, SLC5A1, MFSD4B, SLC5A9, AQP11, SLC2A4, SLC2A1, SLC2A9	2320	30	12906	0.646977
GOTERM_MF_DIRECT	GO:0005355~glucose transmembrane transporter activity	5	SLC2A8, MFSD4B, SLC2A4, SLC2A1, SLC2A9	2344	9	13012	0.998918
Annotation Cluster 76	Enrichment Score: 1.8271288887841282
Category	Term	Count	Genes	List Total	Pop Hits	Pop Total	FDR
GOTERM_BP_FAT	GO:0009112~nucleobase metabolic process	13	DPYD, CAD, SHMT1, CPS1, GMPR, CTPS1, SHMT2, DHODH, LOC768284, PRPS2, ALDH6A1, URAH, CMPK1	2472	26	13645	0.0535871
GOTERM_BP_FAT	GO:0046112~nucleobase biosynthetic process	9	CTPS1, SHMT2, CAD, DHODH, LOC768284, PRPS2, SHMT1, CPS1, CMPK1	2472	16	13645	0.165236
GOTERM_BP_FAT	GO:0009138~pyrimidine nucleoside diphosphate metabolic process	6	CAD, DHODH, ENTPD7, DTYMK, CMPK1, ENTPD4	2472	8	13645	0.257403
GOTERM_BP_FAT	GO:0006206~pyrimidine nucleobase metabolic process	7	CTPS1, DPYD, CAD, DHODH, CPS1, ALDH6A1, CMPK1	2472	11	13645	0.263205
GOTERM_BP_FAT	GO:0009133~nucleoside diphosphate biosynthetic process	7	AK2, CAD, DHODH, GUK1, DTYMK, CMPK1, AK3	2472	11	13645	0.263205
GOTERM_BP_FAT	GO:0009193~pyrimidine ribonucleoside diphosphate metabolic process	5	CAD, DHODH, ENTPD7, CMPK1, ENTPD4	2472	6	13645	0.390065
GOTERM_BP_FAT	GO:0046048~UDP metabolic process	5	CAD, DHODH, ENTPD7, CMPK1, ENTPD4	2472	6	13645	0.390065
GOTERM_BP_FAT	GO:0009188~ribonucleoside diphosphate biosynthetic process	5	AK2, CAD, DHODH, CMPK1, AK3	2472	8	13645	0.87887
GOTERM_BP_FAT	GO:0019856~pyrimidine nucleobase biosynthetic process	5	CTPS1, CAD, DHODH, CPS1, CMPK1	2472	8	13645	0.87887
GOTERM_BP_DIRECT	GO:0006207~'de novo' pyrimidine nucleobase biosynthetic process	4	CAD, DHODH, CPS1, CMPK1	2485	6	13740	0.998762
GOTERM_BP_FAT	GO:0009139~pyrimidine nucleoside diphosphate biosynthetic process	4	CAD, DHODH, DTYMK, CMPK1	2472	6	13645	0.985202
GOTERM_BP_FAT	GO:0006207~'de novo' pyrimidine nucleobase biosynthetic process	4	CAD, DHODH, CPS1, CMPK1	2472	6	13645	0.985202
Annotation Cluster 77	Enrichment Score: 1.818736399917665
Category	Term	Count	Genes	List Total	Pop Hits	Pop Total	FDR
GOTERM_BP_FAT	GO:0006054~N-acetylneuraminate metabolic process	7	ST6GAL1, CMAS, GNPDA2, GNPDA1, RENBP, NANP, NPL	2472	9	13645	0.0910933
GOTERM_BP_DIRECT	GO:0019262~N-acetylneuraminate catabolic process	4	GNPDA2, GNPDA1, RENBP, NPL	2485	5	13740	0.998762
GOTERM_BP_FAT	GO:0019262~N-acetylneuraminate catabolic process	4	GNPDA2, GNPDA1, RENBP, NPL	2472	5	13645	0.90308
Annotation Cluster 78	Enrichment Score: 1.8178654103243044
Category	Term	Count	Genes	List Total	Pop Hits	Pop Total	FDR
GOTERM_MF_FAT	GO:0050660~flavin adenine dinucleotide binding	25	MTRR, DUS1L, AIFM1, FMO2, ACAD8, CRY1, KMO, DUS2, QSOX1, MTHFR, TXNRD2, MTO1, ETFA, SQLE, NQO2, ACADL, DUS3L, ERO1A, DLD, NDOR1, STEAP4, COQ6, LDHD, DHCR24, AIFM2	2320	80	12906	0.271871
GOTERM_MF_FAT	GO:0071949~FAD binding	13	MTRR, AIFM1, SQLE, CRY1, KMO, NQO2, QSOX1, MTHFR, ERO1A, COQ6, STEAP4, LDHD, DHCR24	2320	37	12906	0.546785
GOTERM_MF_DIRECT	GO:0071949~FAD binding	13	MTRR, AIFM1, SQLE, CRY1, KMO, NQO2, QSOX1, MTHFR, ERO1A, COQ6, STEAP4, LDHD, DHCR24	2344	37	13012	0.998918
Annotation Cluster 79	Enrichment Score: 1.8122887483769554
Category	Term	Count	Genes	List Total	Pop Hits	Pop Total	FDR
GOTERM_BP_FAT	GO:0036503~ERAD pathway	28	LOC111557571, JKAMP, VCP, STT3B, RNF121, DERL1, TOR1A, SGTB, SVIP, HERPUD1, RNFT1, AMFR, CLGN, WFS1, ERLIN2, 6hp_glycosidase-like_sf|Glyco_hydro_47|Seven-hairpin_glycosidases|, UBAC2, EDEM3, DERL2, EDEM2, TRIM13, HSPA5, CCDC47, CANX, AQP11, EDEM1, CALR, TMEM129	2472	95	13645	0.311786
GOTERM_BP_FAT	GO:0030433~ubiquitin-dependent ERAD pathway	24	ERLIN2, 6hp_glycosidase-like_sf|Glyco_hydro_47|Seven-hairpin_glycosidases|, LOC111557571, JKAMP, DERL2, EDEM3, TRIM13, EDEM2, VCP, STT3B, RNF121, HSPA5, DERL1, CCDC47, SGTB, CANX, SVIP, HERPUD1, AMFR, EDEM1, CLGN, CALR, WFS1, TMEM129	2472	78	13645	0.330892
GOTERM_BP_FAT	GO:0034976~response to endoplasmic reticulum stress	52	CFTR, JKAMP, ERMP1, VCP, STT3B, RNF121, SGTB, HYOU1, ATF6, SVIP, NR1H3, HERPUD1, AMFR, CLGN, WFS1, ERLIN2, PDIA4, EDEM3, DERL2, EDEM2, UFC1, SELENOK, COPS5, ERO1A, SCAMP5, HSPA5, CANX, DDX3X, AQP11, EDEM1, SERP1, BAX, PARP16, AIFM1, CREB3L3, FICD, SERP2, LOC111557571, DERL1, LPCAT3, TOR1A, RNFT1, 6hp_glycosidase-like_sf|Glyco_hydro_47|Seven-hairpin_glycosidases|, TMX1, TMTC4, EIF4G1, UBAC2, BAK1,…	2472	212	13645	0.500156
GOTERM_BP_DIRECT	GO:0030433~ubiquitin-dependent ERAD pathway	20	ERLIN2, 6hp_glycosidase-like_sf|Glyco_hydro_47|Seven-hairpin_glycosidases|, LOC111557571, JKAMP, DERL2, TRIM13, VCP, STT3B, RNF121, HSPA5, DERL1, CCDC47, SGTB, CANX, HERPUD1, AMFR, CLGN, CALR, WFS1, TMEM129	2485	70	13740	0.998762
Annotation Cluster 80	Enrichment Score: 1.772132227029127
Category	Term	Count	Genes	List Total	Pop Hits	Pop Total	FDR
GOTERM_MF_FAT	GO:0016667~oxidoreductase activity, acting on a sulfur group of donors	19	TMX1, MSRB1, QSOX2, IFI30, PDIA5, GSTO2, PDIA4, SCO2, GLRX2, ENOX1, QSOX1, TXNDC17, ERO1A, DLD, TXN, TXNRD2, GLRX5, TXN2, PCYOX1L	2320	50	12906	0.128982
GOTERM_MF_FAT	GO:0015036~disulfide oxidoreductase activity	13	TMX1, PDIA5, GSTO2, PDIA4, SCO2, GLRX2, ENOX1, TXNDC17, ERO1A, TXN, TXNRD2, GLRX5, TXN2	2320	34	12906	0.381937
GOTERM_MF_FAT	GO:0015035~protein disulfide oxidoreductase activity	9	ERO1A, PDIA5, PDIA4, TXN, SCO2, GLRX5, GLRX2, ENOX1, TXN2	2320	24	12906	0.835438
GOTERM_MF_DIRECT	GO:0015035~protein disulfide oxidoreductase activity	7	ERO1A, PDIA5, PDIA4, TXN, SCO2, ENOX1, TXN2	2344	17	13012	0.998918
Annotation Cluster 81	Enrichment Score: 1.7685648882630212
Category	Term	Count	Genes	List Total	Pop Hits	Pop Total	FDR
GOTERM_CC_DIRECT	GO:0005758~mitochondrial intermembrane space	20	GATM, PNPT1, AIFM1, NLN, HAX1, COX17, PRELID3A, PRELID3B, MICU2, TRIAP1, COA7, STAR, FKBP10, PRELID1, AGK, AK2, TIMM8B, CIAPIN1, CMC4, GGNBP1	2650	59	14780	0.168789
GOTERM_CC_FAT	GO:0005758~mitochondrial intermembrane space	20	GATM, PNPT1, AIFM1, NLN, HAX1, COX17, PRELID3A, PRELID3B, MICU2, TRIAP1, COA7, STAR, FKBP10, PRELID1, AGK, AK2, TIMM8B, CIAPIN1, CMC4, GGNBP1	2275	62	11935	0.298314
GOTERM_CC_FAT	GO:0031970~organelle envelope lumen	21	GATM, PNPT1, AIFM1, NLN, HAX1, COX17, PRELID3A, PRELID3B, MICU2, TRIAP1, COA7, STAR, FKBP10, NRADD, PRELID1, AGK, AK2, TIMM8B, CIAPIN1, CMC4, GGNBP1	2275	72	11935	0.614165
Annotation Cluster 82	Enrichment Score: 1.7625968141403185
Category	Term	Count	Genes	List Total	Pop Hits	Pop Total	FDR
UP_SEQ_FEATURE	DOMAIN:Aminoacyl-transfer RNA synthetases class-II family profile	8	HARS2, KARS1, SARS2, NARS2, EPRS1, DARS1, DARS2, TARS2	2716	16	16009	1
INTERPRO	IPR006195:Aminoacyl-tRNA synthetase, class II	8	HARS2, KARS1, SARS2, NARS2, EPRS1, DARS1, DARS2, TARS2	2808	16	15928	1
INTERPRO	IPR004364:Aminoacyl-tRNA synthetase, class II (D/K/N)	4	KARS1, NARS2, DARS1, DARS2	2808	4	15928	1
UP_KW_MOLECULAR_FUNCTION	KW-0030~Aminoacyl-tRNA synthetase	8	HARS2, KARS1, SARS2, NARS2, EPRS1, DARS1, DARS2, TARS2	984	17	5095	0.191772
Annotation Cluster 83	Enrichment Score: 1.7530444128232785
Category	Term	Count	Genes	List Total	Pop Hits	Pop Total	FDR
GOTERM_BP_DIRECT	GO:0051923~sulfation	8	LOC102901968, LOC101086557, EXT1, SULT1C4, SULT1C3, EXT2, SULT1B1, LOC101088902	2485	13	13740	0.936707
GOTERM_MF_DIRECT	GO:0008146~sulfotransferase activity	11	DSEL, CHST11, CHST10, LOC102901968, LOC101086557, SULT1C4, GAL3ST1, SULT1C3, SULT1B1, LOC101088902, CHST8	2344	28	13012	0.998918
GOTERM_MF_FAT	GO:0004062~aryl sulfotransferase activity	5	LOC101086557, SULT1C4, SULT1C3, SULT1B1, LOC101088902	2320	7	12906	0.524591
GOTERM_MF_DIRECT	GO:0004062~aryl sulfotransferase activity	5	LOC101086557, SULT1C4, SULT1C3, SULT1B1, LOC101088902	2344	7	13012	0.998918
GOTERM_BP_FAT	GO:0051923~sulfation	8	LOC102901968, LOC101086557, EXT1, SULT1C4, SULT1C3, EXT2, SULT1B1, LOC101088902	2472	19	13645	0.893505
Annotation Cluster 84	Enrichment Score: 1.7503696837076197
Category	Term	Count	Genes	List Total	Pop Hits	Pop Total	FDR
GOTERM_BP_DIRECT	GO:0032933~SREBP signaling pathway	7	SCAP, ERLIN2, EIF2A, SREBF1, INSIG1, SREBF2, INSIG2	2485	8	13740	0.240482
GOTERM_CC_DIRECT	GO:0032937~SREBP-SCAP-Insig complex	3	INSIG1, SREBF2, INSIG2	2650	3	14780	0.976109
GOTERM_CC_FAT	GO:0032937~SREBP-SCAP-Insig complex	3	INSIG1, SREBF2, INSIG2	2275	3	11935	0.963426
Annotation Cluster 85	Enrichment Score: 1.745487875353906
Category	Term	Count	Genes	List Total	Pop Hits	Pop Total	FDR
GOTERM_BP_FAT	GO:0017004~cytochrome complex assembly	15	COX18, FASTKD3, UQCC6, COX17, SCO2, BCS1L, TACO1, COX10, LYRM7, UQCRFS1, SLC25A33, COA5, UQCC3, SCO1, SMIM20	2472	35	13645	0.100428
GOTERM_BP_FAT	GO:0008535~respiratory chain complex IV assembly	10	COX18, FASTKD3, COA5, COX17, SCO2, BCS1L, TACO1, SCO1, COX10, SMIM20	2472	25	13645	0.67159
GOTERM_BP_DIRECT	GO:0033617~mitochondrial respiratory chain complex IV assembly	9	COX18, FASTKD3, COA5, COX17, SCO2, BCS1L, TACO1, SCO1, SMIM20	2485	22	13740	0.998762
GOTERM_BP_FAT	GO:0097034~mitochondrial respiratory chain complex IV biogenesis	9	COX18, FASTKD3, COA5, COX17, SCO2, BCS1L, TACO1, SCO1, SMIM20	2472	22	13645	0.786225
GOTERM_BP_FAT	GO:0033617~mitochondrial respiratory chain complex IV assembly	9	COX18, FASTKD3, COA5, COX17, SCO2, BCS1L, TACO1, SCO1, SMIM20	2472	22	13645	0.786225
Annotation Cluster 86	Enrichment Score: 1.7427565172355841
Category	Term	Count	Genes	List Total	Pop Hits	Pop Total	FDR
GOTERM_MF_FAT	GO:0031369~translation initiation factor binding	11	TRIM32, EIF3M, EIF3F, LARP1, EIF4G1, EIF4EBP1, DDX3X, EIF2S2, ANGEL1, EIF3B, CELF1	2320	26	12906	0.378254
GOTERM_MF_FAT	GO:0008190~eukaryotic initiation factor 4E binding	5	LARP1, EIF4G1, EIF4EBP1, DDX3X, ANGEL1	2320	7	12906	0.524591
GOTERM_MF_DIRECT	GO:0008190~eukaryotic initiation factor 4E binding	5	LARP1, EIF4G1, EIF4EBP1, DDX3X, ANGEL1	2344	7	13012	0.998918
Annotation Cluster 87	Enrichment Score: 1.7118160452581446
Category	Term	Count	Genes	List Total	Pop Hits	Pop Total	FDR
UP_KW_LIGAND	KW-0411~Iron-sulfur	17	ACO2, RSAD1, DPYD, FDX2, NDUFS2, DPH1, FDX1, DPH2, RFESD, SDHB, UQCRFS1, CIAPIN1, NFS1, GLRX5, CDK5RAP1, IREB2, ETFDH	649	44	3966	0.00812151
GOTERM_MF_FAT	GO:0051536~iron-sulfur cluster binding	18	ISCU, ACO2, RSAD1, DPYD, FDX2, NDUFS2, FDX1, RFESD, SDHB, UQCRFS1, CIAPIN1, NFS1, NFU1, GLRX5, CDK5RAP1, LIAS, IREB2, ETFDH	2320	56	12906	0.444673
GOTERM_MF_FAT	GO:0051540~metal cluster binding	18	ISCU, ACO2, RSAD1, DPYD, FDX2, NDUFS2, FDX1, RFESD, SDHB, UQCRFS1, CIAPIN1, NFS1, NFU1, GLRX5, CDK5RAP1, LIAS, IREB2, ETFDH	2320	56	12906	0.444673
UP_KW_LIGAND	KW-0004~4Fe-4S	9	ACO2, RSAD1, DPYD, NDUFS2, CIAPIN1, SDHB, CDK5RAP1, LIAS, IREB2	649	25	3966	0.10951
GOTERM_MF_FAT	GO:0051539~4 iron, 4 sulfur cluster binding	11	ACO2, RSAD1, DPYD, NDUFS2, CIAPIN1, NFU1, SDHB, CDK5RAP1, LIAS, IREB2, ETFDH	2320	34	12906	0.98918
GOTERM_MF_DIRECT	GO:0051539~4 iron, 4 sulfur cluster binding	11	ACO2, RSAD1, DPYD, NDUFS2, CIAPIN1, NFU1, SDHB, CDK5RAP1, LIAS, IREB2, ETFDH	2344	34	13012	0.998918
Annotation Cluster 88	Enrichment Score: 1.7083591525814483
Category	Term	Count	Genes	List Total	Pop Hits	Pop Total	FDR
SMART	SM00320:WD40	57	PWP1, WDR59, ELP2, WDR17, AAMP, FBXW5, WDR72, WDR5, FBXW9, FBXW7, TLE1, ERCC8, CIAO1, RBBP7, WDR46, WDR70, WDR75, NLE1, BOP1, KIF21A, EML1, WDR4, TBL3, WDR62, RRP9, NUP37, WIPI1, WDR55, WDR49, DCAF11, FBXW4, POC1A, DCAF7, RACK1, PPP2R2D, DNAI4, WDR87, WDR47, WDR77, WDR18, WDR74, TRAF7, WDR6, PPP2R2B, SCAP, CDC40, NOL10, TBC1D31, PEX7, STXBP5L, CFAP57, DAW1, DCAF8|WD40_repeat|WD40_repeat_dom_sf|WD…	1230	259	8706	0.157839
UP_SEQ_FEATURE	REPEAT:WD	50	PWP1, WDR59, ELP2, WDR17, AAMP, FBXW5, WDR72, WDR5, FBXW9, FBXW7, TLE1, ERCC8, CIAO1, RBBP7, WDR46, WDR70, WDR75, NLE1, BOP1, KIF21A, EML1, WDR4, TBL3, WDR62, RRP9, NUP37, WDR49, DCAF11, FBXW4, POC1A, DCAF7, RACK1, DNAI4, WDR87, WDR47, WDR77, WDR18, TRAF7, WDR6, SCAP, CDC40, PEX7, STXBP5L, CFAP57, DAW1, DCAF8|WD40_repeat|WD40_repeat_dom_sf|WD40/YVTN_repeat-like_dom_sf|, PAK1IP1, WDR43, WDR24, WDR…	2716	223	16009	1
INTERPRO	IPR019775:WD40 repeat, conserved site	34	PWP1, TBL3, RRP9, NUP37, WDR59, WDR17, AAMP, WDR49, WDR72, POC1A, DCAF7, RACK1, WDR5, FBXW7, FBXW9, TLE1, ERCC8, WDR47, WDR77, CIAO1, WDR18, RBBP7, TRAF7, SCAP, CDC40, PEX7, STXBP5L, NLE1, DAW1, PAK1IP1, BOP1, WDR24, KIF21A, WDR37	2808	140	15928	1
INTERPRO	IPR001680:WD40 repeat	57	PWP1, WDR59, ELP2, WDR17, AAMP, FBXW5, WDR72, WDR5, FBXW9, FBXW7, TLE1, ERCC8, CIAO1, RBBP7, WDR46, WDR70, WDR75, NLE1, BOP1, KIF21A, EML1, WDR4, TBL3, WDR62, RRP9, NUP37, WIPI1, WDR55, WDR49, DCAF11, FBXW4, POC1A, DCAF7, RACK1, PPP2R2D, DNAI4, WDR87, WDR47, WDR77, WDR18, WDR74, TRAF7, WDR6, PPP2R2B, SCAP, CDC40, NOL10, TBC1D31, PEX7, STXBP5L, CFAP57, DAW1, DCAF8|WD40_repeat|WD40_repeat_dom_sf|WD…	2808	260	15928	1
INTERPRO	IPR015943:WD40/YVTN repeat-like-containing domain	71	PWP1, WDR59, AASDH, MAPK8IP3, ELP2, WDR17, AAMP, FBXW5, WDR72, WDR5, FBXW9, FBXW7, TLE1, ERCC8, CIAO1, RBBP7, WDR46, EIF2A, WDR70, EIF3B, FSTL4, WDR75, NLE1, BOP1, KIF21A, EML1, WDR4, EMC1, TBL3, WDR62, RRP9, NUP37, WIPI1, WDR55, HK2, WDR49, DCAF11, SEMA3A, FBXW4, POC1A, DCAF7, RACK1, PPP2R2D, DNAI4, WDR87, WDR47, WDR77, SEMA3C, WDR18, MET, WDR74, TRAF7, WDR6, PPP2R2B, SCAP, CDC40, HPS5, PLXNC1, …	2808	334	15928	1
Annotation Cluster 89	Enrichment Score: 1.7069518149729344
Category	Term	Count	Genes	List Total	Pop Hits	Pop Total	FDR
GOTERM_BP_FAT	GO:0055088~lipid homeostasis	34	LIPG, SURF4, PLSCR3, TLCD2, USF2, PNPLA2, FABP4, NPC2, TMEM97, HPS6, SLC37A4, HAPLN4, LPL, NR1H3, SCARB1, DGAT2, ANGPTL4, EPHX2, CAV3, NPC1, SREBF2, FITM2, NR5A2, ACACA, GPAM, TLCD4, ABCD1, INSIG1, LDLR, APOC4, ABHD5, DDX3X, DGAT1, GRAMD1B	2472	116	13645	0.17693
GOTERM_BP_FAT	GO:0055092~sterol homeostasis	19	DGAT2, LIPG, EPHX2, PLSCR3, CAV3, NPC1, SREBF2, NR5A2, NPC2, FABP4, TMEM97, INSIG1, ABCD1, SLC37A4, LDLR, LPL, NR1H3, SCARB1, GRAMD1B	2472	62	13645	0.617395
GOTERM_BP_DIRECT	GO:0042632~cholesterol homeostasis	18	DGAT2, LIPG, EPHX2, PLSCR3, CAV3, NPC1, SREBF2, NR5A2, NPC2, FABP4, TMEM97, INSIG1, SLC37A4, LDLR, LPL, NR1H3, SCARB1, GRAMD1B	2485	61	13740	0.998762
GOTERM_BP_FAT	GO:0042632~cholesterol homeostasis	18	DGAT2, LIPG, EPHX2, PLSCR3, CAV3, NPC1, SREBF2, NR5A2, NPC2, FABP4, TMEM97, INSIG1, SLC37A4, LDLR, LPL, NR1H3, SCARB1, GRAMD1B	2472	61	13645	0.87887
Annotation Cluster 90	Enrichment Score: 1.7046397993158666
Category	Term	Count	Genes	List Total	Pop Hits	Pop Total	FDR
GOTERM_BP_FAT	GO:0033865~nucleoside bisphosphate metabolic process	9	PAPSS2, SULT1C4, PANK4, NUDT7, ACOT7, SULT1B1, NUDT19, COASY, HMGCR	2472	19	13645	0.406721
GOTERM_BP_FAT	GO:0033875~ribonucleoside bisphosphate metabolic process	9	PAPSS2, SULT1C4, PANK4, NUDT7, ACOT7, SULT1B1, NUDT19, COASY, HMGCR	2472	19	13645	0.406721
GOTERM_BP_FAT	GO:0034032~purine nucleoside bisphosphate metabolic process	9	PAPSS2, SULT1C4, PANK4, NUDT7, ACOT7, SULT1B1, NUDT19, COASY, HMGCR	2472	19	13645	0.406721
GOTERM_BP_FAT	GO:0015936~coenzyme A metabolic process	6	PANK4, NUDT7, ACOT7, NUDT19, COASY, HMGCR	2472	13	13645	0.985202
Annotation Cluster 91	Enrichment Score: 1.700666899072158
Category	Term	Count	Genes	List Total	Pop Hits	Pop Total	FDR
GOTERM_BP_DIRECT	GO:0045046~protein import into peroxisome membrane	5	PEX5, RAB8B, PEX19, PEX16, PEX3	2485	6	13740	0.998762
GOTERM_BP_FAT	GO:0045046~protein import into peroxisome membrane	5	PEX5, RAB8B, PEX19, PEX16, PEX3	2472	6	13645	0.390065
GOTERM_BP_FAT	GO:0015919~peroxisomal membrane transport	5	PEX5, RAB8B, PEX19, PEX16, PEX3	2472	6	13645	0.390065
UP_KW_BIOLOGICAL_PROCESS	KW-0962~Peroxisome biogenesis	3	PEX19, PEX16, PEX3	648	3	3364	0.656262
Annotation Cluster 92	Enrichment Score: 1.6959655951449282
Category	Term	Count	Genes	List Total	Pop Hits	Pop Total	FDR
GOTERM_BP_FAT	GO:0090502~RNA phosphodiester bond hydrolysis, endonucleolytic	11	RCL1, POP7, TBL3, RNASEH1, BMS1, BOP1, RPP40, ABT1, KHNYN, UTP23, ELAC2	2472	24	13645	0.243504
GOTERM_BP_FAT	GO:0000469~cleavage involved in rRNA processing	11	EXOSC7, RCL1, TBL3, NHP2, BMS1, BOP1, RPP40, ABT1, NOB1, UTP23, ERI2	2472	25	13645	0.305263
GOTERM_BP_FAT	GO:0000478~endonucleolytic cleavage involved in rRNA processing	7	RCL1, TBL3, BMS1, BOP1, RPP40, ABT1, UTP23	2472	13	13645	0.540581
GOTERM_BP_FAT	GO:0000479~endonucleolytic cleavage of tricistronic rRNA transcript (SSU-rRNA, 5.8S rRNA, LSU-rRNA)	7	RCL1, TBL3, BMS1, BOP1, RPP40, ABT1, UTP23	2472	13	13645	0.540581
GOTERM_BP_FAT	GO:0090501~RNA phosphodiester bond hydrolysis	17	EXOSC7, RCL1, TBL3, NHP2, BMS1, KHNYN, MOV10, ERI2, DICER1, POP7, RNASEH1, BOP1, RPP40, ABT1, NOB1, UTP23, ELAC2	2472	56	13645	0.843235
GOTERM_BP_DIRECT	GO:0000480~endonucleolytic cleavage in 5'-ETS of tricistronic rRNA transcript (SSU-rRNA, 5.8S rRNA, LSU-rRNA)	4	RCL1, TBL3, ABT1, UTP23	2485	5	13740	0.998762
GOTERM_BP_FAT	GO:0000480~endonucleolytic cleavage in 5'-ETS of tricistronic rRNA transcript (SSU-rRNA, 5.8S rRNA, LSU-rRNA)	4	RCL1, TBL3, ABT1, UTP23	2472	5	13645	0.90308
Annotation Cluster 93	Enrichment Score: 1.678018752884927
Category	Term	Count	Genes	List Total	Pop Hits	Pop Total	FDR
GOTERM_MF_FAT	GO:0016817~hydrolase activity, acting on acid anhydrides	166	EEF2, GNA14, OLA1, ITPA, HSPA9, ABCC5, BCS1L, ATP5PF, FGD4, MOV10, MCM8, ATP2C1, HYOU1, ATP11A, CDK7, PEX6, KIF20B, TUBA1A, ABCD4, LSG1, GNAI3, PEX1, MX1, MCM2, SEPTIN9, MYH1, ABCC3, TWNK, KIF23, FITM2, RAB18, RAB3A, MRAS, FANCM, HSPA5, DNM2, HRAS, MYH16, RAB33B, NUDT2, TOR1B, RFC2, EIF5B, RAB4A, RAB5A, DNAH11, ENTPD7, PPA2, PRUNE2, NUDT6, RAB30, MTG1, ATP5F1D, EEF1A1, SUPV3L1, ATP6V0D1, ENTPD6, …	2320	783	12906	0.381937
GOTERM_MF_FAT	GO:0016818~hydrolase activity, acting on acid anhydrides, in phosphorus-containing anhydrides	166	EEF2, GNA14, OLA1, ITPA, HSPA9, ABCC5, BCS1L, ATP5PF, FGD4, MOV10, MCM8, ATP2C1, HYOU1, ATP11A, CDK7, PEX6, KIF20B, TUBA1A, ABCD4, LSG1, GNAI3, PEX1, MX1, MCM2, SEPTIN9, MYH1, ABCC3, TWNK, KIF23, FITM2, RAB18, RAB3A, MRAS, FANCM, HSPA5, DNM2, HRAS, MYH16, RAB33B, NUDT2, TOR1B, RFC2, EIF5B, RAB4A, RAB5A, DNAH11, ENTPD7, PPA2, PRUNE2, NUDT6, RAB30, MTG1, ATP5F1D, EEF1A1, SUPV3L1, ATP6V0D1, ENTPD6, …	2320	783	12906	0.381937
GOTERM_MF_FAT	GO:0016462~pyrophosphatase activity	165	EEF2, GNA14, OLA1, ITPA, HSPA9, ABCC5, BCS1L, ATP5PF, FGD4, MOV10, MCM8, ATP2C1, HYOU1, ATP11A, CDK7, PEX6, KIF20B, TUBA1A, ABCD4, LSG1, GNAI3, PEX1, MX1, MCM2, SEPTIN9, MYH1, ABCC3, TWNK, KIF23, FITM2, RAB18, RAB3A, MRAS, FANCM, HSPA5, DNM2, HRAS, MYH16, RAB33B, NUDT2, TOR1B, RFC2, EIF5B, RAB4A, RAB5A, DNAH11, ENTPD7, PPA2, PRUNE2, NUDT6, RAB30, MTG1, ATP5F1D, EEF1A1, SUPV3L1, ATP6V0D1, ENTPD6, …	2320	781	12906	0.409824
GOTERM_MF_FAT	GO:0017111~nucleoside-triphosphatase activity	153	EEF2, GNA14, OLA1, HSPA9, ABCC5, BCS1L, ATP5PF, FGD4, MOV10, MCM8, ATP2C1, HYOU1, ATP11A, CDK7, PEX6, KIF20B, TUBA1A, ABCD4, LSG1, GNAI3, PEX1, MX1, MCM2, SEPTIN9, MYH1, ABCC3, TWNK, KIF23, RAB18, RAB3A, MRAS, FANCM, HSPA5, DNM2, HRAS, MYH16, RAB33B, TOR1B, RFC2, EIF5B, RAB4A, RAB5A, DNAH11, ENTPD7, RAB30, MTG1, ATP5F1D, EEF1A1, SUPV3L1, ATP6V0D1, TOR1A, HSPA8, HSPD1, RAB11A, RAB33A, TUBA1C, KIF2…	2320	733	12906	0.569802
GOTERM_MF_FAT	GO:0016887~ATPase activity	80	DDX49, OLA1, HSPA9, ABCC5, BCS1L, ATP5PB, ATP5PF, CFTR, MOV10, RAD51, LONP2, MCM8, ATAD2, ABCC11, VCP, DDX42, ATP2C1, DDX19B, DHX36, HYOU1, ATP11A, CDK7, PEX6, KIF20B, TCP1, ABCD4, KIFC3, PEX1, MCM2, BLM, ABCC3, MKKS, KIF23, ATP6V1G3, MYO19, PIF1, TTF2, TOR3A, HSPA5, SMARCA1, DDX3X, KIF21A, TOR1B, CHD3, RFC2, EIF4A2, NPC1L1, DNAH11, DDX5, SUPV3L1, ATP5F1D, CLPX, CCT2, ATP6V0D1, EIF4A1, DHX58, DHX…	2320	377	12906	0.98918
Annotation Cluster 94	Enrichment Score: 1.6434515028144607
Category	Term	Count	Genes	List Total	Pop Hits	Pop Total	FDR
GOTERM_BP_FAT	GO:0015711~organic anion transport	73	SLC17A5, SLC4A4, ABCC5, SLC7A3, FABP4, CFTR, SLC1A1, ABCC11, SLC6A1, SLC38A10, ATP11A, ABCD4, AKT2, PLA2G3, SLC7A1, FABP6, SLC4A2, ITGB1, ABCC3, SLC25A19, SLC6A6, PRELID3A, SLC16A7, SLC7A10, CASP6, GFAP, LDLR, SLC25A6, SLC25A22, SLC1A4, SLCO1C1, FABP5, PRELID3B, TRIAP1, SLCO2B1, GJA1, SFXN4, PRELID1, LOC101095941, SLCO5A1, SLC51B, SLC25A15, TRH, SLC16A6, VAPA, SCARB1, SLC38A6, SLC16A3, DBI, SLC36…	2472	300	13645	0.233361
GOTERM_MF_FAT	GO:0008514~organic anion transmembrane transporter activity	44	SLC17A8, SLC17A5, SLC4A4, ABCC5, SLC35D2, SLC7A3, CFTR, SLCO2B1, SLC1A1, GJA1, ABCC11, LOC101095941, SLCO5A1, SLC51B, SLC6A1, SLC25A15, SLC38A10, SLC16A6, SLC38A6, SLC16A3, SLC35B2, SLC7A1, SLC36A1, MBTPS1, SLC7A2, ABCC3, SLC25A1, SLC16A4, SLC6A6, WBP1L, SLC16A7, SLC7A10, SLC2A9, SLC6A8, MRPL12, SLC25A6, SLC25A22, SLC35B3, SLC25A11, SLC25A17, SLC25A38, SLC1A4, MPC1, SLCO1C1	2320	168	12906	0.336104
GOTERM_MF_FAT	GO:0008509~anion transmembrane transporter activity	61	SLC17A8, SLC17A5, SLC4A4, GLRB, ABCC5, SLC7A3, CFTR, SLC1A1, SLC12A4, ABCC11, CLCN6, SLC6A1, SLC37A4, SLC38A10, SLC26A11, SLC7A1, SLC4A2, ABCC3, SLC37A2, SLC6A6, VDAC1, GLRA4, SLC16A7, PACC1, SLC7A10, CLCC1, VDAC2, SLC35B3, SLC25A6, SLC25A22, SLC1A4, SLCO1C1, SLC35D2, SLCO2B1, GJA1, ANO10, LOC101095941, SLCO5A1, SLC51B, SLC25A15, SLC16A6, SLC34A1, SLC38A6, SLC16A3, GABRR2, SLC35B2, SLC36A1, MBTPS…	2320	259	12906	0.478601
GOTERM_BP_FAT	GO:0006820~anion transport	91	SLC17A8, SLC17A5, CA7, SLC4A4, GLRB, SLC20A2, ABCC5, SLC7A3, FABP4, CFTR, SLC1A1, SLC12A4, ABCC11, CLCN6, SLC6A1, SLC37A4, SFRP4, SLC38A10, ATP11A, OSTM1, ABCD4, AKT2, PLA2G3, SLC7A1, FABP6, SLC4A2, ITGB1, ABCC3, SLC25A19, SLC37A2, SLC6A6, PRELID3A, GLRA4, SLC16A7, PACC1, SLC7A10, CASP6, GFAP, LDLR, SLC25A6, SLC25A22, SLC1A4, SLCO1C1, FABP5, PRELID3B, TRIAP1, SLCO2B1, SLC20A1, GJA1, SFXN4, ANO10,…	2472	407	13645	0.592929
GOTERM_MF_FAT	GO:0005342~organic acid transmembrane transporter activity	33	SLC17A8, SLC17A5, SLC7A3, SLCO2B1, SLC1A1, ABCC11, SLC51B, SLC6A1, SLC25A15, SLC38A10, SLC16A6, SLC38A6, SLC16A3, SLC7A1, SLC36A1, MBTPS1, SLC7A2, ABCC3, SLC25A1, SLC16A4, SLC6A6, WBP1L, SLC16A7, SLC7A10, SLC2A9, SLC6A8, MRPL12, SLC25A22, SLC25A11, SLC25A38, SLC1A4, MPC1, SLCO1C1	2320	129	12906	0.646977
GOTERM_BP_FAT	GO:0046942~carboxylic acid transport	52	SLC17A5, SLC7A3, FABP4, SLC1A1, ABCC11, SLC6A1, SLC38A10, ABCD4, AKT2, PLA2G3, SLC7A1, FABP6, ITGB1, ABCC3, SLC6A6, SLC16A7, SLC7A10, CASP6, GFAP, SLC25A22, SLC1A4, SLCO1C1, FABP5, SLCO2B1, GJA1, SFXN4, SLC51B, SLC25A15, TRH, SLC16A6, SLC38A6, SLC16A3, SLC36A1, MBTPS1, SLC7A2, STK39, GIPC1, RBP1, SLC25A1, SLC16A4, NHERF1, SLC2A1, ABCD1, MRPL12, GOT2, SLC25A11, SLC25A17, SLC25A38, BDKRB2, MPC1, PL…	2472	220	13645	0.785286
GOTERM_BP_FAT	GO:0015849~organic acid transport	52	SLC17A5, SLC7A3, FABP4, SLC1A1, ABCC11, SLC6A1, SLC38A10, ABCD4, AKT2, PLA2G3, SLC7A1, FABP6, ITGB1, ABCC3, SLC6A6, SLC16A7, SLC7A10, CASP6, GFAP, SLC25A22, SLC1A4, SLCO1C1, FABP5, SLCO2B1, GJA1, SFXN4, SLC51B, SLC25A15, TRH, SLC16A6, SLC38A6, SLC16A3, SLC36A1, MBTPS1, SLC7A2, STK39, GIPC1, RBP1, SLC25A1, SLC16A4, NHERF1, SLC2A1, ABCD1, MRPL12, GOT2, SLC25A11, SLC25A17, SLC25A38, BDKRB2, MPC1, PL…	2472	220	13645	0.785286
GOTERM_MF_FAT	GO:0046943~carboxylic acid transmembrane transporter activity	32	SLC17A8, SLC17A5, SLC7A3, SLCO2B1, SLC1A1, ABCC11, SLC51B, SLC6A1, SLC25A15, SLC38A10, SLC16A6, SLC38A6, SLC16A3, SLC7A1, SLC36A1, MBTPS1, SLC7A2, ABCC3, SLC25A1, SLC16A4, SLC6A6, WBP1L, SLC16A7, SLC7A10, SLC6A8, MRPL12, SLC25A22, SLC25A11, SLC25A38, SLC1A4, MPC1, SLCO1C1	2320	126	12906	0.701402
GOTERM_BP_FAT	GO:0015718~monocarboxylic acid transport	28	FABP5, FABP4, SLCO2B1, ABCC11, SLC51B, SLC6A1, TRH, SLC16A6, ABCD4, SLC16A3, PLA2G3, AKT2, FABP6, RBP1, ABCC3, SLC16A4, SLC16A7, NHERF1, SLC2A1, CASP6, ABCD1, GOT2, SLC25A17, BDKRB2, MPC1, PLIN2, SLCO1C1, ABCC10	2472	112	13645	0.985202
Annotation Cluster 95	Enrichment Score: 1.6329276109000743
Category	Term	Count	Genes	List Total	Pop Hits	Pop Total	FDR
GOTERM_BP_FAT	GO:0046466~membrane lipid catabolic process	14	GBA2, GM2A, ACER3, SMPD1, SMPD4, MGST2, SGPL1, GBA3, ASAH2, NAGA, NEU1, SMPD2, GLA, PRKCD	2472	33	13645	0.154754
GOTERM_BP_FAT	GO:0030149~sphingolipid catabolic process	13	GBA2, GM2A, ACER3, SMPD1, SMPD4, SGPL1, GBA3, ASAH2, NAGA, NEU1, SMPD2, GLA, PRKCD	2472	30	13645	0.179593
GOTERM_BP_FAT	GO:0046514~ceramide catabolic process	9	GBA2, GBA3, ASAH2, NEU1, NAGA, GM2A, ACER3, GLA, PRKCD	2472	20	13645	0.527892
GOTERM_BP_FAT	GO:0046477~glycosylceramide catabolic process	5	GBA2, GBA3, NAGA, GLA, PRKCD	2472	7	13645	0.617395
GOTERM_BP_FAT	GO:0046479~glycosphingolipid catabolic process	7	GBA2, GBA3, NEU1, NAGA, GM2A, GLA, PRKCD	2472	14	13645	0.704473
GOTERM_BP_FAT	GO:0006677~glycosylceramide metabolic process	7	GBA2, GBA3, NAGA, ST6GALNAC3, GAL3ST1, GLA, PRKCD	2472	14	13645	0.704473
GOTERM_BP_FAT	GO:0019377~glycolipid catabolic process	7	GBA2, GBA3, NEU1, NAGA, GM2A, GLA, PRKCD	2472	14	13645	0.704473
GOTERM_BP_FAT	GO:0006687~glycosphingolipid metabolic process	13	GBA2, B4GALT4, ST6GALNAC3, GM2A, GAL3ST1, ST6GALNAC5, GBA3, NAGA, NEU1, ST3GAL2, GLA, BAX, PRKCD	2472	41	13645	0.985202
GOTERM_MF_FAT	GO:0015925~galactosidase activity	4	GBA3, GLB1, NAGA, GLA	2320	6	12906	0.98918
GOTERM_BP_DIRECT	GO:0046477~glycosylceramide catabolic process	3	GBA3, NAGA, GLA	2485	3	13740	0.998762
Annotation Cluster 96	Enrichment Score: 1.6243344906574526
Category	Term	Count	Genes	List Total	Pop Hits	Pop Total	FDR
GOTERM_BP_FAT	GO:0090407~organophosphate biosynthetic process	87	SPHK2, CKMT1B, PANK4, PDXK, UCK1, PIGV, ATP5PB, NADK2, ATP5PF, PLCG2, VCP, CKMT2, AK2, PPIP5K1, LPCAT2, ACOT7, DTYMK, TPI1, GPAT3, BICD2, SPTLC2, UPP1, LOC101099332, FITM2, NME1, PNPO, PIGA, UCK2, LOC768284, DHODH, NUDT2, IDI1, PIGG, ATP5MC2, ALDOA, GPHN, CAD, PLSCR3, IDO2, GCH1, PAPSS2, KARS1, PRPSAP2, PRELID3B, NME4, HMGCS1, LGR4, AK3, CTPS1, ATP5F1D, NADK, PARP1, PGS1, PCYT2, LPCAT3, ATP5MC3, …	2472	339	13645	0.0293366
GOTERM_BP_FAT	GO:0009165~nucleotide biosynthetic process	46	CAD, IDO2, KARS1, PAPSS2, SPHK2, PRPSAP2, PANK4, PRELID3B, NME4, LGR4, UCK1, ATP5PB, NADK2, ATP5PF, AK3, ATP5F1D, CTPS1, VCP, NADK, PARP1, AK2, ATP5MC3, DUT, ACOT7, DTYMK, CMPK1, FLAD1, COASY, IDO1, UPP1, LOC101099332, LHCGR, NME1, ADSS1, NAMPT, GUCY2C, ATP5F1A, UCK2, ATP5F1C, DHODH, LOC768284, GUK1, PRPS2, NUDT2, ATP5MC2, ALDOA	2472	171	13645	0.200753
GOTERM_BP_FAT	GO:0009142~nucleoside triphosphate biosynthetic process	21	CAD, PRELID3B, NME4, UCK1, ATP5PB, ATP5PF, NME1, AK3, CTPS1, ATP5F1D, VCP, ATP5F1A, PARP1, ATP5F1C, UCK2, ATP5MC3, DTYMK, NUDT2, CMPK1, ATP5MC2, ALDOA	2472	62	13645	0.214854
GOTERM_BP_FAT	GO:0009201~ribonucleoside triphosphate biosynthetic process	18	CAD, PRELID3B, NME4, UCK1, ATP5PB, ATP5PF, NME1, CTPS1, ATP5F1D, VCP, ATP5F1A, PARP1, ATP5F1C, UCK2, ATP5MC3, NUDT2, ATP5MC2, ALDOA	2472	50	13645	0.217678
GOTERM_BP_FAT	GO:0009124~nucleoside monophosphate biosynthetic process	23	UPP1, CAD, PRELID3B, UCK1, ATP5PB, ATP5PF, ADSS1, AK3, ATP5F1D, VCP, ATP5F1A, PARP1, ATP5F1C, AK2, UCK2, DHODH, LOC768284, ATP5MC3, PRPS2, DUT, NUDT2, ATP5MC2, ALDOA	2472	72	13645	0.263205
GOTERM_BP_FAT	GO:1901293~nucleoside phosphate biosynthetic process	46	CAD, IDO2, KARS1, PAPSS2, SPHK2, PRPSAP2, PANK4, PRELID3B, NME4, LGR4, UCK1, ATP5PB, NADK2, ATP5PF, AK3, ATP5F1D, CTPS1, VCP, NADK, PARP1, AK2, ATP5MC3, DUT, ACOT7, DTYMK, CMPK1, FLAD1, COASY, IDO1, UPP1, LOC101099332, LHCGR, NME1, ADSS1, NAMPT, GUCY2C, ATP5F1A, UCK2, ATP5F1C, DHODH, LOC768284, GUK1, PRPS2, NUDT2, ATP5MC2, ALDOA	2472	175	13645	0.273421
GOTERM_BP_FAT	GO:0009156~ribonucleoside monophosphate biosynthetic process	22	UPP1, CAD, PRELID3B, UCK1, ATP5PB, ATP5PF, ADSS1, AK3, ATP5F1D, VCP, ATP5F1A, PARP1, ATP5F1C, AK2, UCK2, DHODH, LOC768284, ATP5MC3, PRPS2, NUDT2, ATP5MC2, ALDOA	2472	69	13645	0.308694
GOTERM_BP_FAT	GO:0046390~ribose phosphate biosynthetic process	36	CAD, PAPSS2, PRPSAP2, PANK4, PRELID3B, NME4, LGR4, UCK1, ATP5PB, ATP5PF, AK3, ATP5F1D, CTPS1, VCP, PARP1, AK2, ATP5MC3, ACOT7, CMPK1, COASY, UPP1, LHCGR, G6PD, NME1, ADSS1, GUCY2C, ATP5F1A, UCK2, ATP5F1C, DHODH, LOC768284, PRPS2, NUDT2, TKT, ATP5MC2, ALDOA	2472	139	13645	0.614902
GOTERM_BP_FAT	GO:0006754~ATP biosynthetic process	12	ATP5F1D, VCP, ATP5F1A, PARP1, ATP5F1C, ATP5MC3, PRELID3B, NUDT2, ATP5PB, ATP5PF, ATP5MC2, ALDOA	2472	35	13645	0.87887
GOTERM_MF_FAT	GO:0044769~ATPase activity, coupled to transmembrane movement of ions, rotational mechanism	9	ATP5F1D, ATP6V0D1, ATP5F1A, ATP5F1C, ATP6V1G3, ATP5PB, ATP5PF, ATP6V1E1, ATP6V0E1	2320	23	12906	0.701402
GOTERM_BP_FAT	GO:0009206~purine ribonucleoside triphosphate biosynthetic process	14	PRELID3B, NME4, ATP5PB, ATP5PF, NME1, ATP5F1D, VCP, ATP5F1A, PARP1, ATP5F1C, ATP5MC3, NUDT2, ATP5MC2, ALDOA	2472	44	13645	0.90308
GOTERM_BP_FAT	GO:0072522~purine-containing compound biosynthetic process	34	PAPSS2, SPHK2, PRPSAP2, PANK4, PRELID3B, NME4, SHMT1, LGR4, ATP5PB, ATP5PF, AK3, ATP5F1D, VCP, SHMT2, PARP1, AK2, ATP5MC3, NT5E, ACOT7, COASY, LOC101099332, LHCGR, NME1, ADSS1, GUCY2C, ATP5F1A, ATP5F1C, LOC768284, GUK1, PRPS2, NUDT2, MTAP, ATP5MC2, ALDOA	2472	138	13645	0.985202
GOTERM_BP_FAT	GO:0009145~purine nucleoside triphosphate biosynthetic process	14	PRELID3B, NME4, ATP5PB, ATP5PF, NME1, ATP5F1D, VCP, ATP5F1A, PARP1, ATP5F1C, ATP5MC3, NUDT2, ATP5MC2, ALDOA	2472	45	13645	0.985202
GOTERM_BP_FAT	GO:0015985~energy coupled proton transport, down electrochemical gradient	8	ATP5F1D, ATP5F1A, ATP5F1C, ATP5MC3, PRELID3B, ATP5PB, ATP5PF, ATP5MC2	2472	21	13645	0.985202
GOTERM_BP_FAT	GO:0015986~ATP synthesis coupled proton transport	8	ATP5F1D, ATP5F1A, ATP5F1C, ATP5MC3, PRELID3B, ATP5PB, ATP5PF, ATP5MC2	2472	21	13645	0.985202
GOTERM_BP_FAT	GO:0009260~ribonucleotide biosynthetic process	32	CAD, PAPSS2, PANK4, PRELID3B, NME4, LGR4, UCK1, ATP5PB, ATP5PF, AK3, ATP5F1D, CTPS1, VCP, PARP1, AK2, ATP5MC3, ACOT7, CMPK1, COASY, UPP1, LHCGR, NME1, ADSS1, GUCY2C, ATP5F1A, UCK2, ATP5F1C, DHODH, LOC768284, NUDT2, ATP5MC2, ALDOA	2472	134	13645	0.985202
GOTERM_MF_FAT	GO:0046933~proton-transporting ATP synthase activity, rotational mechanism	5	ATP5F1D, ATP5F1A, ATP5F1C, ATP5PB, ATP5PF	2320	10	12906	0.98918
GOTERM_MF_DIRECT	GO:0046933~proton-transporting ATP synthase activity, rotational mechanism	5	ATP5F1D, ATP5F1A, ATP5F1C, ATP5PB, ATP5PF	2344	10	13012	0.998918
GOTERM_BP_FAT	GO:1902600~hydrogen ion transmembrane transport	12	ATP5F1D, ATP5F1A, SLC36A1, ATP1A3, ATP5F1C, NNT, ATP5MC3, PRELID3B, ATP6V1B2, ATP5PB, ATP5PF, ATP5MC2	2472	40	13645	0.985202
GOTERM_CC_FAT	GO:0000275~mitochondrial proton-transporting ATP synthase complex, catalytic core F(1)	3	ATP5F1D, ATP5F1A, ATP5F1C	2275	3	11935	0.963426
Annotation Cluster 97	Enrichment Score: 1.6143377773955376
Category	Term	Count	Genes	List Total	Pop Hits	Pop Total	FDR
GOTERM_BP_FAT	GO:0010823~negative regulation of mitochondrion organization	13	ACAA2, NOL3, VAT1, TRIAP1, GCLC, PPIF, OMA1, PRELID1, SLC35F6, LOC101095941, GPX1, PSMD10, GHITM	2472	32	13645	0.278186
GOTERM_BP_FAT	GO:0090199~regulation of release of cytochrome c from mitochondria	12	PPIF, PRELID1, NOL3, PLSCR3, GPX1, MLLT11, TRIAP1, BID, PLAUR, PSMD10, BAX, GHITM	2472	32	13645	0.579936
GOTERM_BP_DIRECT	GO:0090201~negative regulation of release of cytochrome c from mitochondria	7	PPIF, PRELID1, NOL3, GPX1, TRIAP1, PSMD10, GHITM	2485	14	13740	0.998762
GOTERM_BP_FAT	GO:0090201~negative regulation of release of cytochrome c from mitochondria	7	PPIF, PRELID1, NOL3, GPX1, TRIAP1, PSMD10, GHITM	2472	14	13645	0.704473
GOTERM_BP_FAT	GO:0001836~release of cytochrome c from mitochondria	12	PPIF, PRELID1, NOL3, GPX1, MLLT11, TRIAP1, BID, PLAUR, PSMD10, BAX, GHITM, BAK1	2472	38	13645	0.985202
Annotation Cluster 98	Enrichment Score: 1.6093268385086774
Category	Term	Count	Genes	List Total	Pop Hits	Pop Total	FDR
GOTERM_BP_DIRECT	GO:0035435~phosphate ion transmembrane transport	6	SLC37A4, MRPL12, SLC37A2, SLC20A2, SLC25A11, SLC20A1	2485	10	13740	0.998762
GOTERM_BP_FAT	GO:0035435~phosphate ion transmembrane transport	6	SLC37A4, MRPL12, SLC37A2, SLC20A2, SLC25A11, SLC20A1	2472	10	13645	0.601105
GOTERM_BP_FAT	GO:0006817~phosphate ion transport	8	SLC37A4, MRPL12, SLC37A2, SFRP4, SLC20A2, SLC25A11, SLC20A1, SLC34A1	2472	18	13645	0.769389
Annotation Cluster 99	Enrichment Score: 1.6084191525881353
Category	Term	Count	Genes	List Total	Pop Hits	Pop Total	FDR
GOTERM_CC_DIRECT	GO:0005736~DNA-directed RNA polymerase I complex	7	POLR2L, POLR2H, POLR1B, POLR1C, POLR1G, POLR2K, POLR1E	2650	12	14780	0.289258
GOTERM_CC_FAT	GO:0005736~DNA-directed RNA polymerase I complex	7	POLR2L, POLR2H, POLR1B, POLR1C, POLR1G, POLR2K, POLR1E	2275	12	11935	0.254346
UP_KW_CELLULAR_COMPONENT	KW-0240~DNA-directed RNA polymerase	6	CRCP, POLR2L, POLR1B, POLR1C, POLR3F, POLR1E	1391	11	7902	0.206557
UP_KW_CELLULAR_COMPONENT	KW-9994~DNA-directed RNA polymerase	6	CRCP, POLR2L, POLR1B, POLR1C, POLR3F, POLR1E	1391	11	7902	0.206557
KEGG_PATHWAY	fca03020:RNA polymerase	11	CRCP, POLR3GL, POLR2L, POLR2H, POLR1B, POLR1C, POLR3F, POLR1G, POLR2K, POLR1E, POLR3A	1348	29	6570	0.58678
Annotation Cluster 100	Enrichment Score: 1.6022974334429994
Category	Term	Count	Genes	List Total	Pop Hits	Pop Total	FDR
GOTERM_CC_FAT	GO:0045239~tricarboxylic acid cycle enzyme complex	9	SUCLG2, BCKDHB, DLST, DLD, DBT, CENPH, SUCLG1, OGDHL, SUCLA2	2275	16	11935	0.106224
GOTERM_CC_FAT	GO:0045240~dihydrolipoyl dehydrogenase complex	6	BCKDHB, DLST, DLD, DBT, CENPH, OGDHL	2275	9	11935	0.26028
GOTERM_CC_FAT	GO:0030062~mitochondrial tricarboxylic acid cycle enzyme complex	6	SUCLG2, BCKDHB, DLD, DBT, CENPH, SUCLG1	2275	10	11935	0.392347
GOTERM_CC_FAT	GO:0005947~mitochondrial alpha-ketoglutarate dehydrogenase complex	4	BCKDHB, DLD, DBT, CENPH	2275	5	11935	0.678258
GOTERM_CC_FAT	GO:0045252~oxoglutarate dehydrogenase complex	4	DLST, DLD, CENPH, OGDHL	2275	6	11935	0.963426
Annotation Cluster 101	Enrichment Score: 1.598865418396625
Category	Term	Count	Genes	List Total	Pop Hits	Pop Total	FDR
INTERPRO	IPR011990:Tetratricopeptide-like helical	50	KLC1, LRPPRC, RMDN2, DENND4B, COA7, P4HA3, PEX5, SGTB, FANCG, FKBP5, PRORP, TTC36, TTC9C, CLUH, UNC45B, RPAP3, NAA25, TTC7B, TTC27, P3H1, ASPH, TTC5, SMYD3, SEL1L3, FICD, GPSM2, NAPG, Sel1-like|TPR-like_helical_dom_sf|, ST13, TTC7A, EIF3L, TTC1, DNAJC7, TTC14, PDCD11, COPS2, TMTC2, TOMM70, CLTCL1, PEX5L, TMTC4, MRPS27, RMDN1, ODAD4, P3H4, P4HA1, TTC21B, TTC13, ATR, TTC39C	2808	209	15928	1
UP_SEQ_FEATURE	REPEAT:TPR	27	KLC1, FICD, GPSM2, ST13, TTC7A, PEX5, TTC1, DNAJC7, TTC14, SGTB, TMTC2, TOMM70, PEX5L, TMTC4, FKBP5, ODAD4, TTC36, TTC9C, UNC45B, RPAP3, TTC7B, TTC27, P4HA1, TTC21B, TTC13, ASPH, TTC5	2716	104	16009	1
SMART	SM00028:TPR	25	KLC1, GPSM2, ST13, TTC7A, PEX5, TTC1, DNAJC7, TTC14, SGTB, TMTC2, TOMM70, PEX5L, TMTC4, FKBP5, ODAD4, TTC36, TTC9C, UNC45B, RPAP3, TTC7B, TTC27, TTC21B, TTC13, ASPH, TTC5	1230	117	8706	1
Annotation Cluster 102	Enrichment Score: 1.5974016330204106
Category	Term	Count	Genes	List Total	Pop Hits	Pop Total	FDR
GOTERM_BP_FAT	GO:0061077~chaperone-mediated protein folding	20	DFFA, HSPA9, PDIA4, FKBP5, SDF2, PDCL3, PPIB, FKBP11, UNC45B, CCT2, BAG1, ERO1A, HSPA5, ST13, DNAJC7, TOR1A, HSPA8, TOR2A, PEX19, TCP1	2472	57	13645	0.181481
GOTERM_BP_FAT	GO:0051084~'de novo' posttranslational protein folding	11	CCT2, BAG1, ERO1A, HSPA5, ST13, HSPA9, DNAJC7, TOR1A, HSPA8, SDF2, TOR2A	2472	29	13645	0.679352
GOTERM_BP_FAT	GO:0006458~'de novo' protein folding	11	CCT2, BAG1, ERO1A, HSPA5, ST13, HSPA9, DNAJC7, TOR1A, HSPA8, SDF2, TOR2A	2472	30	13645	0.791221
GOTERM_BP_DIRECT	GO:0051085~chaperone mediated protein folding requiring cofactor	10	BAG1, ERO1A, HSPA5, ST13, HSPA9, DNAJC7, TOR1A, HSPA8, SDF2, TOR2A	2485	28	13740	0.998762
GOTERM_BP_FAT	GO:0051085~chaperone mediated protein folding requiring cofactor	10	BAG1, ERO1A, HSPA5, ST13, HSPA9, DNAJC7, TOR1A, HSPA8, SDF2, TOR2A	2472	28	13645	0.985202
Annotation Cluster 103	Enrichment Score: 1.57788730769518
Category	Term	Count	Genes	List Total	Pop Hits	Pop Total	FDR
GOTERM_BP_FAT	GO:0070861~regulation of protein exit from endoplasmic reticulum	10	EDEM2, SEC16B, INSIG1, SLC51B, TM9SF4, SVIP, UBAC2, EDEM1, SAR1A, DERL2	2472	22	13645	0.36108
GOTERM_BP_FAT	GO:0032527~protein exit from endoplasmic reticulum	14	SEC16B, TM9SF4, UBAC2, SAR1A, DERL2, EDEM2, VCP, INSIG1, SLC51B, DERL1, SVIP, HERPUD1, EDEM1, TMEM129	2472	41	13645	0.648023
GOTERM_BP_FAT	GO:0070863~positive regulation of protein exit from endoplasmic reticulum	6	EDEM2, SEC16B, SLC51B, TM9SF4, EDEM1, SAR1A	2472	13	13645	0.985202
Annotation Cluster 104	Enrichment Score: 1.5671971820595483
Category	Term	Count	Genes	List Total	Pop Hits	Pop Total	FDR
GOTERM_MF_FAT	GO:0047499~calcium-independent phospholipase A2 activity	5	PRDX6, PLA2G15, PLA2G7, PLA2G6, PLA2G4A	2320	7	12906	0.524591
GOTERM_MF_DIRECT	GO:0047499~calcium-independent phospholipase A2 activity	5	PRDX6, PLA2G15, PLA2G7, PLA2G6, PLA2G4A	2344	7	13012	0.998918
GOTERM_BP_FAT	GO:0046475~glycerophospholipid catabolic process	9	PRDX6, PLA2G15, SMPD4, PLA2G7, GDPD1, PLA2G6, PLA2G4A, INPP5F, ABHD12	2472	21	13645	0.647321
GOTERM_MF_FAT	GO:0004623~phospholipase A2 activity	10	CASP6, PRDX6, PLA2G15, ABHD3, PLB1, PLA2G7, PLAAT3, PLA2G6, PLA2G4A, PLA2G3	2320	27	12906	0.701402
Annotation Cluster 105	Enrichment Score: 1.5625632240361176
Category	Term	Count	Genes	List Total	Pop Hits	Pop Total	FDR
GOTERM_BP_FAT	GO:1901661~quinone metabolic process	13	COQ5, COQ3, VKORC1L1, NQO2, FDXR, NDUFA9, COQ6, SULT1C4, COQ8B, PDSS2, AKR1A1, AIFM2, CBR4	2472	26	13645	0.0535871
GOTERM_BP_FAT	GO:0006743~ubiquinone metabolic process	8	FDXR, COQ5, NDUFA9, COQ6, COQ3, COQ8B, PDSS2, AIFM2	2472	17	13645	0.614902
GOTERM_BP_FAT	GO:0006744~ubiquinone biosynthetic process	7	FDXR, COQ5, NDUFA9, COQ6, COQ3, COQ8B, PDSS2	2472	16	13645	0.985202
GOTERM_BP_FAT	GO:1901663~quinone biosynthetic process	7	FDXR, COQ5, NDUFA9, COQ6, COQ3, COQ8B, PDSS2	2472	16	13645	0.985202
GOTERM_BP_FAT	GO:0042181~ketone biosynthetic process	11	FDXR, HSD17B3, COQ5, CACNA1H, NDUFA9, COQ6, COQ3, BMP2, COQ8B, PDSS2, CYP19A1	2472	34	13645	0.985202
GOTERM_BP_DIRECT	GO:0006744~ubiquinone biosynthetic process	6	FDXR, COQ5, COQ6, COQ3, COQ8B, PDSS2	2485	14	13740	0.998762
Annotation Cluster 106	Enrichment Score: 1.5537908781979712
Category	Term	Count	Genes	List Total	Pop Hits	Pop Total	FDR
INTERPRO	IPR011249:Metalloenzyme, LuxS/M16 peptidase-like	6	Metalloenz_LuxS/M16|Peptidase_M16C_assoc|, PITRM1, PMPCA, IDE, NRDC, UQCRC2	2808	8	15928	1
INTERPRO	IPR007863:Peptidase M16, C-terminal domain	5	PITRM1, PMPCA, IDE, NRDC, UQCRC2	2808	7	15928	1
INTERPRO	IPR011765:Peptidase M16, N-terminal	5	PITRM1, PMPCA, IDE, NRDC, UQCRC2	2808	7	15928	1
INTERPRO	IPR001431:Peptidase M16, zinc-binding site	4	PMPCA, IDE, NRDC, UQCRC2	2808	5	15928	1
UP_SEQ_FEATURE	DOMAIN:Peptidase M16 C-terminal	4	PMPCA, IDE, NRDC, UQCRC2	2716	6	16009	1
UP_SEQ_FEATURE	DOMAIN:Peptidase M16 N-terminal	4	PMPCA, IDE, NRDC, UQCRC2	2716	6	16009	1
Annotation Cluster 107	Enrichment Score: 1.5073112068119856
Category	Term	Count	Genes	List Total	Pop Hits	Pop Total	FDR
GOTERM_BP_FAT	GO:0006670~sphingosine metabolic process	8	ASAH2, SPHK2, NAAA, SGPP1, ACER3, SPTSSA, SPTLC2, PLPP2	2472	17	13645	0.614902
GOTERM_BP_FAT	GO:0034311~diol metabolic process	8	ASAH2, SPHK2, NAAA, SGPP1, ACER3, SPTSSA, SPTLC2, PLPP2	2472	18	13645	0.769389
GOTERM_BP_FAT	GO:0046519~sphingoid metabolic process	8	ASAH2, SPHK2, NAAA, SGPP1, ACER3, SPTSSA, SPTLC2, PLPP2	2472	19	13645	0.893505
Annotation Cluster 108	Enrichment Score: 1.505489817244092
Category	Term	Count	Genes	List Total	Pop Hits	Pop Total	FDR
INTERPRO	IPR012341:Six-hairpin glycosidase	10	6hp_glycosidase-like_sf|Glyco_hydro_47|Seven-hairpin_glycosidases|, EDEM2, GBA2, MOGS, LOC111557571, EDEM1, PGGHG, RENBP, SPATA20, EDEM3	2808	18	15928	0.597012
INTERPRO	IPR001382:Glycoside hydrolase, family 47	5	6hp_glycosidase-like_sf|Glyco_hydro_47|Seven-hairpin_glycosidases|, EDEM2, LOC111557571, EDEM1, EDEM3	2808	8	15928	1
GOTERM_MF_FAT	GO:0004571~mannosyl-oligosaccharide 1,2-alpha-mannosidase activity	5	6hp_glycosidase-like_sf|Glyco_hydro_47|Seven-hairpin_glycosidases|, EDEM2, LOC111557571, EDEM1, EDEM3	2320	8	12906	0.701402
GOTERM_MF_FAT	GO:0015924~mannosyl-oligosaccharide mannosidase activity	5	6hp_glycosidase-like_sf|Glyco_hydro_47|Seven-hairpin_glycosidases|, EDEM2, LOC111557571, EDEM1, EDEM3	2320	8	12906	0.701402
GOTERM_MF_DIRECT	GO:0004571~mannosyl-oligosaccharide 1,2-alpha-mannosidase activity	5	6hp_glycosidase-like_sf|Glyco_hydro_47|Seven-hairpin_glycosidases|, EDEM2, LOC111557571, EDEM1, EDEM3	2344	8	13012	0.998918
GOTERM_BP_DIRECT	GO:1904380~endoplasmic reticulum mannose trimming	3	EDEM2, EDEM1, EDEM3	2485	3	13740	0.998762
GOTERM_BP_FAT	GO:1904380~endoplasmic reticulum mannose trimming	3	EDEM2, EDEM1, EDEM3	2472	3	13645	0.985202
Annotation Cluster 109	Enrichment Score: 1.5054314354853207
Category	Term	Count	Genes	List Total	Pop Hits	Pop Total	FDR
GOTERM_BP_FAT	GO:1904959~regulation of cytochrome-c oxidase activity	5	PHB2, NDUFA4, COX17, SPHK2, TACO1	2472	6	13645	0.390065
GOTERM_BP_FAT	GO:1904732~regulation of electron carrier activity	5	PHB2, NDUFA4, COX17, SPHK2, TACO1	2472	7	13645	0.617395
GOTERM_BP_FAT	GO:0010155~regulation of proton transport	7	PPIF, PHB2, NDUFA4, COX17, SPHK2, NHERF1, TACO1	2472	15	13645	0.87887
GOTERM_BP_DIRECT	GO:1904959~regulation of cytochrome-c oxidase activity	3	PHB2, SPHK2, TACO1	2485	3	13740	0.998762
Annotation Cluster 110	Enrichment Score: 1.4874699544800984
Category	Term	Count	Genes	List Total	Pop Hits	Pop Total	FDR
SMART	SM01015:SM01015	4	ARFIP2, PICK1, ICA1L, ICA1	1230	5	8706	1
UP_SEQ_FEATURE	DOMAIN:AH	4	ARFIP2, PICK1, ICA1L, ICA1	2716	5	16009	1
INTERPRO	IPR010504:Arfaptin homology (AH) domain	4	ARFIP2, PICK1, ICA1L, ICA1	2808	5	15928	1
Annotation Cluster 111	Enrichment Score: 1.4861074626563537
Category	Term	Count	Genes	List Total	Pop Hits	Pop Total	FDR
GOTERM_BP_DIRECT	GO:1901029~negative regulation of mitochondrial outer membrane permeabilization involved in apoptotic signaling pathway	4	ACAA2, SLC35F6, LOC101095941, GCLC	2485	4	13740	0.998762
GOTERM_BP_FAT	GO:1901029~negative regulation of mitochondrial outer membrane permeabilization involved in apoptotic signaling pathway	4	ACAA2, SLC35F6, LOC101095941, GCLC	2472	4	13645	0.577742
GOTERM_BP_FAT	GO:1902108~regulation of mitochondrial membrane permeability involved in apoptotic process	9	ACAA2, SLC35F6, LOC101095941, VDAC2, NOL3, THEM4, BID, GCLC, BAX	2472	26	13645	0.985202
Annotation Cluster 112	Enrichment Score: 1.479488754587078
Category	Term	Count	Genes	List Total	Pop Hits	Pop Total	FDR
UP_SEQ_FEATURE	REPEAT:Solcar	16	SLC25A40, SLC25A19, SLC25A1, SLC25A10, SLC25A34, LOC101095941, SLC25A33, SLC25A15, SLC25A28, SLC25A39, SLC25A20, SLC25A6, SLC25A22, SLC25A11, SLC25A17, SLC25A38	2716	53	16009	1
INTERPRO	IPR018108:Mitochondrial substrate/solute carrier	16	SLC25A40, SLC25A19, SLC25A1, SLC25A10, SLC25A34, LOC101095941, SLC25A33, SLC25A15, SLC25A28, SLC25A39, SLC25A20, SLC25A6, SLC25A22, SLC25A11, SLC25A17, SLC25A38	2808	53	15928	1
INTERPRO	IPR023395:Mitochondrial carrier domain	16	SLC25A40, SLC25A19, SLC25A1, SLC25A10, SLC25A34, LOC101095941, SLC25A33, SLC25A15, SLC25A28, SLC25A39, SLC25A20, SLC25A6, SLC25A22, SLC25A11, SLC25A17, SLC25A38	2808	53	15928	1
Annotation Cluster 113	Enrichment Score: 1.4678242032273043
Category	Term	Count	Genes	List Total	Pop Hits	Pop Total	FDR
GOTERM_BP_FAT	GO:0009129~pyrimidine nucleoside monophosphate metabolic process	9	UPP1, NT5C, DPYD, UCK2, CAD, DHODH, NT5M, DUT, UCK1	2472	16	13645	0.165236
GOTERM_BP_FAT	GO:0006244~pyrimidine nucleotide catabolic process	7	UPP1, NT5C, DPYD, ENTPD7, NT5M, DUT, ENTPD4	2472	10	13645	0.16754
GOTERM_BP_FAT	GO:1901658~glycosyl compound catabolic process	10	UPP1, GBA2, NT5C, DPYD, GUSB, NAGA, DERA, ENTPD7, GLA, ENTPD4	2472	21	13645	0.274743
GOTERM_BP_FAT	GO:0072529~pyrimidine-containing compound catabolic process	8	UPP1, NT5C, DPYD, ENTPD7, NT5M, DUT, ALDH6A1, ENTPD4	2472	16	13645	0.470824
GOTERM_BP_FAT	GO:0009222~pyrimidine ribonucleotide catabolic process	5	UPP1, NT5C, DPYD, ENTPD7, ENTPD4	2472	7	13645	0.617395
GOTERM_BP_FAT	GO:0009223~pyrimidine deoxyribonucleotide catabolic process	5	UPP1, NT5C, DPYD, NT5M, DUT	2472	8	13645	0.87887
GOTERM_BP_FAT	GO:0046078~dUMP metabolic process	5	UPP1, NT5C, DPYD, NT5M, DUT	2472	8	13645	0.87887
GOTERM_BP_FAT	GO:0046133~pyrimidine ribonucleoside catabolic process	5	UPP1, NT5C, DPYD, ENTPD7, ENTPD4	2472	8	13645	0.87887
GOTERM_BP_FAT	GO:0046135~pyrimidine nucleoside catabolic process	5	UPP1, NT5C, DPYD, ENTPD7, ENTPD4	2472	8	13645	0.87887
GOTERM_BP_FAT	GO:0019692~deoxyribose phosphate metabolic process	10	UPP1, NT5C, DPYD, DGUOK, GUK1, DERA, NUDT15, NT5M, DUT, DTYMK	2472	28	13645	0.985202
GOTERM_BP_FAT	GO:0009262~deoxyribonucleotide metabolic process	10	UPP1, NT5C, DPYD, DGUOK, GUK1, DERA, NUDT15, NT5M, DUT, DTYMK	2472	28	13645	0.985202
GOTERM_BP_FAT	GO:0009264~deoxyribonucleotide catabolic process	7	UPP1, NT5C, DPYD, DERA, NUDT15, NT5M, DUT	2472	16	13645	0.985202
GOTERM_BP_FAT	GO:0046386~deoxyribose phosphate catabolic process	7	UPP1, NT5C, DPYD, DERA, NUDT15, NT5M, DUT	2472	16	13645	0.985202
GOTERM_BP_FAT	GO:0009176~pyrimidine deoxyribonucleoside monophosphate metabolic process	5	UPP1, NT5C, DPYD, NT5M, DUT	2472	9	13645	0.985202
GOTERM_BP_FAT	GO:0009219~pyrimidine deoxyribonucleotide metabolic process	6	UPP1, NT5C, DPYD, NT5M, DUT, DTYMK	2472	13	13645	0.985202
GOTERM_BP_DIRECT	GO:0046079~dUMP catabolic process	4	UPP1, NT5C, DPYD, NT5M	2485	6	13740	0.998762
GOTERM_BP_FAT	GO:0009178~pyrimidine deoxyribonucleoside monophosphate catabolic process	4	UPP1, NT5C, DPYD, NT5M	2472	6	13645	0.985202
GOTERM_BP_FAT	GO:0009131~pyrimidine nucleoside monophosphate catabolic process	4	UPP1, NT5C, DPYD, NT5M	2472	6	13645	0.985202
GOTERM_BP_FAT	GO:0046079~dUMP catabolic process	4	UPP1, NT5C, DPYD, NT5M	2472	6	13645	0.985202
Annotation Cluster 114	Enrichment Score: 1.4634567603527118
Category	Term	Count	Genes	List Total	Pop Hits	Pop Total	FDR
GOTERM_BP_FAT	GO:0007566~embryo implantation	12	C1QBP, NODAL, VMP1, MST1, PCSK5, SMURF2, EPO, ACVR1B, POLR1B, CALR, GJA1, LIF	2472	31	13645	0.481882
GOTERM_BP_FAT	GO:0061450~trophoblast cell migration	6	C1QBP, NODAL, SMURF2, ACVR1B, CALR, GJA1	2472	12	13645	0.985202
GOTERM_BP_FAT	GO:1901163~regulation of trophoblast cell migration	6	C1QBP, NODAL, SMURF2, ACVR1B, CALR, GJA1	2472	12	13645	0.985202
Annotation Cluster 115	Enrichment Score: 1.462367149343578
Category	Term	Count	Genes	List Total	Pop Hits	Pop Total	FDR
GOTERM_BP_FAT	GO:0036115~fatty-acyl-CoA catabolic process	5	ABCD1, FITM2, NUDT7, ACOT7, NUDT19	2472	5	13645	0.196774
GOTERM_BP_FAT	GO:0036112~medium-chain fatty-acyl-CoA metabolic process	4	NUDT7, ACOT7, HSD17B4, NUDT19	2472	4	13645	0.577742
GOTERM_BP_FAT	GO:0015936~coenzyme A metabolic process	6	PANK4, NUDT7, ACOT7, NUDT19, COASY, HMGCR	2472	13	13645	0.985202
GOTERM_BP_DIRECT	GO:0036114~medium-chain fatty-acyl-CoA catabolic process	3	NUDT7, ACOT7, NUDT19	2485	3	13740	0.998762
GOTERM_BP_FAT	GO:0036114~medium-chain fatty-acyl-CoA catabolic process	3	NUDT7, ACOT7, NUDT19	2472	3	13645	0.985202
Annotation Cluster 116	Enrichment Score: 1.4605081869160514
Category	Term	Count	Genes	List Total	Pop Hits	Pop Total	FDR
GOTERM_BP_FAT	GO:0046889~positive regulation of lipid biosynthetic process	17	SCAP, STARD4, SPHK2, MID1IP1, STAR, SREBF1, ELOVL5, ABCD1, LDLR, CTDNEP1, NR1H3, SCARB1, MFSD2A, PLA2G6, PRKCD, PLA2G3, LPGAT1	2472	51	13645	0.465816
GOTERM_BP_FAT	GO:0046890~regulation of lipid biosynthetic process	29	FAM3A, SPHK2, EIF6, BMP2, STAR, ELOVL5, LPCAT3, PDE8B, NR1H3, TREX1, SCARB1, MFSD2A, IDH1, PLA2G3, LPGAT1, ERLIN2, SCAP, STARD4, LHCGR, FITM2, MID1IP1, SREBF1, PRMT3, ABCD1, LDLR, CTDNEP1, INSIG2, PLA2G6, PRKCD	2472	109	13645	0.748335
GOTERM_BP_FAT	GO:0045834~positive regulation of lipid metabolic process	24	SCAP, STARD4, SPHK2, PTK2B, CCL21, MID1IP1, PNPLA2, STAR, SREBF1, DISP3, ELOVL5, ABCD1, LDLR, CTDNEP1, ABHD5, NR1H3, SCARB1, MFSD2A, PLA2G6, PRKCD, AKT2, PLA2G3, LPGAT1, SPTLC2	2472	96	13645	0.985202
Annotation Cluster 117	Enrichment Score: 1.444864331112122
Category	Term	Count	Genes	List Total	Pop Hits	Pop Total	FDR
GOTERM_BP_FAT	GO:0022615~protein to membrane docking	5	PEX5L, PEX5, PEX14, PEX13, PEX16	2472	7	13645	0.617395
GOTERM_BP_DIRECT	GO:0016560~protein import into peroxisome matrix, docking	4	PEX5L, PEX5, PEX14, PEX13	2485	5	13740	0.998762
GOTERM_BP_FAT	GO:0016560~protein import into peroxisome matrix, docking	4	PEX5L, PEX5, PEX14, PEX13	2472	5	13645	0.90308
Annotation Cluster 118	Enrichment Score: 1.4445214500515067
Category	Term	Count	Genes	List Total	Pop Hits	Pop Total	FDR
GOTERM_BP_FAT	GO:0006308~DNA catabolic process	11	DICER1, AIFM1, DFFA, DNASE2, TREX1, ISG20, ENDOG, BAX, TREX2, APEX1, DFFB	2472	25	13645	0.305263
GOTERM_BP_FAT	GO:0006309~apoptotic DNA fragmentation	6	DICER1, DFFA, DNASE2, ENDOG, BAX, DFFB	2472	11	13645	0.793656
GOTERM_BP_DIRECT	GO:0006309~apoptotic DNA fragmentation	5	DICER1, DFFA, DNASE2, ENDOG, DFFB	2485	9	13740	0.998762
GOTERM_BP_FAT	GO:0000737~DNA catabolic process, endonucleolytic	7	DICER1, DFFA, DNASE2, ENDOG, BAX, APEX1, DFFB	2472	18	13645	0.985202
Annotation Cluster 119	Enrichment Score: 1.4434698630906189
Category	Term	Count	Genes	List Total	Pop Hits	Pop Total	FDR
GOTERM_BP_FAT	GO:0006563~L-serine metabolic process	6	PHGDH, SHMT2, PSAT1, SDS, PSPH, SHMT1	2472	8	13645	0.257403
UP_KW_BIOLOGICAL_PROCESS	KW-0028~Amino-acid biosynthesis	7	PYCR2, PHGDH, PSAT1, CTH, PSPH, ASS1, ASNS	648	11	3364	0.093932
GOTERM_BP_FAT	GO:0009070~serine family amino acid biosynthetic process	7	PHGDH, SHMT2, PSAT1, CTH, PSPH, SHMT1, SEPHS2	2472	14	13645	0.704473
GOTERM_BP_FAT	GO:0009069~serine family amino acid metabolic process	11	PHGDH, SHMT2, PSAT1, THNSL2, CTH, SDS, PSPH, SHMT1, SEPHS2, GCLC, APIP	2472	33	13645	0.985202
GOTERM_BP_DIRECT	GO:0006564~L-serine biosynthetic process	3	PHGDH, PSAT1, PSPH	2485	3	13740	0.998762
GOTERM_BP_FAT	GO:0006564~L-serine biosynthetic process	3	PHGDH, PSAT1, PSPH	2472	3	13645	0.985202
UP_KW_BIOLOGICAL_PROCESS	KW-0718~Serine biosynthesis	3	PHGDH, PSAT1, PSPH	648	3	3364	0.656262
Annotation Cluster 120	Enrichment Score: 1.4383055450421538
Category	Term	Count	Genes	List Total	Pop Hits	Pop Total	FDR
GOTERM_CC_DIRECT	GO:0044322~endoplasmic reticulum quality control compartment	7	EDEM2, DERL1, CANX, HERPUD1, EDEM1, CALR, EDEM3	2650	12	14780	0.289258
GOTERM_CC_FAT	GO:0044322~endoplasmic reticulum quality control compartment	7	EDEM2, DERL1, CANX, HERPUD1, EDEM1, CALR, EDEM3	2275	12	11935	0.254346
GOTERM_BP_DIRECT	GO:0006986~response to unfolded protein	6	EDEM2, STT3B, HERPUD1, EDEM1, JKAMP, EDEM3	2485	12	13740	0.998762
GOTERM_BP_DIRECT	GO:1904380~endoplasmic reticulum mannose trimming	3	EDEM2, EDEM1, EDEM3	2485	3	13740	0.998762
GOTERM_BP_FAT	GO:1904380~endoplasmic reticulum mannose trimming	3	EDEM2, EDEM1, EDEM3	2472	3	13645	0.985202
Annotation Cluster 121	Enrichment Score: 1.4381210870247394
Category	Term	Count	Genes	List Total	Pop Hits	Pop Total	FDR
GOTERM_MF_FAT	GO:0004312~fatty acid synthase activity	7	ELOVL6, FASN, ELOVL5, DEPDC1B, ELOVL4, MCAT, CBR4	2320	10	12906	0.188077
GOTERM_BP_FAT	GO:0030497~fatty acid elongation	7	HACD3, ELOVL6, ELOVL5, DEPDC1B, ABCD1, HACD2, ELOVL4	2472	11	13645	0.263205
GOTERM_BP_DIRECT	GO:0042761~very long-chain fatty acid biosynthetic process	6	HACD3, ELOVL6, ELOVL5, DEPDC1B, HACD2, ELOVL4	2485	11	13740	0.998762
GOTERM_BP_FAT	GO:0042761~very long-chain fatty acid biosynthetic process	6	HACD3, ELOVL6, ELOVL5, DEPDC1B, HACD2, ELOVL4	2472	11	13645	0.793656
GOTERM_BP_FAT	GO:0000038~very long-chain fatty acid metabolic process	10	HACD3, ELOVL6, ELOVL5, DEPDC1B, ABCD1, HACD2, PEX5, ELOVL4, HSD17B4, ABCD4	2472	27	13645	0.897323
GOTERM_BP_DIRECT	GO:0006636~unsaturated fatty acid biosynthetic process	6	ELOVL6, FADS3, SCD, ELOVL5, ELOVL4, FADS2	2485	12	13740	0.998762
INTERPRO	IPR002076:GNS1/SUR4 membrane protein	4	ELOVL6, ELOVL5, DEPDC1B, ELOVL4	2808	6	15928	1
GOTERM_MF_FAT	GO:0009922~fatty acid elongase activity	4	ELOVL6, ELOVL5, DEPDC1B, ELOVL4	2320	6	12906	0.98918
GOTERM_MF_DIRECT	GO:0009922~fatty acid elongase activity	4	ELOVL6, ELOVL5, DEPDC1B, ELOVL4	2344	6	13012	0.998918
GOTERM_BP_DIRECT	GO:0019367~fatty acid elongation, saturated fatty acid	4	ELOVL6, ELOVL5, DEPDC1B, ELOVL4	2485	6	13740	0.998762
GOTERM_BP_FAT	GO:0019367~fatty acid elongation, saturated fatty acid	4	ELOVL6, ELOVL5, DEPDC1B, ELOVL4	2472	6	13645	0.985202
Annotation Cluster 122	Enrichment Score: 1.4358539722929604
Category	Term	Count	Genes	List Total	Pop Hits	Pop Total	FDR
KEGG_PATHWAY	fca00030:Pentose phosphate pathway	11	RBKS, PGD, RPIA, GPI, DERA, PRPS2, PGLS, G6PD, TKT, FBP2, ALDOA	1348	24	6570	0.210883
GOTERM_BP_FAT	GO:0019682~glyceraldehyde-3-phosphate metabolic process	6	PGD, RPIA, TPI1, PGLS, G6PD, TKT	2472	11	13645	0.793656
GOTERM_BP_FAT	GO:0051156~glucose 6-phosphate metabolic process	7	PGD, RPIA, GPI, HKDC1, PGLS, G6PD, TKT	2472	15	13645	0.87887
GOTERM_BP_FAT	GO:0006098~pentose-phosphate shunt	5	PGD, RPIA, PGLS, G6PD, TKT	2472	10	13645	0.985202
Annotation Cluster 123	Enrichment Score: 1.434277377279021
Category	Term	Count	Genes	List Total	Pop Hits	Pop Total	FDR
GOTERM_BP_FAT	GO:0006563~L-serine metabolic process	6	PHGDH, SHMT2, PSAT1, SDS, PSPH, SHMT1	2472	8	13645	0.257403
GOTERM_BP_DIRECT	GO:0006565~L-serine catabolic process	3	SHMT2, SDS, SHMT1	2485	3	13740	0.998762
GOTERM_BP_FAT	GO:0006565~L-serine catabolic process	3	SHMT2, SDS, SHMT1	2472	3	13645	0.985202
Annotation Cluster 124	Enrichment Score: 1.4192421282248295
Category	Term	Count	Genes	List Total	Pop Hits	Pop Total	FDR
UP_SEQ_FEATURE	DOMAIN:PCI	9	COPS7B, EIF3M, EIF3E, EIF3L, PCID2, COPS2, EIF3A, PSMD13, EIF3K	2716	23	16009	1
INTERPRO	IPR000717:Proteasome component (PCI) domain	9	COPS7B, EIF3M, EIF3E, EIF3L, PCID2, COPS2, EIF3A, PSMD13, EIF3K	2808	23	15928	1
SMART	SM00088:PINT	6	COPS7B, EIF3M, EIF3E, COPS2, EIF3A, PSMD13	1230	15	8706	1
Annotation Cluster 125	Enrichment Score: 1.418156878343426
Category	Term	Count	Genes	List Total	Pop Hits	Pop Total	FDR
GOTERM_BP_FAT	GO:0046471~phosphatidylglycerol metabolic process	10	PGS1, PLSCR3, PLA2G15, THEM5, TAFAZZIN, GPAM, PLA2G6, HADHA, PLA2G4A, PLA2G3	2472	24	13645	0.564356
GOTERM_BP_FAT	GO:0006655~phosphatidylglycerol biosynthetic process	5	PGS1, PLSCR3, TAFAZZIN, GPAM, PLA2G6	2472	8	13645	0.87887
GOTERM_BP_FAT	GO:0032048~cardiolipin metabolic process	6	PGS1, PLSCR3, THEM5, TAFAZZIN, PLA2G6, HADHA	2472	13	13645	0.985202
Annotation Cluster 126	Enrichment Score: 1.4136673874577437
Category	Term	Count	Genes	List Total	Pop Hits	Pop Total	FDR
GOTERM_CC_DIRECT	GO:0070761~pre-snoRNP complex	5	ZNHIT6, ZNHIT3, NUFIP1, AK6, NOP58	2650	7	14780	0.542283
GOTERM_CC_FAT	GO:0070761~pre-snoRNP complex	5	ZNHIT6, ZNHIT3, NUFIP1, AK6, NOP58	2275	7	11935	0.400168
GOTERM_BP_FAT	GO:0000491~small nucleolar ribonucleoprotein complex assembly	6	ZNHIT6, ZNHIT3, PIH1D2, NAF1, NUFIP1, AK6	2472	11	13645	0.793656
GOTERM_BP_DIRECT	GO:0000492~box C/D snoRNP assembly	5	ZNHIT6, ZNHIT3, PIH1D2, NUFIP1, AK6	2485	9	13740	0.998762
GOTERM_BP_FAT	GO:0000492~box C/D snoRNP assembly	5	ZNHIT6, ZNHIT3, PIH1D2, NUFIP1, AK6	2472	9	13645	0.985202
Annotation Cluster 127	Enrichment Score: 1.3960463837965784
Category	Term	Count	Genes	List Total	Pop Hits	Pop Total	FDR
UP_KW_LIGAND	KW-0342~GTP-binding	42	EEF2, GNA14, EIF5B, GUCY1A2, GMPPB, RAN, PCK2, FGD4, ARL16, MTIF2, EEF1A1, GPN2, THG1L, ADGB, EFTu-like_2|G_TR_CS|P-loop_NTPase|Transl_B-barrel_sf|Transl_elong_EF1A_euk/arc|Transl_elong_EF1A/Init_IF2_C|Transl_elong_EFTu/EF1A_C|T_Tr_GTP-bd_dom|, TUBB3, TUBB4B, TUBA1A, RAB33A, GNAI1, GTPBP8, TUBA1C, GNAI3, SEPTIN9, MX1, ARFRP1, GTPBP10, RND1, TUBB4A, MTG2, ARL10, SAR1A, TUBB2B, RND2, RAP2C, RAB3A, …	649	188	3966	0.0892555
GOTERM_MF_FAT	GO:0032549~ribonucleoside binding	74	EEF2, OLA1, GUCY1A2, FGD4, MTIF2, RAP1A, MIEF1, EIF2B2, GPN2, ADGB, TUBB3, MMAA, NKIRAS1, TUBA1A, LSG1, GNAI1, GNAI3, MX1, SEPTIN9, GTPBP10, ERAL1, GFM2, MTG2, NME1, ARL10, RAB18, RASL12, RND2, RAB3A, MRAS, ARL4D, DNM2, HRAS, RAB33B, RAB4B, IFT27, EIF5B, RAB4A, RAB5A, GCH1, BMS1, POLR1B, RAN, RAB30, PCK2, ARL16, MTG1, AK3, SUCLG2, EEF1A1, SRL, THG1L, EFTu-like_2|G_TR_CS|P-loop_NTPase|Transl_B-bar…	2320	330	12906	0.630302
GOTERM_MF_FAT	GO:0032550~purine ribonucleoside binding	73	EEF2, OLA1, GUCY1A2, FGD4, MTIF2, RAP1A, MIEF1, EIF2B2, GPN2, ADGB, TUBB3, MMAA, NKIRAS1, TUBA1A, LSG1, GNAI1, GNAI3, MX1, SEPTIN9, GTPBP10, ERAL1, GFM2, MTG2, NME1, ARL10, RAB18, RASL12, RND2, RAB3A, MRAS, ARL4D, DNM2, HRAS, RAB33B, RAB4B, IFT27, EIF5B, RAB4A, RAB5A, GCH1, BMS1, RAN, RAB30, PCK2, ARL16, MTG1, AK3, SUCLG2, EEF1A1, SRL, THG1L, EFTu-like_2|G_TR_CS|P-loop_NTPase|Transl_B-barrel_sf|T…	2320	326	12906	0.646977
GOTERM_MF_FAT	GO:0001883~purine nucleoside binding	73	EEF2, OLA1, GUCY1A2, FGD4, MTIF2, RAP1A, MIEF1, EIF2B2, GPN2, ADGB, TUBB3, MMAA, NKIRAS1, TUBA1A, LSG1, GNAI1, GNAI3, MX1, SEPTIN9, GTPBP10, ERAL1, GFM2, MTG2, NME1, ARL10, RAB18, RASL12, RND2, RAB3A, MRAS, ARL4D, DNM2, HRAS, RAB33B, RAB4B, IFT27, EIF5B, RAB4A, RAB5A, GCH1, BMS1, RAN, RAB30, PCK2, ARL16, MTG1, AK3, SUCLG2, EEF1A1, SRL, THG1L, EFTu-like_2|G_TR_CS|P-loop_NTPase|Transl_B-barrel_sf|T…	2320	327	12906	0.670856
GOTERM_MF_FAT	GO:0003924~GTPase activity	63	EEF2, GNA14, FGD4, MTIF2, RAP1A, GPN2, ADGB, TUBB3, MMAA, NKIRAS1, TUBA1A, LSG1, GNAI1, GNAI3, MX1, SEPTIN9, GTPBP10, GFM2, MTG2, ARL10, RAB18, RASL12, RND2, RAB3A, MRAS, MMUT, ARL4D, DNM2, HRAS, RAB33B, DDX3X, IFT27, EIF5B, RAB4A, RAB5A, BMS1, ENTPD7, RAN, RAB30, ARL16, MTG1, EEF1A1, EFTu-like_2|G_TR_CS|P-loop_NTPase|Transl_B-barrel_sf|Transl_elong_EF1A_euk/arc|Transl_elong_EF1A/Init_IF2_C|Trans…	2320	277	12906	0.674765
GOTERM_MF_DIRECT	GO:0003924~GTPase activity	63	EEF2, GNA14, FGD4, MTIF2, RAP1A, GPN2, ADGB, TUBB3, MMAA, NKIRAS1, TUBA1A, LSG1, GNAI1, GNAI3, MX1, SEPTIN9, GTPBP10, GFM2, MTG2, ARL10, RAB18, RASL12, RND2, RAB3A, MRAS, MMUT, ARL4D, DNM2, HRAS, RAB33B, DDX3X, IFT27, EIF5B, RAB4A, RAB5A, BMS1, ENTPD7, RAN, RAB30, ARL16, MTG1, EEF1A1, EFTu-like_2|G_TR_CS|P-loop_NTPase|Transl_B-barrel_sf|Transl_elong_EF1A_euk/arc|Transl_elong_EF1A/Init_IF2_C|Trans…	2344	277	13012	0.998918
GOTERM_MF_FAT	GO:0005525~GTP binding	72	EEF2, OLA1, GUCY1A2, FGD4, MTIF2, RAP1A, EIF2B2, GPN2, ADGB, TUBB3, MMAA, NKIRAS1, TUBA1A, LSG1, GNAI1, GNAI3, MX1, SEPTIN9, GTPBP10, ERAL1, GFM2, MTG2, NME1, ARL10, RAB18, RASL12, RND2, RAB3A, MRAS, ARL4D, DNM2, HRAS, RAB33B, RAB4B, IFT27, EIF5B, RAB4A, RAB5A, GCH1, BMS1, RAN, RAB30, PCK2, ARL16, MTG1, AK3, SUCLG2, EEF1A1, SRL, THG1L, EFTu-like_2|G_TR_CS|P-loop_NTPase|Transl_B-barrel_sf|Transl_e…	2320	323	12906	0.701402
GOTERM_MF_DIRECT	GO:0005525~GTP binding	72	EEF2, OLA1, GUCY1A2, FGD4, MTIF2, RAP1A, EIF2B2, GPN2, ADGB, TUBB3, MMAA, NKIRAS1, TUBA1A, LSG1, GNAI1, GNAI3, MX1, SEPTIN9, GTPBP10, ERAL1, GFM2, MTG2, NME1, ARL10, RAB18, RASL12, RND2, RAB3A, MRAS, ARL4D, DNM2, HRAS, RAB33B, RAB4B, IFT27, EIF5B, RAB4A, RAB5A, GCH1, BMS1, RAN, RAB30, PCK2, ARL16, MTG1, AK3, SUCLG2, EEF1A1, SRL, THG1L, EFTu-like_2|G_TR_CS|P-loop_NTPase|Transl_B-barrel_sf|Transl_e…	2344	323	13012	0.998918
GOTERM_MF_FAT	GO:0001882~nucleoside binding	74	EEF2, OLA1, GUCY1A2, FGD4, MTIF2, RAP1A, MIEF1, EIF2B2, GPN2, ADGB, TUBB3, MMAA, NKIRAS1, TUBA1A, LSG1, GNAI1, GNAI3, MX1, SEPTIN9, GTPBP10, ERAL1, GFM2, MTG2, NME1, ARL10, RAB18, RASL12, RND2, RAB3A, MRAS, ARL4D, DNM2, HRAS, RAB33B, RAB4B, IFT27, EIF5B, RAB4A, RAB5A, GCH1, BMS1, POLR1B, RAN, RAB30, PCK2, ARL16, MTG1, AK3, SUCLG2, EEF1A1, SRL, THG1L, EFTu-like_2|G_TR_CS|P-loop_NTPase|Transl_B-bar…	2320	334	12906	0.701402
GOTERM_MF_FAT	GO:0032561~guanyl ribonucleotide binding	73	EEF2, OLA1, GUCY1A2, FGD4, MTIF2, RAP1A, MIEF1, EIF2B2, GPN2, ADGB, TUBB3, MMAA, NKIRAS1, TUBA1A, LSG1, GNAI1, GNAI3, MX1, SEPTIN9, GTPBP10, ERAL1, GFM2, MTG2, NME1, ARL10, RAB18, RASL12, RND2, RAB3A, MRAS, ARL4D, DNM2, HRAS, RAB33B, RAB4B, IFT27, EIF5B, RAB4A, RAB5A, GCH1, BMS1, RAN, RAB30, PCK2, ARL16, MTG1, AK3, SUCLG2, EEF1A1, SRL, THG1L, EFTu-like_2|G_TR_CS|P-loop_NTPase|Transl_B-barrel_sf|T…	2320	338	12906	0.977167
GOTERM_MF_FAT	GO:0019001~guanyl nucleotide binding	74	EEF2, GNA14, OLA1, GUCY1A2, FGD4, MTIF2, RAP1A, MIEF1, EIF2B2, GPN2, ADGB, TUBB3, MMAA, NKIRAS1, TUBA1A, LSG1, GNAI1, GNAI3, MX1, SEPTIN9, GTPBP10, ERAL1, GFM2, MTG2, NME1, ARL10, RAB18, RASL12, RND2, RAB3A, MRAS, ARL4D, DNM2, HRAS, RAB33B, RAB4B, IFT27, EIF5B, RAB4A, RAB5A, GCH1, BMS1, RAN, RAB30, PCK2, ARL16, MTG1, AK3, SUCLG2, EEF1A1, SRL, THG1L, EFTu-like_2|G_TR_CS|P-loop_NTPase|Transl_B-barr…	2320	345	12906	0.98918
INTERPRO	IPR005225:Small GTP-binding protein domain	36	EEF2, IFT27, EIF5B, RAB4A, RAB5A, RAN, RAB30, MTIF2, RAP1A, ADGB, NKIRAS1, RAB11A, RAB33A, ARFRP1, RAB8B, ERAL1, GFM2, RND1, MTG2, RAB18, RASL12, SAR1A, RAB17, RND2, DRG1, RAP2C, RAB3A, MRAS, ARL4D, RAB44, RAB13, HRAS, RAB33B, RAB4B, RAB1A, GTPBP3	2808	156	15928	1
Annotation Cluster 128	Enrichment Score: 1.394580203323009
Category	Term	Count	Genes	List Total	Pop Hits	Pop Total	FDR
INTERPRO	IPR005824:KOW	5	RPL27, MRPL24, RPL26L1, RTL5, RPL26	2808	7	15928	1
UP_SEQ_FEATURE	DOMAIN:KOW	4	RPL27, MRPL24, RPL26L1, RPL26	2716	5	16009	1
SMART	SM00739:KOW	4	RPL27, MRPL24, RPL26L1, RPL26	1230	6	8706	1
INTERPRO	IPR005825:Ribosomal protein L24/L26, conserved site	3	MRPL24, RPL26L1, RPL26	2808	3	15928	1
Annotation Cluster 129	Enrichment Score: 1.3943432322849187
Category	Term	Count	Genes	List Total	Pop Hits	Pop Total	FDR
SMART	SM00861:SM00861	5	BCKDHB, DHTKD1, TKT, OGDHL, PDHB	1230	8	8706	1
UP_SEQ_FEATURE	DOMAIN:Transketolase-like pyrimidine-binding	5	BCKDHB, DHTKD1, TKT, OGDHL, PDHB	2716	8	16009	1
INTERPRO	IPR005475:Transketolase-like, pyrimidine-binding domain	5	BCKDHB, DHTKD1, TKT, OGDHL, PDHB	2808	8	15928	1
KEGG_PATHWAY	fca00785:Lipoic acid metabolism	8	BCKDHB, DLST, DLD, DBT, LIAS, DHTKD1, OGDHL, PDHB	1348	18	6570	0.58678
UP_KW_LIGAND	KW-0786~Thiamine pyrophosphate	5	DHTKD1, TKT, OGDHL, PDHB, HACL1	649	11	3966	0.19752
Annotation Cluster 130	Enrichment Score: 1.3909942816717822
Category	Term	Count	Genes	List Total	Pop Hits	Pop Total	FDR
GOTERM_BP_FAT	GO:0010332~response to gamma radiation	13	CRYAB, RPL26, GTF2H5, BAK1, TRIM13, ZMPSTE24, MDM2, GPX1, HRAS, XRCC6, TREX1, ATR, BAX	2472	38	13645	0.773275
GOTERM_BP_DIRECT	GO:0071480~cellular response to gamma radiation	9	ZMPSTE24, MDM2, HRAS, XRCC6, CRYAB, TREX1, ATR, RPL26, GTF2H5	2485	22	13740	0.998762
GOTERM_BP_FAT	GO:0071480~cellular response to gamma radiation	9	ZMPSTE24, MDM2, HRAS, XRCC6, CRYAB, TREX1, ATR, RPL26, GTF2H5	2472	22	13645	0.786225
GOTERM_BP_FAT	GO:0071479~cellular response to ionizing radiation	16	BLM, CRYAB, RAD51, RPL26, GTF2H5, RHNO1, BABAM2, ZMPSTE24, SFRP2, MDM2, HRAS, XRCC6, TREX1, ATR, HUS1, GADD45A	2472	57	13645	0.985202
Annotation Cluster 131	Enrichment Score: 1.3865112973471845
Category	Term	Count	Genes	List Total	Pop Hits	Pop Total	FDR
GOTERM_BP_FAT	GO:0048670~regulation of collateral sprouting	8	RND2, ULK2, WNT3, EFNA5, LPAR3, BDNF, EPHA7, FSTL4	2472	16	13645	0.470824
GOTERM_BP_FAT	GO:0048672~positive regulation of collateral sprouting	5	RND2, WNT3, EFNA5, LPAR3, BDNF	2472	9	13645	0.985202
GOTERM_BP_FAT	GO:0048668~collateral sprouting	8	RND2, ULK2, WNT3, EFNA5, LPAR3, BDNF, EPHA7, FSTL4	2472	21	13645	0.985202
Annotation Cluster 132	Enrichment Score: 1.3797378660226904
Category	Term	Count	Genes	List Total	Pop Hits	Pop Total	FDR
GOTERM_BP_FAT	GO:0098739~import across plasma membrane	25	NALF2, SLC7A3, SLC1A1, TRPV6, SLC12A4, SCNN1A, SLC6A1, SLC5A1, HCN2, TRPV2, SLC2A5, TRPV4, SLC7A1, SLC36A1, SLC9A9, SLC7A2, SLC6A6, SCNN1B, KCNH2, SLC2A1, ATP1A3, SLC9A2, SLC9A5, SLC1A4, KCNE2	2472	91	13645	0.773734
GOTERM_BP_FAT	GO:0098659~inorganic cation import into cell	12	SCNN1A, TRPV4, SLC9A9, SLC6A1, SLC9A2, SLC9A5, SLC5A1, NALF2, HCN2, TRPV2, SCNN1B, TRPV6	2472	34	13645	0.785286
GOTERM_BP_FAT	GO:0099587~inorganic ion import into cell	12	SCNN1A, TRPV4, SLC9A9, SLC6A1, SLC9A2, SLC9A5, SLC5A1, NALF2, HCN2, TRPV2, SCNN1B, TRPV6	2472	34	13645	0.785286
GOTERM_BP_DIRECT	GO:0098719~sodium ion import across plasma membrane	8	SCNN1A, SLC9A9, SLC6A1, SLC9A2, SLC9A5, SLC5A1, HCN2, SCNN1B	2485	19	13740	0.998762
GOTERM_BP_FAT	GO:0097369~sodium ion import	8	SCNN1A, SLC9A9, SLC6A1, SLC9A2, SLC9A5, SLC5A1, HCN2, SCNN1B	2472	19	13645	0.893505
GOTERM_BP_FAT	GO:1990118~sodium ion import into cell	8	SCNN1A, SLC9A9, SLC6A1, SLC9A2, SLC9A5, SLC5A1, HCN2, SCNN1B	2472	19	13645	0.893505
GOTERM_BP_FAT	GO:0098719~sodium ion import across plasma membrane	8	SCNN1A, SLC9A9, SLC6A1, SLC9A2, SLC9A5, SLC5A1, HCN2, SCNN1B	2472	19	13645	0.893505
GOTERM_BP_FAT	GO:0098657~import into cell	27	NALF2, SLC7A3, SLC1A1, TRPV6, SLC12A4, SCNN1A, SLC6A1, SLC5A1, TOR1A, HCN2, TRPV2, SLC2A5, TRPV4, SLC7A1, SLC36A1, SLC9A9, SLC7A2, ITGB1, SLC6A6, SCNN1B, KCNH2, SLC2A1, ATP1A3, SLC9A2, SLC9A5, SLC1A4, KCNE2	2472	110	13645	0.985202
Annotation Cluster 133	Enrichment Score: 1.3503281916162002
Category	Term	Count	Genes	List Total	Pop Hits	Pop Total	FDR
GOTERM_BP_FAT	GO:2001243~negative regulation of intrinsic apoptotic signaling pathway	24	IVNS1ABP, NDUFS3, NOL3, BCL2L12, SRC, TRIAP1, BID, PLAUR, TRIM32, PPIF, VDAC2, MDM2, GPX1, HYOU1, EPO, HERPUD1, DDX3X, RRN3, BCL2L2, BDKRB2, YBX3, WFS1, SOD2, HIF1A	2472	77	13645	0.288274
GOTERM_BP_FAT	GO:0097193~intrinsic apoptotic signaling pathway	51	IVNS1ABP, SGPP1, FBXW7, HYOU1, HERPUD1, WFS1, YBX3, SOD2, DIABLO, PLAUR, MELK, STK24, RPL26, TRIM32, SELENOK, CASP6, ERO1A, VDAC2, MLLT11, HRAS, PERP, DDX3X, RRN3, BAX, AIFM1, NOL3, SRC, TRIAP1, BID, RPS3, DDX5, PPIF, RACK1, E2F1, MDM2, PDCD10, BCL2L2, TNFRSF1A, NDUFS3, BCL2L12, NHERF1, PDK1, IKBKE, BAK1, ZNF622, BCL2A1, GPX1, EPO, BDKRB2, POLB, HIF1A	2472	226	13645	0.985202
GOTERM_BP_FAT	GO:2001234~negative regulation of apoptotic signaling pathway	40	IVNS1ABP, NOL3, CTH, SRC, TRIAP1, BID, PPIF, PAK5, PRELID1, CTTN, LOC101095941, MDM2, HYOU1, HERPUD1, GFRAL, BCL2L2, YBX3, WFS1, SOD2, ACAA2, NDUFS3, BCL2L12, FGB, PLAUR, GCLC, TRIM32, SLC35F6, VDAC2, SFRP2, GPX1, NLE1, TMBIM1, EPO, DDX3X, RRN3, PSMD10, BDKRB2, BAX, GHITM, HIF1A	2472	173	13645	0.985202
GOTERM_BP_FAT	GO:2001242~regulation of intrinsic apoptotic signaling pathway	30	IVNS1ABP, NOL3, SRC, TRIAP1, BID, RPS3, PPIF, RACK1, FBXW7, MDM2, HYOU1, HERPUD1, BCL2L2, YBX3, WFS1, SOD2, NDUFS3, BCL2L12, NHERF1, PLAUR, RPL26, TRIM32, VDAC2, GPX1, EPO, DDX3X, RRN3, BDKRB2, BAX, HIF1A	2472	125	13645	0.985202
Annotation Cluster 134	Enrichment Score: 1.3499793702540301
Category	Term	Count	Genes	List Total	Pop Hits	Pop Total	FDR
GOTERM_MF_FAT	GO:0004177~aminopeptidase activity	12	XPNPEP3, DPP3, LNPEP, METAP2, METAP1D, DPP9, XPNPEP1, DPP4, KDM8, TRHDE, RNPEPL1, AOPEP	2320	35	12906	0.701402
GOTERM_MF_FAT	GO:0070006~metalloaminopeptidase activity	9	XPNPEP3, DPP3, LNPEP, METAP2, METAP1D, XPNPEP1, TRHDE, RNPEPL1, AOPEP	2320	23	12906	0.701402
GOTERM_MF_DIRECT	GO:0070006~metalloaminopeptidase activity	9	XPNPEP3, DPP3, LNPEP, METAP2, METAP1D, XPNPEP1, TRHDE, RNPEPL1, AOPEP	2344	23	13012	0.998918
GOTERM_MF_FAT	GO:0008235~metalloexopeptidase activity	17	QPCTL, XPNPEP3, CNDP2, DPP3, NCLN, NAALAD2, RNPEPL1, ERMP1, DPEP2, CPB1, CPQ, LNPEP, METAP2, METAP1D, XPNPEP1, TRHDE, AOPEP	2320	60	12906	0.94566
Annotation Cluster 135	Enrichment Score: 1.3390448159908939
Category	Term	Count	Genes	List Total	Pop Hits	Pop Total	FDR
GOTERM_BP_FAT	GO:0031118~rRNA pseudouridine synthesis	7	NOP10, RPUSD4, RPUSD3, NHP2, RPUSD2, RPUSD1, DKC1	2472	9	13645	0.0910933
GOTERM_CC_DIRECT	GO:0090661~box H/ACA telomerase RNP complex	3	NOP10, NHP2, DKC1	2650	3	14780	0.976109
GOTERM_BP_DIRECT	GO:0031118~rRNA pseudouridine synthesis	3	NOP10, NHP2, DKC1	2485	3	13740	0.998762
GOTERM_BP_DIRECT	GO:0031120~snRNA pseudouridine synthesis	3	NOP10, NHP2, DKC1	2485	3	13740	0.998762
GOTERM_BP_FAT	GO:0031120~snRNA pseudouridine synthesis	3	NOP10, NHP2, DKC1	2472	3	13645	0.985202
GOTERM_CC_FAT	GO:0090661~box H/ACA telomerase RNP complex	3	NOP10, NHP2, DKC1	2275	3	11935	0.963426
Annotation Cluster 136	Enrichment Score: 1.331901334786861
Category	Term	Count	Genes	List Total	Pop Hits	Pop Total	FDR
GOTERM_BP_FAT	GO:0006760~folic acid-containing compound metabolic process	8	MTRR, MTHFR, SHMT2, MTHFD1L, GCH1, SHMT1, MTHFD2, ALDH1L1	2472	17	13645	0.614902
GOTERM_BP_FAT	GO:0046653~tetrahydrofolate metabolic process	7	MTHFR, SHMT2, MTHFD1L, GCH1, SHMT1, MTHFD2, ALDH1L1	2472	14	13645	0.704473
GOTERM_BP_FAT	GO:0042558~pteridine-containing compound metabolic process	9	MTRR, MTHFR, SHMT2, MTHFD1L, GCH1, SHMT1, MTHFD2, PTS, ALDH1L1	2472	23	13645	0.900476
GOTERM_BP_DIRECT	GO:0035999~tetrahydrofolate interconversion	5	MTHFR, SHMT2, MTHFD1L, SHMT1, MTHFD2	2485	10	13740	0.998762
GOTERM_BP_FAT	GO:0035999~tetrahydrofolate interconversion	5	MTHFR, SHMT2, MTHFD1L, SHMT1, MTHFD2	2472	10	13645	0.985202
Annotation Cluster 137	Enrichment Score: 1.3293386868893857
Category	Term	Count	Genes	List Total	Pop Hits	Pop Total	FDR
GOTERM_MF_FAT	GO:0016408~C-acyltransferase activity	8	ACAA2, ACSM3, SCP2, ACSM4, SPTSSA, ACAT2, HADHB, SPTLC2	2320	15	12906	0.350475
INTERPRO	IPR016039:Thiolase-like	6	ACAA2, FASN, SCP2, HMGCS1, ACAT2, HADHB	2808	10	15928	1
UP_SEQ_FEATURE	DOMAIN:Thiolase C-terminal	4	ACAA2, SCP2, ACAT2, HADHB	2716	6	16009	1
UP_SEQ_FEATURE	DOMAIN:Thiolase N-terminal	4	ACAA2, SCP2, ACAT2, HADHB	2716	6	16009	1
INTERPRO	IPR020613:Thiolase, conserved site	4	ACAA2, SCP2, ACAT2, HADHB	2808	6	15928	1
INTERPRO	IPR020616:Thiolase, N-terminal	4	ACAA2, SCP2, ACAT2, HADHB	2808	6	15928	1
INTERPRO	IPR020617:Thiolase, C-terminal	4	ACAA2, SCP2, ACAT2, HADHB	2808	6	15928	1
GOTERM_MF_FAT	GO:0003988~acetyl-CoA C-acyltransferase activity	4	ACAA2, SCP2, ACAT2, HADHB	2320	6	12906	0.98918
Annotation Cluster 138	Enrichment Score: 1.3163142415911064
Category	Term	Count	Genes	List Total	Pop Hits	Pop Total	FDR
GOTERM_MF_FAT	GO:0015605~organophosphate ester transmembrane transporter activity	10	LOC101095941, SLC25A33, SLC35B2, SLC37A4, SLC37A2, ABCC5, SLC25A6, SLC35B3, SLC25A17, ABCC11	2320	24	12906	0.478601
GOTERM_MF_FAT	GO:0015215~nucleotide transmembrane transporter activity	8	LOC101095941, SLC25A33, SLC35B2, ABCC5, SLC25A6, SLC35B3, SLC25A17, ABCC11	2320	21	12906	0.98918
GOTERM_MF_FAT	GO:0015216~purine nucleotide transmembrane transporter activity	7	LOC101095941, SLC35B2, ABCC5, SLC25A6, SLC35B3, SLC25A17, ABCC11	2320	18	12906	0.98918
Annotation Cluster 139	Enrichment Score: 1.3130604142308302
Category	Term	Count	Genes	List Total	Pop Hits	Pop Total	FDR
SMART	SM00563:PlsC	7	LPCAT4, TAFAZZIN, LPCAT2, GPAM, GPAT3, AGPAT4, LPGAT1	1230	16	8706	1
GOTERM_MF_FAT	GO:0071617~lysophospholipid acyltransferase activity	7	LPCAT4, LPCAT3, LPCAT2, ABHD5, GPAT3, AGPAT4, LPGAT1	2320	16	12906	0.835438
INTERPRO	IPR002123:Phospholipid/glycerol acyltransferase	7	LPCAT4, TAFAZZIN, LPCAT2, GPAM, GPAT3, AGPAT4, LPGAT1	2808	17	15928	1
UP_SEQ_FEATURE	DOMAIN:Phospholipid/glycerol acyltransferase	6	LPCAT4, TAFAZZIN, GPAM, GPAT3, AGPAT4, LPGAT1	2716	15	16009	1
Annotation Cluster 140	Enrichment Score: 1.2921832774904118
Category	Term	Count	Genes	List Total	Pop Hits	Pop Total	FDR
GOTERM_MF_FAT	GO:0046943~carboxylic acid transmembrane transporter activity	32	SLC17A8, SLC17A5, SLC7A3, SLCO2B1, SLC1A1, ABCC11, SLC51B, SLC6A1, SLC25A15, SLC38A10, SLC16A6, SLC38A6, SLC16A3, SLC7A1, SLC36A1, MBTPS1, SLC7A2, ABCC3, SLC25A1, SLC16A4, SLC6A6, WBP1L, SLC16A7, SLC7A10, SLC6A8, MRPL12, SLC25A22, SLC25A11, SLC25A38, SLC1A4, MPC1, SLCO1C1	2320	126	12906	0.701402
GOTERM_BP_FAT	GO:1905039~carboxylic acid transmembrane transport	18	SLC7A1, SLC36A1, MBTPS1, SLC7A2, STK39, SLC6A6, SLC16A7, SLC7A3, SLC1A1, SLC2A1, SLC25A15, MRPL12, SLC38A10, SLC25A11, SLC25A38, SLC1A4, SLC38A6, AKT2	2472	61	13645	0.87887
GOTERM_BP_FAT	GO:1903825~organic acid transmembrane transport	18	SLC7A1, SLC36A1, MBTPS1, SLC7A2, STK39, SLC6A6, SLC16A7, SLC7A3, SLC1A1, SLC2A1, SLC25A15, MRPL12, SLC38A10, SLC25A11, SLC25A38, SLC1A4, SLC38A6, AKT2	2472	61	13645	0.87887
GOTERM_BP_FAT	GO:0003333~amino acid transmembrane transport	13	SLC7A1, SLC36A1, MBTPS1, SLC7A2, STK39, SLC6A6, SLC7A3, SLC1A1, SLC25A15, SLC38A10, SLC25A38, SLC1A4, SLC38A6	2472	42	13645	0.985202
GOTERM_MF_FAT	GO:0015171~amino acid transmembrane transporter activity	18	SLC17A8, SLC7A1, SLC36A1, MBTPS1, SLC7A2, SLC6A6, WBP1L, SLC7A3, SLC1A1, SLC7A10, SLC6A1, SLC25A15, SLC6A8, SLC38A10, SLC25A22, SLC25A38, SLC1A4, SLC38A6	2320	68	12906	0.98918
Annotation Cluster 141	Enrichment Score: 1.2885026960585926
Category	Term	Count	Genes	List Total	Pop Hits	Pop Total	FDR
GOTERM_BP_DIRECT	GO:0035965~cardiolipin acyl-chain remodeling	4	THEM5, TAFAZZIN, PLA2G6, HADHA	2485	5	13740	0.998762
GOTERM_BP_FAT	GO:0035965~cardiolipin acyl-chain remodeling	4	THEM5, TAFAZZIN, PLA2G6, HADHA	2472	5	13645	0.90308
GOTERM_BP_FAT	GO:0032048~cardiolipin metabolic process	6	PGS1, PLSCR3, THEM5, TAFAZZIN, PLA2G6, HADHA	2472	13	13645	0.985202
Annotation Cluster 142	Enrichment Score: 1.2808865561168352
Category	Term	Count	Genes	List Total	Pop Hits	Pop Total	FDR
SMART	SM00948:SM00948	5	PSMA7, PSMA6, PSMA2, PSMA1, PSMA5	1230	9	8706	1
UP_SEQ_FEATURE	DOMAIN:Proteasome alpha-type subunits	5	PSMA7, PSMA6, PSMA2, PSMA1, PSMA5	2716	9	16009	1
INTERPRO	IPR023332:Proteasome A-type subunit	5	PSMA7, PSMA6, PSMA2, PSMA1, PSMA5	2808	9	15928	1
INTERPRO	IPR000426:Proteasome, alpha-subunit, N-terminal domain	5	PSMA7, PSMA6, PSMA2, PSMA1, PSMA5	2808	9	15928	1
GOTERM_CC_DIRECT	GO:0019773~proteasome core complex, alpha-subunit complex	5	PSMA7, PSMA6, PSMA2, PSMA1, PSMA5	2650	9	14780	0.976109
GOTERM_CC_FAT	GO:0019773~proteasome core complex, alpha-subunit complex	5	PSMA7, PSMA6, PSMA2, PSMA1, PSMA5	2275	9	11935	0.934856
Annotation Cluster 143	Enrichment Score: 1.274124807109618
Category	Term	Count	Genes	List Total	Pop Hits	Pop Total	FDR
UP_SEQ_FEATURE	DOMAIN:Peptidase A1	6	BACE1, LOC493954, LOC101080826, BACE2, REN, PGC	2716	12	16009	1
INTERPRO	IPR001969:Peptidase aspartic, active site	6	BACE1, LOC493954, LOC101080826, BACE2, REN, PGC	2808	12	15928	1
INTERPRO	IPR001461:Peptidase A1	6	BACE1, LOC493954, LOC101080826, BACE2, REN, PGC	2808	12	15928	1
UP_KW_MOLECULAR_FUNCTION	KW-0064~Aspartyl protease	6	BACE1, LOC493954, LOC101080826, BACE2, REN, PGC	984	12	5095	0.340307
GOTERM_MF_DIRECT	GO:0004190~aspartic-type endopeptidase activity	8	BACE1, DNA/RNA_pol_sf|Gag-pol_Znf-H3C2|Integrase_cat-core|MLVIN_C|Peptidase_A2_cat|Peptidase_aspartic_dom_sf|Retropepsins|Rev_trsase/Diguanyl_cyclase|RNaseH_domain|RNaseH-like_sf|RNaseH_sf|RT_dom|RT_RNaseH_2|, PIP, LOC493954, LOC101080826, BACE2, REN, PGC	2344	22	13012	0.998918
Annotation Cluster 144	Enrichment Score: 1.260921955189111
Category	Term	Count	Genes	List Total	Pop Hits	Pop Total	FDR
INTERPRO	IPR013815:ATP-grasp fold, subdomain 1	7	SUCLG2, CAD, ACACA, CPS1, MCCC1, SUCLA2, SYN3	2808	16	15928	1
UP_SEQ_FEATURE	DOMAIN:ATP-grasp	6	CAD, ITPK1, ACACA, CPS1, MCCC1, SUCLA2	2716	13	16009	1
INTERPRO	IPR011761:ATP-grasp fold	6	CAD, ITPK1, ACACA, CPS1, MCCC1, SUCLA2	2808	13	15928	1
Annotation Cluster 145	Enrichment Score: 1.2550878661396128
Category	Term	Count	Genes	List Total	Pop Hits	Pop Total	FDR
GOTERM_BP_FAT	GO:0009188~ribonucleoside diphosphate biosynthetic process	5	AK2, CAD, DHODH, CMPK1, AK3	2472	8	13645	0.87887
UP_SEQ_FEATURE	REGION:LID	4	AK2, AK6, CMPK1, AK3	2716	6	16009	1
UP_SEQ_FEATURE	REGION:NMPbind	4	AK2, AK6, CMPK1, AK3	2716	6	16009	1
Annotation Cluster 146	Enrichment Score: 1.245832808810189
Category	Term	Count	Genes	List Total	Pop Hits	Pop Total	FDR
GOTERM_BP_FAT	GO:0032527~protein exit from endoplasmic reticulum	14	SEC16B, TM9SF4, UBAC2, SAR1A, DERL2, EDEM2, VCP, INSIG1, SLC51B, DERL1, SVIP, HERPUD1, EDEM1, TMEM129	2472	41	13645	0.648023
GOTERM_BP_FAT	GO:0030970~retrograde protein transport, ER to cytosol	9	EDEM2, VCP, DERL1, SVIP, HERPUD1, UBAC2, EDEM1, TMEM129, DERL2	2472	25	13645	0.985202
GOTERM_BP_FAT	GO:1903513~endoplasmic reticulum to cytosol transport	9	EDEM2, VCP, DERL1, SVIP, HERPUD1, UBAC2, EDEM1, TMEM129, DERL2	2472	25	13645	0.985202
GOTERM_BP_FAT	GO:1904152~regulation of retrograde protein transport, ER to cytosol	5	EDEM2, SVIP, UBAC2, EDEM1, DERL2	2472	10	13645	0.985202
Annotation Cluster 147	Enrichment Score: 1.2435025623911307
Category	Term	Count	Genes	List Total	Pop Hits	Pop Total	FDR
GOTERM_BP_FAT	GO:0016486~peptide hormone processing	8	PDP, YIPF5, EEF1AKMT4, PCSK6, PCSK5, REN, PCSK4, FURIN	2472	16	13645	0.470824
INTERPRO	IPR023828:Peptidase S8, subtilisin, Ser-active site	5	MBTPS1, PCSK6, PCSK5, PCSK4, FURIN	2808	9	15928	1
INTERPRO	IPR015500:Peptidase S8, subtilisin-related	5	MBTPS1, PCSK6, PCSK5, PCSK4, FURIN	2808	9	15928	1
INTERPRO	IPR022398:Peptidase S8, subtilisin, His-active site	5	MBTPS1, PCSK6, PCSK5, PCSK4, FURIN	2808	9	15928	1
SMART	SM00261:FU	6	CRELD2, FRAS1, PCSK6, PCSK5, IGF1R, FURIN	1230	16	8706	1
INTERPRO	IPR023827:Peptidase S8, subtilisin, Asp-active site	4	PCSK6, PCSK5, PCSK4, FURIN	2808	6	15928	1
INTERPRO	IPR000209:Peptidase S8/S53 domain	5	MBTPS1, PCSK6, PCSK5, PCSK4, FURIN	2808	10	15928	1
UP_SEQ_FEATURE	DOMAIN:P/Homo B	4	PCSK6, PCSK5, PCSK4, FURIN	2716	7	16009	1
Annotation Cluster 148	Enrichment Score: 1.2353947690092404
Category	Term	Count	Genes	List Total	Pop Hits	Pop Total	FDR
GOTERM_MF_FAT	GO:0042979~ornithine decarboxylase regulator activity	4	AZIN1, OAZ2, AZIN2, OAZ3	2320	5	12906	0.717535
GOTERM_BP_FAT	GO:1902267~regulation of polyamine transmembrane transport	4	AZIN1, OAZ2, AZIN2, OAZ3	2472	5	13645	0.90308
GOTERM_BP_FAT	GO:0015846~polyamine transport	4	AZIN1, OAZ2, AZIN2, OAZ3	2472	6	13645	0.985202
GOTERM_BP_FAT	GO:1902047~polyamine transmembrane transport	4	AZIN1, OAZ2, AZIN2, OAZ3	2472	6	13645	0.985202
Annotation Cluster 149	Enrichment Score: 1.2335614076365882
Category	Term	Count	Genes	List Total	Pop Hits	Pop Total	FDR
GOTERM_BP_FAT	GO:0061245~establishment or maintenance of bipolar cell polarity	13	IFT20, FSCN1, PRKCI, LAMA1, MARK2, SYNE4, NHERF1, PARD6A, LIN7C, PDZD11, MTCL1, FAT1, SYNJ2BP	2472	41	13645	0.985202
GOTERM_BP_FAT	GO:0035088~establishment or maintenance of apical/basal cell polarity	13	IFT20, FSCN1, PRKCI, LAMA1, MARK2, SYNE4, NHERF1, PARD6A, LIN7C, PDZD11, MTCL1, FAT1, SYNJ2BP	2472	41	13645	0.985202
GOTERM_BP_FAT	GO:0061162~establishment of monopolar cell polarity	8	IFT20, FSCN1, PRKCI, LAMA1, SYNE4, NHERF1, MAP1B, FAT1	2472	20	13645	0.985202
GOTERM_BP_FAT	GO:0045197~establishment or maintenance of epithelial cell apical/basal polarity	12	PDZD11, IFT20, PRKCI, LAMA1, MARK2, SYNE4, NHERF1, PARD6A, MTCL1, LIN7C, FAT1, SYNJ2BP	2472	37	13645	0.985202
GOTERM_BP_FAT	GO:0061339~establishment or maintenance of monopolar cell polarity	8	IFT20, FSCN1, PRKCI, LAMA1, SYNE4, NHERF1, MAP1B, FAT1	2472	21	13645	0.985202
Annotation Cluster 150	Enrichment Score: 1.2060420723970295
Category	Term	Count	Genes	List Total	Pop Hits	Pop Total	FDR
GOTERM_BP_FAT	GO:0043090~amino acid import	10	SLC7A1, GFAP, SLC36A1, SLC7A2, SLC6A1, ITGB1, SLC6A6, SLC7A3, SLC1A4, SLC1A1	2472	27	13645	0.897323
GOTERM_BP_FAT	GO:0003333~amino acid transmembrane transport	13	SLC7A1, SLC36A1, MBTPS1, SLC7A2, STK39, SLC6A6, SLC7A3, SLC1A1, SLC25A15, SLC38A10, SLC25A38, SLC1A4, SLC38A6	2472	42	13645	0.985202
GOTERM_BP_FAT	GO:1902837~amino acid import into cell	8	SLC7A1, SLC36A1, SLC7A2, ITGB1, SLC6A6, SLC7A3, SLC1A4, SLC1A1	2472	22	13645	0.985202
Annotation Cluster 151	Enrichment Score: 1.2055873690541787
Category	Term	Count	Genes	List Total	Pop Hits	Pop Total	FDR
INTERPRO	IPR005811:ATP-citrate lyase/succinyl-CoA ligase	4	SUCLG2, ACLY, SUCLG1, SUCLA2	2808	4	15928	1
INTERPRO	IPR016102:Succinyl-CoA synthetase-like	4	SUCLG2, ACLY, SUCLG1, SUCLA2	2808	4	15928	1
GOTERM_MF_FAT	GO:0016878~acid-thiol ligase activity	7	ACSS3, SUCLG2, ACSM3, AACS, ACSL4, SUCLG1, SUCLA2	2320	17	12906	0.98918
INTERPRO	IPR017866:Succinyl-CoA synthetase, beta subunit, conserved site	3	SUCLG2, ACLY, SUCLA2	2808	3	15928	1
GOTERM_MF_FAT	GO:0004775~succinate-CoA ligase (ADP-forming) activity	3	SUCLG2, SUCLG1, SUCLA2	2320	3	12906	0.98918
GOTERM_MF_FAT	GO:0004776~succinate-CoA ligase (GDP-forming) activity	3	SUCLG2, SUCLG1, SUCLA2	2320	3	12906	0.98918
GOTERM_MF_FAT	GO:0004774~succinate-CoA ligase activity	3	SUCLG2, SUCLG1, SUCLA2	2320	3	12906	0.98918
GOTERM_MF_DIRECT	GO:0004775~succinate-CoA ligase (ADP-forming) activity	3	SUCLG2, SUCLG1, SUCLA2	2344	3	13012	0.998918
GOTERM_MF_DIRECT	GO:0004776~succinate-CoA ligase (GDP-forming) activity	3	SUCLG2, SUCLG1, SUCLA2	2344	3	13012	0.998918
GOTERM_CC_FAT	GO:0042709~succinate-CoA ligase complex	3	SUCLG2, SUCLG1, SUCLA2	2275	3	11935	0.963426
Annotation Cluster 152	Enrichment Score: 1.1968450429373676
Category	Term	Count	Genes	List Total	Pop Hits	Pop Total	FDR
GOTERM_MF_FAT	GO:0000064~L-ornithine transmembrane transporter activity	4	SLC7A1, SLC7A2, SLC25A15, SLC7A3	2320	5	12906	0.717535
GOTERM_MF_DIRECT	GO:0000064~L-ornithine transmembrane transporter activity	4	SLC7A1, SLC7A2, SLC25A15, SLC7A3	2344	5	13012	0.998918
GOTERM_BP_FAT	GO:1903352~L-ornithine transmembrane transport	4	SLC7A1, SLC7A2, SLC25A15, SLC7A3	2472	6	13645	0.985202
INTERPRO	IPR004755:Cationic amino acid transport permease	3	SLC7A1, SLC7A2, SLC7A3	2808	3	15928	1
GOTERM_BP_DIRECT	GO:1903352~L-ornithine transmembrane transport	3	SLC7A1, SLC7A2, SLC7A3	2485	3	13740	0.998762
Annotation Cluster 153	Enrichment Score: 1.1886153602366778
Category	Term	Count	Genes	List Total	Pop Hits	Pop Total	FDR
GOTERM_BP_FAT	GO:0012501~programmed cell death	240	LTBR, MAP3K10, ANGPT4, FBXW7, XKR4, DRAXIN, SFRP4, HYOU1, IGF1R, AVEN, SH3GLB1, AKT2, ANGPTL4, PRKCI, PCID2, PTRH2, BACE1, STK3, TRIM32, SELENOK, COPS5, THEM4, ETV6, RRN3, AIFM1, CHEK1, GADD45B, PRUNE2, SIGMAR1, FSTL1, OMA1, CTTN, C1QBP, MET, HSPD1, HTATIP2, CD248, ENDOG, PHB2, HAX1, TMTC4, CRYAB, NAE1, NHERF1, XKR9, APEX1, BABAM2, ZMPSTE24, IFT57, GPX1, CD28, HIF1A, IVNS1ABP, AARS1, SPHK2, SMPD1…	2472	1202	13645	0.985202
GOTERM_BP_FAT	GO:0006915~apoptotic process	223	LTBR, MAP3K10, ANGPT4, FBXW7, XKR4, DRAXIN, SFRP4, HYOU1, IGF1R, AVEN, SH3GLB1, AKT2, ANGPTL4, PRKCI, PCID2, PTRH2, BACE1, STK3, TRIM32, SELENOK, COPS5, THEM4, ETV6, RRN3, AIFM1, CHEK1, GADD45B, PRUNE2, SIGMAR1, FSTL1, OMA1, CTTN, C1QBP, HSPD1, CD248, ENDOG, PHB2, HAX1, TMTC4, CRYAB, NAE1, NHERF1, XKR9, BABAM2, ZMPSTE24, IFT57, GPX1, CD28, HIF1A, IVNS1ABP, AARS1, SPHK2, SMPD1, GCG, EMILIN2, TCP1,…	2472	1118	13645	0.985202
GOTERM_BP_FAT	GO:0008219~cell death	254	LTBR, MAP3K10, ANGPT4, FBXW7, XKR4, DRAXIN, SFRP4, HYOU1, IGF1R, AVEN, SH3GLB1, AKT2, ANGPTL4, PRKCI, PCID2, ACER3, PTRH2, BACE1, STK3, TRIM32, SELENOK, COPS5, THEM4, ETV6, RRN3, AIFM1, CHEK1, GADD45B, PRUNE2, SIGMAR1, FSTL1, OMA1, CTTN, C1QBP, MET, HSPD1, HTATIP2, VAPA, CD248, ENDOG, PHB2, HAX1, TMTC4, CRYAB, NAE1, NHERF1, XKR9, APEX1, BABAM2, ZMPSTE24, IFT57, GPX1, CD28, HIF1A, IVNS1ABP, AARS1,…	2472	1296	13645	0.985202
Annotation Cluster 154	Enrichment Score: 1.1760329039142998
Category	Term	Count	Genes	List Total	Pop Hits	Pop Total	FDR
GOTERM_MF_FAT	GO:0004859~phospholipase inhibitor activity	5	PINLYP, APOC1, ANXA2, ANXA3, ANXA9	2320	8	12906	0.701402
GOTERM_MF_DIRECT	GO:0004859~phospholipase inhibitor activity	3	PINLYP, APOC1, ANXA3	2344	3	13012	0.998918
GOTERM_MF_FAT	GO:0055102~lipase inhibitor activity	5	PINLYP, APOC1, ANXA2, ANXA3, ANXA9	2320	10	12906	0.98918
Annotation Cluster 155	Enrichment Score: 1.1694696400867992
Category	Term	Count	Genes	List Total	Pop Hits	Pop Total	FDR
GOTERM_MF_FAT	GO:0003756~protein disulfide isomerase activity	6	QSOX1, QSOX2, CRELD2, PDIA5, PDIA4, PDILT	2320	13	12906	0.98918
GOTERM_MF_FAT	GO:0016864~intramolecular oxidoreductase activity, transposing S-S bonds	6	QSOX1, QSOX2, CRELD2, PDIA5, PDIA4, PDILT	2320	13	12906	0.98918
GOTERM_MF_DIRECT	GO:0003756~protein disulfide isomerase activity	6	QSOX1, QSOX2, CRELD2, PDIA5, PDIA4, PDILT	2344	13	13012	0.998918
Annotation Cluster 156	Enrichment Score: 1.161470993013184
Category	Term	Count	Genes	List Total	Pop Hits	Pop Total	FDR
SMART	SM01190:SM01190	5	TMED4, TMED10, TMED9, TMED1, TMED7	1230	11	8706	1
UP_SEQ_FEATURE	DOMAIN:GOLD	7	TMED4, TMED10, TMED9, SEC14L2, TMED1, TMED7, SEC14L4	2716	18	16009	1
INTERPRO	IPR009038:GOLD	7	TMED4, TMED10, TMED9, SEC14L2, TMED1, TMED7, SEC14L4	2808	18	15928	1
Annotation Cluster 157	Enrichment Score: 1.1600568559580537
Category	Term	Count	Genes	List Total	Pop Hits	Pop Total	FDR
GOTERM_BP_FAT	GO:0006067~ethanol metabolic process	4	LOC101100387, ADH5, SULT1C4, SULT1B1	2472	5	13645	0.90308
GOTERM_BP_DIRECT	GO:0006068~ethanol catabolic process	3	LOC101100387, SULT1C4, SULT1B1	2485	3	13740	0.998762
GOTERM_BP_FAT	GO:0006068~ethanol catabolic process	3	LOC101100387, SULT1C4, SULT1B1	2472	3	13645	0.985202
Annotation Cluster 158	Enrichment Score: 1.1316784257773518
Category	Term	Count	Genes	List Total	Pop Hits	Pop Total	FDR
GOTERM_BP_FAT	GO:0009083~branched-chain amino acid catabolic process	7	BCKDHB, DLD, HIBCH, DBT, ALDH6A1, HIBADH, MCCC2	2472	16	13645	0.985202
GOTERM_BP_DIRECT	GO:0006574~valine catabolic process	3	HIBCH, ALDH6A1, HIBADH	2485	3	13740	0.998762
GOTERM_BP_FAT	GO:0006574~valine catabolic process	3	HIBCH, ALDH6A1, HIBADH	2472	3	13645	0.985202
Annotation Cluster 159	Enrichment Score: 1.125793064357648
Category	Term	Count	Genes	List Total	Pop Hits	Pop Total	FDR
GOTERM_CC_FAT	GO:0031984~organelle subcompartment	58	PICK1, GOLGA1, FURIN, SLC2A4, ATP2C1, FUT11, TRAPPC4, ADGB, LPCAT2, ATP11A, AZIN2, UXS1, CBY1, GOSR1, RAB18, BACE1, SCAMP5, KPNB1, CLTB, SNAP25, ASPH, PARP16, BICD1, CSGALNACT1, YIPF5, REEP1, WIPI1, RNF215, SYS1, RAB30, CHPF2, CE2H16orf70, TRAPPC6B, FUT8, YIPF1, PLEKHJ1, PI4K2B, RAB11A, CLTCL1, BPNT2, B4GALT4, MBTPS1, ARFRP1, SULF1, PCSK4, B4GALT1, B4GALT7, CDH1, TRAPPC6A, ARFGEF2, MGAT4D, ARFIP2…	2275	247	11935	0.827418
GOTERM_CC_FAT	GO:0044431~Golgi apparatus part	111	CHST11, AP1S1, PICK1, SLC2A4, ATP2C1, FUT11, TRAPPC4, ST3GAL2, ATP11A, AZIN2, UXS1, SH3GLB1, GALNT13, ARFGAP2, GNAI3, CAV3, ACER3, ERGIC1, BACE1, GALNT18, SCAMP5, B3GALT4, SLC35B3, SNAP25, GBA2, CHST10, DIPK2A, RAB30, CHPF2, Glyco_trans_31, CE2H16orf70, TRAPPC6B, QSOX1, YIPF1, PDCD10, TRAPPC14, RAB11A, VAPA, CLTCL1, SCAP, BPNT2, SLC35B2, MBTPS1, COG7, B4GALT1, B4GALT7, CB2H6orf89, CDH1, POMGNT1, …	2275	509	11935	0.951193
GOTERM_CC_FAT	GO:0098791~Golgi subcompartment	53	PICK1, GOLGA1, FURIN, SLC2A4, ATP2C1, FUT11, TRAPPC4, ADGB, LPCAT2, ATP11A, AZIN2, UXS1, CBY1, GOSR1, BACE1, SCAMP5, CLTB, SNAP25, BICD1, CSGALNACT1, YIPF5, WIPI1, RNF215, SYS1, RAB30, CHPF2, CE2H16orf70, TRAPPC6B, FUT8, YIPF1, PLEKHJ1, PI4K2B, RAB11A, CLTCL1, BPNT2, B4GALT4, MBTPS1, ARFRP1, SULF1, PCSK4, B4GALT1, B4GALT7, CDH1, TRAPPC6A, ARFGEF2, MGAT4D, ARFIP2, TMEM115, DPY30, PCSK5, BACE2, Cho…	2275	228	11935	0.963426
Annotation Cluster 160	Enrichment Score: 1.0975930759612116
Category	Term	Count	Genes	List Total	Pop Hits	Pop Total	FDR
GOTERM_BP_FAT	GO:0006591~ornithine metabolic process	5	AZIN1, ARG1, ASL, ODC1, AZIN2	2472	9	13645	0.985202
UP_SEQ_FEATURE	DOMAIN:Orn/DAP/Arg decarboxylase 2 C-terminal	3	AZIN1, ODC1, AZIN2	2716	3	16009	1
UP_SEQ_FEATURE	DOMAIN:Orn/DAP/Arg decarboxylase 2 N-terminal	3	AZIN1, ODC1, AZIN2	2716	3	16009	1
INTERPRO	IPR022644:Orn/DAP/Arg decarboxylase 2, N-terminal	3	AZIN1, ODC1, AZIN2	2808	3	15928	1
INTERPRO	IPR022657:Orn/DAP/Arg decarboxylase 2, conserved site	3	AZIN1, ODC1, AZIN2	2808	3	15928	1
INTERPRO	IPR000183:Ornithine/DAP/Arg decarboxylase	3	AZIN1, ODC1, AZIN2	2808	3	15928	1
INTERPRO	IPR002433:Ornithine decarboxylase	3	AZIN1, ODC1, AZIN2	2808	3	15928	1
INTERPRO	IPR009006:Alanine racemase/group IV decarboxylase, C-terminal	3	AZIN1, ODC1, AZIN2	2808	3	15928	1
INTERPRO	IPR022643:Orn/DAP/Arg decarboxylase 2, C-terminal	3	AZIN1, ODC1, AZIN2	2808	3	15928	1
GOTERM_BP_DIRECT	GO:0033387~putrescine biosynthetic process from ornithine	3	AZIN1, ODC1, AZIN2	2485	3	13740	0.998762
GOTERM_BP_FAT	GO:0033387~putrescine biosynthetic process from ornithine	3	AZIN1, ODC1, AZIN2	2472	3	13645	0.985202
Annotation Cluster 161	Enrichment Score: 1.0864102876736892
Category	Term	Count	Genes	List Total	Pop Hits	Pop Total	FDR
GOTERM_MF_FAT	GO:0016615~malate dehydrogenase activity	4	ME1, MDH1B, MDH2, MDH1	2320	6	12906	0.98918
GOTERM_MF_FAT	GO:0030060~L-malate dehydrogenase activity	3	MDH1B, MDH2, MDH1	2320	3	12906	0.98918
GOTERM_MF_DIRECT	GO:0030060~L-malate dehydrogenase activity	3	MDH1B, MDH2, MDH1	2344	3	13012	0.998918
Annotation Cluster 162	Enrichment Score: 1.074048665204456
Category	Term	Count	Genes	List Total	Pop Hits	Pop Total	FDR
INTERPRO	IPR018517:tRNA-dihydrouridine synthase, conserved site	3	DUS1L, DUS3L, DUS2	2808	3	15928	1
GOTERM_MF_FAT	GO:0017150~tRNA dihydrouridine synthase activity	3	DUS1L, DUS3L, DUS2	2320	3	12906	0.98918
GOTERM_MF_DIRECT	GO:0017150~tRNA dihydrouridine synthase activity	3	DUS1L, DUS3L, DUS2	2344	3	13012	0.998918
Annotation Cluster 163	Enrichment Score: 1.044836432092505
Category	Term	Count	Genes	List Total	Pop Hits	Pop Total	FDR
UP_SEQ_FEATURE	DOMAIN:Nudix hydrolase	8	NUDT10, NUDT22, NUDT15, NUDT7, NUDT2, NUDT6, IDI1, NUDT19	2716	23	16009	1
INTERPRO	IPR000086:NUDIX hydrolase domain	8	NUDT10, NUDT22, NUDT15, NUDT7, NUDT2, NUDT6, IDI1, NUDT19	2808	23	15928	1
INTERPRO	IPR015797:NUDIX hydrolase domain-like	8	NUDT10, NUDT15, NUDT7, NUDT2, NUDT6, MRPL46, IDI1, NUDT19	2808	23	15928	1

## Sheet: up
Annotation Cluster 1	Enrichment Score: 27.230783581508234
Category	Term	Count	Genes	List Total	Pop Hits	Pop Total	FDR
INTERPRO	IPR013087:Zinc finger C2H2-type/integrase DNA-binding domain	235	ZNF45, ZNF570, ZNF391, ZFR2, ZFP37, ZNF667, Znf_C2H2_sf|Znf_C2H2_type|, SP4, RBM10, ZNF629, MYNN, ZNF768, Znf_C2H2_sf|Znf_C2H2_type|, KRAB|KRAB_dom_sf|Znf_C2H2_sf|Znf_C2H2_type|, ZNF362, ZBTB8B, LOC101099651, ZNF786, ZEB1, ZNF615, LOC109494588, KLF11, ZNF134, IKZF4, Znf_C2H2_sf|Znf_C2H2_type|, Sp4-like|Znf_C2H2_sf|Znf_C2H2_type|, ZNF133, Znf_C2H2_sf|Znf_C2H2_type|, ZNF853, ZNF3, ZBTB33, IKZF2, KR…	2572	607	15928	7.85203e-39
UP_SEQ_FEATURE	DOMAIN:C2H2-type	231	ZNF45, ZNF570, ZNF391, ZFP37, ZNF667, Znf_C2H2_sf|Znf_C2H2_type|, SP4, RBM10, ZNF629, MYNN, ZNF768, Znf_C2H2_sf|Znf_C2H2_type|, KRAB|KRAB_dom_sf|Znf_C2H2_sf|Znf_C2H2_type|, ZNF362, ZBTB8B, LOC101099651, ZNF786, ZEB1, ZNF615, LOC109494588, KLF11, ZNF134, IKZF4, Znf_C2H2_sf|Znf_C2H2_type|, Sp4-like|Znf_C2H2_sf|Znf_C2H2_type|, ZNF133, Znf_C2H2_sf|Znf_C2H2_type|, ZNF853, ZNF3, ZBTB33, IKZF2, KRAB|KRA…	2631	595	16009	2.0595e-37
SMART	SM00355:ZnF_C2H2	220	ZNF45, ZNF570, ZNF391, ZFR2, ZFP37, ZNF667, Znf_C2H2_sf|Znf_C2H2_type|, SP4, ZNF629, MYNN, ZNF768, Znf_C2H2_sf|Znf_C2H2_type|, KRAB|KRAB_dom_sf|Znf_C2H2_sf|Znf_C2H2_type|, ZNF362, ZBTB8B, LOC101099651, ZNF786, ZEB1, ZNF615, LOC109494588, KLF11, ZNF134, IKZF4, Znf_C2H2_sf|Znf_C2H2_type|, Sp4-like|Znf_C2H2_sf|Znf_C2H2_type|, ZNF133, Znf_C2H2_sf|Znf_C2H2_type|, ZNF853, ZNF3, ZBTB33, IKZF2, KRAB|KRAB…	1659	572	8706	2.21211e-26
UP_KW_LIGAND	KW-0862~Zinc	459	THAP11, ZNF391, ESR1, FGD6, PAM, PRKD2, CPA2, ZNF667, ZFP37, Znf_C2H2_sf|Znf_C2H2_type|, LTN1, ZRANB3, MYNN, ZNF768, Znf_C2H2_sf|Znf_C2H2_type|, KRAB|KRAB_dom_sf|Znf_C2H2_sf|Znf_C2H2_type|, ZBTB8B, ZNF786, ZEB1, ZNF615, MMP21, Znf_C2H2_sf|Znf_C2H2_type|, EGLN1, KDM7A, Znf_C2H2_sf|Znf_C2H2_type|, GMEB2, DGKA, ZBTB33, IKZF2, KMT2A, NSD3, ADNP2, TRIT1, ZNF250, ZNF467, ZNF8, CREBBP, KDM4B, ZSCAN21, Y…	800	1775	3966	4.2027e-14
UP_KW_DOMAIN	KW-0863~Zinc-finger	194	THAP11, ZNF391, ESR1, Znf_C2H2_sf|Znf_C2H2_type|, JADE1, ZCCHC8, SP4, RBM10, ZRANB3, IKBKG, ZNF629, MYNN, ZNF768, Znf_C2H2_sf|Znf_C2H2_type|, ZNF362, ZBTB8B, THAP10, KLF11, ZNF134, IKZF4, Znf_C2H2_sf|Znf_C2H2_type|, Sp4-like|Znf_C2H2_sf|Znf_C2H2_type|, Znf_C2H2_sf|Znf_C2H2_type|, ZNF853, DGKA, ZBTB33, IKZF2, IKZF3, ZNF143, EBF3, KAT6A, TRIT1, ZNF467, ZNF703, ZNF646, ZSCAN21, FBXO30, KRAB|KRAB_dom…	1552	691	8747	7.85024e-11
Annotation Cluster 2	Enrichment Score: 19.30329834557397
Category	Term	Count	Genes	List Total	Pop Hits	Pop Total	FDR
GOTERM_MF_FAT	GO:0000976~transcription regulatory region sequence-specific DNA binding	320	ZNF45, ZNF570, THAP11, ZNF391, ESR1, FOXO4, AEBP1, KDM6A, SOX10, MESP2, ZFP37, ZNF667, Znf_C2H2_sf|Znf_C2H2_type|, NFIA, SP4, DACH1, ZNF629, MYNN, AGO1, ZNF768, Znf_C2H2_sf|Znf_C2H2_type|, ZNF362, ZBTB8B, LOC101099651, ZNF786, IRX3, LHX6, ZEB1, KCNIP3, ZNF615, MED12, KLF11, ZNF134, IKZF4, MTOR, ALX4, Znf_C2H2_sf|Znf_C2H2_type|, Sp4-like|Znf_C2H2_sf|Znf_C2H2_type|, ZNF133, CHD2, NR6A1, YAP1, RBMX,…	2155	1092	12906	1.12101e-24
GOTERM_MF_FAT	GO:0000977~RNA polymerase II regulatory region sequence-specific DNA binding	303	ZNF45, ZNF570, THAP11, ZNF391, ESR1, FOXO4, AEBP1, KDM6A, SOX10, MESP2, ZFP37, ZNF667, Znf_C2H2_sf|Znf_C2H2_type|, NFIA, SP4, DACH1, ZNF629, MYNN, ZNF768, Znf_C2H2_sf|Znf_C2H2_type|, ZNF362, ZBTB8B, LOC101099651, ZNF786, IRX3, LHX6, ZEB1, KCNIP3, ZNF615, MED12, KLF11, ZNF134, IKZF4, ALX4, Znf_C2H2_sf|Znf_C2H2_type|, Sp4-like|Znf_C2H2_sf|Znf_C2H2_type|, ZNF133, CHD2, NR6A1, YAP1, RBMX, ETV3, GMEB2…	2155	1018	12906	1.12101e-24
GOTERM_MF_FAT	GO:0001012~RNA polymerase II regulatory region DNA binding	303	ZNF45, ZNF570, THAP11, ZNF391, ESR1, FOXO4, AEBP1, KDM6A, SOX10, MESP2, ZFP37, ZNF667, Znf_C2H2_sf|Znf_C2H2_type|, NFIA, SP4, DACH1, ZNF629, MYNN, ZNF768, Znf_C2H2_sf|Znf_C2H2_type|, ZNF362, ZBTB8B, LOC101099651, ZNF786, IRX3, LHX6, ZEB1, KCNIP3, ZNF615, MED12, KLF11, ZNF134, IKZF4, ALX4, Znf_C2H2_sf|Znf_C2H2_type|, Sp4-like|Znf_C2H2_sf|Znf_C2H2_type|, ZNF133, CHD2, NR6A1, YAP1, RBMX, ETV3, GMEB2…	2155	1018	12906	1.12101e-24
GOTERM_MF_FAT	GO:0044212~transcription regulatory region DNA binding	321	ZNF45, ZNF570, THAP11, ZNF391, ESR1, FOXO4, AEBP1, KDM6A, SOX10, MESP2, ZFP37, ZNF667, Znf_C2H2_sf|Znf_C2H2_type|, NFIA, SP4, DACH1, ZNF629, MYNN, AGO1, ZNF768, Znf_C2H2_sf|Znf_C2H2_type|, ZNF362, ZBTB8B, LOC101099651, ZNF786, IRX3, LHX6, ZEB1, KCNIP3, ZNF615, MED12, KLF11, ZNF134, IKZF4, MTOR, ALX4, Znf_C2H2_sf|Znf_C2H2_type|, Sp4-like|Znf_C2H2_sf|Znf_C2H2_type|, ZNF133, CHD2, NR6A1, YAP1, RBMX,…	2155	1102	12906	1.12101e-24
GOTERM_MF_FAT	GO:0000975~regulatory region DNA binding	321	ZNF45, ZNF570, THAP11, ZNF391, ESR1, FOXO4, AEBP1, KDM6A, SOX10, MESP2, ZFP37, ZNF667, Znf_C2H2_sf|Znf_C2H2_type|, NFIA, SP4, DACH1, ZNF629, MYNN, AGO1, ZNF768, Znf_C2H2_sf|Znf_C2H2_type|, ZNF362, ZBTB8B, LOC101099651, ZNF786, IRX3, LHX6, ZEB1, KCNIP3, ZNF615, MED12, KLF11, ZNF134, IKZF4, MTOR, ALX4, Znf_C2H2_sf|Znf_C2H2_type|, Sp4-like|Znf_C2H2_sf|Znf_C2H2_type|, ZNF133, CHD2, NR6A1, YAP1, RBMX,…	2155	1102	12906	1.12101e-24
GOTERM_MF_FAT	GO:0001067~regulatory region nucleic acid binding	321	ZNF45, ZNF570, THAP11, ZNF391, ESR1, FOXO4, AEBP1, KDM6A, SOX10, MESP2, ZFP37, ZNF667, Znf_C2H2_sf|Znf_C2H2_type|, NFIA, SP4, DACH1, ZNF629, MYNN, AGO1, ZNF768, Znf_C2H2_sf|Znf_C2H2_type|, ZNF362, ZBTB8B, LOC101099651, ZNF786, IRX3, LHX6, ZEB1, KCNIP3, ZNF615, MED12, KLF11, ZNF134, IKZF4, MTOR, ALX4, Znf_C2H2_sf|Znf_C2H2_type|, Sp4-like|Znf_C2H2_sf|Znf_C2H2_type|, ZNF133, CHD2, NR6A1, YAP1, RBMX,…	2155	1103	12906	1.12101e-24
GOTERM_MF_FAT	GO:0003700~transcription factor activity, sequence-specific DNA binding	302	ZNF45, ZNF570, THAP11, ZNF391, ESR1, FOXO4, AEBP1, SOX10, MESP2, ZFP37, ZNF667, Znf_C2H2_sf|Znf_C2H2_type|, NFIA, SP4, DACH1, ZNF629, MYNN, ZNF768, Znf_C2H2_sf|Znf_C2H2_type|, ZNF362, LOC101099651, ZNF786, IRX3, LHX6, ZEB1, KCNIP3, ZNF615, KLF11, ZNF134, IKZF4, ALX4, AFF3, Znf_C2H2_sf|Znf_C2H2_type|, Sp4-like|Znf_C2H2_sf|Znf_C2H2_type|, ZNF133, NR6A1, ETV3, GMEB2, ZNF853, IRX5, NRF1, ZNF3, ZBTB33…	2155	1046	12906	1.58114e-22
GOTERM_MF_FAT	GO:0001071~nucleic acid binding transcription factor activity	302	ZNF45, ZNF570, THAP11, ZNF391, ESR1, FOXO4, AEBP1, SOX10, MESP2, ZFP37, ZNF667, Znf_C2H2_sf|Znf_C2H2_type|, NFIA, SP4, DACH1, ZNF629, MYNN, ZNF768, Znf_C2H2_sf|Znf_C2H2_type|, ZNF362, LOC101099651, ZNF786, IRX3, LHX6, ZEB1, KCNIP3, ZNF615, KLF11, ZNF134, IKZF4, ALX4, AFF3, Znf_C2H2_sf|Znf_C2H2_type|, Sp4-like|Znf_C2H2_sf|Znf_C2H2_type|, ZNF133, NR6A1, ETV3, GMEB2, ZNF853, IRX5, NRF1, ZNF3, ZBTB33…	2155	1046	12906	1.58114e-22
GOTERM_MF_FAT	GO:1990837~sequence-specific double-stranded DNA binding	324	ZNF45, ZNF570, THAP11, ZNF391, ESR1, FOXO4, AEBP1, KDM6A, SOX10, MESP2, ZFP37, ZNF667, Znf_C2H2_sf|Znf_C2H2_type|, NFIA, SP4, DACH1, ZNF629, MYNN, AGO1, ZNF768, Znf_C2H2_sf|Znf_C2H2_type|, ZNF362, ZBTB8B, LOC101099651, ZNF786, IRX3, LHX6, ZEB1, KCNIP3, ZNF615, MED12, KLF11, ZNF134, IKZF4, MTOR, ALX4, Znf_C2H2_sf|Znf_C2H2_type|, Sp4-like|Znf_C2H2_sf|Znf_C2H2_type|, ZNF133, CHD2, NR6A1, YAP1, RBMX,…	2155	1150	12906	1.85977e-22
GOTERM_MF_FAT	GO:0000981~RNA polymerase II transcription factor activity, sequence-specific DNA binding	290	ZNF45, ZNF570, THAP11, ZNF391, ESR1, FOXO4, AEBP1, SOX10, MESP2, ZFP37, ZNF667, Znf_C2H2_sf|Znf_C2H2_type|, NFIA, SP4, DACH1, ZNF629, MYNN, ZNF768, Znf_C2H2_sf|Znf_C2H2_type|, LOC101099651, ZNF786, IRX3, LHX6, ZEB1, KCNIP3, KLF11, ZNF134, ALX4, Znf_C2H2_sf|Znf_C2H2_type|, Sp4-like|Znf_C2H2_sf|Znf_C2H2_type|, ZNF133, NR6A1, ETV3, GMEB2, ZNF853, IRX5, NRF1, ZNF3, ZBTB33, HES1, KRAB|KRAB_dom_sf|Znf_…	2155	994	12906	2.17875e-22
GOTERM_MF_FAT	GO:0003690~double-stranded DNA binding	338	ZNF45, ZNF570, THAP11, ZNF391, ESR1, FOXO4, AEBP1, KDM6A, SOX10, MESP2, ZFP37, ZNF667, Znf_C2H2_sf|Znf_C2H2_type|, SMC3, WDR48, NFIA, SP4, DACH1, ZNF629, MYNN, AGO1, ZNF768, Znf_C2H2_sf|Znf_C2H2_type|, ZNF362, ZBTB8B, LOC101099651, ZNF786, IRX3, LHX6, ZEB1, KCNIP3, ZNF615, MED12, KLF11, ZNF134, IKZF4, MTOR, ALX4, AFF3, TDP1, Znf_C2H2_sf|Znf_C2H2_type|, PMS2, Sp4-like|Znf_C2H2_sf|Znf_C2H2_type|, Z…	2155	1220	12906	2.88199e-22
GOTERM_BP_FAT	GO:0006357~regulation of transcription from RNA polymerase II promoter	481	THAP11, ZNF391, ESR1, FOXO4, PRKD2, RPS6KA3, RCOR1, SOX10, ZNF667, MESP2, ZFP37, Znf_C2H2_sf|Znf_C2H2_type|, USP2, MYNN, ZNF768, AGO1, Znf_C2H2_sf|Znf_C2H2_type|, KDM3B, HMG20A, ZBTB8B, PDCD4, ZNF786, ZEB1, ZNF615, HIPK2, HMOX1, MED12, Znf_C2H2_sf|Znf_C2H2_type|, EGLN1, KDM7A, MAMSTR, GMEB2, NRF1, NCOA2, IL26, ZBTB33, IKZF2, KMT2A, TNIP1, WNT5A, HES1, JUN, ATF5, HLF, TFCP2, HEY2, ZNF250, ZNF467, …	2258	1956	13645	1.94989e-19
GOTERM_MF_FAT	GO:0043565~sequence-specific DNA binding	339	ZNF45, ZNF570, THAP11, ZNF391, ESR1, FOXO4, AEBP1, KDM6A, SOX10, MESP2, ZFP37, ZNF667, Znf_C2H2_sf|Znf_C2H2_type|, NFIA, SP4, DACH1, ZNF629, MYNN, AGO1, ZNF768, Znf_C2H2_sf|Znf_C2H2_type|, ZNF362, ZBTB8B, LOC101099651, ZNF786, IRX3, LHX6, ZEB1, KCNIP3, ZNF615, MED12, KLF11, ZNF134, IKZF4, MTOR, ALX4, Znf_C2H2_sf|Znf_C2H2_type|, Sp4-like|Znf_C2H2_sf|Znf_C2H2_type|, ZNF133, CHD2, NR6A1, YAP1, RBMX,…	2155	1244	12906	4.81762e-21
GOTERM_BP_FAT	GO:0051252~regulation of RNA metabolic process	633	THAP11, ZNF391, ESR1, FOXO4, PRKD2, RPS6KA3, RCOR1, SOX10, ZNF667, MESP2, ZFP37, Znf_C2H2_sf|Znf_C2H2_type|, USP2, MYNN, ENSFCAG00000045898, RAVER1, ZNF768, AGO1, Znf_C2H2_sf|Znf_C2H2_type|, KDM3B, KRAB|KRAB_dom_sf|Znf_C2H2_sf|Znf_C2H2_type|, HMG20A, ZBTB8B, PDCD4, ZNF786, ZEB1, ZNF615, HIPK2, HMOX1, MED12, Znf_C2H2_sf|Znf_C2H2_type|, EGLN1, KDM7A, CLK1, MAMSTR, GMEB2, NRF1, NCOA2, IL26, MAF1, BT…	2258	2766	13645	3.66934e-19
GOTERM_BP_FAT	GO:0006355~regulation of transcription, DNA-templated	600	THAP11, ZNF391, ESR1, FOXO4, PRKD2, RPS6KA3, RCOR1, SOX10, ZNF667, MESP2, ZFP37, Znf_C2H2_sf|Znf_C2H2_type|, USP2, MYNN, ZNF768, AGO1, Znf_C2H2_sf|Znf_C2H2_type|, KDM3B, KRAB|KRAB_dom_sf|Znf_C2H2_sf|Znf_C2H2_type|, HMG20A, ZBTB8B, PDCD4, ZNF786, ZEB1, ZNF615, HIPK2, HMOX1, MED12, Znf_C2H2_sf|Znf_C2H2_type|, EGLN1, KDM7A, MAMSTR, GMEB2, NRF1, NCOA2, IL26, MAF1, ZBTB33, IKZF2, KMT2A, TNIP1, WNT5A, …	2258	2596	13645	3.66934e-19
GOTERM_BP_FAT	GO:1903506~regulation of nucleic acid-templated transcription	600	THAP11, ZNF391, ESR1, FOXO4, PRKD2, RPS6KA3, RCOR1, SOX10, ZNF667, MESP2, ZFP37, Znf_C2H2_sf|Znf_C2H2_type|, USP2, MYNN, ZNF768, AGO1, Znf_C2H2_sf|Znf_C2H2_type|, KDM3B, KRAB|KRAB_dom_sf|Znf_C2H2_sf|Znf_C2H2_type|, HMG20A, ZBTB8B, PDCD4, ZNF786, ZEB1, ZNF615, HIPK2, HMOX1, MED12, Znf_C2H2_sf|Znf_C2H2_type|, EGLN1, KDM7A, MAMSTR, GMEB2, NRF1, NCOA2, IL26, MAF1, ZBTB33, IKZF2, KMT2A, TNIP1, WNT5A, …	2258	2596	13645	3.66934e-19
GOTERM_BP_FAT	GO:0019219~regulation of nucleobase-containing compound metabolic process	680	THAP11, ZNF391, ESR1, FOXO4, PRKD2, RPS6KA3, RCOR1, SOX10, ZNF667, MESP2, ZFP37, SMC3, Znf_C2H2_sf|Znf_C2H2_type|, USP2, ZRANB3, MYNN, ENSFCAG00000045898, RAVER1, ZNF768, AGO1, Znf_C2H2_sf|Znf_C2H2_type|, KDM3B, KRAB|KRAB_dom_sf|Znf_C2H2_sf|Znf_C2H2_type|, HMG20A, ZBTB8B, PDCD4, DRD3, ZNF786, ZEB1, ZNF615, HIPK2, HMOX1, MED12, Znf_C2H2_sf|Znf_C2H2_type|, EGLN1, KDM7A, CLK1, MAMSTR, GMEB2, NRF1, N…	2258	3032	13645	4.74389e-19
GOTERM_BP_FAT	GO:2001141~regulation of RNA biosynthetic process	601	THAP11, ZNF391, ESR1, FOXO4, PRKD2, RPS6KA3, RCOR1, SOX10, ZNF667, MESP2, ZFP37, Znf_C2H2_sf|Znf_C2H2_type|, USP2, MYNN, ZNF768, AGO1, Znf_C2H2_sf|Znf_C2H2_type|, KDM3B, KRAB|KRAB_dom_sf|Znf_C2H2_sf|Znf_C2H2_type|, HMG20A, ZBTB8B, PDCD4, ZNF786, ZEB1, ZNF615, HIPK2, HMOX1, MED12, Znf_C2H2_sf|Znf_C2H2_type|, EGLN1, KDM7A, MAMSTR, GMEB2, NRF1, NCOA2, IL26, MAF1, ZBTB33, IKZF2, KMT2A, TNIP1, WNT5A, …	2258	2608	13645	4.74389e-19
GOTERM_BP_DIRECT	GO:0006357~regulation of transcription from RNA polymerase II promoter	303	ZNF45, ZNF570, THAP11, ZNF391, ESR1, FOXO4, SOX10, RCOR1, SGF29, MESP2, ZFP37, ZNF667, Znf_C2H2_sf|Znf_C2H2_type|, MED15, NFIA, SP4, DACH1, ZNF629, MYNN, ZNF768, Znf_C2H2_sf|Znf_C2H2_type|, KDM3B, ZNF362, IRF2BP2, ZBTB8B, LOC101099651, EPOP, ZNF786, IRX3, NCOA7, LHX6, ZEB1, ZNF615, MED12, KLF11, ZNF134, IKZF4, ALX4, Znf_C2H2_sf|Znf_C2H2_type|, KDM7A, Sp4-like|Znf_C2H2_sf|Znf_C2H2_type|, ZNF133, N…	2277	1095	13740	1.58291e-18
GOTERM_MF_DIRECT	GO:0000978~RNA polymerase II core promoter proximal region sequence-specific DNA binding	254	ZNF45, ZNF570, THAP11, ZNF391, ESR1, FOXO4, KDM6A, SOX10, MESP2, ZFP37, ZNF667, Znf_C2H2_sf|Znf_C2H2_type|, NFIA, SP4, DACH1, ZNF629, MYNN, ZNF768, Znf_C2H2_sf|Znf_C2H2_type|, ZNF362, LOC101099651, ZNF786, IRX3, ZEB1, KCNIP3, ZNF615, MED12, KLF11, ZNF134, IKZF4, Znf_C2H2_sf|Znf_C2H2_type|, Sp4-like|Znf_C2H2_sf|Znf_C2H2_type|, CHD2, NR6A1, YAP1, RBMX, GMEB2, ZNF853, IRX5, NRF1, NCOA2, ZNF3, ZBTB33…	2170	870	13012	1.57411e-18
GOTERM_MF_FAT	GO:0000978~RNA polymerase II core promoter proximal region sequence-specific DNA binding	254	ZNF45, ZNF570, THAP11, ZNF391, ESR1, FOXO4, KDM6A, SOX10, MESP2, ZFP37, ZNF667, Znf_C2H2_sf|Znf_C2H2_type|, NFIA, SP4, DACH1, ZNF629, MYNN, ZNF768, Znf_C2H2_sf|Znf_C2H2_type|, ZNF362, LOC101099651, ZNF786, IRX3, ZEB1, KCNIP3, ZNF615, MED12, KLF11, ZNF134, IKZF4, Znf_C2H2_sf|Znf_C2H2_type|, Sp4-like|Znf_C2H2_sf|Znf_C2H2_type|, CHD2, NR6A1, YAP1, RBMX, GMEB2, ZNF853, IRX5, NRF1, NCOA2, ZNF3, ZBTB33…	2155	870	12906	1.85084e-19
GOTERM_MF_FAT	GO:0001159~core promoter proximal region DNA binding	256	ZNF45, ZNF570, THAP11, ZNF391, ESR1, FOXO4, KDM6A, SOX10, MESP2, ZFP37, ZNF667, Znf_C2H2_sf|Znf_C2H2_type|, NFIA, SP4, DACH1, ZNF629, MYNN, ZNF768, Znf_C2H2_sf|Znf_C2H2_type|, ZNF362, LOC101099651, ZNF786, IRX3, ZEB1, KCNIP3, ZNF615, MED12, KLF11, ZNF134, IKZF4, Znf_C2H2_sf|Znf_C2H2_type|, Sp4-like|Znf_C2H2_sf|Znf_C2H2_type|, CHD2, NR6A1, YAP1, RBMX, GMEB2, ZNF853, IRX5, NRF1, NCOA2, ZNF3, ZBTB33…	2155	883	12906	3.08653e-19
GOTERM_MF_FAT	GO:0000987~core promoter proximal region sequence-specific DNA binding	256	ZNF45, ZNF570, THAP11, ZNF391, ESR1, FOXO4, KDM6A, SOX10, MESP2, ZFP37, ZNF667, Znf_C2H2_sf|Znf_C2H2_type|, NFIA, SP4, DACH1, ZNF629, MYNN, ZNF768, Znf_C2H2_sf|Znf_C2H2_type|, ZNF362, LOC101099651, ZNF786, IRX3, ZEB1, KCNIP3, ZNF615, MED12, KLF11, ZNF134, IKZF4, Znf_C2H2_sf|Znf_C2H2_type|, Sp4-like|Znf_C2H2_sf|Znf_C2H2_type|, CHD2, NR6A1, YAP1, RBMX, GMEB2, ZNF853, IRX5, NRF1, NCOA2, ZNF3, ZBTB33…	2155	883	12906	3.08653e-19
GOTERM_BP_FAT	GO:0097659~nucleic acid-templated transcription	611	THAP11, ZNF391, ESR1, FOXO4, PRKD2, RPS6KA3, RCOR1, SOX10, ZNF667, MESP2, ZFP37, Znf_C2H2_sf|Znf_C2H2_type|, USP2, MYNN, ZNF768, AGO1, Znf_C2H2_sf|Znf_C2H2_type|, KDM3B, KRAB|KRAB_dom_sf|Znf_C2H2_sf|Znf_C2H2_type|, HMG20A, ZBTB8B, PDCD4, ZNF786, ZEB1, ZNF615, HIPK2, HMOX1, MED12, Znf_C2H2_sf|Znf_C2H2_type|, EGLN1, KDM7A, MAMSTR, GMEB2, NRF1, NCOA2, IL26, MAF1, ZBTB33, IKZF2, KMT2A, TNIP1, WNT5A, …	2258	2695	13645	1.01842e-17
GOTERM_BP_FAT	GO:0010468~regulation of gene expression	729	THAP11, ZNF391, ESR1, FOXO4, PRKD2, RPS6KA3, RCOR1, KDM6A, SOX10, ZNF667, MESP2, ZFP37, Znf_C2H2_sf|Znf_C2H2_type|, GAS1, LTN1, TDRD12, USP2, MYNN, ENSFCAG00000045898, RAVER1, ZNF768, AGO1, Znf_C2H2_sf|Znf_C2H2_type|, KDM3B, KRAB|KRAB_dom_sf|Znf_C2H2_sf|Znf_C2H2_type|, HMG20A, ZBTB8B, PDCD4, ZNF786, ZEB1, ZNF615, HIPK2, HMOX1, MED12, Znf_C2H2_sf|Znf_C2H2_type|, LSM2, EGLN1, KDM7A, PHAX, CLK1, MAM…	2258	3345	13645	1.68881e-17
GOTERM_BP_FAT	GO:0032774~RNA biosynthetic process	613	THAP11, ZNF391, ESR1, FOXO4, PRKD2, RPS6KA3, RCOR1, SOX10, ZNF667, MESP2, ZFP37, Znf_C2H2_sf|Znf_C2H2_type|, USP2, MYNN, ZNF768, AGO1, Znf_C2H2_sf|Znf_C2H2_type|, KDM3B, KRAB|KRAB_dom_sf|Znf_C2H2_sf|Znf_C2H2_type|, HMG20A, ZBTB8B, PDCD4, ZNF786, ZEB1, ZNF615, HIPK2, HMOX1, MED12, Znf_C2H2_sf|Znf_C2H2_type|, EGLN1, KDM7A, MAMSTR, GMEB2, NRF1, NCOA2, IL26, MAF1, ZBTB33, IKZF2, KMT2A, TNIP1, WNT5A, …	2258	2718	13645	2.46561e-17
GOTERM_MF_FAT	GO:0003677~DNA binding	440	THAP11, ZNF391, ESR1, FOXO4, KDM6A, SOX10, ZNF667, MESP2, ZFP37, SMC3, Znf_C2H2_sf|Znf_C2H2_type|, MYNN, ZNF768, AGO1, Znf_C2H2_sf|Znf_C2H2_type|, KDM3B, HMG20A, ZBTB8B, ZNF786, ZEB1, KCNIP3, ZNF615, MED12, Znf_C2H2_sf|Znf_C2H2_type|, PMS2, GMEB2, NRF1, NCOA2, MAF1, ZBTB33, IKZF2, KMT2A, HES1, JUN, ATF5, ADNP2, HLF, TFCP2, HEY2, ZNF250, ZNF467, ZNF8, CREBBP, ZSCAN21, JUND, ZNF397, CREBL2, ZNF597,…	2155	1797	12906	3.54286e-18
GOTERM_BP_FAT	GO:0010556~regulation of macromolecule biosynthetic process	661	THAP11, ZNF391, ESR1, FOXO4, PRKD2, RPS6KA3, RCOR1, SOX10, ZNF667, MESP2, ZFP37, SMC3, Znf_C2H2_sf|Znf_C2H2_type|, LTN1, USP2, IL15, ZRANB3, MYNN, ZNF768, AGO1, Znf_C2H2_sf|Znf_C2H2_type|, KDM3B, KRAB|KRAB_dom_sf|Znf_C2H2_sf|Znf_C2H2_type|, HMG20A, ZBTB8B, PDCD4, ZNF786, ZEB1, ZNF615, HIPK2, HMOX1, MED12, Znf_C2H2_sf|Znf_C2H2_type|, EGLN1, KDM7A, MAMSTR, GMEB2, NRF1, NCOA2, IL26, MAF1, BTG2, ZBTB…	2258	2986	13645	4.51361e-17
GOTERM_BP_FAT	GO:2000112~regulation of cellular macromolecule biosynthetic process	656	THAP11, ZNF391, ESR1, FOXO4, PRKD2, RPS6KA3, RCOR1, SOX10, ZNF667, MESP2, ZFP37, SMC3, Znf_C2H2_sf|Znf_C2H2_type|, LTN1, USP2, IL15, ZRANB3, MYNN, ZNF768, AGO1, Znf_C2H2_sf|Znf_C2H2_type|, KDM3B, KRAB|KRAB_dom_sf|Znf_C2H2_sf|Znf_C2H2_type|, HMG20A, ZBTB8B, PDCD4, ZNF786, ZEB1, ZNF615, HIPK2, HMOX1, MED12, Znf_C2H2_sf|Znf_C2H2_type|, EGLN1, KDM7A, MAMSTR, GMEB2, NRF1, NCOA2, IL26, MAF1, BTG2, ZBTB…	2258	2964	13645	6.48931e-17
GOTERM_BP_FAT	GO:0006351~transcription, DNA-templated	568	THAP11, ZNF391, ESR1, FOXO4, PRKD2, RPS6KA3, RCOR1, SOX10, ZNF667, MESP2, ZFP37, Znf_C2H2_sf|Znf_C2H2_type|, USP2, MYNN, ZNF768, AGO1, Znf_C2H2_sf|Znf_C2H2_type|, KDM3B, HMG20A, ZBTB8B, PDCD4, ZNF786, ZEB1, ZNF615, HIPK2, HMOX1, MED12, Znf_C2H2_sf|Znf_C2H2_type|, EGLN1, KDM7A, MAMSTR, GMEB2, NRF1, NCOA2, IL26, MAF1, ZBTB33, IKZF2, KMT2A, TNIP1, WNT5A, HES1, NSD3, JUN, ATF5, HLF, TFCP2, HEY2, ZNF2…	2258	2508	13645	3.36787e-16
GOTERM_BP_FAT	GO:0034654~nucleobase-containing compound biosynthetic process	644	THAP11, ZNF391, ESR1, FOXO4, PRKD2, RPS6KA3, RCOR1, SOX10, ZNF667, MESP2, ZFP37, Znf_C2H2_sf|Znf_C2H2_type|, USP2, MYNN, ZNF768, AGO1, Znf_C2H2_sf|Znf_C2H2_type|, KDM3B, KRAB|KRAB_dom_sf|Znf_C2H2_sf|Znf_C2H2_type|, HMG20A, NME9, NME6, ZBTB8B, PDCD4, DRD3, ZNF786, AK4, ZEB1, ZNF615, HIPK2, HMOX1, MED12, Znf_C2H2_sf|Znf_C2H2_type|, EGLN1, KDM7A, MAMSTR, NPR2, GMEB2, NRF1, NCOA2, IL26, MAF1, ZBTB33,…	2258	2984	13645	1.4e-13
GOTERM_MF_DIRECT	GO:0000981~RNA polymerase II transcription factor activity, sequence-specific DNA binding	223	ZNF570, FOXO4, SOX10, MESP2, ZFP37, ZNF667, Znf_C2H2_sf|Znf_C2H2_type|, NFIA, SP4, DACH1, MYNN, ZNF786, IRX3, LHX6, ZEB1, KLF11, ALX4, Znf_C2H2_sf|Znf_C2H2_type|, Sp4-like|Znf_C2H2_sf|Znf_C2H2_type|, ZNF133, ETV3, ZNF853, IRX5, NRF1, ZNF3, HES1, KRAB|KRAB_dom_sf|Znf_C2H2_sf|Znf_C2H2_type|, ZNF143, EBF3, MXI1, JUN, HLF, POU6F1, HEY2, ZNF250, ZNF8, ZNF646, ZSCAN21, ETV5, JUND, SOX6, ZNF397, SP1, NR…	2170	815	13012	1.93408e-12
GOTERM_BP_FAT	GO:0018130~heterocycle biosynthetic process	649	THAP11, ZNF391, ESR1, FOXO4, PRKD2, RPS6KA3, RCOR1, SOX10, ZNF667, MESP2, ZFP37, Znf_C2H2_sf|Znf_C2H2_type|, USP2, MYNN, ZNF768, AGO1, Znf_C2H2_sf|Znf_C2H2_type|, KDM3B, KRAB|KRAB_dom_sf|Znf_C2H2_sf|Znf_C2H2_type|, HMG20A, NME9, NME6, ZBTB8B, PDCD4, DRD3, ZNF786, AK4, ZEB1, ZNF615, HIPK2, HMOX1, MED12, Znf_C2H2_sf|Znf_C2H2_type|, EGLN1, KDM7A, MAMSTR, NPR2, GMEB2, NRF1, NCOA2, IL26, MAF1, ZBTB33,…	2258	3041	13645	1.81985e-12
GOTERM_BP_FAT	GO:0019438~aromatic compound biosynthetic process	649	THAP11, ZNF391, ESR1, FOXO4, PRKD2, RPS6KA3, RCOR1, SOX10, ZNF667, MESP2, ZFP37, Znf_C2H2_sf|Znf_C2H2_type|, USP2, MYNN, ZNF768, AGO1, Znf_C2H2_sf|Znf_C2H2_type|, KDM3B, KRAB|KRAB_dom_sf|Znf_C2H2_sf|Znf_C2H2_type|, HMG20A, NME9, NME6, ZBTB8B, PDCD4, DRD3, ZNF786, AK4, ZEB1, ZNF615, HIPK2, HMOX1, MED12, Znf_C2H2_sf|Znf_C2H2_type|, EGLN1, KDM7A, MAMSTR, NPR2, GMEB2, NRF1, NCOA2, IL26, MAF1, ZBTB33,…	2258	3044	13645	2.02854e-12
GOTERM_BP_FAT	GO:0016070~RNA metabolic process	706	THAP11, ZNF391, ESR1, FOXO4, PRKD2, RPS6KA3, RCOR1, SOX10, ZNF667, MESP2, ZFP37, Znf_C2H2_sf|Znf_C2H2_type|, USP2, MYNN, ENSFCAG00000045898, RAVER1, ZNF768, AGO1, Znf_C2H2_sf|Znf_C2H2_type|, KDM3B, KRAB|KRAB_dom_sf|Znf_C2H2_sf|Znf_C2H2_type|, HMG20A, ZBTB8B, PDCD4, ZNF786, ZEB1, ZNF615, HIPK2, HMOX1, MED12, Znf_C2H2_sf|Znf_C2H2_type|, LSM2, EGLN1, KDM7A, CLK1, MAMSTR, GMEB2, NRF1, MTREX, NCOA2, I…	2258	3481	13645	6.27254e-09
GOTERM_BP_FAT	GO:0034645~cellular macromolecule biosynthetic process	737	THAP11, ZNF391, ESR1, FOXO4, PRKD2, RPS6KA3, RCOR1, SOX10, ZNF667, MESP2, ZFP37, SMC3, Znf_C2H2_sf|Znf_C2H2_type|, LTN1, USP2, IL15, ZRANB3, MYNN, GALNTL6, ZNF768, AGO1, Znf_C2H2_sf|Znf_C2H2_type|, KDM3B, GALNT7, KRAB|KRAB_dom_sf|Znf_C2H2_sf|Znf_C2H2_type|, HMG20A, ZBTB8B, PDCD4, ZNF786, ZEB1, ZNF615, HIPK2, HMOX1, MED12, ZDHHC14, Znf_C2H2_sf|Znf_C2H2_type|, EGLN1, KDM7A, MAMSTR, GMEB2, NRF1, NCO…	2258	3737	13645	5.56139e-07
GOTERM_MF_FAT	GO:0003676~nucleic acid binding	547	THAP11, ZNF391, ESR1, FOXO4, ZFR2, KDM6A, SOX10, ZNF667, MESP2, ZFP37, SMC3, Znf_C2H2_sf|Znf_C2H2_type|, TDRD12, ZRANB3, MYNN, RAVER1, ZNF768, AGO1, Znf_C2H2_sf|Znf_C2H2_type|, KDM3B, HMG20A, ZBTB8B, RBPMS2, ZNF786, DHX32, ZEB1, KCNIP3, ZNF615, MED12, Znf_C2H2_sf|Znf_C2H2_type|, LSM2, PMS2, PHAX, GPATCH2, ENOX2, GMEB2, NRF1, MTREX, NCOA2, ADARB1, MAF1, ZBTB33, IKZF2, KMT2A, HES1, JUN, ATF5, SRSF1…	2155	2778	12906	0.000143326
GOTERM_BP_FAT	GO:0010467~gene expression	790	ESR1, FOXO4, RPS6KA3, PRKD2, ZNF667, GAS1, TDRD12, USP2, MYNN, ENSFCAG00000045898, ZNF768, AGO1, Znf_C2H2_sf|Znf_C2H2_type|, KRAB|KRAB_dom_sf|Znf_C2H2_sf|Znf_C2H2_type|, HMG20A, ZBTB8B, PDCD4, ZNF786, ZNF615, HIPK2, HMOX1, LSM2, MAMSTR, GMEB2, MTREX, LRRK2, IL26, BTG2, ZBTB33, WNT5A, NSD3, JUN, SUSD4, HLF, TRIT1, HEY2, ZNF467, ZNF8, CREBBP, CWF19L1, JUND, ZNF862, SPPL3, MGA, FHL2, RNF187, LAT, SP…	2258	4212	13645	0.000745737
GOTERM_MF_FAT	GO:0097159~organic cyclic compound binding	834	ESR1, FOXO4, RPS6KA3, PRKD2, ZFR2, ZNF667, SMC3, TDRD12, MYNN, ZNF768, AGO1, Znf_C2H2_sf|Znf_C2H2_type|, PIP5K1C, HMG20A, NME6, ZBTB8B, ZNF786, DHX32, MYO10, ZNF615, HIPK2, HMOX1, FPGT, EPHB6, ARL8B, LSM2, PMS2, GPATCH2, ENOX2, NPR2, GMEB2, MTREX, LRRK2, OSBP2, ZBTB33, ALPK3, JUN, AGPS, HLF, TRIT1, HEY2, ZNF467, ZNF8, CREBBP, RAB38, FOLR1, JUND, ABCD3, MGA, GNAQ, SRMS, UBE2D3, SP2, PRDM1, ARNT2, …	2155	4536	12906	0.0070453
GOTERM_MF_FAT	GO:1901363~heterocyclic compound binding	822	ESR1, FOXO4, RPS6KA3, PRKD2, ZFR2, ZNF667, SMC3, TDRD12, MYNN, ZNF768, AGO1, Znf_C2H2_sf|Znf_C2H2_type|, PIP5K1C, HMG20A, NME6, ZBTB8B, ZNF786, DHX32, MYO10, ZNF615, HIPK2, HMOX1, FPGT, EPHB6, ARL8B, LSM2, PMS2, GPATCH2, ENOX2, NPR2, GMEB2, MTREX, LRRK2, ZBTB33, ALPK3, JUN, AGPS, HLF, TRIT1, HEY2, ZNF467, ZNF8, CREBBP, RAB38, FOLR1, JUND, ABCD3, MGA, GNAQ, SRMS, UBE2D3, SP2, PRDM1, ARNT2, GUCY1A1…	2155	4473	12906	0.00804122
Annotation Cluster 3	Enrichment Score: 16.456452706516128
Category	Term	Count	Genes	List Total	Pop Hits	Pop Total	FDR
INTERPRO	IPR001909:Krueppel-associated box	90	ZNF45, ZNF570, ZNF630, ZNF331, ZNF354A, ZNF667, ZFP14, ZFP37, ZNF599, KRAB|KRAB_dom_sf|Znf_C2H2_sf|Znf_C2H2_type|, ZNF529, ZFP69B, ZNF793, ZNF184, ZKSCAN5, ZNF432, ZNF354B, KRAB|KRAB_dom_sf|Znf_C2H2_sf|Znf_C2H2_type|, ZNF177, KRAB|KRAB_dom_sf|Znf_C2H2_sf|Znf_C2H2_type|, ZNF558, ZNF471, KRAB|KRAB_dom_sf|Znf_C2H2_sf|Znf_C2H2_type|, ZNF300, LOC101099651, KRAB|KRAB_dom_sf|Znf_C2H2_sf|Znf_C2H2_type|, …	2572	205	15928	1.37276e-17
UP_SEQ_FEATURE	DOMAIN:KRAB	90	ZNF45, ZNF570, ZNF630, ZNF331, ZNF354A, ZNF667, ZFP14, ZFP37, ZNF599, KRAB|KRAB_dom_sf|Znf_C2H2_sf|Znf_C2H2_type|, ZNF529, ZFP69B, ZNF793, ZNF184, ZKSCAN5, ZNF432, ZNF354B, KRAB|KRAB_dom_sf|Znf_C2H2_sf|Znf_C2H2_type|, ZNF177, KRAB|KRAB_dom_sf|Znf_C2H2_sf|Znf_C2H2_type|, ZNF558, ZNF471, KRAB|KRAB_dom_sf|Znf_C2H2_sf|Znf_C2H2_type|, ZNF300, LOC101099651, KRAB|KRAB_dom_sf|Znf_C2H2_sf|Znf_C2H2_type|, …	2631	202	16009	3.84669e-18
SMART	SM00349:KRAB	88	ZNF45, ZNF570, ZNF630, ZNF331, ZNF354A, ZNF667, ZFP14, ZFP37, ZNF599, KRAB|KRAB_dom_sf|Znf_C2H2_sf|Znf_C2H2_type|, ZNF529, ZFP69B, ZNF793, ZNF184, ZKSCAN5, ZNF432, ZNF354B, KRAB|KRAB_dom_sf|Znf_C2H2_sf|Znf_C2H2_type|, ZNF177, KRAB|KRAB_dom_sf|Znf_C2H2_sf|Znf_C2H2_type|, ZNF558, ZNF471, KRAB|KRAB_dom_sf|Znf_C2H2_sf|Znf_C2H2_type|, ZNF300, KRAB|KRAB_dom_sf|Znf_C2H2_sf|Znf_C2H2_type|, ZNF786, ZNF548…	1659	194	8706	1.79961e-14
KEGG_PATHWAY	fca05168:Herpes simplex virus 1 infection	85	ZNF45, ZNF570, TAB2, ZNF630, ZNF331, ZNF354A, ZNF667, ZFP14, ZFP37, ZNF599, ZFP69B, ZNF200, ZNF793, ZNF184, SRSF4, ZNF432, IKBKG, ZNF354B, ZNF768, ZNF177, LOC101081890, ZNF471, JAK1, RHEB, ZNF786, ZNF615, DAXX, ZNF383, LOC109494588, ZNF565, ZNF662, APAF1, ZNF81, ZNF527, PIK3CD, MTOR, MAVS, ZNF671, DAXX_histone-bd|Daxx_N|Daxx_N_sf|, ZNF182, ZNF133, TLR3, ZNF317, ZNF354C, ZNF623, PIK3CA, HCFC1, ZNF…	1112	257	6570	6.27028e-08
Annotation Cluster 4	Enrichment Score: 7.67930246134381
Category	Term	Count	Genes	List Total	Pop Hits	Pop Total	FDR
GOTERM_MF_DIRECT	GO:0046872~metal ion binding	296	ZNF45, ZNF570, ESR1, FGD6, PRKD2, PRUNE1, ZFP37, ZNF667, JADE1, UNK, RMND5A, FYCO1, RBM10, ZRANB3, IKBKG, REV3L, ZNF768, KRAB|KRAB_dom_sf|Znf_C2H2_sf|Znf_C2H2_type|, CMAH, ATP2A3, RNF169, LOC101099651, RBM22, ZNF786, LHX6, ITGA2, ZNF615, JADE3, HMOX1, LOC109494588, ITGAE, PHF21A, PRKD1, KDM7A, ZNF133, TRPV1, CHN1, RNF180, ITGAX, PDLIM4, GMEB2, PCGF2, ZNF3, DDHD2, KRAB|KRAB_dom_sf|Znf_C2H2_sf|Znf_…	2170	1261	13012	2.53937e-08
GOTERM_MF_FAT	GO:0046872~metal ion binding	551	THAP11, ESR1, LTBP3, FGD6, PAM, FBN2, PRKD2, PRUNE1, RPS6KA3, CPA2, ZFR2, ZNF667, ZFP37, SCIN, LTN1, ZRANB3, ZNF768, CMAH, KRAB|KRAB_dom_sf|Znf_C2H2_sf|Znf_C2H2_type|, RHEB, ZNF786, SPOCK3, KCNIP3, EFHD1, ZNF615, DSG2, HMOX1, MMP21, EGLN1, PCDHB15, CYP26A1, KDM7A, ANXA11, APLP1, GMEB2, LRRK2, Cadherin_C|Cadherin_CS|Cadherin-like_dom|Cadherin-like_sf|Cadherin_N|, DGKA, DDHD2, KMT2A, NSD3, TRIT1, Z…	2155	2711	12906	1.74671e-06
GOTERM_MF_FAT	GO:0043169~cation binding	558	THAP11, ESR1, LTBP3, FGD6, PAM, FBN2, PRKD2, PRUNE1, RPS6KA3, CPA2, ZFR2, ZNF667, ZFP37, SCIN, LTN1, ZRANB3, ZNF768, CMAH, KRAB|KRAB_dom_sf|Znf_C2H2_sf|Znf_C2H2_type|, RHEB, ZNF786, SPOCK3, KCNIP3, EFHD1, ZNF615, DSG2, HMOX1, MMP21, EGLN1, PCDHB15, CYP26A1, KDM7A, ANXA11, APLP1, GMEB2, LRRK2, Cadherin_C|Cadherin_CS|Cadherin-like_dom|Cadherin-like_sf|Cadherin_N|, DGKA, DDHD2, KMT2A, NSD3, TRIT1, Z…	2155	2775	12906	6.74734e-06
GOTERM_MF_FAT	GO:0043167~ion binding	857	ESR1, LTBP3, PRUNE1, RPS6KA3, PRKD2, CPA2, ZFR2, ZNF667, SMC3, TDRD12, ZNF768, KRAB|KRAB_dom_sf|Znf_C2H2_sf|Znf_C2H2_type|, PIP5K1C, NME6, ZNF786, MYO10, EFHD1, ZNF615, HIPK2, HMOX1, MMP21, EPHB6, ARL8B, PCDHB15, PMS2, NPR2, GMEB2, MTREX, LRRK2, Cadherin_C|Cadherin_CS|Cadherin-like_dom|Cadherin-like_sf|Cadherin_N|, DDHD2, ALPK3, NSD3, AGPS, TRIT1, ZNF8, CREBBP, ITSN1, PLA2G4D, AIF1L, RAB38, FOLR1…	2155	4572	12906	0.000221731
Annotation Cluster 5	Enrichment Score: 6.850788481471547
Category	Term	Count	Genes	List Total	Pop Hits	Pop Total	FDR
GOTERM_BP_FAT	GO:0031327~negative regulation of cellular biosynthetic process	233	ESR1, AEBP1, DUSP22, SOX10, RCOR1, TAF9B, UNK, USP2, RBM10, DACH1, ZRANB3, CNOT2, AGO1, HMG20A, IRF2BP2, PDCD4, DRD3, ZEB1, KLF11, IKZF4, PHF21A, ZNF133, TRPV1, PDS5A, NR6A1, YAP1, NCOA2, PCGF2, MAF1, BTG2, TARDBP, WNT5A, MIER1, MAGEE2, JUN, KAT6A, ATF5, HEY2, ZNF8, ZNF703, CREBBP, CDK2, ETV5, GIGYF2, JUND, PRMT2, ADGRV1, SAP130, ZNF597, FHL2, FMR1, KAT5, METTL14, ZFP14, ZNF529, ZFP69B, PEG3, VDR…	2258	985	13645	1.20288e-06
GOTERM_BP_FAT	GO:0009890~negative regulation of biosynthetic process	235	ESR1, AEBP1, DUSP22, SOX10, RCOR1, TAF9B, CCDC3, UNK, USP2, RBM10, DACH1, ZRANB3, CNOT2, AGO1, HMG20A, IRF2BP2, PDCD4, DRD3, ZEB1, KLF11, IKZF4, PHF21A, ZNF133, TRPV1, PDS5A, NR6A1, YAP1, NCOA2, PCGF2, MAF1, BTG2, TARDBP, WNT5A, MIER1, MAGEE2, JUN, KAT6A, ATF5, HEY2, ZNF8, ZNF703, CREBBP, CDK2, SLC30A10, ETV5, GIGYF2, JUND, PRMT2, ADGRV1, SAP130, ZNF597, FHL2, FMR1, KAT5, METTL14, ZFP14, ZNF529, …	2258	1000	13645	1.77948e-06
GOTERM_BP_FAT	GO:2000113~negative regulation of cellular macromolecule biosynthetic process	217	ESR1, AEBP1, DUSP22, SOX10, RCOR1, TAF9B, UNK, USP2, RBM10, DACH1, ZRANB3, CNOT2, AGO1, HMG20A, IRF2BP2, PDCD4, ZEB1, KLF11, IKZF4, PHF21A, ZNF133, TRPV1, PDS5A, NR6A1, YAP1, NCOA2, PCGF2, MAF1, BTG2, TARDBP, WNT5A, MIER1, MAGEE2, JUN, KAT6A, ATF5, HEY2, ZNF8, ZNF703, CREBBP, CDK2, ETV5, GIGYF2, JUND, PRMT2, SAP130, ZNF597, FHL2, FMR1, KAT5, METTL14, ZFP14, ZNF529, ZFP69B, PEG3, VDR, ZNF432, CBX2…	2258	922	13645	6.57798e-06
GOTERM_BP_FAT	GO:0045892~negative regulation of transcription, DNA-templated	184	ZNF630, ESR1, AEBP1, NR1D1, DUSP22, SOX10, RCOR1, ZNF599, TAF9B, MAGED1, DR1, DRAP1, USP2, EPC1, MEF2A, SUV39H2, RBM10, BARX2, DACH1, KDM1B, HEXIM1, NR0B1, CNOT2, NKRF, HMG20A, IRF2BP2, PCGF1, PDCD4, CAPN3, ZEB1, AEBP2, DAXX, IMPACT, ZNF383, KRAB|KRAB_dom_sf|Znf_C2H2_sf|Znf_C2H2_type|, IRF1, ZNF827, KLF11, GATAD2B, IKZF4, PHF21A, ZNF133, TRPV1, NR6A1, YAP1, WWC1, RCOR2, PCGF2, NCOA2, BMI1, MAF1, …	2258	759	13645	9.66786e-06
GOTERM_BP_FAT	GO:1903507~negative regulation of nucleic acid-templated transcription	184	ZNF630, ESR1, AEBP1, NR1D1, DUSP22, SOX10, RCOR1, ZNF599, TAF9B, MAGED1, DR1, DRAP1, USP2, EPC1, MEF2A, SUV39H2, RBM10, BARX2, DACH1, KDM1B, HEXIM1, NR0B1, CNOT2, NKRF, HMG20A, IRF2BP2, PCGF1, PDCD4, CAPN3, ZEB1, AEBP2, DAXX, IMPACT, ZNF383, KRAB|KRAB_dom_sf|Znf_C2H2_sf|Znf_C2H2_type|, IRF1, ZNF827, KLF11, GATAD2B, IKZF4, PHF21A, ZNF133, TRPV1, NR6A1, YAP1, WWC1, RCOR2, PCGF2, NCOA2, BMI1, MAF1, …	2258	760	13645	1.0089e-05
GOTERM_BP_FAT	GO:0051253~negative regulation of RNA metabolic process	195	ESR1, AEBP1, DUSP22, SOX10, RCOR1, TAF9B, USP2, RBM10, DACH1, CNOT2, HMG20A, IRF2BP2, PDCD4, ZEB1, KLF11, IKZF4, PHF21A, ZNF133, TRPV1, NR6A1, YAP1, NCOA2, PCGF2, MAF1, TARDBP, WNT5A, MIER1, MAGEE2, JUN, KAT6A, ATF5, SRSF10, HEY2, ZNF8, ZNF703, CREBBP, CDK2, ETV5, JUND, PRMT2, PTBP3, SAP130, ZNF597, FHL2, FMR1, KAT5, ZFP14, ZNF529, ZFP69B, PEG3, VDR, ZNF432, CBX2, KAT6B, TBR1, YWHAQ, WT1, ZNF177,…	2258	816	13645	1.01228e-05
GOTERM_BP_FAT	GO:1902679~negative regulation of RNA biosynthetic process	186	ZNF630, ESR1, AEBP1, NR1D1, DUSP22, SOX10, RCOR1, ZNF599, TAF9B, MAGED1, DR1, DRAP1, USP2, EPC1, MEF2A, SUV39H2, RBM10, BARX2, DACH1, KDM1B, HEXIM1, NR0B1, CNOT2, NKRF, HMG20A, IRF2BP2, PCGF1, PDCD4, CAPN3, ZEB1, AEBP2, DAXX, IMPACT, ZNF383, KRAB|KRAB_dom_sf|Znf_C2H2_sf|Znf_C2H2_type|, IRF1, ZNF827, KLF11, GATAD2B, IKZF4, PHF21A, ZNF133, TRPV1, NR6A1, YAP1, WWC1, RCOR2, PCGF2, NCOA2, BMI1, MAF1, …	2258	771	13645	1.01862e-05
GOTERM_BP_FAT	GO:0045934~negative regulation of nucleobase-containing compound metabolic process	217	ESR1, AEBP1, NUPR1, DUSP22, SOX10, RCOR1, TAF9B, USP2, RBM10, DACH1, ZRANB3, CNOT2, HMG20A, RNF169, IRF2BP2, PDCD4, DRD3, ZEB1, KLF11, IKZF4, PHF21A, ZNF133, TRPV1, MAGEF1, PDS5A, NR6A1, YAP1, NCOA2, PCGF2, MAF1, TARDBP, WNT5A, MIER1, MAGEE2, JUN, KAT6A, ATF5, SRSF10, HEY2, ZNF8, ZNF703, CREBBP, CDK2, ETV5, JUND, PRMT2, ADGRV1, PTBP3, SAP130, ZNF597, FHL2, FMR1, KAT5, SMCHD1, ZFP14, PDE12, ZNF529…	2258	931	13645	1.20542e-05
GOTERM_BP_FAT	GO:0051172~negative regulation of nitrogen compound metabolic process	240	ESR1, AEBP1, NUPR1, DUSP22, SOX10, RCOR1, TAF9B, UNK, USP2, RBM10, DACH1, ZRANB3, CNOT2, AGO1, HMG20A, RNF169, IRF2BP2, PDCD4, DRD3, ZEB1, KLF11, IKZF4, PHF21A, ZNF133, TRPV1, MAGEF1, PDS5A, NR6A1, YAP1, NCOA2, PCGF2, MAF1, BTG2, TARDBP, WNT5A, MIER1, MAGEE2, JUN, KAT6A, ATF5, SRSF10, HEY2, ZNF8, ZNF703, CREBBP, CDK2, ETV5, GIGYF2, JUND, PRMT2, ADGRV1, PTBP3, SAP130, ZNF597, FHL2, FMR1, KAT5, SMC…	2258	1051	13645	1.25483e-05
GOTERM_BP_FAT	GO:0010558~negative regulation of macromolecule biosynthetic process	218	ESR1, AEBP1, DUSP22, SOX10, RCOR1, TAF9B, UNK, USP2, RBM10, DACH1, ZRANB3, CNOT2, AGO1, HMG20A, IRF2BP2, PDCD4, ZEB1, KLF11, IKZF4, PHF21A, ZNF133, TRPV1, PDS5A, NR6A1, YAP1, NCOA2, PCGF2, MAF1, BTG2, TARDBP, WNT5A, MIER1, MAGEE2, JUN, KAT6A, ATF5, HEY2, ZNF8, ZNF703, CREBBP, CDK2, ETV5, GIGYF2, JUND, PRMT2, SAP130, ZNF597, FHL2, FMR1, KAT5, METTL14, ZFP14, ZNF529, ZFP69B, PEG3, VDR, ZNF432, CBX2…	2258	941	13645	1.65749e-05
GOTERM_BP_FAT	GO:0000122~negative regulation of transcription from RNA polymerase II promoter	137	ZNF630, ESR1, AEBP1, NR1D1, DUSP22, SOX10, ZNF599, TAF9B, MAGED1, DR1, DRAP1, USP2, EPC1, MEF2A, SUV39H2, RBM10, BARX2, KDM1B, HEXIM1, NR0B1, CNOT2, HMG20A, IRF2BP2, PCGF1, ZEB1, AEBP2, IMPACT, ZNF383, KRAB|KRAB_dom_sf|Znf_C2H2_sf|Znf_C2H2_type|, KLF11, GATAD2B, PHF21A, ZNF133, TRPV1, NR6A1, YAP1, WWC1, PCGF2, NCOA2, BMI1, MIER1, MAGEE2, JUN, RELA, HEY1, ZNF451, MTA1, PER1, TWIST1, HEY2, ZNF8, CR…	2258	542	13645	4.25905e-05
GOTERM_BP_FAT	GO:0031324~negative regulation of cellular metabolic process	343	ESR1, AEBP1, NUPR1, DUSP22, SOX10, RCOR1, GAS1, TAF9B, RIC1, UNK, PPP4R3B, USP2, RBM10, DACH1, ZRANB3, CNOT2, AGO1, HMG20A, RNF169, IRF2BP2, PDCD4, DRD3, NCOA7, ZEB1, ENSA, CYP2D6, HMOX1, KLF11, IKZF4, UFL1, MTOR, PHF21A, ADGRB1, ZNF133, TRPV1, MAGEF1, PDS5A, NR6A1, YAP1, LRRK2, NCOA2, PCGF2, MMP9, ADARB1, PTPRT, MAF1, BTG2, TARDBP, TNIP1, WNT5A, GBP1, MIER1, MAGEE2, JUN, KAT6A, ATF5, SRSF10, SUS…	2258	1631	13645	9.91513e-05
GOTERM_BP_DIRECT	GO:0000122~negative regulation of transcription from RNA polymerase II promoter	128	ZNF630, ESR1, AEBP1, NR1D1, DUSP22, SOX10, ZNF599, TAF9B, MAGED1, DR1, DRAP1, USP2, EPC1, MEF2A, SUV39H2, RBM10, BARX2, KDM1B, HEXIM1, NR0B1, CNOT2, HMG20A, IRF2BP2, PCGF1, ZEB1, AEBP2, ZNF383, KRAB|KRAB_dom_sf|Znf_C2H2_sf|Znf_C2H2_type|, KLF11, GATAD2B, PHF21A, ZNF133, TRPV1, NR6A1, YAP1, WWC1, PCGF2, NCOA2, BMI1, MIER1, MAGEE2, MTA1, PER1, TWIST1, ZNF8, CREBBP, CDK2, MMP12, EGR1, EZR, ETV5, JUN…	2277	506	13740	0.00064236
GOTERM_BP_FAT	GO:0010629~negative regulation of gene expression	250	ESR1, AEBP1, DUSP22, SOX10, RCOR1, GAS1, TAF9B, CCDC3, TDRD12, UNK, USP2, RBM10, DACH1, CNOT2, AGO1, HMG20A, IRF2BP2, PDCD4, ZEB1, KLF11, IKZF4, PHF21A, LSM2, ZNF133, TRPV1, NR6A1, YAP1, LRRK2, NCOA2, PCGF2, MAF1, BTG2, TARDBP, WNT5A, MIER1, MAGEE2, JUN, KAT6A, ATF5, SRSF10, SUSD4, HEY2, ZNF8, ZNF703, CREBBP, CDK2, ETV5, GIGYF2, JUND, PRMT2, SMG7, PTBP3, SAP130, ZNF597, FHL2, FMR1, KAT5, METTL14,…	2258	1146	13645	0.000294185
GOTERM_BP_FAT	GO:0006366~transcription from RNA polymerase II promoter	265	ESR1, AEBP1, PRKD2, RPS6KA3, DUSP22, SOX10, TAF9B, USP2, RBM10, GLYR1, IKBKG, CNOT2, AGO1, ZNF768, HMG20A, IRF2BP2, TAF8, PDCD4, NCOA7, ZEB1, HIPK2, HMOX1, MED12, KLF11, BCL9L, IKZF4, PHF21A, PRKD1, EGLN1, ZNF133, TRPV1, NR6A1, YAP1, RBMX, MAMSTR, NCOA2, PCGF2, IL26, KMT2A, WNT5A, HES1, MIER1, MAGEE2, JUN, KAT6A, CD81, TFCP2, HEY2, ZNF8, CREBBP, CDK2, ZNF750, ETV5, JUND, PKD1, SAP130, ZNF597, SMA…	2258	1255	13645	0.00176447
GOTERM_BP_FAT	GO:0009892~negative regulation of metabolic process	366	ESR1, AEBP1, NUPR1, DUSP22, SOX10, RCOR1, GAS1, TAF9B, CCDC3, RIC1, TDRD12, UNK, PPP4R3B, USP2, RBM10, DACH1, ZRANB3, CNOT2, AGO1, HMG20A, RNF169, IRF2BP2, PDCD4, DRD3, NCOA7, ZEB1, ENSA, CYP2D6, HMOX1, KLF11, IKZF4, UFL1, MTOR, PHF21A, ADGRB1, LSM2, ZNF133, TRPV1, MAGEF1, PDS5A, NR6A1, YAP1, LRRK2, NCOA2, PCGF2, MMP9, ADARB1, PTPRT, MAF1, BTG2, TARDBP, TNIP1, WNT5A, GBP1, MIER1, MAGEE2, JUN, KAT…	2258	1842	13645	0.00765601
GOTERM_BP_FAT	GO:0010605~negative regulation of macromolecule metabolic process	336	ESR1, AEBP1, DUSP22, SOX10, RCOR1, GAS1, TAF9B, CCDC3, RIC1, TDRD12, UNK, PPP4R3B, USP2, RBM10, DACH1, ZRANB3, CNOT2, AGO1, HMG20A, RNF169, IRF2BP2, PDCD4, NCOA7, ZEB1, ENSA, KLF11, IKZF4, UFL1, PHF21A, ADGRB1, LSM2, ZNF133, TRPV1, MAGEF1, PDS5A, NR6A1, YAP1, LRRK2, NCOA2, PCGF2, MMP9, ADARB1, PTPRT, MAF1, BTG2, TARDBP, TNIP1, WNT5A, GBP1, MIER1, MAGEE2, JUN, KAT6A, ATF5, SRSF10, SUSD4, HEY2, ZNF…	2258	1697	13645	0.0182243
Annotation Cluster 6	Enrichment Score: 6.319255878002501
Category	Term	Count	Genes	List Total	Pop Hits	Pop Total	FDR
GOTERM_MF_FAT	GO:0005543~phospholipid binding	103	GSDME, SCIN, GGA3, EPN3, PREX1, TOM1, PLEKHA2, GOLPH3L, SNX20, KIF16B, MCF2L, CLINT1, SNX30, TULP1, MTSS2, C2CD5, ADGRB1, SYT5, ANXA11, PLEKHA5, DGKA, MAP1LC3A, SYT9, RASAL1, EPB41, PSAP, UNC13A, PLA2G2D, DOC2B, SNX10, PLA2G4D, OGT, LAPTM4B, ADAP1, ZFYVE1, GLE1, PLEKHF1, ABCA1, ARHGAP32, PITPNC1, ING2, PSD3, PLCB1, SNX12, SNX27, PITPNM2, APPL1, DENND1A, SNX29, NUMA1, ZFYVE9, PITPNM1, AXL, PLA2G5,…	2155	379	12906	2.30045e-05
GOTERM_MF_FAT	GO:0035091~phosphatidylinositol binding	71	PLCB1, GSDME, SNX12, SNX27, PITPNM2, APPL1, SCIN, DENND1A, GGA3, SNX29, NUMA1, ZFYVE9, PITPNM1, TOM1, PLEKHA2, GOLPH3L, CCDC88A, HIP1R, SNX20, PXK, SVIL, KIF16B, RUBCN, MCF2L, GSN, PIK3C2A, SNX30, EXOC8, FCHO2, SNX1, HS1BP3, TULP1, APPL2, SYT5, SNX14, GRB7, PLEKHA5, PHF12, PARD3, PIK3C2B, ESYT3, PLEKHN1, DAB2IP, SYT9, ITPR2, STXBP6, EPB41, WDFY3, ARAP2, SH3YL1, AMER1, SAP30L, SNX10, ESYT1, OGT, Z…	2155	234	12906	2.66027e-05
GOTERM_MF_FAT	GO:0008289~lipid binding	140	GSDME, ESR1, P2RX7, SCIN, GGA3, EPN3, CD14, PREX1, TOM1, PLEKHA2, GOLPH3L, SNX20, KIF16B, CD6, MCF2L, CLINT1, SNX30, NAPEPLD, LOC101080762, TULP1, MTSS2, C2CD5, ADGRB1, BPIFB4, CYP26A1, SYT5, CYP26B1, ANXA11, PLEKHA5, ESRRB, OSBP2, DGKA, MAP1LC3A, SYT9, RASAL1, CYP21A2, SPHK1, EPB41, PSAP, UNC13A, CD81, PLA2G2D, DOC2B, SNX10, PLA2G4D, RORC, F2, LOC105260178, OGT, GPR183, LAPTM4B, ADAP1, ZFYVE1, G…	2155	574	12906	0.000130336
Annotation Cluster 7	Enrichment Score: 5.387755050302351
Category	Term	Count	Genes	List Total	Pop Hits	Pop Total	FDR
INTERPRO	IPR001849:Pleckstrin homology domain	75	FGD6, PRKD2, APPL1, PLEKHH3, NIBAN2, PLCD4, KIF1A, BCR, TBC1D2B, OSBPL6, PRKD3, OSBPL8, PREX1, GAB1, OSBPL7, PLEKHA2, OSBPL1A, ITK, FARP2, ITSN2, DNM1, ACAP3, RASA1, FARP1, ARHGEF40, TIAM2, MCF2L, PLCD3, NGEF, MYO10, PLEKHD1, RASAL2, VAV3, EXOC8, OPHN1, APPL2, PRKD1, RASA4B, SPATA13, ARHGAP10, GRB7, ARHGAP20, PLEKHA5, STAP2, ACAP1, PHLPP1, OSBP2, DGKD, DOK7, PLEKHN1, RALGPS2, DAB2IP, CYTH1, RASAL…	2572	258	15928	0.000210529
UP_SEQ_FEATURE	DOMAIN:PH	72	FGD6, PRKD2, APPL1, PLEKHH3, NIBAN2, PLCD4, KIF1A, BCR, TBC1D2B, OSBPL6, PRKD3, OSBPL8, PREX1, GAB1, OSBPL7, PLEKHA2, OSBPL1A, ITK, FARP2, ITSN2, DNM1, ACAP3, RASA1, FARP1, ARHGEF40, TIAM2, MCF2L, NGEF, MYO10, PLEKHD1, RASAL2, VAV3, EXOC8, OPHN1, APPL2, PRKD1, RASA4B, SPATA13, ARHGAP10, GRB7, PLEKHA5, STAP2, ACAP1, PHLPP1, OSBP2, DGKD, DOK7, PLEKHN1, RALGPS2, DAB2IP, CYTH1, RASAL1, ARHGEF6, DEF6,…	2631	244	16009	8.34175e-05
INTERPRO	IPR011993:Pleckstrin homology-like domain	102	FGD6, PRKD2, PLCD4, KIF1A, EPB41L2, PPP4R3B, PREX1, PLEKHA2, ITK, FARP2, ITSN2, RASA1, APP, ARHGEF40, TIAM2, MCF2L, PLCD3, NGEF, MYO10, PLEKHD1, RASAL2, PRKD1, SPATA13, ARHGAP10, PLEKHA5, OSBP2, DGKD, RALGPS2, CYTH1, ALS2, RASAL1, FGD5, EPB41, DOK2, PLCL1, ITSN1, ARHGAP25, ARHGEF10L, EZR, MYLIP, MTMR10, ARHGEF18, ADAP1, PID1, PLEKHF1, AKT3, NUMB, GRK3, PSD3, SPRED1, FAM43B, APPL1, PLEKHH3, NIBAN2…	2572	419	15928	0.0056068
SMART	SM00233:PH	72	FGD6, PRKD2, APPL1, PLEKHH3, NIBAN2, PLCD4, KIF1A, BCR, TBC1D2B, OSBPL6, PRKD3, OSBPL8, PREX1, GAB1, OSBPL7, PLEKHA2, OSBPL1A, ITK, FARP2, ITSN2, DNM1, ACAP3, RASA1, FARP1, ARHGEF40, TIAM2, MCF2L, PLCD3, NGEF, MYO10, PLEKHD1, RASAL2, VAV3, EXOC8, OPHN1, APPL2, PRKD1, RASA4B, SPATA13, ARHGAP10, GRB7, ARHGAP20, PLEKHA5, STAP2, ACAP1, OSBP2, DGKD, PLEKHN1, RALGPS2, DAB2IP, CYTH1, RASAL1, ARHGEF6, DE…	1659	251	8706	0.0360838
Annotation Cluster 8	Enrichment Score: 4.315937444821673
Category	Term	Count	Genes	List Total	Pop Hits	Pop Total	FDR
GOTERM_CC_FAT	GO:0016604~nuclear body	141	MSL1, NR1D1, FOXO4, JADE1, ZCCHC8, CASP8AP2, SGO2, TESK2, PPP4R3B, SRSF4, ELF4, RBM10, IL15, NR0B1, NHS, RNF169, FBXL3, GFI1, FBXL4, ZBTB18, ZBTB4, BHLHE40, ATP6V0A1, DAXX, DAZAP2, ALKBH5, SF3A1, KLF11, PSKH1, PRDM5, IKZF4, MTOR, AFF3, PRKACA, GPATCH2, SF3B2, PCGF2, NUP43, NCOA2, BMI1, TCF12, SETD1A, TRIM41, FIBP, KAT6A, SRSF10, EPB41, TSPAN15, CWC22, POU6F1, CDC14A, RPA1, PRPF4B, BRD1, CREBBP, C…	1909	620	11935	0.0016842
GOTERM_CC_FAT	GO:0016607~nuclear speck	74	PLCB1, MSL1, FOXO4, DDX17, ILRUN, DGKQ, JADE1, SRSF12, POLDIP3, PPP4R3B, SRSF4, SF3B1, RBM10, IL15, NR0B1, WT1, PPP1R16B, LPXN, NR4A2, MECOM, FBXL4, ZBTB18, TCIM, ATP6V0A1, ABITRAM, YTHDC1, DAZAP2, ALKBH5, SF3A1, PIAS1, RBM15, PSKH1, PRKACA, LOC111558772, AR, GPATCH2, NR3C1, BMP2K, PACSIN2, DOCK1, SF3B2, SFMBT2, NUP43, MAML1, FAM107A, TCF12, API5, PIAS3, SETD1A, CCNL1, FIBP, RBM39, KAT6A, SRSF10,…	1909	301	11935	0.0152726
GOTERM_CC_DIRECT	GO:0016607~nuclear speck	74	PLCB1, MSL1, FOXO4, DDX17, ILRUN, DGKQ, JADE1, SRSF12, POLDIP3, PPP4R3B, SRSF4, SF3B1, RBM10, IL15, NR0B1, WT1, PPP1R16B, LPXN, NR4A2, MECOM, FBXL4, ZBTB18, TCIM, ATP6V0A1, ABITRAM, YTHDC1, DAZAP2, ALKBH5, SF3A1, PIAS1, RBM15, PSKH1, PRKACA, LOC111558772, AR, GPATCH2, NR3C1, BMP2K, PACSIN2, DOCK1, SF3B2, SFMBT2, NUP43, MAML1, FAM107A, TCF12, API5, PIAS3, SETD1A, CCNL1, FIBP, RBM39, KAT6A, SRSF10,…	2383	301	14780	0.0241945
Annotation Cluster 9	Enrichment Score: 4.104862388324749
Category	Term	Count	Genes	List Total	Pop Hits	Pop Total	FDR
INTERPRO	IPR013088:Zinc finger, NHR/GATA-type	24	RXRB, RORA, NR1H2, GATAD1, NR4A2, ESR1, NR1D1, TRPS1, RORC, GATA3, NR1D2, PPARD, RARB, NR4A1, GATAD2B, VDR, NR3C2, NR4A3, AR, NR1H4, NR3C1, NR6A1, NR2C2, ESRRB	2572	57	15928	0.0056068
INTERPRO	IPR000536:Nuclear hormone receptor, ligand-binding, core	21	RXRB, RORA, NR1H2, NR4A2, ESR1, NR1D1, RORC, NR1D2, PPARD, RARB, NR4A1, VDR, NR3C2, NR4A3, NR0B1, AR, NR1H4, NR3C1, NR6A1, NR2C2, ESRRB	2572	49	15928	0.0108271
UP_SEQ_FEATURE	DOMAIN:NR LBD	21	RXRB, RORA, NR1H2, NR4A2, ESR1, NR1D1, RORC, NR1D2, PPARD, RARB, NR4A1, VDR, NR3C2, NR4A3, NR0B1, AR, NR1H4, NR3C1, NR6A1, NR2C2, ESRRB	2631	49	16009	0.00671776
INTERPRO	IPR001628:Zinc finger, nuclear hormone receptor-type	20	RXRB, RORA, NR1H2, NR4A2, ESR1, NR1D1, RORC, NR1D2, PPARD, RARB, NR4A1, VDR, NR3C2, NR4A3, AR, NR1H4, NR3C1, NR6A1, NR2C2, ESRRB	2572	47	15928	0.0159056
GOTERM_MF_DIRECT	GO:0004879~RNA polymerase II transcription factor activity, ligand-activated sequence-specific DNA binding	21	RORA, NR1H2, NR4A2, ESR1, NR1D1, RORC, NR1D2, PPARD, RARB, NR4A1, AHR, VDR, NR3C2, NR4A3, STAT3, AR, NR1H4, NR3C1, NR6A1, NR2C2, ESRRB	2170	50	13012	0.0129445
GOTERM_MF_FAT	GO:0004879~RNA polymerase II transcription factor activity, ligand-activated sequence-specific DNA binding	21	RORA, NR1H2, NR4A2, ESR1, NR1D1, RORC, NR1D2, PPARD, RARB, NR4A1, AHR, VDR, NR3C2, NR4A3, STAT3, AR, NR1H4, NR3C1, NR6A1, NR2C2, ESRRB	2155	50	12906	0.00516141
GOTERM_MF_FAT	GO:0098531~transcription factor activity, direct ligand regulated sequence-specific DNA binding	21	RORA, NR1H2, NR4A2, ESR1, NR1D1, RORC, NR1D2, PPARD, RARB, NR4A1, AHR, VDR, NR3C2, NR4A3, STAT3, AR, NR1H4, NR3C1, NR6A1, NR2C2, ESRRB	2155	50	12906	0.00516141
UP_SEQ_FEATURE	DNA_BIND:Nuclear receptor	20	RXRB, RORA, NR1H2, NR4A2, ESR1, NR1D1, RORC, NR1D2, PPARD, RARB, NR4A1, VDR, NR3C2, NR4A3, AR, NR1H4, NR3C1, NR6A1, NR2C2, ESRRB	2631	47	16009	0.00851316
UP_SEQ_FEATURE	DOMAIN:Nuclear receptor	20	RXRB, RORA, NR1H2, NR4A2, ESR1, NR1D1, RORC, NR1D2, PPARD, RARB, NR4A1, VDR, NR3C2, NR4A3, AR, NR1H4, NR3C1, NR6A1, NR2C2, ESRRB	2631	47	16009	0.00851316
INTERPRO	IPR001723:Steroid hormone receptor	19	RXRB, RORA, NR1H2, NR4A2, ESR1, NR1D1, RORC, NR1D2, PPARD, RARB, NR4A1, VDR, NR4A3, NR0B1, NR1H4, NR3C1, NR6A1, NR2C2, ESRRB	2572	47	15928	0.0431743
SMART	SM00430:HOLI	21	RXRB, RORA, NR1H2, NR4A2, ESR1, NR1D1, RORC, NR1D2, PPARD, RARB, NR4A1, VDR, NR3C2, NR4A3, NR0B1, AR, NR1H4, NR3C1, NR6A1, NR2C2, ESRRB	1659	49	8706	0.0427858
SMART	SM00399:ZnF_C4	20	RXRB, RORA, NR1H2, NR4A2, ESR1, NR1D1, RORC, NR1D2, PPARD, RARB, NR4A1, VDR, NR3C2, NR4A3, AR, NR1H4, NR3C1, NR6A1, NR2C2, ESRRB	1659	46	8706	0.0427858
Annotation Cluster 10	Enrichment Score: 3.772035689475668
Category	Term	Count	Genes	List Total	Pop Hits	Pop Total	FDR
GOTERM_BP_FAT	GO:0009966~regulation of signal transduction	425	ESR1, FBN2, PRKD2, SIPA1L1, SH2D1A, SOX10, CTNNA1, SPATA2, PDE6H, IL15, CDC42SE1, TYRO3, RHEB, PDCD4, DRD3, ZEB1, HMOX1, SIPA1L2, PELI3, LRRK2, IL26, NOTUM, TNIP1, WNT5A, HES1, PIP4K2C, HEY2, GLIPR2, TMEM161A, ULK4, CREBBP, ARHGAP25, F2, GPR183, PRMT2, DKK2, PLEKHF1, ZNRF3, SPPL3, GNAQ, FHL2, PDE11A, TRAT1, PPM1B, ARRDC3, GUCY1A1, ELF1, JCAD, IGFBP6, SELP, PLA2G5, CCDC88A, APC, APOA1, SLAMF1, TNS…	2258	2133	13645	0.00133384
GOTERM_BP_FAT	GO:0023051~regulation of signaling	475	ESR1, FBN2, PRKD2, SIPA1L1, SH2D1A, SOX10, CTNNA1, SPATA2, PDE6H, IL15, CDC42SE1, TYRO3, RHEB, PDCD4, DRD3, MPP2, ZEB1, HMOX1, ADGRB1, EGLN1, SIPA1L2, PELI3, PREPL, LRRK2, IL26, NOTUM, SRGN, KMT2A, TNIP1, WNT5A, HES1, PIP4K2C, HEY2, GLIPR2, TMEM161A, ULK4, CREBBP, ARHGAP25, F2, GPR183, PRMT2, DKK2, PLEKHF1, ZNRF3, SPPL3, GNAQ, FHL2, FMR1, PDE11A, TRAT1, PPM1B, PRRT2, ARRDC3, GUCY1A1, ELF1, JCAD, …	2258	2426	13645	0.00212042
GOTERM_BP_FAT	GO:0010646~regulation of cell communication	471	ESR1, FBN2, PRKD2, SIPA1L1, SH2D1A, SOX10, CTNNA1, SPATA2, PDE6H, IL15, CDC42SE1, TYRO3, RHEB, PDCD4, DRD3, MPP2, ZEB1, HMOX1, ADGRB1, EGLN1, SIPA1L2, PELI3, PREPL, LRRK2, IL26, NOTUM, SRGN, KMT2A, TNIP1, WNT5A, HES1, PIP4K2C, HEY2, GLIPR2, TMEM161A, ULK4, CREBBP, ARHGAP25, F2, GPR183, PRMT2, DKK2, PLEKHF1, ZNRF3, SPPL3, GNAQ, FHL2, FMR1, PDE11A, TRAT1, PPM1B, PRRT2, ARRDC3, GUCY1A1, ELF1, JCAD, …	2258	2405	13645	0.00215714
GOTERM_BP_FAT	GO:0048584~positive regulation of response to stimulus	319	PRKD2, SH2D1A, RPS6KA3, NUPR1, DUSP22, CTNNA1, VEGFA, CD14, PDE6H, WDR48, LPAR1, IL15, IKBKG, CCL13, GPLD1, MAPKAPK3, LOC100302541, LAMP1, RHEB, TYRO3, PDCD4, MCF2L, NLGN2, F2R, DSTYK, MTOR, LOC101080762, CD247, PRKD1, TESPA1, YAP1, CTNS, PIK3CA, TRIM56, COLEC10, LRRK2, IL26, MMP9, IL23R, TNIP1, WNT5A, HES1, GBP1, TEDC1, SOCS2, SUSD4, TNFRSF21, CD81, CCL5, MEAF6, SCUBE2, GLIPR2, TMEM161A, CREBBP,…	2258	1597	13645	0.0153282
GOTERM_BP_FAT	GO:1902533~positive regulation of intracellular signal transduction	152	GSDME, PRKD2, NUPR1, DUSP22, P2RX7, ZNF385A, ALPK1, MAP3K13, PLXNB1, PRKCZ, CD14, LPAR1, IKBKG, IL15, CCL13, WAC, HEXIM1, TNFRSF19, MADD, APP, LOC100302541, PDCD4, RHEB, MAP3K5, MCF2L, F2R, DSTYK, FYN, PRKCE, GPR37L1, ALOX12B, PRKD1, TLR3, IL6R, CTNS, PIK3CA, WWC1, LRRK2, IL26, WNT5A, HES1, IL6ST, SPHK1, RELA, CD81, CCL24, CCL5, GLIPR2, MINK1, SLC30A10, LCK, FGF1, IL18R1, F2, GPR183, INSR, MGAT5,…	2258	711	13645	0.0513977
GOTERM_BP_FAT	GO:0009967~positive regulation of signal transduction	224	PRKD2, NUPR1, DUSP22, CTNNA1, CD14, PDE6H, LPAR1, IL15, IKBKG, CCL13, LOC100302541, RHEB, PDCD4, MCF2L, NLGN2, F2R, DSTYK, PRKD1, TESPA1, YAP1, CTNS, PIK3CA, TRIM56, LRRK2, IL26, MMP9, WNT5A, HES1, TEDC1, SOCS2, CD81, CCL5, SCUBE2, GLIPR2, CREBBP, SLC30A10, F2, GPR183, DKK2, PLEKHF1, NR3C2, RELL1, SPPL3, TAB2, SPRED1, TRAT1, PPM1B, GUCY1A1, JCAD, NUMA1, PRLR, VDR, SH3RF1, IGFBP6, SELP, PLA2G5, CC…	2258	1104	13645	0.0534761
GOTERM_BP_FAT	GO:0010647~positive regulation of cell communication	242	PRKD2, NUPR1, DUSP22, CTNNA1, CD14, PDE6H, LPAR1, IL15, IKBKG, CCL13, LOC100302541, RHEB, PDCD4, MCF2L, MPP2, NLGN2, F2R, SLC4A8, DSTYK, PRKD1, TESPA1, YAP1, CTNS, PIK3CA, TRIM56, LRRK2, IL26, MMP9, WNT5A, HES1, TEDC1, SOCS2, CD81, CCL5, SCUBE2, GLIPR2, CREBBP, SLC30A10, F2, GPR183, DKK2, IGSF11, PLEKHF1, NR3C2, RELL1, SPPL3, TAB2, SPRED1, TRAT1, PRRT2, PPM1B, GUCY1A1, JCAD, ADORA1, NUMA1, PRLR, …	2258	1207	13645	0.0612914
GOTERM_BP_FAT	GO:0023056~positive regulation of signaling	242	PRKD2, NUPR1, DUSP22, CTNNA1, CD14, PDE6H, LPAR1, IL15, IKBKG, CCL13, LOC100302541, RHEB, PDCD4, MCF2L, MPP2, NLGN2, F2R, SLC4A8, DSTYK, PRKD1, TESPA1, YAP1, CTNS, PIK3CA, TRIM56, LRRK2, IL26, MMP9, WNT5A, HES1, TEDC1, SOCS2, CD81, CCL5, SCUBE2, GLIPR2, CREBBP, SLC30A10, F2, GPR183, DKK2, IGSF11, PLEKHF1, NR3C2, RELL1, SPPL3, TAB2, SPRED1, TRAT1, PRRT2, PPM1B, GUCY1A1, JCAD, ADORA1, NUMA1, PRLR, …	2258	1215	13645	0.0784392
GOTERM_BP_FAT	GO:0035556~intracellular signal transduction	359	ESR1, PRKD2, SIPA1L1, RPS6KA3, NUPR1, DUSP22, DBNL, CD14, PREX1, LPAR1, IL15, NDRG1, IKBKG, CCL13, BRSK1, CDC42SE1, ATP2A3, MAPKAPK3, FARP2, JAK1, LOC100302541, RHEB, TYRO3, PDCD4, TIAM2, MCF2L, HIPK2, F2R, DSTYK, MTOR, PRKACA, PRKD1, SIPA1L2, CHN1, AZI2, YAP1, CTNS, PIK3CA, NPR2, LRRK2, IL26, MMP9, PTPRT, DGKA, TNIP1, WNT5A, HES1, GBP1, CXCR6, SOCS2, JUN, CD81, CCL5, SHANK2, GLIPR2, TMEM161A, UL…	2258	1896	13645	0.133499
GOTERM_BP_FAT	GO:1902531~regulation of intracellular signal transduction	241	ESR1, PRKD2, SIPA1L1, NUPR1, DUSP22, CD14, LPAR1, IL15, IKBKG, CCL13, CDC42SE1, LOC100302541, RHEB, PDCD4, MCF2L, F2R, DSTYK, MTOR, PRKD1, SIPA1L2, CHN1, CTNS, PIK3CA, LRRK2, IL26, MMP9, PTPRT, TNIP1, WNT5A, HES1, GBP1, SOCS2, CD81, CCL5, SHANK2, GLIPR2, TMEM161A, ULK4, SLC30A10, ARHGAP25, MOB3B, F2, GPR183, PLEKHF1, NR3C2, RELL1, SPPL3, FHL2, PDE11A, TAB2, SPRED1, TRAT1, AMOT, PPM1B, BCR, GUCY1A…	2258	1228	13645	0.13694
Annotation Cluster 11	Enrichment Score: 3.7570807500722947
Category	Term	Count	Genes	List Total	Pop Hits	Pop Total	FDR
GOTERM_BP_FAT	GO:0045595~regulation of cell differentiation	264	VCL, LTBP3, FOXO4, CXCL9, FBN2, PRUNE1, SIPA1L1, SOX10, RCOR1, DBNL, CTNNA1, Znf_C2H2_sf|Znf_C2H2_type|, SCIN, CCDC3, PREX1, LPAR1, IL15, BRSK1, SEMA4G, HMG20A, ITSN2, TAF8, RHEB, PDCD4, RBPMS2, TIAM2, IRX3, ZEB1, SEMA4A, UFL1, MTOR, PRKACA, AXIN2, ADGRB1, PRKD1, CHN1, YAP1, TSKU, MAMSTR, NPR2, LRRK2, MMP9, WNT5A, HES1, SETD1A, GBP1, TOB2, IKZF3, TNFRSF21, HEY2, SCUBE2, GLIPR2, ULK4, ZNF750, F2, …	2258	1240	13645	0.000995799
GOTERM_BP_FAT	GO:0051094~positive regulation of developmental process	200	LTBP3, CXCL9, FBN2, PRKD2, SOX10, RCOR1, DBNL, SCIN, VEGFA, CCDC3, PREX1, IL15, ITSN2, JAK1, RHEB, TIAM2, IRX3, ZEB1, SEMA4A, HMOX1, UFL1, MTOR, AXIN2, ADGRB1, PRKD1, YAP1, MAMSTR, KRT74, DDHD2, WNT5A, HES1, AMIGO1, HEY2, SCUBE2, GLIPR2, ZNF703, PCP4, JUND, SOX6, SP1, NUMB, AMOT, JCAD, NUMA1, VDR, CDKL5, SMAD5, APOA1, SOCS1, APOB, WASF3, SEMA7A, SMAD3, PLK2, CLASP1, CC2H21orf91, TGFB2, TEK, EGR3,…	2258	965	13645	0.042541
GOTERM_BP_FAT	GO:0045597~positive regulation of cell differentiation	143	NDNF, LTBP3, CXCL9, FBN2, DBNL, SOX10, RCOR1, STMN2, ZNF385A, SCIN, MAP3K13, CCDC3, PLXNB1, SHB, PRKCZ, PREX1, IL15, OLFM2, ITSN2, ZFP36L1, SEMA6A, RHEB, ZNF219, MAP3K5, TIAM2, IRX3, ZEB1, IMPACT, VEZF1, RIN2, LEF1, AKIRIN1, NAPEPLD, FYN, SMAD1, UFL1, MTOR, AXIN2, ADGRB1, PRKD1, CYP26B1, SOCS5, YAP1, BMPR2, MAMSTR, ACVR1, CD34, BMI1, TCF12, WNT5A, HES1, NEK5, RASAL1, IL6ST, MAPK9, GPC1, UNC13A, S…	2258	663	13645	0.0515256
GOTERM_BP_FAT	GO:0051240~positive regulation of multicellular organismal process	235	LTBP3, FBN2, PRKD2, SOX10, RCOR1, DBNL, SCIN, VEGFA, CD14, IL15, GPLD1, ITSN2, JAK1, RHEB, TIAM2, IRX3, ZEB1, SEMA4A, HMOX1, F2R, UFL1, MTOR, AXIN2, ADGRB1, PRKD1, YAP1, TSKU, IL26, MMP9, IL23R, SPX, WNT5A, HES1, TOB2, AMIGO1, CD81, HEY2, SCUBE2, GLIPR2, ZNF703, F2, PCP4, JUND, SOX6, SP1, NUMB, AMOT, JCAD, NUMA1, VDR, AGPAT2, CDKL5, SMAD5, SELP, SOCS1, SLAMF1, PRKCQ, TF, WASF3, NFE2L2, SEMA7A, SM…	2258	1189	13645	0.120448
Annotation Cluster 12	Enrichment Score: 3.7516892306323597
Category	Term	Count	Genes	List Total	Pop Hits	Pop Total	FDR
GOTERM_CC_FAT	GO:0000785~chromatin	108	ESR1, NR1D1, CECR2, ZNF385A, SMC3, HPF1, PPP4R3B, EPC1, Histone-fold|Histone_H2A/H2B/H3|Histone_H2B|Histone_H3/CENP-A|, MEF2A, SLF1, SUV39H2, GLYR1, KDM1B, UBA1, PDS5B, KDM3B, ZBTB18, HMGN2, UBR2, IRF1, FAM111A, ZNF827, AKIRIN1, SUPT6H, SLF2, IRF4, PDS5A, RBMX, ETV3, PCGF2, BMI1, TCF12, ASF1A, ING3, SETD1A, H4C14, ANP32E, NSD3, JUN, RELA, KAT6A, PADI2, MEAF6, CREBBP, EGR1, H4C2, PPP4R2, USP3, MBD…	1909	429	11935	0.000262165
GOTERM_CC_FAT	GO:0044427~chromosomal part	156	MMS22L, ESR1, POLD2, NR1D1, NHEJ1, CECR2, ZNF385A, SMC3, SGO2, HPF1, PPP4R3B, EPC1, Histone-fold|Histone_H2A/H2B/H3|Histone_H2B|Histone_H3/CENP-A|, MEF2A, SLF1, SUV39H2, HORMAD2, CHMP4C, ZRANB3, GLYR1, KDM1B, UBA1, REV3L, PDS5B, KDM3B, RNF169, RAD51B, ZBTB18, HMGN2, SYN1, UBR2, DAXX, CENPU, IRF1, FAM111A, ZNF827, AKIRIN1, GATAD2B, UFL1, RFC1, SUPT6H, SLF2, ZBTB7A, IRF4, MBD5, PDS5A, RBMX, ETV3, P…	1909	766	11935	0.0498459
GOTERM_CC_FAT	GO:0005694~chromosome	166	MMS22L, ESR1, POLD2, NR1D1, NHEJ1, CECR2, ZNF385A, SMC3, SGO2, HPF1, PPP4R3B, EPC1, Histone-fold|Histone_H2A/H2B/H3|Histone_H2B|Histone_H3/CENP-A|, MEF2A, SLF1, SUV39H2, HORMAD2, CHMP4C, ZRANB3, GLYR1, KDM1B, UBA1, REV3L, PDS5B, KDM3B, RNF169, RAD51B, ZBTB18, HMGN2, SYN1, AURKC, CDYL, UBR2, DAXX, CENPU, IRF1, FAM111A, ZNF827, AKIRIN1, GATAD2B, UFL1, RFC1, SUPT6H, SLF2, ZBTB7A, IRF4, MBD5, PDS5A, …	1909	875	11935	0.295419
Annotation Cluster 13	Enrichment Score: 3.66537040709437
Category	Term	Count	Genes	List Total	Pop Hits	Pop Total	FDR
INTERPRO	IPR000008:C2 calcium-dependent membrane targeting	42	PLCB1, WWC1, C2CD2, MCTP1, PIK3C2B, ESYT3, PLCD4, BCR, DAB2IP, RGS3, SYT9, RASAL1, PRF1, DOC2G, UNC13A, C2_Ca-dependent_4|C2_dom|C2_domain_sf|, ITSN2, RASA1, PRKCQ, PLCL1, DOC2B, RASAL3, ITSN1, PLA2G4D, ESYT1, PLCD3, CC2D2A, PIK3C2A, SYNGAP1, RASAL2, OTOF, RAB11FIP2, CPNE3, SYT11, PRKCE, RPGRIP1L, C2CD5, WWP2, PLCB4, SYT5, RASA4B, HECW2	2572	138	15928	0.0134285
UP_SEQ_FEATURE	DOMAIN:C2	42	PLCB1, WWC1, C2CD2, MCTP1, PIK3C2B, ESYT3, PLCD4, BCR, DAB2IP, RGS3, SYT9, RASAL1, PRF1, DOC2G, UNC13A, C2_Ca-dependent_4|C2_dom|C2_domain_sf|, ITSN2, RASA1, PRKCQ, PLCL1, DOC2B, RASAL3, ITSN1, PLA2G4D, ESYT1, PLCD3, CC2D2A, PIK3C2A, SYNGAP1, RASAL2, OTOF, RAB11FIP2, CPNE3, SYT11, PRKCE, RPGRIP1L, C2CD5, WWP2, PLCB4, SYT5, RASA4B, HECW2	2631	138	16009	0.00851316
SMART	SM00239:C2	37	PLCB1, MCTP1, PIK3C2B, ESYT3, PLCD4, BCR, DAB2IP, RGS3, SYT9, RASAL1, PRF1, DOC2G, UNC13A, ITSN2, RASA1, PLCL1, DOC2B, ITSN1, PLA2G4D, ESYT1, PLCD3, CC2D2A, PIK3C2A, SYNGAP1, RASAL2, OTOF, RAB11FIP2, CPNE3, SYT11, PRKCE, RPGRIP1L, C2CD5, WWP2, PLCB4, SYT5, RASA4B, HECW2	1659	122	8706	0.214039
Annotation Cluster 14	Enrichment Score: 3.5685956816268773
Category	Term	Count	Genes	List Total	Pop Hits	Pop Total	FDR
GOTERM_BP_FAT	GO:0045596~negative regulation of cell differentiation	112	SPRY1, LTBP3, FOXO4, SEMA6B, BMERB1, STMN2, CTNNA1, Znf_C2H2_sf|Znf_C2H2_type|, PLPP7, SHB, TMEM178A, PTPN9, LPAR1, VIM, SEMA4G, HMG20A, GFI1, CDK5RAP2, APP, ZFP36L1, SEMA6A, PDCD4, RBPMS2, IRX3, ZEB1, SEMA4A, IRF1, AKIRIN1, TBX21, SMAD1, AXIN2, GPR37L1, SOCS5, YAP1, BMPR2, TSKU, NPR2, MMP9, WNT5A, HES1, GBP1, DIP2B, GPR171, TOB2, TWSG1, HEY1, MELTF, TWIST1, ZNF750, F2, KREMEN1, MYLIP, ADGRV1, TE…	2258	484	13645	0.0208351
GOTERM_BP_FAT	GO:0051093~negative regulation of developmental process	148	SPRY1, LTBP3, FOXO4, SEMA6B, GPR161, BMERB1, STMN2, CTNNA1, Znf_C2H2_sf|Znf_C2H2_type|, PLPP7, SHB, TMEM178A, PTPN9, LPAR1, VIM, AGO1, SEMA4G, HMG20A, GFI1, CDK5RAP2, APP, ZFP36L1, SEMA6A, PDCD4, RBPMS2, IRX3, ZEB1, SEMA4A, IRF1, LEF1, AKIRIN1, TBX21, SMAD1, PRKACA, AXIN2, GPR37L1, ADGRB1, SLC6A4, SOCS5, YAP1, BMPR2, TSKU, WWC1, NPR2, MMP9, SRGN, WNT5A, HES1, GBP1, DIP2B, GPR171, TOB2, TWSG1, HEY…	2258	676	13645	0.0272993
GOTERM_BP_FAT	GO:0051241~negative regulation of multicellular organismal process	169	SPRY1, LTBP3, FOXO4, SEMA6B, GPR161, BMERB1, P2RX7, STMN2, CTNNA1, PDCD1LG2, Znf_C2H2_sf|Znf_C2H2_type|, SHB, STC1, TMEM178A, PTPN9, LPAR1, VIM, AGO1, SEMA4G, HMG20A, GFI1, CDK5RAP2, APP, ZFP36L1, SEMA6A, PDCD4, GFRA4, ARG2, IRX3, NDRG2, SEMA4A, IRF1, F2R, LEF1, AKIRIN1, TBX21, PRKACA, AXIN2, GPR37L1, ADGRB1, SLC6A4, SOCS5, BMPR2, TSKU, WWC1, NPR2, MMP9, IL23R, CD34, SRGN, WNT5A, HES1, GBP1, DIP2…	2258	812	13645	0.0776073
Annotation Cluster 15	Enrichment Score: 3.461172254829208
Category	Term	Count	Genes	List Total	Pop Hits	Pop Total	FDR
GOTERM_BP_FAT	GO:0043547~positive regulation of GTPase activity	56	PKP4, SIPA1L1, GNB5, BCR, TBC1D2B, DENND1A, PLXNB1, RIC1, RAP1GDS1, PREX1, MAPRE2, CCL13, RASA1, LOC100302541, LOC101081091, LOC101091336, TIAM2, NGEF, TBC1D12, NTRK1, F2R, SEMA4D, TBC1D5, CCL17, SGSM2, SIPA1L2, CHN1, CHN2, RALGAPB, ERBB2, RALGAPA2, NDEL1, TSC2, CX3CL1, SGSM1, WNT5A, SGSM3, ALS2, TBC1D20, ELMOD1, TBC1D30, SIPA1, CCL24, ARAP2, CCL5, RAB3GAP1, WNT4, RALGAPA1, ARHGAP25, TBC1D16, ARH…	2258	191	13645	0.00306831
GOTERM_BP_DIRECT	GO:0043547~positive regulation of GTPase activity	38	PKP4, GNB5, RALGAPA2, TSC2, CX3CL1, DENND1A, PLXNB1, RIC1, RAP1GDS1, SGSM3, MAPRE2, ALS2, PREX1, TBC1D20, ELMOD1, CCL13, CCL24, ARAP2, RASA1, CCL5, RAB3GAP1, LOC100302541, LOC101081091, WNT4, RALGAPA1, ADAP1, NTRK1, F2R, RAB11FIP2, SEMA4D, CCL17, SGSM2, CHN1, CHN2, RGS7, DENND1B, ERBB2, LARS1	2277	116	13740	0.0399998
GOTERM_BP_FAT	GO:0043087~regulation of GTPase activity	70	SPRY1, PKP4, FGD6, SIPA1L1, AMOT, GNB5, BCR, TBC1D2B, DENND1A, PLXNB1, RIC1, RAP1GDS1, PREX1, MAPRE2, CCL13, RASA1, LOC100302541, ARFGEF1, LOC101081091, LOC101091336, TIAM2, NGEF, RASAL2, VAV3, TBC1D12, NTRK1, F2R, SEMA4D, MTOR, TBC1D5, CCL17, SGSM2, SIPA1L2, CHN1, CHN2, RALGAPB, RASA4B, ERBB2, LRRK2, RALGAPA2, NDEL1, TSC2, CX3CL1, SGSM1, DAB2IP, WNT5A, SGSM3, ALS2, TBC1D20, RASAL1, ELMOD1, TBC1D…	2258	264	13645	0.00858842
GOTERM_BP_FAT	GO:0043085~positive regulation of catalytic activity	157	ESR1, SIPA1L1, PRKD2, P2RX7, GNB5, MAP3K13, PLXNB1, RIC1, CASP8AP2, INSRR, PREX1, LPAR1, CCL13, ITK, LOC101095540, ROS1, RASA1, LOC100302541, LOC101091336, TYRO3, MAP3K5, TIAM2, NGEF, TBC1D12, F2R, DSTYK, TBC1D5, EPHB6, PRKD1, SGSM2, SIPA1L2, CHN1, RALGAPB, IL6R, LRRK2, BMI1, RALGAPA2, TOR1AIP2, SLC8A2, WNT5A, ORAI1, SGSM3, NEK5, ALS2, TBC1D20, SOCS2, ELMOD1, SIPA1, PSAP, CD81, CCL24, ACVR1C, CCL…	2258	751	13645	0.0931784
GOTERM_BP_FAT	GO:0051345~positive regulation of hydrolase activity	90	PKP4, ESR1, SIPA1L1, PRKD2, GNB5, BCR, TBC1D2B, DENND1A, PLXNB1, RIC1, RAP1GDS1, CASP8AP2, PREX1, MAPRE2, LPAR1, CCL13, PLA2G5, ITK, HIP1R, BCL2L11, APOA1, RASA1, LOC100302541, LOC101081091, LOC101091336, MAP3K5, SMAD3, TIAM2, NGEF, COL4A3, GSN, CALM2, TBC1D12, NTRK1, APAF1, F2R, CASP10, CIDEB, SEMA4D, CFLAR, TBC1D5, CCL17, STAT3, PRKD1, ATP1B2, SGSM2, SIPA1L2, CHN1, CHN2, RALGAPB, VRK3, ERBB2, L…	2258	402	13645	0.130299
GOTERM_BP_FAT	GO:0051336~regulation of hydrolase activity	124	SPRY1, ESR1, FGD6, SIPA1L1, PRKD2, GNB5, PLXNB1, RIC1, CASP8AP2, PREX1, LPAR1, CCL13, ITK, RASA1, LOC100302541, LOC101091336, MAP3K5, TIAM2, NGEF, PPP6R3, RASAL2, TBC1D12, F2R, MTOR, TBC1D5, PRKD1, SGSM2, SIPA1L2, CHN1, RALGAPB, LRRK2, MMP9, RALGAPA2, LEPR, TOR1AIP2, WNT5A, SGSM3, NEK5, ALS2, TBC1D20, RASAL1, SOCS2, ELMOD1, SIPA1, PSAP, CCL24, SERPINF1, ACVR1C, CCL5, RAB3GAP1, LCK, RALGAPA1, ARHG…	2258	644	13645	0.80382
Annotation Cluster 16	Enrichment Score: 3.4485436229364788
Category	Term	Count	Genes	List Total	Pop Hits	Pop Total	FDR
INTERPRO	IPR001452:Src homology-3 domain	58	TJP3, MAP3K9, DBNL, BLK, GRAP2, SRGAP3, DLG2, SH3RF1, SH3GLB2, SH3GL2, ITK, ITSN2, RASA1, NCF2, MCF2L, MPP2, TSPOAP1, FNBP1L, YES1, NGEF, UBASH3A, VAV3, NOSTRIN, CASS4, NPHP1, FYN, EVPL, SORBS3, HCK, SPATA13, ARHGAP10, SORBS2, PACSIN2, DOCK1, TNK1, SGSM3, MPP4, ARHGEF6, EPS8L1, CASKIN1, SHANK2, SH3YL1, ITSN1, LCK, TJP1, PALS1, ARHGEF26, PRMT2, SASH1, NEBL, MAPK8IP1, ABI1, ARHGAP32, ARHGEF37, SRMS…	2572	218	15928	0.0245493
UP_SEQ_FEATURE	DOMAIN:SH3	58	TJP3, MAP3K9, DBNL, BLK, GRAP2, SRGAP3, DLG2, SH3RF1, SH3GLB2, SH3GL2, ITK, ITSN2, RASA1, NCF2, MCF2L, MPP2, TSPOAP1, FNBP1L, YES1, NGEF, UBASH3A, VAV3, NOSTRIN, CASS4, NPHP1, FYN, EVPL, SORBS3, HCK, SPATA13, ARHGAP10, SORBS2, PACSIN2, DOCK1, TNK1, SGSM3, MPP4, ARHGEF6, EPS8L1, CASKIN1, SHANK2, SH3YL1, ITSN1, LCK, TJP1, PALS1, ARHGEF26, PRMT2, SASH1, NEBL, MAPK8IP1, ABI1, ARHGAP32, ARHGEF37, SRMS…	2631	216	16009	0.0127543
SMART	SM00326:SH3	54	TJP3, MAP3K9, DBNL, BLK, GRAP2, SRGAP3, DLG2, SH3RF1, SH3GLB2, SH3GL2, ITK, ITSN2, RASA1, NCF2, MPP2, TSPOAP1, FNBP1L, YES1, NGEF, UBASH3A, VAV3, NOSTRIN, CASS4, NPHP1, FYN, SORBS3, HCK, SPATA13, ARHGAP10, SORBS2, PACSIN2, DOCK1, SGSM3, MPP4, ARHGEF6, EPS8L1, CASKIN1, SHANK2, SH3YL1, ITSN1, LCK, PALS1, ARHGEF26, PRMT2, SASH1, NEBL, MAPK8IP1, ABI1, ARHGAP32, ARHGEF37, SRMS, MPP1, TNK2, SPTAN1	1659	196	8706	0.214039
Annotation Cluster 17	Enrichment Score: 3.438809186662274
Category	Term	Count	Genes	List Total	Pop Hits	Pop Total	FDR
GOTERM_BP_FAT	GO:0071310~cellular response to organic substance	318	ESR1, LTBP3, FOXO4, CXCL9, FBN2, PRKD2, DUSP22, CTNNA1, GAS1, VEGFA, CCDC3, SPATA2, CD14, LTBP4, RHBDD2, IL15, CCL13, CNOT2, MYNN, GPLD1, AGO1, JAK1, LOC100302541, PDCD4, CCDC186, ZEB1, IL2RG, DSTYK, BCL9L, UFL1, MTOR, PDK4, PRKACA, PRKD1, YAP1, PELI3, TSKU, RBMX, APLP1, ETV3, PIK3CA, TRIM56, AGRP, NPR2, LRRK2, NCOA2, IL23R, PTPRT, TNIP1, COL6A1, WNT5A, HES1, GBP1, JUN, TNFRSF21, ADNP2, CD81, PIP…	2258	1562	13645	0.00404367
GOTERM_BP_FAT	GO:0070887~cellular response to chemical stimulus	387	ESR1, LTBP3, FOXO4, FBN2, PRKD2, CTNNA1, GAS1, JAML, SPATA2, IL15, MYNN, AGO1, JAK1, PDCD4, CCDC186, ZEB1, HMOX1, IL2RG, EGLN1, CYP26A1, PELI3, APLP1, NPR2, LRRK2, NCOA2, IL23R, TNIP1, WNT5A, HES1, COL6A1, JUN, TNFRSF21, ADNP2, PIP4K2C, ZNF8, TMEM161A, CREBBP, GPR183, JUND, PRMT2, DDX17, ALAD, PDE12, ARID1A, JCAD, LOC101082677|LOC101093701|LOC101093951|, OSBPL7, WT1, ITGB5, APOA1, NRP2, SLAMF1, T…	2258	1980	13645	0.0163634
GOTERM_BP_FAT	GO:0071495~cellular response to endogenous stimulus	174	SPRY1, NDNF, ESR1, LTBP3, NR1D1, FOXO4, FBN2, PRKD2, DUSP22, STMN2, CTNNA1, PRKCZ, LTBP4, WWOX, PIP4K2B, NR0B1, CNOT2, VIM, GPLD1, PTGFR, LOC101095540, ELAPOR2, APP, ZFP36L1, LEMD3, PDCD4, ZEB1, UBR2, DAXX, IMPACT, LEF1, DSTYK, BCL9L, FYN, SMAD1, UFL1, PDK4, MTOR, PRKCE, PRKACA, C2CD5, ZBTB7A, SOCS5, CEP57, YAP1, BMPR2, TSKU, APLP1, AGRP, UFM1, ACVR1, LRRK2, NCOA2, LEPR, WFIKKN2, COL6A1, WNT5A, H…	2258	837	13645	0.0710341
GOTERM_BP_FAT	GO:0010033~response to organic substance	357	CACNA1B, ESR1, LTBP3, FOXO4, CXCL9, FBN2, PRKD2, RPS6KA3, DUSP22, CTNNA1, GAS1, VEGFA, CCDC3, SPATA2, CD14, LTBP4, RHBDD2, IL15, CCL13, CNOT2, MYNN, GPLD1, AGO1, MAPKAPK3, JAK1, LOC100302541, PDCD4, TMEM145, DRD3, CCDC186, ZEB1, HMOX1, IL2RG, F2R, DSTYK, BCL9L, UFL1, MTOR, PDK4, AFF3, PRKACA, PRKD1, TRPV1, YAP1, PELI3, TSKU, RBMX, APLP1, ETV3, PIK3CA, TRIM56, AGRP, NPR2, LRRK2, NCOA2, MMP9, IL23R…	2258	1881	13645	0.122878
GOTERM_BP_FAT	GO:0009719~response to endogenous stimulus	193	CACNA1B, ESR1, LTBP3, FOXO4, FBN2, PRKD2, DUSP22, CTNNA1, LTBP4, CNOT2, GPLD1, PDCD4, DRD3, ZEB1, HMOX1, DSTYK, BCL9L, UFL1, MTOR, PDK4, PRKACA, TRPV1, YAP1, TSKU, APLP1, AGRP, LRRK2, NCOA2, MMP9, COL6A1, WNT5A, HES1, JUN, CD81, PIP4K2C, ZNF8, ZNF703, CREBBP, SLC30A10, PRMT2, NR3C2, NR4A3, SMARCC1, KHK, FHL2, DDX17, SPRED1, ARID1A, NUMA1, SPART, SMAD5, WT1, ITGB5, SOCS1, TNS2, PRKCQ, SMAD3, TGFB2…	2258	968	13645	0.169277
Annotation Cluster 18	Enrichment Score: 3.410181960950249
Category	Term	Count	Genes	List Total	Pop Hits	Pop Total	FDR
GOTERM_MF_FAT	GO:0008047~enzyme activator activity	88	PLCB1, ARHGAP28, SIPA1L1, NUPR1, GNB5, FAM20A, DGKQ, TBC1D2B, DNAJB4, MAP3K13, NRG1, RAP1GDS1, PPP2R5D, ATP2A3, APOA1, ACAP3, RASA1, NCF2, GPRC5B, LOC101091336, MAP3K12, DAXX, DAZAP2, RASAL2, CALM2, TBC1D12, APAF1, FYN, CFLAR, TBC1D5, OPHN1, PRKCE, ATP1B2, DAXX_histone-bd|Daxx_N|Daxx_N_sf|, SGSM2, SIPA1L2, CHN1, CHN2, RALGAPB, RASA4B, BMPR2, ARHGAP10, ARHGAP20, SYDE1, PIK3CA, ACAP1, LRRK2, ALKAL2…	2155	362	12906	0.0109337
GOTERM_MF_DIRECT	GO:0005096~GTPase activator activity	49	PLCB1, ARHGAP28, SIPA1L1, GNB5, TBC1D2B, RAP1GDS1, ACAP3, RASA1, LOC101091336, RASAL2, TBC1D12, TBC1D5, OPHN1, SGSM2, SIPA1L2, CHN1, CHN2, RALGAPB, RASA4B, ARHGAP10, ARHGAP20, SYDE1, ACAP1, LRRK2, RALGAPA2, TSC2, SGSM1, DAB2IP, SGSM3, TBC1D20, RASAL1, ELMOD1, TBC1D30, JUN, SIPA1, NRP1, ARAP2, ARHGAP31, RAB3GAP1, RASAL3, RALGAPA1, ARHGAP25, TBC1D16, SYNGAP1, ADAP1, ARHGAP32, GNAQ, RGS7, LARS1	2170	174	13012	0.0265396
GOTERM_MF_FAT	GO:0005096~GTPase activator activity	49	PLCB1, ARHGAP28, SIPA1L1, GNB5, TBC1D2B, RAP1GDS1, ACAP3, RASA1, LOC101091336, RASAL2, TBC1D12, TBC1D5, OPHN1, SGSM2, SIPA1L2, CHN1, CHN2, RALGAPB, RASA4B, ARHGAP10, ARHGAP20, SYDE1, ACAP1, LRRK2, RALGAPA2, TSC2, SGSM1, DAB2IP, SGSM3, TBC1D20, RASAL1, ELMOD1, TBC1D30, JUN, SIPA1, NRP1, ARAP2, ARHGAP31, RAB3GAP1, RASAL3, RALGAPA1, ARHGAP25, TBC1D16, SYNGAP1, ADAP1, ARHGAP32, GNAQ, RGS7, LARS1	2155	174	12906	0.011291
GOTERM_MF_FAT	GO:0030695~GTPase regulator activity	50	PLCB1, ARHGAP28, SIPA1L1, GNB5, TBC1D2B, RAP1GDS1, CCDC88A, ACAP3, RASA1, LOC101091336, RASAL2, TBC1D12, TBC1D5, OPHN1, SGSM2, SIPA1L2, CHN1, CHN2, RALGAPB, RASA4B, ARHGAP10, ARHGAP20, SYDE1, ACAP1, LRRK2, RALGAPA2, TSC2, SGSM1, DAB2IP, SGSM3, TBC1D20, RASAL1, ELMOD1, TBC1D30, JUN, SIPA1, NRP1, ARAP2, ARHGAP31, RAB3GAP1, RASAL3, RALGAPA1, ARHGAP25, TBC1D16, SYNGAP1, ADAP1, ARHGAP32, GNAQ, RGS7, L…	2155	190	12906	0.0479743
GOTERM_MF_FAT	GO:0060589~nucleoside-triphosphatase regulator activity	56	PLCB1, ARHGAP28, SIPA1L1, GNB5, TBC1D2B, DNAJB4, RAP1GDS1, CCDC88A, ACAP3, RASA1, LOC101091336, RASAL2, TBC1D12, TBC1D5, OPHN1, ATP1B2, SGSM2, SIPA1L2, CHN1, CHN2, RALGAPB, RASA4B, ARHGAP10, ARHGAP20, SYDE1, ACAP1, LRRK2, RALGAPA2, TSC2, TOR1AIP2, SGSM1, DAB2IP, SGSM3, TBC1D20, RASAL1, ELMOD1, TBC1D30, JUN, SIPA1, NRP1, ARAP2, ARHGAP31, RAB3GAP1, RASAL3, RALGAPA1, ATP1B1, ARHGAP25, TBC1D16, SYNGA…	2155	224	12906	0.0731452
Annotation Cluster 19	Enrichment Score: 3.3587853905121947
Category	Term	Count	Genes	List Total	Pop Hits	Pop Total	FDR
UP_SEQ_FEATURE	DOMAIN:F5/8 type C	11	CNTNAP4, AEBP1, F8, EDIL3, DDR1, F5, DCBLD1, DCBLD2, MFGE8, NRP1, NRP2	2631	19	16009	0.0266035
INTERPRO	IPR000421:Coagulation factor 5/8 C-terminal type domain	11	CNTNAP4, AEBP1, F8, EDIL3, DDR1, F5, DCBLD1, DCBLD2, MFGE8, NRP1, NRP2	2572	20	15928	0.0871178
SMART	SM00231:FA58C	11	CNTNAP4, AEBP1, F8, EDIL3, DDR1, F5, DCBLD1, DCBLD2, MFGE8, NRP1, NRP2	1659	18	8706	0.053607
Annotation Cluster 20	Enrichment Score: 3.3062771192908067
Category	Term	Count	Genes	List Total	Pop Hits	Pop Total	FDR
GOTERM_BP_FAT	GO:0006366~transcription from RNA polymerase II promoter	265	ESR1, AEBP1, PRKD2, RPS6KA3, DUSP22, SOX10, TAF9B, USP2, RBM10, GLYR1, IKBKG, CNOT2, AGO1, ZNF768, HMG20A, IRF2BP2, TAF8, PDCD4, NCOA7, ZEB1, HIPK2, HMOX1, MED12, KLF11, BCL9L, IKZF4, PHF21A, PRKD1, EGLN1, ZNF133, TRPV1, NR6A1, YAP1, RBMX, MAMSTR, NCOA2, PCGF2, IL26, KMT2A, WNT5A, HES1, MIER1, MAGEE2, JUN, KAT6A, CD81, TFCP2, HEY2, ZNF8, CREBBP, CDK2, ZNF750, ETV5, JUND, PKD1, SAP130, ZNF597, SMA…	2258	1255	13645	0.00176447
GOTERM_BP_FAT	GO:0031325~positive regulation of cellular metabolic process	442	ESR1, PRKD2, RPS6KA3, SOX10, IL15, AGO1, TYRO3, ZEB1, HIPK2, HMOX1, MED12, EPHB6, ADGRB1, EGLN1, KDM7A, MAMSTR, LRRK2, ADGRF5, NCOA2, IL26, BTG2, KMT2A, TNIP1, WNT5A, HES1, NSD3, JUN, PIP4K2C, TFCP2, HEY2, GLIPR2, TMEM161A, CDK2, CREBBP, F2, GPR183, PLEKHF1, DCUN1D4, SPPL3, FMR1, RNF187, DDX17, LAT, METTL14, ARRDC3, ARID1A, JCAD, RNF19A, OSBPL7, IGFBP6, PLA2G5, WT1, CCDC88A, APOA1, SLAMF1, PRKCQ,…	2258	2240	13645	0.00210804
GOTERM_BP_FAT	GO:0009893~positive regulation of metabolic process	476	ESR1, PRKD2, RPS6KA3, KDM6A, SOX10, IL15, AGO1, TYRO3, ZEB1, HIPK2, HMOX1, MED12, EPHB6, ADGRB1, EGLN1, KDM7A, MAMSTR, LRRK2, ADGRF5, NCOA2, IL26, BTG2, KMT2A, TNIP1, WNT5A, HES1, NSD3, JUN, PIP4K2C, TFCP2, HEY2, GLIPR2, TMEM161A, CDK2, CREBBP, F2, GPR183, CNN2, PLEKHF1, DCUN1D4, SPPL3, FMR1, RNF187, DDX17, LAT, METTL14, ARRDC3, PRDM1, ARID1A, JCAD, RNF19A, OSBPL7, IGFBP6, PLA2G5, WT1, CCDC88A, A…	2258	2449	13645	0.00417712
GOTERM_BP_FAT	GO:0010604~positive regulation of macromolecule metabolic process	433	ESR1, PRKD2, RPS6KA3, KDM6A, SOX10, IL15, AGO1, ZEB1, HIPK2, MED12, EGLN1, KDM7A, MAMSTR, LRRK2, NCOA2, IL26, BTG2, KMT2A, TNIP1, WNT5A, HES1, NSD3, JUN, TFCP2, HEY2, GLIPR2, TMEM161A, CDK2, CREBBP, F2, GPR183, CNN2, DCUN1D4, SPPL3, FMR1, RNF187, DDX17, LAT, METTL14, ARRDC3, PRDM1, ARID1A, JCAD, RNF19A, OSBPL7, IGFBP6, PLA2G5, WT1, CCDC88A, APC, SLAMF1, PRKCQ, TF, SEMA7A, SMAD3, CDKN1B, ZNF407, T…	2258	2244	13645	0.0182243
GOTERM_BP_FAT	GO:0051254~positive regulation of RNA metabolic process	208	ESR1, RBM20, PRKD2, RPS6KA3, SOX10, NFIA, GLYR1, IKBKG, AGO1, TAF8, RBM22, NCOA7, ZEB1, HIPK2, MED12, F2R, BCL9L, IKZF4, MTOR, PRKD1, EGLN1, KDM7A, YAP1, RBMX, MAMSTR, NCOA2, IL26, BTG2, KMT2A, WNT5A, HES1, NSD3, JUN, KAT6A, CD81, TFCP2, HEY2, CREBBP, CDK2, ZNF750, ETV5, PKD1, SP1, SMARCC1, KAT5, CEBPZ, RNF187, TCEA1, DDX17, ARID1A, VDR, ZNF142, KAT6B, SMAD5, TBR1, WT1, TF, NFE2L2, SMAD3, TCF4, T…	2258	1003	13645	0.0344507
GOTERM_BP_FAT	GO:1902680~positive regulation of RNA biosynthetic process	198	ESR1, PRKD2, RPS6KA3, SOX10, NFIA, GLYR1, IKBKG, AGO1, TAF8, NCOA7, ZEB1, HIPK2, MED12, F2R, BCL9L, IKZF4, MTOR, PRKD1, EGLN1, KDM7A, YAP1, RBMX, MAMSTR, NCOA2, IL26, KMT2A, WNT5A, HES1, NSD3, JUN, KAT6A, CD81, TFCP2, HEY2, CREBBP, CDK2, ZNF750, ETV5, PKD1, SP1, SMARCC1, KAT5, CEBPZ, RNF187, TCEA1, DDX17, ARID1A, VDR, ZNF142, KAT6B, SMAD5, TBR1, WT1, TF, NFE2L2, SMAD3, TCF4, TGFB2, ZNF407, CTCF, …	2258	954	13645	0.042541
GOTERM_BP_FAT	GO:0045944~positive regulation of transcription from RNA polymerase II promoter	152	STOX2, ESR1, NR1D1, PRKD2, RPS6KA3, SOX10, DR1, DRAP1, EPC1, MEF2A, WWOX, IKBKG, GLYR1, KDM1B, AGO1, APP, TAF8, ZNF219, ZBTB18, NCOA7, ZEB1, GTF2A1, ZFP64, HIPK2, MED12, ZNF827, AKIRIN1, BCL9L, PRDM5, SMAD1, IKZF4, SUPT6H, PRKD1, EGLN1, TLR3, YAP1, BMPR2, EOMES, RBMX, HCFC1, MAMSTR, ACVR1, NCOA2, IL26, MTF1, KMT2A, WNT5A, HES1, JUN, RELA, KAT6A, PPP3CB, ZNF451, CD81, CCNT2, PER1, ASXL2, TWIST1, T…	2258	708	13645	0.045712
GOTERM_BP_FAT	GO:0045893~positive regulation of transcription, DNA-templated	195	ESR1, PRKD2, RPS6KA3, SOX10, NFIA, GLYR1, IKBKG, AGO1, TAF8, NCOA7, ZEB1, HIPK2, MED12, F2R, BCL9L, IKZF4, MTOR, PRKD1, EGLN1, KDM7A, YAP1, RBMX, MAMSTR, NCOA2, IL26, KMT2A, WNT5A, HES1, NSD3, JUN, KAT6A, CD81, TFCP2, HEY2, CREBBP, CDK2, ZNF750, ETV5, PKD1, SMARCC1, KAT5, CEBPZ, RNF187, TCEA1, DDX17, ARID1A, VDR, ZNF142, KAT6B, SMAD5, TBR1, WT1, TF, NFE2L2, SMAD3, TCF4, TGFB2, ZNF407, CTCF, RARB,…	2258	941	13645	0.0464465
GOTERM_BP_FAT	GO:1903508~positive regulation of nucleic acid-templated transcription	195	ESR1, PRKD2, RPS6KA3, SOX10, NFIA, GLYR1, IKBKG, AGO1, TAF8, NCOA7, ZEB1, HIPK2, MED12, F2R, BCL9L, IKZF4, MTOR, PRKD1, EGLN1, KDM7A, YAP1, RBMX, MAMSTR, NCOA2, IL26, KMT2A, WNT5A, HES1, NSD3, JUN, KAT6A, CD81, TFCP2, HEY2, CREBBP, CDK2, ZNF750, ETV5, PKD1, SMARCC1, KAT5, CEBPZ, RNF187, TCEA1, DDX17, ARID1A, VDR, ZNF142, KAT6B, SMAD5, TBR1, WT1, TF, NFE2L2, SMAD3, TCF4, TGFB2, ZNF407, CTCF, RARB,…	2258	941	13645	0.0464465
GOTERM_BP_FAT	GO:0045935~positive regulation of nucleobase-containing compound metabolic process	236	ESR1, RBM20, PRKD2, RPS6KA3, NUPR1, SOX10, WDR48, NFIA, GLYR1, IKBKG, AGO1, TAF8, RBM22, NCOA7, ZEB1, HIPK2, MED12, F2R, BCL9L, IKZF4, MTOR, PRKD1, EGLN1, KDM7A, YAP1, RBMX, MAMSTR, NCOA2, IL26, BTG2, KMT2A, WNT5A, HES1, ORAI1, NSD3, JUN, KAT6A, CD81, MEAF6, TFCP2, HEY2, TMEM161A, CREBBP, CDK2, ZNF750, ETV5, PKD1, SP1, SMARCC1, KAT5, SMCHD1, CEBPZ, RNF187, TCEA1, DDX17, ARID1A, VDR, ZNF142, KAT6B…	2258	1182	13645	0.0784392
GOTERM_BP_DIRECT	GO:0045944~positive regulation of transcription from RNA polymerase II promoter	126	STOX2, NR1D1, PRKD2, RPS6KA3, SOX10, DR1, DRAP1, EPC1, MEF2A, WWOX, IKBKG, GLYR1, KDM1B, AGO1, APP, ZNF219, ZBTB18, NCOA7, ZEB1, ZFP64, HIPK2, ZNF827, AKIRIN1, BCL9L, PRDM5, IKZF4, PRKD1, EGLN1, TLR3, YAP1, BMPR2, EOMES, RBMX, HCFC1, MAMSTR, ACVR1, NCOA2, IL26, MTF1, KMT2A, WNT5A, HES1, KAT6A, PPP3CB, ZNF451, CD81, CCNT2, PER1, ASXL2, TWIST1, TFCP2, HEY2, CREBBP, MMP12, FGF1, ZNF750, ZNF304, OGT,…	2277	586	13740	0.841177
GOTERM_BP_FAT	GO:0010628~positive regulation of gene expression	250	ESR1, RBM20, PRKD2, RPS6KA3, KDM6A, SOX10, NFIA, GLYR1, IKBKG, AGO1, TAF8, RBM22, NCOA7, ZEB1, HIPK2, MED12, F2R, BCL9L, IKZF4, MTOR, PRKD1, EGLN1, KDM7A, YAP1, RBMX, MAMSTR, NCOA2, IL26, RAB27A, KMT2A, WNT5A, HES1, NSD3, JUN, KAT6A, CD81, TFCP2, HEY2, CREBBP, CDK2, ZNF750, ETV5, CNN2, MYH9, PKD1, SP1, SMARCC1, FMR1, KAT5, CEBPZ, RNF187, TCEA1, DDX17, METTL14, PRDM1, ARID1A, VDR, ZNF142, KAT6B, S…	2258	1282	13645	0.143078
GOTERM_BP_FAT	GO:0051173~positive regulation of nitrogen compound metabolic process	250	ESR1, RBM20, PRKD2, RPS6KA3, NUPR1, SOX10, WDR48, NFIA, GLYR1, IKBKG, AGO1, TAF8, RBM22, NCOA7, ZEB1, HIPK2, MED12, F2R, BCL9L, IKZF4, MTOR, PRKD1, EGLN1, KDM7A, YAP1, RBMX, MAMSTR, NCOA2, IL26, BTG2, KMT2A, WNT5A, HES1, ORAI1, NSD3, JUN, KAT6A, CD81, MEAF6, TFCP2, HEY2, TMEM161A, CREBBP, CDK2, ZNF750, ETV5, PKD1, SP1, SMARCC1, FMR1, KAT5, SMCHD1, CEBPZ, RNF187, TCEA1, DDX17, METTL14, ARID1A, VDR…	2258	1290	13645	0.187311
GOTERM_BP_FAT	GO:0010557~positive regulation of macromolecule biosynthetic process	218	ESR1, PRKD2, RPS6KA3, SOX10, NFIA, IL15, GLYR1, IKBKG, AGO1, TAF8, NCOA7, ZEB1, HIPK2, MED12, F2R, BCL9L, IKZF4, MTOR, PRKD1, EGLN1, KDM7A, YAP1, RBMX, MAMSTR, NCOA2, IL26, KMT2A, WNT5A, HES1, NSD3, JUN, KAT6A, CD81, TFCP2, HEY2, CREBBP, CDK2, ZNF750, F2, ETV5, PKD1, SP1, SMARCC1, FMR1, KAT5, CEBPZ, RNF187, TCEA1, DDX17, METTL14, ARID1A, VDR, ZNF142, KAT6B, SMAD5, TBR1, WT1, PRKCQ, ARFGEF1, TF, N…	2258	1131	13645	0.30837
GOTERM_BP_FAT	GO:0009891~positive regulation of biosynthetic process	231	ESR1, PRKD2, RPS6KA3, SOX10, CCDC3, PPP4R3B, NFIA, IL15, GLYR1, IKBKG, AGO1, TAF8, NCOA7, ZEB1, HIPK2, MED12, F2R, BCL9L, IKZF4, MTOR, ADGRB1, PRKD1, EGLN1, KDM7A, YAP1, RBMX, MAMSTR, NCOA2, ADGRF5, IL26, RAB27A, KMT2A, WNT5A, HES1, ORAI1, NSD3, JUN, KAT6A, CD81, TFCP2, HEY2, CREBBP, CDK2, ZNF750, F2, ETV5, PKD1, SP1, SMARCC1, FMR1, KAT5, CEBPZ, RNF187, TCEA1, DDX17, METTL14, ARID1A, VDR, ZNF142,…	2258	1215	13645	0.386791
GOTERM_BP_FAT	GO:0031328~positive regulation of cellular biosynthetic process	223	ESR1, PRKD2, RPS6KA3, SOX10, PPP4R3B, NFIA, IL15, GLYR1, IKBKG, AGO1, TAF8, NCOA7, ZEB1, HIPK2, MED12, F2R, BCL9L, IKZF4, MTOR, PRKD1, EGLN1, KDM7A, YAP1, RBMX, MAMSTR, NCOA2, ADGRF5, IL26, KMT2A, WNT5A, HES1, ORAI1, NSD3, JUN, KAT6A, CD81, TFCP2, HEY2, CREBBP, CDK2, ZNF750, ETV5, PKD1, SP1, SMARCC1, FMR1, KAT5, CEBPZ, RNF187, TCEA1, DDX17, METTL14, ARID1A, VDR, ZNF142, KAT6B, SMAD5, TBR1, WT1, A…	2258	1194	13645	0.629493
Annotation Cluster 21	Enrichment Score: 3.213237431254618
Category	Term	Count	Genes	List Total	Pop Hits	Pop Total	FDR
GOTERM_BP_FAT	GO:0007167~enzyme linked receptor protein signaling pathway	165	SPRY1, LTBP3, FOXO4, SIPA1L1, FBN2, PRKD2, DUSP22, BLK, VEGFA, INSRR, PRKCZ, LTBP4, PDE6H, GIGYF1, PIP4K2B, VIM, GPLD1, ELAPOR2, ROS1, APP, LEMD3, SEMA6A, PDCD4, TYRO3, ZEB1, LEF1, DSTYK, BCL9L, FYN, SMAD1, PDK4, EPHB6, PRKD1, ZBTB7A, SOCS5, CHN1, CEP57, BMPR2, TSKU, PIK3CA, NPR2, ACVR1, MMP9, PTPRT, WFIKKN2, DGKD, WNT5A, HES1, NPR1, JUN, TWSG1, RNF115, ZNF451, GPC1, DOK2, ACVR1C, PIP4K2C, JADE2,…	2258	699	13645	0.000228407
GOTERM_BP_FAT	GO:0071363~cellular response to growth factor stimulus	107	SPRY1, NDNF, LTBP3, FBN2, PRKD2, DUSP22, STMN2, GAS1, VEGFA, ZDHHC17, LTBP4, WWOX, ELAPOR2, ZFP36L1, LEMD3, SEMA6A, PDCD4, ZEB1, LEF1, DSTYK, BCL9L, FYN, SMAD1, PRKD1, ZBTB7A, CEP57, BMPR2, TSKU, PIK3CA, ACVR1, WFIKKN2, WNT5A, HES1, SPHK1, JUN, RELA, TWSG1, ZNF451, GPC1, ACVR1C, ZNF8, ZNF703, CREBBP, FGF1, EGR1, SOST, TMEM108, INSR, ING2, SPRED1, CLDN5, CHURC1, APPL1, SETX, JCAD, NUMA1, ZFYVE9, H…	2258	457	13645	0.0188276
GOTERM_BP_FAT	GO:0070848~response to growth factor	107	SPRY1, NDNF, LTBP3, FBN2, PRKD2, DUSP22, STMN2, GAS1, VEGFA, ZDHHC17, LTBP4, WWOX, ELAPOR2, ZFP36L1, LEMD3, SEMA6A, PDCD4, ZEB1, LEF1, DSTYK, BCL9L, FYN, SMAD1, PRKD1, ZBTB7A, CEP57, BMPR2, TSKU, PIK3CA, ACVR1, WFIKKN2, WNT5A, HES1, SPHK1, JUN, RELA, TWSG1, ZNF451, GPC1, ACVR1C, ZNF8, ZNF703, CREBBP, FGF1, EGR1, SOST, TMEM108, INSR, ING2, SPRED1, CLDN5, CHURC1, APPL1, SETX, JCAD, NUMA1, ZFYVE9, H…	2258	466	13645	0.0363906
GOTERM_BP_FAT	GO:0071560~cellular response to transforming growth factor beta stimulus	47	SPRY1, LTBP3, SPRED1, ACVR1, CLDN5, FBN2, DUSP22, APPL1, WFIKKN2, SLC2A10, WNT5A, LTBP4, ZFYVE9, HTRA1, WWOX, JUN, ONECUT2, TWSG1, SMAD5, ZNF451, ITGB5, LPXN, ZFP36L1, LEMD3, MEF2C, WNT4, ZNF703, CREBBP, SMAD3, PALS1, ZEB1, TGFB2, PPM1A, TGFBR1, BCL9L, FYN, SMAD1, STAT3, APPL2, EP300, PRDM16, ZBTB7A, NR3C1, NLK, ING2, TSKU, LATS1	2258	174	13645	0.0612914
GOTERM_BP_FAT	GO:0071559~response to transforming growth factor beta	47	SPRY1, LTBP3, SPRED1, ACVR1, CLDN5, FBN2, DUSP22, APPL1, WFIKKN2, SLC2A10, WNT5A, LTBP4, ZFYVE9, HTRA1, WWOX, JUN, ONECUT2, TWSG1, SMAD5, ZNF451, ITGB5, LPXN, ZFP36L1, LEMD3, MEF2C, WNT4, ZNF703, CREBBP, SMAD3, PALS1, ZEB1, TGFB2, PPM1A, TGFBR1, BCL9L, FYN, SMAD1, STAT3, APPL2, EP300, PRDM16, ZBTB7A, NR3C1, NLK, ING2, TSKU, LATS1	2258	179	13645	0.0964656
GOTERM_BP_FAT	GO:0007179~transforming growth factor beta receptor signaling pathway	36	SPRY1, LTBP3, SPRED1, ACVR1, CLDN5, FBN2, DUSP22, APPL1, WFIKKN2, SLC2A10, LTBP4, ZFYVE9, HTRA1, JUN, ONECUT2, TWSG1, SMAD5, ZNF451, ITGB5, LPXN, LEMD3, CREBBP, SMAD3, TGFB2, PPM1A, TGFBR1, BCL9L, SMAD1, STAT3, APPL2, EP300, PRDM16, ZBTB7A, NLK, ING2, TSKU	2258	139	13645	0.270398
GOTERM_BP_FAT	GO:0090287~regulation of cellular response to growth factor stimulus	51	SPRY1, SPRED1, FBN2, PRKD2, ZDHHC17, JCAD, NUMA1, HTRA1, SPART, CHRDL1, ELAPOR2, LEMD3, SEMA6A, CRIM1, SMAD3, ZEB1, PPM1A, DSTYK, BCL9L, MSX1, ZBTB7A, PRDM16, LRP2, BMPR2, TSKU, MMRN2, FKBP8, WFIKKN2, SHISA2, SLC2A10, DAB2IP, HES1, WNT5A, ONECUT2, TWSG1, PIK3CB, ZNF451, GPC1, WNT4, ZNF703, CREBBP, FGF1, GATA3, PALS1, SULF2, SOST, TMEM108, SCUBE3, EP300, ING2, LATS1	2258	223	13645	0.418905
GOTERM_BP_FAT	GO:0007178~transmembrane receptor protein serine/threonine kinase signaling pathway	63	SPRY1, LTBP3, SPRED1, CLDN5, FBN2, DUSP22, APPL1, NUMA1, LTBP4, ZFYVE9, HTRA1, SPART, SMAD5, VIM, CHRDL1, ITGB5, ELAPOR2, LPXN, LEMD3, TF, CRIM1, PDCD4, SMAD3, ZEB1, TGFB2, PPM1A, LEF1, BCL9L, MSX1, SMAD1, STAT3, APPL2, ZBTB7A, PRDM16, LRP2, NLK, BMPR2, TSKU, ACVR1, FKBP8, WFIKKN2, SLC2A10, HES1, WNT5A, JUN, NCEH1, ONECUT2, TWSG1, ZNF451, ACVR1C, JADE2, RBM14, ZNF8, ZNF703, CREBBP, EGR1, PALS1, S…	2258	288	13645	0.459728
Annotation Cluster 22	Enrichment Score: 3.1591248276695567
Category	Term	Count	Genes	List Total	Pop Hits	Pop Total	FDR
INTERPRO	IPR011009:Protein kinase-like domain	120	CAMKK2, PRKD2, RPS6KA3, BLK, ALPK1, MAP3K13, INSRR, PRKCZ, TESK2, CILK1, BRSK1, ITK, MAPKAPK3, ROS1, JAK1, TYRO3, MAP3K5, AURKC, HIPK2, PSKH1, DSTYK, FYN, MAP3K19, MTOR, EPHB6, PRKCE, PRKACA, PRKD1, CLK1, BMPR2, PIK3CA, NPR2, ACVR1, LRRK2, MAP3K20, NPR1, NEK5, ALPK3, PHKG1, MAPK9, MAP4K3, ACVR1C, CDK19, PRPF4B, MINK1, ULK4, CDK2, LCK, RPS6KB2, INSR, CLK4, AKT3, MAP2K1, SRMS, GRK3, MAP3K9, PAK6, M…	2572	512	15928	0.0056068
UP_KW_MOLECULAR_FUNCTION	KW-0418~Kinase	100	PRKD2, RPS6KA3, BLK, IP6K1, ALPK1, MAP3K13, PLXNB1, INSRR, PRKCZ, PIP4K2B, ADK, ITK, PIP5K1C, MAPKAPK3, ROS1, NME6, JAK1, TYRO3, MAP3K5, AK4, AURKC, PSKH1, DSTYK, FYN, PDK4, MTOR, PRKCE, PRKACA, PRKD1, CLK1, PIK3CA, ACVR1, LRRK2, DGKA, DGKD, TPK1, ALPK3, PHKG1, MAPK9, MAP4K3, ACVR1C, PIP4K2C, PRPF4B, CDK2, LCK, RPS6KB2, INSR, CLK4, AKT3, MAP2K1, SRMS, GRK3, MAP3K9, MAP4K1, DGKQ, PIK3R4, MAST4, PR…	838	424	5095	0.00297237
INTERPRO	IPR000719:Protein kinase, catalytic domain	108	CAMKK2, PRKD2, RPS6KA3, BLK, MAP3K13, INSRR, PRKCZ, TESK2, CILK1, BRSK1, ITK, MAPKAPK3, ROS1, JAK1, TYRO3, MAP3K5, AURKC, HIPK2, PSKH1, DSTYK, FYN, MAP3K19, EPHB6, PRKCE, PRKACA, PRKD1, CLK1, BMPR2, NPR2, ACVR1, LRRK2, MAP3K20, NPR1, NEK5, PHKG1, MAPK9, MAP4K3, ACVR1C, CDK19, PRPF4B, MINK1, ULK4, CDK2, LCK, RPS6KB2, INSR, CLK4, AKT3, MAP2K1, SRMS, GRK3, MAP3K9, PAK6, MAP4K1, PIK3R4, MAST4, PRKD3,…	2572	472	15928	0.0251817
UP_SEQ_FEATURE	DOMAIN:Protein kinase	108	CAMKK2, PRKD2, RPS6KA3, BLK, MAP3K13, INSRR, PRKCZ, TESK2, CILK1, BRSK1, ITK, MAPKAPK3, ROS1, JAK1, TYRO3, MAP3K5, AURKC, HIPK2, PSKH1, DSTYK, FYN, MAP3K19, EPHB6, PRKCE, PRKACA, PRKD1, CLK1, BMPR2, NPR2, ACVR1, LRRK2, MAP3K20, NPR1, NEK5, PHKG1, MAPK9, MAP4K3, ACVR1C, CDK19, PRPF4B, MINK1, ULK4, CDK2, LCK, RPS6KB2, INSR, CLK4, AKT3, MAP2K1, SRMS, GRK3, MAP3K9, PAK6, MAP4K1, PIK3R4, MAST4, PRKD3,…	2631	472	16009	0.020643
GOTERM_MF_FAT	GO:0016773~phosphotransferase activity, alcohol group as acceptor	140	CAMKK2, PRKD2, RPS6KA3, BLK, ALPK1, MAP3K13, INSRR, PRKCZ, TESK2, CILK1, BRSK1, PIP4K2B, ADK, ITK, PIP5K1C, MAPKAPK3, ROS1, JAK1, PIKFYVE, TYRO3, MAP3K5, AURKC, HIPK2, PSKH1, DSTYK, FYN, MAP3K19, PDK4, MTOR, EPHB6, PRKCE, PRKACA, PRKD1, CLK1, BMPR2, PIK3CA, NPR2, ACVR1, LRRK2, MAP3K20, DGKA, DGKD, NPR1, NEK5, ALPK3, PHKG1, SPHK1, MAPK9, MAP4K3, ACVR1C, PIP4K2C, CDK19, PRPF4B, MINK1, ULK4, CDK2, L…	2155	634	12906	0.0157938
GOTERM_MF_FAT	GO:0004672~protein kinase activity	119	CAMKK2, PRKD2, RPS6KA3, BLK, ALPK1, MAP3K13, INSRR, PRKCZ, TESK2, CILK1, BRSK1, ITK, MAPKAPK3, ROS1, JAK1, PIKFYVE, TYRO3, MAP3K5, AURKC, HIPK2, PSKH1, DSTYK, FYN, MAP3K19, PDK4, MTOR, EPHB6, PRKCE, PRKACA, PRKD1, CLK1, BMPR2, NPR2, ACVR1, LRRK2, MAP3K20, NPR1, NEK5, ALPK3, PHKG1, MAPK9, MAP4K3, ACVR1C, CDK19, PRPF4B, MINK1, ULK4, CDK2, LCK, RPS6KB2, INSR, CLK4, AKT3, MAP2K1, SRMS, GRK3, MAP3K9, …	2155	533	12906	0.0300338
GOTERM_MF_FAT	GO:0016301~kinase activity	148	CAMKK2, PRKD2, RPS6KA3, BLK, IP6K1, ALPK1, MAP3K13, PLXNB1, INSRR, PRKCZ, TESK2, CILK1, BRSK1, PIP4K2B, ADK, ITK, PIP5K1C, MAPKAPK3, NME9, ROS1, NME6, JAK1, PIKFYVE, TYRO3, MAP3K5, AK4, AURKC, HIPK2, PSKH1, DSTYK, FYN, MAP3K19, PDK4, MTOR, EPHB6, PRKCE, PRKACA, PRKD1, CLK1, BMPR2, PIK3CA, NPR2, ACVR1, LRRK2, MAP3K20, DGKA, DGKD, TPK1, NPR1, NEK5, ALPK3, PHKG1, SPHK1, MAPK9, MAP4K3, ACVR1C, PIP4K2…	2155	696	12906	0.0534739
GOTERM_MF_FAT	GO:0004712~protein serine/threonine/tyrosine kinase activity	59	RPS6KA3, PRKD2, MAP3K9, PAK6, BLK, MAP4K1, PIK3R4, MAST4, MAP3K13, PRKD3, INSRR, PRKCZ, AXL, ITK, MAPKAPK3, ROS1, JAK1, MAP2K4, PRKCQ, TYRO3, MAP3K5, MAP3K12, PLK2, YES1, AURKC, NTRK1, TEK, FYN, MTOR, PRKCE, PRKACA, HCK, PRKD1, OXSR1, NLK, ERBB2, LRRK2, ZAP70, DDR1, ATM, PRKACB, ERBB3, LRRK1, KIT, MAPK9, MAP4K3, PRPF4B, MERTK, LCK, RPS6KB2, INSR, MAST1, AKT3, MAP2K1, MAP3K8, SRMS, TNK2, AKT1, CAM…	2155	240	12906	0.0785666
INTERPRO	IPR017441:Protein kinase, ATP binding site	82	CAMKK2, RPS6KA3, PRKD2, MAP3K9, PAK6, BLK, MAP4K1, PRKD3, INSRR, TESK2, PRKCZ, CILK1, AXL, CDKL5, BRSK1, ITK, NEK1, MAPKAPK3, ROS1, JAK1, MAP2K4, PRKCQ, TYRO3, MAP3K5, PLK2, YES1, AURKC, CAMK1D, HIPK2, NTRK1, TEK, TAOK3, PSKH1, DSTYK, FYN, MAP3K19, CDKL4, PRKCE, PRKACA, HCK, STK17B, PRKD1, OXSR1, CLK1, NLK, CLK2, BMPR2, ERBB2, ACVR1, LRRK2, ZAP70, TNK1, EIF2AK3, PRKACB, NEK5, PHKG1, KIT, MAP4K3, …	2572	368	15928	0.249427
INTERPRO	IPR008271:Serine/threonine-protein kinase, active site	69	CAMKK2, RPS6KA3, PRKD2, MAP3K9, PIK3R4, MAST4, MAP3K13, PRKD3, PRKCZ, CILK1, CDKL5, BRSK1, NEK1, MAPKAPK3, MAP2K4, PRKCQ, MAP3K5, MAP3K12, PLK2, AURKC, CAMK1D, HIPK2, TAOK3, PSKH1, DSTYK, MAP3K19, CDKL4, PRKCE, PRKACA, STK17B, PRKD1, CLK1, NLK, CLK2, BMP2K, ACVR1, LRRK2, MAP3K20, EIF2AK3, PRKACB, NEK5, PHKG1, NEK9, MAPK9, STK33, ACVR1C, CDK19, PRPF4B, MINK1, CDK2, KSR1, LATS2, RPS6KB2, RIPK1, TGF…	2572	301	15928	0.269819
GOTERM_MF_DIRECT	GO:0004712~protein serine/threonine/tyrosine kinase activity	57	RPS6KA3, PRKD2, MAP3K9, PAK6, BLK, MAP4K1, PIK3R4, MAST4, MAP3K13, PRKD3, INSRR, PRKCZ, AXL, ITK, MAPKAPK3, ROS1, JAK1, PRKCQ, TYRO3, MAP3K5, MAP3K12, PLK2, YES1, AURKC, NTRK1, TEK, FYN, MTOR, PRKCE, PRKACA, HCK, PRKD1, OXSR1, NLK, ERBB2, LRRK2, ZAP70, DDR1, ATM, PRKACB, ERBB3, LRRK1, KIT, MAPK9, MAP4K3, PRPF4B, MERTK, LCK, RPS6KB2, INSR, MAST1, AKT3, MAP3K8, SRMS, TNK2, AKT1, CAMK2D	2170	233	13012	0.273746
UP_KW_MOLECULAR_FUNCTION	KW-0723~Serine/threonine-protein kinase	39	PRKD2, RPS6KA3, MAP3K9, MAP4K1, ALPK1, MAST4, MAP3K13, PIK3R4, PRKD3, ALPK3, PHKG1, MAP4K3, MAPKAPK3, PRPF4B, MAP2K4, MAP3K5, CDK2, PLK2, MAP3K12, LATS2, AURKC, CAMK1D, TGFBR1, MAST1, CLK4, PSKH1, DSTYK, MAP2K1, CDKL4, MAP3K8, STK17B, PRKD1, CSNK1E, CLK1, CLK2, CAMK1, GRK3, CAMK2D, LATS1	838	161	5095	0.122494
GOTERM_MF_FAT	GO:0004674~protein serine/threonine kinase activity	79	RPS6KA3, PRKD2, MAP3K9, PAK6, MAP4K1, ALPK1, BCR, PIK3R4, MAST4, MAP3K13, PRKD3, TESK2, PRKCZ, CILK1, BRSK1, NEK1, MAPKAPK3, MAP2K4, PIKFYVE, PRKCQ, MAP3K5, MAP3K12, PLK2, AURKC, CAMK1D, HIPK2, TAOK3, PSKH1, DSTYK, CPNE3, MTOR, CDKL4, PRKCE, PRKACA, STK17B, PRKD1, OXSR1, CLK1, NLK, CLK2, BMP2K, BMPR2, VRK3, ACVR1, LRRK2, MAP3K20, ATM, EIF2AK3, PRKACB, LRRK1, ALPK3, PHKG1, MAPK9, MAP4K3, STK33, AC…	2155	368	12906	0.415659
Annotation Cluster 23	Enrichment Score: 3.0985836098236055
Category	Term	Count	Genes	List Total	Pop Hits	Pop Total	FDR
GOTERM_BP_FAT	GO:0016570~histone modification	89	MSL1, PRKD2, SGF29, KDM6A, RCOR1, JADE1, DR1, RNF168, RLF, PPP4R3B, EPC1, LDB1, SUV39H2, GLYR1, WAC, KAT6B, KDM6B, KDM3B, GFI1, PCGF1, EPOP, MAP3K12, UBR2, CTCF, JADE3, JMJD1C, LEF1, GATAD2B, PRDM5, UFL1, UBE2A, SUPT6H, ARID4A, PRKD1, IRF4, BCOR, KANSL1, TET1, HCFC1, KMT5B, RCOR2, PCGF2, LRRK2, ATM, BAZ1B, BMI1, KMT2A, ING3, SETD1A, MIER1, NIPBL, NSD3, CRTC2, KAT6A, ZNF451, MTA1, NR1H4, TAF7, ZZZ…	2258	360	13645	0.0120363
GOTERM_BP_FAT	GO:0016569~covalent chromatin modification	89	MSL1, PRKD2, SGF29, KDM6A, RCOR1, JADE1, DR1, RNF168, RLF, PPP4R3B, EPC1, LDB1, SUV39H2, GLYR1, WAC, KAT6B, KDM6B, KDM3B, GFI1, PCGF1, EPOP, MAP3K12, UBR2, CTCF, JADE3, JMJD1C, LEF1, GATAD2B, PRDM5, UFL1, UBE2A, SUPT6H, ARID4A, PRKD1, IRF4, BCOR, KANSL1, TET1, HCFC1, KMT5B, RCOR2, PCGF2, LRRK2, ATM, BAZ1B, BMI1, KMT2A, ING3, SETD1A, MIER1, NIPBL, NSD3, CRTC2, KAT6A, ZNF451, MTA1, NR1H4, TAF7, ZZZ…	2258	371	13645	0.0292964
GOTERM_BP_FAT	GO:0006325~chromatin organization	127	MSL1, PRKD2, KDM6A, SGF29, RCOR1, JADE1, DR1, HPF1, RNF168, PPP4R3B, EPC1, SUV39H2, DEK, GLYR1, WAC, KDM3B, GFI1, PCGF1, HMGN2, EPOP, TTF1, UBR2, DAXX, JADE3, LEF1, ZNF827, GATAD2B, PRDM5, NAP1L3, UFL1, SUPT6H, PRKD1, KDM7A, ZBTB7A, IRF4, CHD2, KANSL1, HCFC1, RCOR2, PCGF2, LRRK2, BMI1, ASF1A, KMT2A, ING3, SETD1A, MIER1, H4C14, ANP32E, NSD3, RELA, KAT6A, ZNF451, MTA1, ZZZ3, PER1, TWIST1, PADI2, ME…	2258	585	13645	0.0737815
GOTERM_BP_FAT	GO:0051276~chromosome organization	171	MAP10, MSL1, PRKD2, KDM6A, SGF29, RCOR1, SMC3, JADE1, DR1, SGO2, HPF1, RNF168, PPP4R3B, EPC1, SLF1, SUV39H2, HORMAD2, CHMP4C, DEK, ZRANB3, GLYR1, WAC, PDS5B, KDM3B, GFI1, CDK5RAP2, PCGF1, HMGN2, EPOP, EML3, TTF1, UBR2, DAXX, DCLRE1C, JADE3, LEF1, ZNF827, GATAD2B, PRDM5, NAP1L3, UFL1, SUPT6H, SLF2, AXIN2, PRKD1, KDM7A, ZBTB7A, IRF4, CHD2, PDS5A, HECW2, KANSL1, HCFC1, RCOR2, PCGF2, LRRK2, BMI1, ASF…	2258	911	13645	0.795584
Annotation Cluster 24	Enrichment Score: 3.0841258542493364
Category	Term	Count	Genes	List Total	Pop Hits	Pop Total	FDR
GOTERM_CC_FAT	GO:0045202~synapse	177	CACNA1B, NR1D1, CACNA1E, OLFM3, DBNL, P2RX7, GNB5, SEPTIN1, SNAP23, NPTX2, CTNND2, INA, BRSK1, OLFM2, PCDH17, GABRR1, CSPG5, ITSN2, APP, PMCH, LAMP1, RHEB, DRD3, SYN1, TIAM2, MPP2, CALY, NLGN2, F2R, CLCN5, SLC4A8, FYN, TULP1, PRKACA, KCNC2, ADGRB1, ARL8B, SLC6A4, ADGRL1, EGLN1, SLC29A4, TRPV1, SYT5, GABRQ, PLEKHA5, BMPR2, SLC12A5, GRIA3, LRRK2, GABBR1, GABRB1, ADARB1, SYNJ2, PRSS12, SRGN, SLC8A2,…	1909	862	11935	0.0230219
GOTERM_CC_FAT	GO:0044456~synapse part	129	NR1D1, DBNL, P2RX7, GNB5, SEPTIN1, SNAP23, CTNND2, INA, BRSK1, PCDH17, GABRR1, CSPG5, ITSN2, APP, LAMP1, RHEB, SYN1, MPP2, CALY, NLGN2, CLCN5, SLC4A8, FYN, TULP1, PRKACA, KCNC2, ADGRB1, SLC6A4, ADGRL1, EGLN1, SLC29A4, TRPV1, SYT5, GABRQ, PLEKHA5, BMPR2, GRIA3, LRRK2, GABBR1, GABRB1, SYNJ2, PRSS12, SRGN, SLC8A2, WNT5A, SYT9, ALS2, STON2, SPHK1, UNC13A, TMEM240, SHANK2, STON1, PRRT1, DOC2B, ITSN1, …	1909	604	11935	0.0300847
GOTERM_CC_FAT	GO:0098794~postsynapse	78	PLCB1, PKP4, NR1D1, DBNL, P2RX7, DGKQ, BCR, ADORA1, CTNND2, GABRA4, GSG1L, INA, RNF19A, HTR3A, PCDH17, CYP46A1, GABRR1, CSPG5, CNTN1, NRP2, APP, RHEB, WASF3, CACNA1C, SYN1, MPP2, LIN7A, CALY, NLGN2, FYN, ADORA2A, KCND3, OPHN1, PRKACA, PDE4B, ADGRB1, KCNC2, GABRR3, EGLN1, ADGRL1, PLCB4, TRPV1, GABRQ, KCTD12, BMPR2, PLEKHA5, ARC, GRIA3, LRRK2, GABRB1, GABRA1, GABBR1, TSC2, SRGN, SLC8A2, WNT5A, ALS2…	1909	372	11935	0.281582
Annotation Cluster 25	Enrichment Score: 2.9674528041367543
Category	Term	Count	Genes	List Total	Pop Hits	Pop Total	FDR
GOTERM_BP_FAT	GO:0048585~negative regulation of response to stimulus	245	ESR1, FBN2, SH2D1A, SOX10, CTNNA1, Znf_C2H2_sf|Znf_C2H2_type|, JADE1, CCDC3, CNOT2, SEMA4G, RNF169, TYRO3, PDCD4, DRD3, NCOA7, SEMA4A, HMOX1, BCL9L, UFL1, MTOR, PRKACA, AXIN2, MAGEF1, YAP1, PELI3, TSKU, LRRK2, PCGF2, MMP9, NOTUM, PTPRT, TNIP1, WNT5A, GBP1, SOCS2, RNF115, SUSD4, PIP4K2C, HEY2, SHANK2, TMEM161A, SLC30A10, ARHGAP25, F2, DKK2, ZNRF3, CD96, FHL2, SMCHD1, PDE11A, SPRED1, PPM1B, ARRDC3,…	2258	1213	13645	0.0426818
GOTERM_BP_FAT	GO:0009968~negative regulation of signal transduction	189	SPRY1, ESR1, NR1D1, SH2D1A, FBN2, GPR161, P2RX7, SOX10, CTNNA1, ZNF385A, JADE1, CCDC3, PRKCZ, WWOX, PIP4K2B, NR0B1, CNOT2, RASA1, LEMD3, SEMA6A, TYRO3, DRD3, NDRG2, UBR2, HMOX1, BCL9L, UFL1, MTOR, PRKACA, AXIN2, GPR37L1, ZBTB7A, SLC24A4, IRF4, MNT, CYP26B1, SOCS5, YAP1, PELI3, TSKU, WWC1, ACVR1, PCGF2, LRRK2, MMP9, NOTUM, BMI1, PTPRT, WFIKKN2, DGKD, TNIP1, WNT5A, GBP1, MCC, RASAL1, PVRIG, SOCS2, …	2258	927	13645	0.094946
GOTERM_BP_FAT	GO:0023057~negative regulation of signaling	198	ESR1, FBN2, SH2D1A, SOX10, CTNNA1, JADE1, CCDC3, CNOT2, TYRO3, DRD3, HMOX1, BCL9L, UFL1, MTOR, PRKACA, AXIN2, YAP1, PELI3, TSKU, LRRK2, PCGF2, MMP9, NOTUM, PTPRT, TNIP1, WNT5A, GBP1, SOCS2, RNF115, PIP4K2C, HEY2, SHANK2, TMEM161A, ARHGAP25, DKK2, ZNRF3, FHL2, PDE11A, SPRED1, TRAT1, PPM1B, ARRDC3, ELF1, ADORA1, SH3RF1, SPART, APC, APOA1, SOCS1, SLAMF1, TNS2, MKRN2, PRKCQ, SLC24A2, NFE2L2, CTNND1, …	2258	983	13645	0.120448
GOTERM_BP_FAT	GO:0010648~negative regulation of cell communication	196	ESR1, FBN2, SH2D1A, SOX10, CTNNA1, JADE1, CCDC3, CNOT2, TYRO3, DRD3, HMOX1, BCL9L, UFL1, MTOR, PRKACA, AXIN2, YAP1, PELI3, TSKU, LRRK2, PCGF2, MMP9, NOTUM, PTPRT, TNIP1, WNT5A, GBP1, SOCS2, RNF115, PIP4K2C, HEY2, SHANK2, TMEM161A, ARHGAP25, DKK2, ZNRF3, FHL2, PDE11A, SPRED1, PPM1B, ARRDC3, ELF1, ADORA1, SH3RF1, SPART, APC, APOA1, SOCS1, SLAMF1, TNS2, MKRN2, PRKCQ, SLC24A2, NFE2L2, CTNND1, UBASH3A…	2258	980	13645	0.143078
Annotation Cluster 26	Enrichment Score: 2.915085721693635
Category	Term	Count	Genes	List Total	Pop Hits	Pop Total	FDR
GOTERM_CC_FAT	GO:0000123~histone acetyltransferase complex	25	HCFC1, MSL1, SGF29, TADA1, JADE1, TAF9B, ING3, EPC1, KANSL1L, KAT6A, KAT6B, TAF7, MEAF6, JADE2, BRD1, CREBBP, TAF4, TAF5, OGT, JADE3, EP300, Hfi1/Tada1, KAT5, KANSL1, EPC2	1909	76	11935	0.0418597
GOTERM_BP_FAT	GO:0018393~internal peptidyl-lysine acetylation	37	HCFC1, MSL1, PCGF2, SGF29, BMI1, JADE1, KMT2A, DR1, ING3, EPC1, LDB1, GLYR1, CRTC2, KAT6A, KAT6B, ZNF451, TAF7, ZZZ3, PER1, TWIST1, MEAF6, JADE2, BRD1, CREBBP, TAF4, GATA3, TAF5, OGT, JADE3, LEF1, NAA50, EP300, IRF4, ATAT1, KANSL1, EPC2, FOXP3	2258	127	13645	0.0600135
GOTERM_BP_FAT	GO:0006475~internal protein amino acid acetylation	37	HCFC1, MSL1, PCGF2, SGF29, BMI1, JADE1, KMT2A, DR1, ING3, EPC1, LDB1, GLYR1, CRTC2, KAT6A, KAT6B, ZNF451, TAF7, ZZZ3, PER1, TWIST1, MEAF6, JADE2, BRD1, CREBBP, TAF4, GATA3, TAF5, OGT, JADE3, LEF1, NAA50, EP300, IRF4, ATAT1, KANSL1, EPC2, FOXP3	2258	127	13645	0.0600135
GOTERM_BP_FAT	GO:0016573~histone acetylation	36	HCFC1, MSL1, PCGF2, SGF29, BMI1, JADE1, KMT2A, DR1, ING3, EPC1, LDB1, GLYR1, CRTC2, KAT6A, KAT6B, ZNF451, TAF7, ZZZ3, PER1, TWIST1, MEAF6, JADE2, BRD1, CREBBP, TAF4, GATA3, TAF5, OGT, JADE3, LEF1, NAA50, EP300, IRF4, KANSL1, EPC2, FOXP3	2258	125	13645	0.0784392
GOTERM_BP_FAT	GO:0043966~histone H3 acetylation	21	BRD1, TAF4, GATA3, SGF29, TAF5, JADE1, JADE3, DR1, LEF1, LDB1, CRTC2, KAT6A, KAT6B, EP300, ZNF451, IRF4, TAF7, ZZZ3, PER1, MEAF6, JADE2	2258	60	13645	0.094909
GOTERM_BP_FAT	GO:0018394~peptidyl-lysine acetylation	40	HCFC1, MSL1, PCGF2, SGF29, BMI1, JADE1, KMT2A, DR1, ING3, DIP2B, EPC1, LDB1, GLYR1, CRTC2, KAT6A, KAT6B, ZNF451, TAF7, ZZZ3, PER1, TWIST1, MEAF6, JADE2, BRD1, CREBBP, TAF4, GATA3, TAF5, EID1, OGT, CTCF, JADE3, LEF1, NAA50, EP300, IRF4, ATAT1, KANSL1, EPC2, FOXP3	2258	146	13645	0.10057
GOTERM_BP_FAT	GO:0043543~protein acylation	52	MSL1, NUPR1, SGF29, JADE1, ZDHHC17, DR1, EPC1, LDB1, GLYR1, KAT6B, ZDHHC15, CTCF, JADE3, PPM1A, ZDHHC14, LEF1, NMT2, PORCN, IRF4, ATAT1, KANSL1, HCFC1, ZDHHC22, PCGF2, BMI1, KMT2A, ING3, DIP2B, SPHK1, CRTC2, KAT6A, ZNF451, TAF7, ZZZ3, PER1, TWIST1, MEAF6, JADE2, BRD1, TAF4, CREBBP, GATA3, EID1, TAF5, OGT, ARNTL, ZDHHC13, NAA50, EP300, CAMK1, EPC2, FOXP3	2258	204	13645	0.100648
GOTERM_CC_FAT	GO:0031248~protein acetyltransferase complex	26	HCFC1, MSL1, SGF29, TADA1, JADE1, TAF9B, ING3, EPC1, KANSL1L, KAT6A, KAT6B, TAF7, MEAF6, JADE2, BRD1, CREBBP, TAF4, TAF5, OGT, JADE3, NAA50, EP300, Hfi1/Tada1, KAT5, KANSL1, EPC2	1909	85	11935	0.0745974
GOTERM_CC_FAT	GO:1902493~acetyltransferase complex	26	HCFC1, MSL1, SGF29, TADA1, JADE1, TAF9B, ING3, EPC1, KANSL1L, KAT6A, KAT6B, TAF7, MEAF6, JADE2, BRD1, CREBBP, TAF4, TAF5, OGT, JADE3, NAA50, EP300, Hfi1/Tada1, KAT5, KANSL1, EPC2	1909	85	11935	0.0745974
GOTERM_BP_FAT	GO:0006473~protein acetylation	44	HCFC1, MSL1, PCGF2, NUPR1, SGF29, BMI1, JADE1, KMT2A, DR1, ING3, DIP2B, EPC1, LDB1, SPHK1, GLYR1, CRTC2, KAT6A, KAT6B, ZNF451, TAF7, ZZZ3, PER1, TWIST1, MEAF6, JADE2, BRD1, CREBBP, TAF4, GATA3, TAF5, EID1, OGT, ARNTL, CTCF, JADE3, LEF1, NAA50, EP300, IRF4, ATAT1, CAMK1, KANSL1, EPC2, FOXP3	2258	170	13645	0.143078
GOTERM_BP_FAT	GO:0018205~peptidyl-lysine modification	63	MSL1, SGF29, JADE1, DR1, RLF, VIPAS39, EPC1, LDB1, SUV39H2, GLYR1, KAT6B, HMG20A, CAPN3, CTCF, JADE3, CSKMT, PIAS1, LEF1, PRDM5, SUPT6H, ARID4A, IRF4, ATAT1, BCOR, KANSL1, HCFC1, KMT5B, PCGF2, BMI1, PIAS3, KMT2A, ING3, SETD1A, DIP2B, NSD3, SENP6, RELA, CRTC2, KAT6A, ZNF451, TAF7, ZZZ3, PER1, PHF19, TWIST1, MEAF6, JADE2, BRD1, TAF4, CREBBP, EZH1, GATA3, EID1, TAF5, ZNF304, OGT, SENP7, HDAC10, NAA5…	2258	282	13645	0.350095
Annotation Cluster 27	Enrichment Score: 2.8841424394727566
Category	Term	Count	Genes	List Total	Pop Hits	Pop Total	FDR
GOTERM_CC_FAT	GO:0098552~side of membrane	96	PKP4, CXCL9, FLAI-K, AMOT, P2RX7, BLK, GNB5, PDCD1LG2, CD14, SLC22A11, PRLR, LY6G5C, GFRA1, Ig_C1-set|Ig-like_dom|Ig-like_dom_sf|Ig-like_fold|, CHMP4C, ITGA2B, IL2RA, SELP, LAG3, SLAMF1, LAMP1, TF, CD3E, SEMA7A, CD3D, GFRA4, CD6, ITGA2, CD5, YES1, SCARA5, SLC4A1, SLAMF7, Ig_C1-set|Ig-like_dom|Ig-like_dom_sf|Ig-like_fold|Ig/MHC_CS|MHC_I_a_a1/a2|MHC_I_a_C|MHC_I/II-like_Ag-recog|MHC_I-like_Ag-recog|…	1909	415	11935	0.0152726
GOTERM_CC_DIRECT	GO:0009897~external side of plasma membrane	63	CXCL9, AMOT, P2RX7, PDCD1LG2, CD14, SLC22A11, PRLR, LY6G5C, GFRA1, Ig_C1-set|Ig-like_dom|Ig-like_dom_sf|Ig-like_fold|, ITGA2B, IL2RA, SELP, LAG3, SLAMF1, LAMP1, CD3E, SEMA7A, CD3D, GFRA4, CD6, ITGA2, CD5, SCARA5, SLAMF7, Ig_C1-set|Ig-like_dom|Ig-like_dom_sf|Ig-like_fold|Ig/MHC_CS|MHC_I_a_a1/a2|MHC_I_a_C|MHC_I/II-like_Ag-recog|MHC_I-like_Ag-recog|MHC_I-like_Ag-recog_sf|, ABCG1, IL2RG, ITGAE, LOC10…	2383	256	14780	0.0544004
GOTERM_CC_FAT	GO:0009897~external side of plasma membrane	65	CXCL9, AMOT, P2RX7, PDCD1LG2, CD14, SLC22A11, PRLR, LY6G5C, GFRA1, Ig_C1-set|Ig-like_dom|Ig-like_dom_sf|Ig-like_fold|, ITGA2B, IL2RA, SELP, LAG3, SLAMF1, LAMP1, TF, CD3E, SEMA7A, CD3D, GFRA4, CD6, ITGA2, CD5, SCARA5, SLAMF7, Ig_C1-set|Ig-like_dom|Ig-like_dom_sf|Ig-like_fold|Ig/MHC_CS|MHC_I_a_a1/a2|MHC_I_a_C|MHC_I/II-like_Ag-recog|MHC_I-like_Ag-recog|MHC_I-like_Ag-recog_sf|, ABCG1, IL2RG, ITGAE, L…	1909	274	11935	0.0545672
GOTERM_CC_FAT	GO:0009986~cell surface	115	CXCL9, P2RX7, PDCD1LG2, CD14, LY6G5C, LPAR1, ITGA2B, ROS1, APP, LAMP1, CD3E, TYRO3, CD3D, GFRA4, CD6, ITGA2, CD5, DCBLD2, NLGN2, IL2RG, F2R, ITGAE, EPHB6, LOC101080762, ANPEP, IL6R, ENOX2, BMPR2, ITGB7, KLRD1, ADGRF5, IL23R, CD34, PTPRT, LEPR, WNT5A, CXCR6, IL6ST, RALA, CXCR3, ENSFCAG00000040707, TSPAN15, GPC1, MELTF, ANTXR2, SCUBE2, FOLR1, ZSCAN21, F2, LOC105260178, CD8A, TSPAN33, ADGRV1, MYH9, …	1909	623	11935	0.846888
Annotation Cluster 28	Enrichment Score: 2.6270409318276426
Category	Term	Count	Genes	List Total	Pop Hits	Pop Total	FDR
GOTERM_BP_FAT	GO:0007064~mitotic sister chromatid cohesion	12	NAA50, NIPBL, SLF1, SMC1A, RAD21, SLF2, SMC3, PDS5B, CDCA5, PDS5A, POGZ, RB1	2258	26	13645	0.122878
GOTERM_BP_FAT	GO:0007062~sister chromatid cohesion	18	SMC1A, WAPL, RAD21, SMC3, CDCA5, SGO2, STAG2, NAA50, SLF1, NIPBL, HORMAD2, SLF2, AXIN2, STAG1, PDS5B, PDS5A, POGZ, RB1	2258	50	13645	0.135003
GOTERM_BP_DIRECT	GO:0007064~mitotic sister chromatid cohesion	8	NAA50, SMC1A, RAD21, SMC3, PDS5B, CDCA5, PDS5A, POGZ	2277	14	13740	1
Annotation Cluster 29	Enrichment Score: 2.6030543906102466
Category	Term	Count	Genes	List Total	Pop Hits	Pop Total	FDR
INTERPRO	IPR003309:Transcription regulator SCAN	20	ZNF449, LOC101099651, ZSCAN22, ZNF445, ZSCAN30, ZSCAN21, ZSCAN9, ZNF394, ZNF202, ZFP69B, PEG3, ZKSCAN5, ZKSCAN8, ZSCAN2, ZNF397, ZSCAN18, LOC101091367, ZNF18, ZSCAN20, ZSCAN29	2572	57	15928	0.159372
UP_SEQ_FEATURE	DOMAIN:SCAN box	20	ZNF449, LOC101099651, ZSCAN22, ZNF445, ZSCAN30, ZSCAN21, ZSCAN9, ZNF394, ZNF202, ZFP69B, PEG3, ZKSCAN5, ZKSCAN8, ZSCAN2, ZNF397, ZSCAN18, LOC101091367, ZNF18, ZSCAN20, ZSCAN29	2631	57	16009	0.0992707
SMART	SM00431:SCAN	19	ZNF449, LOC101099651, ZSCAN22, ZNF445, ZSCAN30, ZSCAN21, ZSCAN9, ZNF394, ZNF202, PEG3, ZKSCAN5, ZKSCAN8, ZSCAN2, ZNF397, ZSCAN18, LOC101091367, ZNF18, ZSCAN20, ZSCAN29	1659	55	8706	0.551975
Annotation Cluster 30	Enrichment Score: 2.555794141044263
Category	Term	Count	Genes	List Total	Pop Hits	Pop Total	FDR
INTERPRO	IPR013164:Cadherin, N-terminal	16	PCDH7, PCDHB6, LOC101095465, PCDHB7, Cadherin_C|Cadherin_CS|Cadherin-like_dom|Cadherin-like_sf|Cadherin_N|, PCDHGA6, PCDHGB1, PCDHGA4, PCDHB5, PCDHB14, PCDH18, PCDH17, PCDH11X, PCDHB3, PCDHB15, LOC109502269	2572	27	15928	0.00210697
INTERPRO	IPR020894:Cadherin conserved site	21	PCDH7, PCDHB6, LOC101095465, PCDHB7, Cadherin_C|Cadherin_CS|Cadherin-like_dom|Cadherin-like_sf|Cadherin_N|, PCDHGA6, DSG2, PCDHGB1, PCDHGA4, PCDHB5, PCDHB14, PCDH18, FAT3, PCDH17, PCDH11X, PCDHB3, CDH22, PCDHB15, CELSR1, DSC1, LOC109502269	2572	67	15928	0.434275
INTERPRO	IPR002126:Cadherin	21	PCDH7, PCDHB6, LOC101095465, PCDHB7, Cadherin_C|Cadherin_CS|Cadherin-like_dom|Cadherin-like_sf|Cadherin_N|, PCDHGA6, DSG2, PCDHGB1, PCDHGA4, PCDHB5, PCDHB14, PCDH18, FAT3, PCDH17, PCDH11X, PCDHB3, CDH22, PCDHB15, CELSR1, DSC1, LOC109502269	2572	72	15928	0.767339
UP_SEQ_FEATURE	DOMAIN:Cadherin	21	PCDH7, PCDHB6, LOC101095465, PCDHB7, Cadherin_C|Cadherin_CS|Cadherin-like_dom|Cadherin-like_sf|Cadherin_N|, PCDHGA6, DSG2, PCDHGB1, PCDHGA4, PCDHB5, PCDHB14, PCDH18, FAT3, PCDH17, PCDH11X, PCDHB3, CDH22, PCDHB15, CELSR1, DSC1, LOC109502269	2631	72	16009	0.529771
INTERPRO	IPR015919:Cadherin-like	21	PCDH7, PCDHB6, LOC101095465, PCDHB7, Cadherin_C|Cadherin_CS|Cadherin-like_dom|Cadherin-like_sf|Cadherin_N|, PCDHGA6, DSG2, PCDHGB1, PCDHGA4, PCDHB5, PCDHB14, PCDH18, FAT3, PCDH17, PCDH11X, PCDHB3, CDH22, PCDHB15, CELSR1, DSC1, LOC109502269	2572	74	15928	0.876023
SMART	SM00112:CA	21	PCDH7, PCDHB6, LOC101095465, PCDHB7, Cadherin_C|Cadherin_CS|Cadherin-like_dom|Cadherin-like_sf|Cadherin_N|, PCDHGA6, DSG2, PCDHGB1, PCDHGA4, PCDHB5, PCDHB14, PCDH18, FAT3, PCDH17, PCDH11X, PCDHB3, CDH22, PCDHB15, CELSR1, DSC1, LOC109502269	1659	71	8706	0.994455
Annotation Cluster 31	Enrichment Score: 2.555037054153437
Category	Term	Count	Genes	List Total	Pop Hits	Pop Total	FDR
GOTERM_BP_DIRECT	GO:0051056~regulation of small GTPase mediated signal transduction	13	ARHGAP28, SIPA1L1, RALGAPA1, AMOT, RALGAPA2, TSC2, SIPA1, SIPA1L2, CHN1, CHN2, RALGAPB, ARAP2, ARHGAP20	2277	22	13740	0.0498331
INTERPRO	IPR000331:Rap GTPase activating proteins domain	7	RALGAPA1, SIPA1L1, RALGAPA2, TSC2, SIPA1, SIPA1L2, RALGAPB	2572	11	15928	0.444355
UP_SEQ_FEATURE	DOMAIN:Rap-GAP	7	RALGAPA1, SIPA1L1, RALGAPA2, TSC2, SIPA1, SIPA1L2, RALGAPB	2631	11	16009	0.274158
INTERPRO	IPR027107:Tuberin/Ral GTPase-activating protein subunit alpha	3	RALGAPA1, RALGAPA2, TSC2	2572	3	15928	0.995546
Annotation Cluster 32	Enrichment Score: 2.540734910198112
Category	Term	Count	Genes	List Total	Pop Hits	Pop Total	FDR
GOTERM_BP_FAT	GO:0032823~regulation of natural killer cell differentiation	7	AXL, ZBTB1, IL15, PRDM1, PGLYRP2, PGLYRP1, GAS6	2258	9	13645	0.094909
GOTERM_BP_FAT	GO:0001779~natural killer cell differentiation	10	MERTK, TYRO3, AXL, ZBTB1, IL15, PGLYRP2, SLAMF1, PGLYRP1, GAS6, RABL3	2258	19	13645	0.122878
GOTERM_BP_FAT	GO:0030101~natural killer cell activation	16	LAMP1, MERTK, TYRO3, ZBTB1, RAB27A, IL18R1, PRDM1, PGLYRP2, PGLYRP1, RABL3, ELF4, LTB, AXL, IL15, SLAMF1, GAS6	2258	50	13645	0.412928
Annotation Cluster 33	Enrichment Score: 2.531078430472604
Category	Term	Count	Genes	List Total	Pop Hits	Pop Total	FDR
KEGG_PATHWAY	fca04710:Circadian rhythm	15	RORA, NR1D1, RORC, BHLHE40, ARNTL, NR1D2, BHLHE41, PER2, DBP, CLOCK, CRY2, FBXL21, CSNK1E, FBXL3, PER1	1112	32	6570	0.0196044
GOTERM_BP_FAT	GO:0007623~circadian rhythm	32	RORA, NR1D1, NCOA2, PHLPP1, SETX, MAGED1, KMT2A, PROX1, USP2, ATF5, FBXL21, HTR7, MTA1, FBXL3, PER1, GPR176, EGR1, NOS2, BHLHE40, OGT, ARNTL, NR1D2, CIART, BHLHE41, NTRK1, PER2, DBP, MTOR, CLOCK, EP300, CRY2, CSNK1E	2258	117	13645	0.217606
GOTERM_BP_FAT	GO:0032922~circadian regulation of gene expression	18	RORA, NR1D1, NCOA2, EGR1, BHLHE40, OGT, ARNTL, CIART, KMT2A, BHLHE41, MAGED1, USP2, PER2, CLOCK, CRY2, CSNK1E, MTA1, PER1	2258	56	13645	0.305377
GOTERM_BP_DIRECT	GO:0032922~circadian regulation of gene expression	18	RORA, NR1D1, NCOA2, EGR1, BHLHE40, OGT, ARNTL, CIART, KMT2A, BHLHE41, MAGED1, USP2, PER2, CLOCK, CRY2, CSNK1E, MTA1, PER1	2277	56	13740	1
Annotation Cluster 34	Enrichment Score: 2.469525348645823
Category	Term	Count	Genes	List Total	Pop Hits	Pop Total	FDR
UP_SEQ_FEATURE	DOMAIN:SH2	32	STAP2, INPP5D, ZAP70, SH2D1A, BLK, GRAP2, SHB, SOCS2, LOC101082222, ITK, RASA1, SOCS1, TNS2, JAK1, LCK, PTPN11, YES1, STAT5B, SHC2, SOCS6, VAV3, RIN2, FYN, SH2D4A, SUPT6H, STAT3, HCK, SRMS, SOCS5, CHN1, CHN2, GRB7	2631	107	16009	0.0637977
INTERPRO	IPR000980:SH2 domain	32	STAP2, INPP5D, ZAP70, SH2D1A, BLK, GRAP2, SHB, SOCS2, LOC101082222, ITK, RASA1, SOCS1, TNS2, JAK1, LCK, PTPN11, YES1, STAT5B, SHC2, SOCS6, VAV3, RIN2, FYN, SH2D4A, SUPT6H, STAT3, HCK, SRMS, SOCS5, CHN1, CHN2, GRB7	2572	109	15928	0.138807
UP_KW_DOMAIN	KW-0727~SH2 domain	20	INPP5D, ZAP70, SH2D1A, LCK, BLK, YES1, GRAP2, SOCS6, SHB, RIN2, SH2D4A, FYN, SUPT6H, STAT3, HCK, SRMS, SOCS5, CHN1, CHN2, SOCS1	1552	61	8747	0.0646477
SMART	SM00252:SH2	29	INPP5D, ZAP70, SH2D1A, BLK, GRAP2, SHB, SOCS2, LOC101082222, ITK, RASA1, SOCS1, TNS2, JAK1, LCK, PTPN11, YES1, STAT5B, SHC2, SOCS6, VAV3, FYN, SH2D4A, SUPT6H, HCK, SRMS, SOCS5, CHN1, CHN2, GRB7	1659	103	8706	0.994455
Annotation Cluster 35	Enrichment Score: 2.44955766213222
Category	Term	Count	Genes	List Total	Pop Hits	Pop Total	FDR
GOTERM_MF_FAT	GO:0019902~phosphatase binding	40	CTTNBP2NL, PDLIM4, SPRED1, ANK1, PPP1R3E, PTPRT, TSC2, EIF2AK3, BCL2, MFHAS1, YWHAE, DAB2IP, PPP1R36, CDC27, PVRIG, STRN3, SPHK1, PPP3CB, PPP1R16B, ANKLE2, ROS1, JAK1, RPA2, SH3YL1, LGALS3, CDKN1B, SMAD3, MAP3K5, LCK, PPP6R3, SLC9A1, CNST, PPP1R3D, SH2D4A, PHACTR3, STAT3, CRY2, ERBB2, VRK3, MTMR3	2155	143	12906	0.0486912
GOTERM_MF_FAT	GO:0019903~protein phosphatase binding	31	CTTNBP2NL, PDLIM4, ANK1, PPP1R3E, PTPRT, EIF2AK3, BCL2, MFHAS1, YWHAE, DAB2IP, CDC27, STRN3, SPHK1, PPP3CB, PPP1R16B, ANKLE2, ROS1, JAK1, RPA2, LGALS3, CDKN1B, MAP3K5, LCK, PPP6R3, SLC9A1, PPP1R3D, PHACTR3, STAT3, ERBB2, VRK3, MTMR3	2155	106	12906	0.0810447
GOTERM_MF_DIRECT	GO:0019903~protein phosphatase binding	18	RPA2, PDLIM4, LGALS3, CDKN1B, ANK1, MAP3K5, LCK, PTPRT, EIF2AK3, PPP6R3, YWHAE, CDC27, STAT3, ROS1, VRK3, MTMR3, ERBB2, JAK1	2170	63	13012	0.995807
Annotation Cluster 36	Enrichment Score: 2.4460154949698127
Category	Term	Count	Genes	List Total	Pop Hits	Pop Total	FDR
GOTERM_BP_FAT	GO:0051961~negative regulation of nervous system development	51	SEMA6B, GPR161, BMERB1, STMN2, CTNNA1, CRMP1, NRG1, RTN4RL1, MTMR2, SPART, PTPN9, LPAR1, VIM, SEMA4G, HMG20A, GFI1, CDK5RAP2, APP, SEMA6A, SEMA7A, IRX3, SEMA4A, PCM1, SEMA4D, ZNF365, PRKACA, GPR37L1, STAT3, SEMA4B, APPL2, ATP1B2, TSKU, PRKACB, PRTG, HES1, WNT5A, DIP2B, GNRH1, HEY1, TNFRSF21, PPP3CA, NRP1, DIXDC1, F2, MYLIP, KREMEN1, SYNGAP1, CTDSP1, FAT3, TMEM98, DAAM2	2258	189	13645	0.0426818
GOTERM_BP_FAT	GO:0010721~negative regulation of cell development	52	SEMA6B, BMERB1, STMN2, CTNNA1, CRMP1, NRG1, SHB, RTN4RL1, SPART, PTPN9, LPAR1, VIM, SEMA4G, HMG20A, GFI1, CDK5RAP2, APP, SEMA6A, SEMA7A, IRX3, SEMA4A, AP1AR, PCM1, SEMA4D, ZNF365, GPR37L1, STAT3, SEMA4B, APPL2, ATP1B2, TSKU, NPR2, BCL2, PRTG, HES1, WNT5A, GBP1, DIP2B, GNRH1, HEY1, PPP3CA, NRP1, MELTF, DIXDC1, F2, MYLIP, KREMEN1, SYNGAP1, CTDSP1, FAT3, TMEM98, DAAM2	2258	203	13645	0.094909
GOTERM_BP_FAT	GO:0050768~negative regulation of neurogenesis	46	SEMA6B, BMERB1, STMN2, CTNNA1, CRMP1, NRG1, PRTG, HES1, RTN4RL1, WNT5A, DIP2B, GNRH1, SPART, LPAR1, PTPN9, HEY1, VIM, PPP3CA, NRP1, SEMA4G, HMG20A, GFI1, CDK5RAP2, APP, SEMA6A, SEMA7A, IRX3, DIXDC1, SEMA4A, F2, MYLIP, KREMEN1, SYNGAP1, PCM1, SEMA4D, CTDSP1, FAT3, ZNF365, GPR37L1, SEMA4B, STAT3, APPL2, TMEM98, ATP1B2, DAAM2, TSKU	2258	175	13645	0.101972
GOTERM_BP_FAT	GO:0010977~negative regulation of neuron projection development	25	SEMA6B, STMN2, CRMP1, RTN4RL1, WNT5A, DIP2B, SPART, LPAR1, PTPN9, VIM, PPP3CA, NRP1, SEMA4G, GFI1, SEMA6A, SEMA7A, SEMA4A, MYLIP, KREMEN1, SYNGAP1, SEMA4D, FAT3, ZNF365, SEMA4B, TSKU	2258	91	13645	0.386791
GOTERM_BP_FAT	GO:0045665~negative regulation of neuron differentiation	34	SEMA6B, STMN2, CRMP1, HES1, RTN4RL1, WNT5A, DIP2B, SPART, LPAR1, PTPN9, HEY1, VIM, PPP3CA, NRP1, SEMA4G, HMG20A, GFI1, CDK5RAP2, APP, SEMA6A, SEMA7A, IRX3, DIXDC1, SEMA4A, MYLIP, KREMEN1, SYNGAP1, SEMA4D, CTDSP1, FAT3, ZNF365, GPR37L1, SEMA4B, TSKU	2258	139	13645	0.500004
GOTERM_BP_FAT	GO:0031345~negative regulation of cell projection organization	29	SEMA6B, STMN2, CRMP1, RTN4RL1, WNT5A, DIP2B, CCP110, SPART, LPAR1, PTPN9, VIM, PPP3CA, NRP1, SEMA4G, GFI1, SEMA6A, SEMA7A, SEMA4A, MYLIP, KREMEN1, SYNGAP1, CEP97, SEMA4D, FYN, FAT3, ZNF365, SEMA4B, YAP1, TSKU	2258	116	13645	0.570414
Annotation Cluster 37	Enrichment Score: 2.401356140615579
Category	Term	Count	Genes	List Total	Pop Hits	Pop Total	FDR
GOTERM_BP_FAT	GO:0044093~positive regulation of molecular function	207	ESR1, PRKD2, SIPA1L1, RIC1, PREX1, LPAR1, IKBKG, CCL13, LOC100302541, LOC101091336, TYRO3, TIAM2, NGEF, F2R, DSTYK, TBC1D5, EPHB6, PRKD1, SIPA1L2, CHN1, LRRK2, MMP9, TOR1AIP2, WNT5A, HES1, ORAI1, SOCS2, ELMOD1, PSAP, CD81, CCL5, ARHGAP25, KCTD7, F2, ADAP1, PKD1, DCUN1D4, SPPL3, FMR1, PKP4, TAB2, LAT, ARRDC3, BCR, TBC1D2B, PRLR, VDR, PLA2G5, CCDC88A, BCL2L11, APOA1, PRKCQ, SMAD3, TGFB2, VAV3, CALM…	2258	1015	13645	0.0629848
GOTERM_BP_FAT	GO:0043085~positive regulation of catalytic activity	157	ESR1, SIPA1L1, PRKD2, P2RX7, GNB5, MAP3K13, PLXNB1, RIC1, CASP8AP2, INSRR, PREX1, LPAR1, CCL13, ITK, LOC101095540, ROS1, RASA1, LOC100302541, LOC101091336, TYRO3, MAP3K5, TIAM2, NGEF, TBC1D12, F2R, DSTYK, TBC1D5, EPHB6, PRKD1, SGSM2, SIPA1L2, CHN1, RALGAPB, IL6R, LRRK2, BMI1, RALGAPA2, TOR1AIP2, SLC8A2, WNT5A, ORAI1, SGSM3, NEK5, ALS2, TBC1D20, SOCS2, ELMOD1, SIPA1, PSAP, CD81, CCL24, ACVR1C, CCL…	2258	751	13645	0.0931784
GOTERM_BP_FAT	GO:0065009~regulation of molecular function	331	ESR1, FGD6, PRKD2, SIPA1L1, NUPR1, DUSP22, JAML, RIC1, PREX1, PM20D1, LPAR1, IKBKG, CCL13, ATP2A3, LOC100302541, LOC101091336, TYRO3, KCNG1, DRD3, TIAM2, NGEF, PPP6R3, CYP2D6, NLGN2, F2R, DSTYK, UFL1, MTOR, TBC1D5, EPHB6, PRKD1, SIPA1L2, CHN1, RNF180, LRRK2, MMP9, ADARB1, PTPRT, TOR1AIP2, WNT5A, HES1, ORAI1, SOCS2, ELMOD1, JUN, PSAP, CD81, PIP4K2C, CCL5, HEY2, ARHGAP25, KCTD7, F2, PRMT2, ADAP1, A…	2258	1724	13645	0.102351
GOTERM_BP_FAT	GO:0050790~regulation of catalytic activity	226	ESR1, FGD6, PRKD2, SIPA1L1, DUSP22, RIC1, PREX1, LPAR1, CCL13, LOC100302541, LOC101091336, TYRO3, DRD3, TIAM2, NGEF, PPP6R3, F2R, DSTYK, MTOR, TBC1D5, EPHB6, PRKD1, SIPA1L2, CHN1, RNF180, LRRK2, MMP9, ADARB1, PTPRT, TOR1AIP2, WNT5A, ORAI1, SOCS2, ELMOD1, PSAP, CD81, PIP4K2C, CCL5, ARHGAP25, F2, ADAP1, ADGRV1, PKD1, DCUN1D4, RASGRP3, GNAQ, BUB3, PKP4, TAB2, SPRED1, LAT, AMOT, ARRDC3, BCR, TBC1D2B,…	2258	1213	13645	0.643715
GOTERM_BP_FAT	GO:0051336~regulation of hydrolase activity	124	SPRY1, ESR1, FGD6, SIPA1L1, PRKD2, GNB5, PLXNB1, RIC1, CASP8AP2, PREX1, LPAR1, CCL13, ITK, RASA1, LOC100302541, LOC101091336, MAP3K5, TIAM2, NGEF, PPP6R3, RASAL2, TBC1D12, F2R, MTOR, TBC1D5, PRKD1, SGSM2, SIPA1L2, CHN1, RALGAPB, LRRK2, MMP9, RALGAPA2, LEPR, TOR1AIP2, WNT5A, SGSM3, NEK5, ALS2, TBC1D20, RASAL1, SOCS2, ELMOD1, SIPA1, PSAP, CCL24, SERPINF1, ACVR1C, CCL5, RAB3GAP1, LCK, RALGAPA1, ARHG…	2258	644	13645	0.80382
Annotation Cluster 38	Enrichment Score: 2.397873312091975
Category	Term	Count	Genes	List Total	Pop Hits	Pop Total	FDR
GOTERM_BP_FAT	GO:0045595~regulation of cell differentiation	264	VCL, LTBP3, FOXO4, CXCL9, FBN2, PRUNE1, SIPA1L1, SOX10, RCOR1, DBNL, CTNNA1, Znf_C2H2_sf|Znf_C2H2_type|, SCIN, CCDC3, PREX1, LPAR1, IL15, BRSK1, SEMA4G, HMG20A, ITSN2, TAF8, RHEB, PDCD4, RBPMS2, TIAM2, IRX3, ZEB1, SEMA4A, UFL1, MTOR, PRKACA, AXIN2, ADGRB1, PRKD1, CHN1, YAP1, TSKU, MAMSTR, NPR2, LRRK2, MMP9, WNT5A, HES1, SETD1A, GBP1, TOB2, IKZF3, TNFRSF21, HEY2, SCUBE2, GLIPR2, ULK4, ZNF750, F2, …	2258	1240	13645	0.000995799
GOTERM_BP_FAT	GO:0050767~regulation of neurogenesis	122	NDNF, SEMA6B, SIPA1L1, PRUNE1, BMERB1, DBNL, SOX10, STMN2, CTNNA1, MAP3K13, PLXNB1, PTPN9, LPAR1, BRSK1, VIM, SEMA4G, HMG20A, ITSN2, GFI1, CDK5RAP2, APP, SEMA6A, RHEB, TIAM2, IRX3, ZEB1, SEMA4A, BHLHE40, IMPACT, FYN, UFL1, MTOR, GPR37L1, PRKD1, EFHC2, CHN1, YAP1, BMPR2, TSKU, LRRK2, TCF12, WNT5A, HES1, DIP2B, RASAL1, IL6ST, HEY1, TNFRSF21, UNC13A, SERPINF1, KIF13B, HEY2, JADE2, ULK4, F2, PCP4, KR…	2258	532	13645	0.0165706
GOTERM_BP_FAT	GO:0060284~regulation of cell development	136	NDNF, VCL, SEMA6B, SIPA1L1, PRUNE1, BMERB1, DBNL, SOX10, STMN2, CTNNA1, MAP3K13, PLXNB1, SHB, PREX1, PTPN9, LPAR1, BRSK1, VIM, SEMA4G, HMG20A, ITSN2, GFI1, CDK5RAP2, APP, SEMA6A, RHEB, TIAM2, IRX3, ZEB1, SEMA4A, BHLHE40, IMPACT, FYN, UFL1, MTOR, AXIN2, GPR37L1, PRKD1, EFHC2, CHN1, YAP1, BMPR2, TSKU, NPR2, LRRK2, TCF12, WNT5A, HES1, GBP1, DIP2B, RASAL1, IL6ST, HEY1, TNFRSF21, UNC13A, SERPINF1, MEL…	2258	620	13645	0.042541
GOTERM_BP_FAT	GO:0051960~regulation of nervous system development	134	NDNF, SEMA6B, SIPA1L1, PRUNE1, GPR161, BMERB1, DBNL, SOX10, STMN2, CTNNA1, MAP3K13, PLXNB1, PTPN9, LPAR1, BRSK1, VIM, SEMA4G, HMG20A, ITSN2, GFI1, CDK5RAP2, APP, SEMA6A, RHEB, TIAM2, IRX3, ZEB1, SEMA4A, BHLHE40, IMPACT, FYN, UFL1, MTOR, PRKACA, GPR37L1, ADGRB1, PRKD1, EFHC2, CHN1, YAP1, BMPR2, TSKU, LRRK2, TCF12, WNT5A, HES1, DIP2B, RASAL1, IL6ST, HEY1, TNFRSF21, AMIGO1, UNC13A, SERPINF1, KIF13B,…	2258	611	13645	0.0426818
GOTERM_BP_FAT	GO:0007399~nervous system development	313	VCL, PRUNE1, SIPA1L1, KDM6A, SOX10, DBNL, CTNNA1, SCIN, UNK, NFIA, LPAR1, NDRG1, BRSK1, VPS13A, SEMA4G, HMG20A, FARP2, ITSN2, RHEB, TYRO3, EPOP, TIAM2, IRX3, LHX6, ZEB1, SEMA4A, MED12, NLGN2, UFL1, MTOR, EPHB6, PRKACA, ADGRB1, PRKD1, TBC1D23, CHN1, MAPT, YAP1, CTNS, TSKU, SLC12A5, BTBD2, IRX5, LRRK2, ADARB1, BTG2, WNT5A, HES1, SETD1A, TACC2, ATF5, TNFRSF21, AMIGO1, ADNP2, HEY2, ULK4, F2, GIGYF2, …	2258	1605	13645	0.0626451
GOTERM_BP_FAT	GO:0045664~regulation of neuron differentiation	89	NDNF, CHODL, SEMA6B, SIPA1L1, DBNL, STMN2, SETX, CRMP1, MAP3K13, PLXNB1, RTN4RL1, SPART, PTPN9, LPAR1, CDKL5, BRSK1, VIM, TBR1, SEMA4G, HMG20A, ITSN2, CNTN1, GFI1, ACAP3, CDK5RAP2, APP, SEMA6A, SEMA7A, TIAM2, IRX3, METRN, ZEB1, SEMA4A, CC2H21orf91, CAMK1D, IMPACT, NTRK1, SEMA4D, FYN, ATP8A2, ZNF365, GPR37L1, SEMA4B, PRKD1, ATP1B2, EFHC2, NTF4, CHN1, BMPR2, TSKU, LRRK2, TCF12, NDEL1, BCL2, DAB2IP,…	2258	414	13645	0.284004
GOTERM_BP_FAT	GO:0010975~regulation of neuron projection development	69	NDNF, CHODL, SEMA6B, SIPA1L1, DBNL, STMN2, SETX, CRMP1, MAP3K13, PLXNB1, RTN4RL1, SPART, PTPN9, LPAR1, CDKL5, BRSK1, VIM, TBR1, SEMA4G, ITSN2, CNTN1, GFI1, ACAP3, SEMA6A, SEMA7A, TIAM2, METRN, SEMA4A, CC2H21orf91, CAMK1D, NTRK1, SEMA4D, FYN, ATP8A2, ZNF365, SEMA4B, PRKD1, ATP1B2, EFHC2, CHN1, BMPR2, TSKU, LRRK2, NDEL1, DAB2IP, WNT5A, DIP2B, RASAL1, LOC101091269, CAPRIN1, PPP3CA, NRP1, FN1, UNC13A…	2258	311	13645	0.317395
GOTERM_BP_FAT	GO:0051962~positive regulation of nervous system development	71	NDNF, CHODL, DBNL, SOX10, STMN2, SETX, ZNF609, MAP3K13, PLXNB1, CDKL5, ITSN2, CNTN1, SEMA6A, RHEB, WASF3, SEMA7A, TIAM2, IRX3, METRN, ZEB1, SEMA4A, CC2H21orf91, CAMK1D, IMPACT, NTRK1, SEMA4D, FYN, MTOR, UFL1, ATP8A2, ZNF365, GPR37L1, ADGRB1, PRKD1, ATP1B2, LRP2, BMPR2, MME, TCF12, CX3CL1, BCL2, DAB2IP, HES1, WNT5A, PROX1, RASAL1, NIPBL, IL6ST, LOC101091269, CAPRIN1, AMIGO1, NRP1, SERPINF1, FN1, U…	2258	323	13645	0.330771
GOTERM_BP_FAT	GO:0050769~positive regulation of neurogenesis	62	NDNF, CHODL, DBNL, SOX10, STMN2, SETX, ZNF609, MAP3K13, PLXNB1, CDKL5, ITSN2, CNTN1, SEMA6A, RHEB, SEMA7A, TIAM2, IRX3, METRN, ZEB1, CC2H21orf91, CAMK1D, IMPACT, NTRK1, SEMA4D, FYN, MTOR, UFL1, ATP8A2, ZNF365, PRKD1, ATP1B2, LRP2, BMPR2, MME, TCF12, CX3CL1, BCL2, DAB2IP, HES1, WNT5A, PROX1, RASAL1, NIPBL, IL6ST, LOC101091269, CAPRIN1, NRP1, SERPINF1, FN1, UNC13A, FBXO38, JADE2, PLAG1, PCP4, ADRA2…	2258	279	13645	0.391391
GOTERM_BP_FAT	GO:0031346~positive regulation of cell projection organization	51	NDNF, CHODL, DBNL, P2RX7, STMN2, SETX, MAP3K13, PLXNB1, CCP110, CDKL5, CCDC88A, ITSN2, CNTN1, SEMA7A, TIAM2, CDC42EP3, FNBP1L, METRN, CC2H21orf91, CAMK1D, NTRK1, CDC42EP4, AKIRIN1, SEMA4D, FYN, MTOR, ATP8A2, PRKD1, ATP1B2, BMPR2, NDEL1, DAB2IP, WNT5A, ENPP2, RASAL1, RALA, LOC101091269, CAPRIN1, EPS8L1, NRP1, FN1, UNC13A, FBXO38, TGFBR1, MAP2K1, EP300, CDC42EP1, CENPJ, CBFA2T2, TAPT1, CAMK1	2258	227	13645	0.509263
GOTERM_BP_FAT	GO:0048699~generation of neurons	204	VCL, PRUNE1, SIPA1L1, SOX10, DBNL, CTNNA1, UNK, LPAR1, BRSK1, SEMA4G, HMG20A, FARP2, ITSN2, RHEB, EPOP, TIAM2, IRX3, LHX6, ZEB1, SEMA4A, UFL1, MTOR, EPHB6, PRKD1, CHN1, MAPT, YAP1, TSKU, SLC12A5, IRX5, LRRK2, ADARB1, BTG2, WNT5A, HES1, ATF5, TNFRSF21, AMIGO1, ADNP2, HEY2, ULK4, F2, GIGYF2, PCP4, GPR183, NRN1, NUMB, ABI1, FMR1, EFNA2, METTL14, PRDM1, RTN4RL1, SPART, CDKL5, TBR1, ACAP3, NRP2, SEMA7…	2258	1076	13645	0.522998
GOTERM_BP_FAT	GO:0031344~regulation of cell projection organization	93	NDNF, CHODL, SEMA6B, SIPA1L1, DBNL, P2RX7, STMN2, SETX, CRMP1, MAP3K13, PLXNB1, RTN4RL1, CCP110, SPART, PTPN9, LPAR1, CDKL5, BRSK1, VIM, TBR1, SEMA4G, CCDC88A, ITSN2, CNTN1, GFI1, ACAP3, SEMA6A, SEMA7A, TIAM2, CDC42EP3, FNBP1L, METRN, SEMA4A, CC2H21orf91, CAMK1D, MYO10, ABITRAM, NTRK1, CDC42EP4, AKIRIN1, CEP97, SEMA4D, FYN, MTOR, ATP8A2, ZNF365, SEMA4B, PRKD1, ATP1B2, EFHC2, CHN1, BMPR2, YAP1, TS…	2258	455	13645	0.539896
GOTERM_BP_FAT	GO:0022008~neurogenesis	218	VCL, PRUNE1, SIPA1L1, SOX10, DBNL, CTNNA1, UNK, LPAR1, NDRG1, BRSK1, SEMA4G, HMG20A, FARP2, ITSN2, RHEB, EPOP, TIAM2, IRX3, LHX6, ZEB1, SEMA4A, MED12, UFL1, MTOR, EPHB6, PRKD1, CHN1, MAPT, YAP1, TSKU, SLC12A5, BTBD2, IRX5, LRRK2, ADARB1, BTG2, WNT5A, HES1, ATF5, TNFRSF21, AMIGO1, ADNP2, HEY2, ULK4, F2, GIGYF2, PCP4, GPR183, NRN1, NUMB, ABI1, BTBD1, FMR1, EFNA2, METTL14, PRDM1, RTN4RL1, SPART, CDK…	2258	1162	13645	0.597135
GOTERM_BP_FAT	GO:0010976~positive regulation of neuron projection development	35	NDNF, CHODL, DBNL, STMN2, SETX, MAP3K13, PLXNB1, DAB2IP, WNT5A, RASAL1, LOC101091269, CAPRIN1, CDKL5, NRP1, FN1, UNC13A, FBXO38, ITSN2, CNTN1, SEMA7A, TIAM2, METRN, CC2H21orf91, CAMK1D, NTRK1, SEMA4D, FYN, MAP2K1, ATP8A2, EP300, PRKD1, ATP1B2, CBFA2T2, CAMK1, BMPR2	2258	153	13645	0.773982
GOTERM_BP_FAT	GO:0010720~positive regulation of cell development	67	NDNF, CLDN5, CHODL, DBNL, SOX10, STMN2, SETX, ZNF609, MAP3K13, PLXNB1, PREX1, CDKL5, APOA1, ITSN2, CNTN1, SEMA6A, RHEB, SEMA7A, TIAM2, IRX3, METRN, ZEB1, CC2H21orf91, CAMK1D, IMPACT, NTRK1, SEMA4D, FYN, MTOR, UFL1, ATP8A2, ZNF365, PRKD1, ATP1B2, LRP2, BMPR2, MME, ADIPOQ, TCF12, CX3CL1, BCL2, DAB2IP, HES1, WNT5A, PROX1, RASAL1, NIPBL, IL6ST, LOC101091269, CAPRIN1, TRIB1, NRP1, SERPINF1, FN1, UNC13…	2258	331	13645	0.938903
GOTERM_BP_FAT	GO:0045666~positive regulation of neuron differentiation	43	NDNF, CHODL, DBNL, STMN2, SETX, TCF12, MAP3K13, BCL2, PLXNB1, DAB2IP, WNT5A, PROX1, RASAL1, LOC101091269, CAPRIN1, CDKL5, NRP1, FN1, UNC13A, FBXO38, ITSN2, CNTN1, SEMA7A, TIAM2, IRX3, METRN, ZEB1, CC2H21orf91, CAMK1D, PCP4, IMPACT, NTRK1, ADRA2B, SEMA4D, FYN, MAP2K1, ATP8A2, EP300, PRKD1, ATP1B2, CBFA2T2, CAMK1, BMPR2	2258	206	13645	0.990345
Annotation Cluster 39	Enrichment Score: 2.37267447369687
Category	Term	Count	Genes	List Total	Pop Hits	Pop Total	FDR
GOTERM_BP_FAT	GO:0048015~phosphatidylinositol-mediated signaling	34	PIK3CA, PLCB1, CD160, PIK3C2B, PITPNM2, ERBB3, PLCD4, PLXNB1, DAB2IP, PDGFA, SELP, PIK3CB, FN1, TWIST1, ZFP36L1, PLCL1, GATA3, EZR, F2, PLCD3, OGT, TGFB2, INSR, PIK3C2A, NTRK1, PPARD, TEK, F2R, SEMA4D, PIK3CD, PLCB4, PDGFC, AKT1, ERBB2	2258	122	13645	0.143078
GOTERM_BP_FAT	GO:0048017~inositol lipid-mediated signaling	34	PIK3CA, PLCB1, CD160, PIK3C2B, PITPNM2, ERBB3, PLCD4, PLXNB1, DAB2IP, PDGFA, SELP, PIK3CB, FN1, TWIST1, ZFP36L1, PLCL1, GATA3, EZR, F2, PLCD3, OGT, TGFB2, INSR, PIK3C2A, NTRK1, PPARD, TEK, F2R, SEMA4D, PIK3CD, PLCB4, PDGFC, AKT1, ERBB2	2258	125	13645	0.188252
GOTERM_BP_FAT	GO:0014065~phosphatidylinositol 3-kinase signaling	26	PIK3CA, CD160, PIK3C2B, ERBB3, PLXNB1, DAB2IP, PDGFA, SELP, PIK3CB, FN1, TWIST1, ZFP36L1, GATA3, F2, TGFB2, INSR, PIK3C2A, NTRK1, PPARD, TEK, F2R, SEMA4D, PIK3CD, PDGFC, AKT1, ERBB2	2258	95	13645	0.360791
Annotation Cluster 40	Enrichment Score: 2.3462717494267165
Category	Term	Count	Genes	List Total	Pop Hits	Pop Total	FDR
GOTERM_BP_FAT	GO:0007417~central nervous system development	133	NDNF, SEMA6B, BMERB1, SOX10, HMX2, SCIN, YWHAE, PGAP1, VIM, CDK5RAP2, APP, RHEB, TYRO3, LHX6, ZEB1, MED12, LEF1, FYN, SMAD1, PCDH18, MTOR, EPHB6, GPR37L1, SLC6A4, TBC1D23, EOMES, CTNS, TSKU, FUT10, UFM1, LRRK2, MTF1, ADARB1, BMI1, SYNJ2, BTG2, WNT5A, HES1, SETD1A, TACC2, IL6ST, SPHK1, TWSG1, ATF5, AMIGO1, ANKLE2, RAB3GAP1, HAPLN3, PSMG1, DNER, TMEM108, GIGYF2, F2, SOX6, AKT3, PKD1, MAP2K1, NUMB, …	2258	627	13645	0.115135
GOTERM_BP_FAT	GO:0007420~brain development	99	NDNF, SEMA6B, BMERB1, HMX2, YWHAE, PGAP1, CDK5RAP2, APP, TYRO3, LHX6, LEF1, FYN, SMAD1, PCDH18, GPR37L1, SLC6A4, TBC1D23, EOMES, CTNS, TSKU, FUT10, UFM1, LRRK2, BMI1, SYNJ2, BTG2, WNT5A, HES1, SETD1A, TACC2, SPHK1, TWSG1, ATF5, AMIGO1, RAB3GAP1, PSMG1, TMEM108, AKT3, MAP2K1, NUMB, JHY, PLCB1, SYNJ1, METTL14, ARNT2, BCR, NRG1, RTN4RL1, TACC1, LDB1, AXL, STXBP3, TBR1, CNTN1, NRP2, NR4A2, SEMA7A, CC…	2258	456	13645	0.173021
GOTERM_BP_FAT	GO:0030900~forebrain development	57	PLCB1, NDNF, SEMA6B, BMERB1, METTL14, NRG1, YWHAE, RTN4RL1, TACC1, AXL, PGAP1, TBR1, NRP2, APP, NR4A2, TYRO3, SEMA7A, LHX6, CC2H21orf91, TOP2B, TRA2B, APAF1, LEF1, PCM1, RARB, FYN, SECISBP2, MSX1, OPHN1, RPGRIP1L, ATP1B2, ATAT1, LRP2, SLC7A11, FUT10, TSKU, LRRK2, NDEL1, BTG2, DAB2IP, HES1, WNT5A, PROX1, TACC2, TWSG1, ATF5, NRP1, RAB3GAP1, WNT4, PALS1, DIXDC1, OGDH, TMEM108, EMX2, SLC1A2, DISC1, N…	2258	250	13645	0.33842
GOTERM_BP_FAT	GO:0060322~head development	103	NDNF, SEMA6B, BMERB1, HMX2, YWHAE, PGAP1, CDK5RAP2, APP, TYRO3, LHX6, LEF1, FYN, SMAD1, PCDH18, GPR37L1, SLC6A4, TBC1D23, EOMES, CTNS, TSKU, FUT10, UFM1, LRRK2, BMI1, SYNJ2, BTG2, ANKRD11, WNT5A, HES1, SETD1A, TACC2, SPHK1, TWSG1, ATF5, AMIGO1, RAB3GAP1, PSMG1, TMEM108, AKT3, MAP2K1, NUMB, JHY, PLCB1, SYNJ1, METTL14, ARNT2, BCR, CRISPLD1, NRG1, RTN4RL1, TACC1, LDB1, AXL, STXBP3, TBR1, CNTN1, NRP2…	2258	497	13645	0.359325
Annotation Cluster 41	Enrichment Score: 2.324700954913855
Category	Term	Count	Genes	List Total	Pop Hits	Pop Total	FDR
GOTERM_CC_FAT	GO:0070161~anchoring junction	62	PKP4, VCL, TLE2, MAPRE1, SNAP23, CTNNA1, NIBAN2, JCAD, CTNND2, MAPRE2, KLHL24, NDRG1, ITGA2B, UBA1, CDH22, ITGB5, LPXN, TNS2, ITGA2, CTNND1, CLASP1, LIN7A, ARL14EP, DSG2, GSN, CDC42EP4, KLF11, PDLIM1, CPNE3, SORBS3, LOC111558772, ADGRB1, HCK, SLC6A4, ATAT1, SSX2IP, BMPR2, GRB7, ITGB7, SORBS2, MAGI1, FLOT2, PDLIM4, LIMA1, PARD3, FAM107A, THSD1, MPP4, RALA, CORO2B, NRP1, DSC1, CCDC85C, XIRP1, AIF1L…	1909	252	11935	0.0361674
GOTERM_CC_FAT	GO:0005912~adherens junction	58	PKP4, VCL, TLE2, MAPRE1, SNAP23, CTNNA1, NIBAN2, JCAD, CTNND2, MAPRE2, KLHL24, NDRG1, ITGA2B, CDH22, ITGB5, LPXN, TNS2, ITGA2, CTNND1, CLASP1, LIN7A, ARL14EP, GSN, CDC42EP4, KLF11, PDLIM1, CPNE3, SORBS3, ADGRB1, HCK, SLC6A4, ATAT1, SSX2IP, BMPR2, GRB7, ITGB7, SORBS2, MAGI1, FLOT2, PDLIM4, LIMA1, PARD3, FAM107A, THSD1, MPP4, RALA, CORO2B, NRP1, CCDC85C, XIRP1, AIF1L, TJP1, PALS1, EZR, MYH9, CCDC85…	1909	243	11935	0.0772644
GOTERM_CC_FAT	GO:0030054~cell junction	114	VCL, TJP3, MAPRE1, P2RX7, CTNNA1, SNAP23, SCIN, DLG2, EPB41L2, CTNND2, PRKCZ, NFIA, NDRG1, GJA9, ITGA2B, UBA1, NHS, CDC42SE1, ITK, CDK5RAP2, APP, SPECC1L, PIKFYVE, MPP2, ITGA2, ARL14EP, DSG2, NPHP1, KLF11, PDLIM1, ADGRB1, PRKD1, SLC6A4, BMPR2, ITGB7, PIK3CA, PDLIM4, SGSM3, MPP4, RALA, PATJ, EPB41, TSPAN15, AIF1L, EZR, WDR1, SV2A, IGSF11, MYH9, CCDC85A, TMEM47, ABI1, ILDR1, SPTAN1, PKP4, TLE2, CLD…	1909	557	11935	0.143554
GOTERM_CC_FAT	GO:0005925~focal adhesion	34	VCL, TLE2, LIMA1, MAPRE1, FAM107A, THSD1, MAPRE2, RALA, ITGA2B, CORO2B, NRP1, ITGB5, LPXN, TNS2, XIRP1, AIF1L, ITGA2, EZR, CLASP1, ARL14EP, GSN, MYH9, KLF11, CPNE3, SORBS3, ADGRB1, IRF2, HCK, SLC6A4, ATAT1, TRIP6, ITGB7, SORBS2, GRB7	1909	138	11935	0.295419
GOTERM_CC_DIRECT	GO:0005925~focal adhesion	34	VCL, TLE2, LIMA1, MAPRE1, FAM107A, THSD1, MAPRE2, RALA, ITGA2B, CORO2B, NRP1, ITGB5, LPXN, TNS2, XIRP1, AIF1L, ITGA2, EZR, CLASP1, ARL14EP, GSN, MYH9, KLF11, CPNE3, SORBS3, ADGRB1, IRF2, HCK, SLC6A4, ATAT1, TRIP6, ITGB7, SORBS2, GRB7	2383	138	14780	0.550617
GOTERM_CC_FAT	GO:0005924~cell-substrate adherens junction	34	VCL, TLE2, LIMA1, MAPRE1, FAM107A, THSD1, MAPRE2, RALA, ITGA2B, CORO2B, NRP1, ITGB5, LPXN, TNS2, XIRP1, AIF1L, ITGA2, EZR, CLASP1, ARL14EP, GSN, MYH9, KLF11, CPNE3, SORBS3, ADGRB1, IRF2, HCK, SLC6A4, ATAT1, TRIP6, ITGB7, SORBS2, GRB7	1909	140	11935	0.301482
GOTERM_CC_FAT	GO:0030055~cell-substrate junction	34	VCL, TLE2, LIMA1, MAPRE1, FAM107A, THSD1, MAPRE2, RALA, ITGA2B, CORO2B, NRP1, ITGB5, LPXN, TNS2, XIRP1, AIF1L, ITGA2, EZR, CLASP1, ARL14EP, GSN, MYH9, KLF11, CPNE3, SORBS3, ADGRB1, IRF2, HCK, SLC6A4, ATAT1, TRIP6, ITGB7, SORBS2, GRB7	1909	145	11935	0.440657
Annotation Cluster 42	Enrichment Score: 2.301427276118501
Category	Term	Count	Genes	List Total	Pop Hits	Pop Total	FDR
GOTERM_BP_FAT	GO:0030098~lymphocyte differentiation	70	INPP5D, NHEJ1, LOC101087446, TPD52, Znf_C2H2_sf|Znf_C2H2_type|, PRDM1, SHB, PRKCZ, PREX1, AXL, IL15, TCF7, ITK, LAG3, IRF2BP2, SOCS1, SLAMF1, ZFP36L1, TYRO3, GPR18, CD3E, CD3D, ZEB1, SEMA4A, THEMIS, DCLRE1C, PGLYRP1, IRF1, NTRK1, LEF1, EGR3, TBX21, MTOR, STAT3, IRF4, ZBTB7A, CYP26B1, SOCS5, EOMES, ERBB2, RORA, ZBTB1, ZAP70, FZD9, ATM, BMI1, FGL2, LEPR, PGLYRP2, BCL2, RABL3, ITPKB, IKZF3, KIT, PPP…	2258	275	13645	0.0259559
GOTERM_BP_FAT	GO:0046649~lymphocyte activation	119	NHEJ1, P2RX7, BLK, PDCD1LG2, Znf_C2H2_sf|Znf_C2H2_type|, JAML, SHB, PRKCZ, PREX1, ELF4, IL15, ITK, IRF2BP2, ZFP36L1, LAMP1, CD3E, TYRO3, CD3D, CD6, ARG2, ZEB1, CD5, SEMA4A, DCLRE1C, Leu-rich_rpt|Leu-rich_rpt_typical-subtyp|LRR_dom_sf|Protein_GAPT|, IRF1, LEF1, TBX21, FYN, MTOR, EPHB6, SUPT6H, ZBTB7A, IRF4, CYP26B1, SOCS5, SPN, AZI2, EOMES, RAB27A, BMI1, LEPR, HES1, IL6ST, IKZF3, Ig-like_dom|Ig-li…	2258	527	13645	0.0342337
GOTERM_BP_FAT	GO:0001775~cell activation	152	NR1D1, NHEJ1, P2RX7, BLK, PDCD1LG2, SNAP23, Znf_C2H2_sf|Znf_C2H2_type|, JAML, SHB, PRKCZ, PREX1, ELF4, NDRG1, IL15, ITK, IRF2BP2, APP, ZFP36L1, LAMP1, CD3E, TYRO3, CD3D, CD6, CAPN3, ARG2, ZEB1, CD5, SEMA4A, DCLRE1C, Leu-rich_rpt|Leu-rich_rpt_typical-subtyp|LRR_dom_sf|Protein_GAPT|, IRF1, F2R, LEF1, TBX21, FYN, MTOR, EPHB6, SUPT6H, PRKCE, ZBTB7A, IRF4, CYP26B1, SOCS5, SPN, AZI2, EOMES, ADGRF5, RAB…	2258	706	13645	0.042541
GOTERM_BP_FAT	GO:0045321~leukocyte activation	136	NR1D1, NHEJ1, P2RX7, BLK, PDCD1LG2, SNAP23, Znf_C2H2_sf|Znf_C2H2_type|, JAML, SHB, PRKCZ, PREX1, ELF4, NDRG1, IL15, ITK, IRF2BP2, APP, ZFP36L1, LAMP1, CD3E, TYRO3, CD3D, CD6, ARG2, ZEB1, CD5, SEMA4A, DCLRE1C, Leu-rich_rpt|Leu-rich_rpt_typical-subtyp|LRR_dom_sf|Protein_GAPT|, IRF1, LEF1, TBX21, FYN, MTOR, EPHB6, SUPT6H, PRKCE, ZBTB7A, IRF4, CYP26B1, SOCS5, SPN, AZI2, EOMES, ADGRF5, RAB27A, BMI1, L…	2258	624	13645	0.0472402
GOTERM_BP_FAT	GO:0042110~T cell activation	85	NHEJ1, P2RX7, PDCD1LG2, Znf_C2H2_sf|Znf_C2H2_type|, PRDM1, JAML, SHB, PRKCZ, PREX1, ELF4, IL15, IL2RA, TCF7, ITK, LAG3, SOCS1, SLAMF1, ZFP36L1, PRKCQ, GPR18, CD3E, SMAD3, CD3D, CD6, ARG2, CD5, ZEB1, SEMA4A, THEMIS, SLAMF7, GSN, SOCS6, IRF1, LEF1, GPNMB, EGR3, TBX21, FYN, MTOR, EPHB6, ADORA2A, STAT3, IRF4, CYP26B1, SOCS5, AZI2, EOMES, ERBB2, RORA, FLOT2, CD160, ZBTB1, ZAP70, RAB27A, BMI1, FGL2, LE…	2258	363	13645	0.0629848
GOTERM_BP_FAT	GO:0002521~leukocyte differentiation	91	INPP5D, EFNA2, NHEJ1, BLK, LOC101087446, TPD52, Znf_C2H2_sf|Znf_C2H2_type|, PRDM1, SHB, PRKCZ, PREX1, TMEM178A, AXL, IL15, TCF7, ITK, LAG3, FARP2, IRF2BP2, SOCS1, SLAMF1, APP, ZFP36L1, TF, TYRO3, GPR18, CD3E, CD3D, ZEB1, SEMA4A, THEMIS, DCLRE1C, PGLYRP1, IRF1, NTRK1, LEF1, EGR3, TBX21, MTOR, STAT3, IRF4, ZBTB7A, CYP26B1, SOCS5, AZI2, EOMES, RB1, ERBB2, RORA, ADIPOQ, ZBTB1, ZAP70, FZD9, ATM, BMI1,…	2258	405	13645	0.120448
GOTERM_BP_FAT	GO:0030217~T cell differentiation	50	NHEJ1, Znf_C2H2_sf|Znf_C2H2_type|, PRDM1, SHB, PRKCZ, PREX1, IL15, TCF7, ITK, LAG3, SOCS1, ZFP36L1, GPR18, CD3E, CD3D, ZEB1, SEMA4A, THEMIS, IRF1, LEF1, EGR3, TBX21, MTOR, STAT3, IRF4, SOCS5, EOMES, ERBB2, RORA, ZBTB1, ZAP70, BMI1, FGL2, LEPR, BCL2, RABL3, ITPKB, KIT, PPP3CB, PLA2G2D, WNT4, LCK, EGR1, GATA3, IL18R1, CD8A, GPR183, FZD7, TMEM98, FOXP3	2258	198	13645	0.131804
GOTERM_BP_FAT	GO:0030097~hemopoiesis	132	ALAS2, NHEJ1, BLK, RCOR1, ZNF385A, Znf_C2H2_sf|Znf_C2H2_type|, SCIN, SHB, PRKCZ, ARIH2, PREX1, TMEM178A, IL15, ITK, FARP2, GFI1, IRF2BP2, APP, ZFP36L1, CD3E, TYRO3, CD3D, ZEB1, SEMA4A, SLC4A1, DCLRE1C, MMP21, IRF1, LEF1, TBX21, UFL1, MTOR, ZBTB7A, IRF4, CHD2, CYP26B1, SOCS5, AZI2, EOMES, ADGRF5, CD34, BMI1, LEPR, KMT2A, WNT5A, HES1, SETD1A, GPR171, TOB2, IKZF3, KAT6A, TWSG1, PPP3CB, CD81, BRD1, P…	2258	633	13645	0.170187
GOTERM_BP_FAT	GO:0002520~immune system development	145	ALAS2, NHEJ1, BLK, RCOR1, ZNF385A, Znf_C2H2_sf|Znf_C2H2_type|, SCIN, SHB, PRKCZ, ARIH2, PREX1, TMEM178A, IL15, ITK, FARP2, GFI1, IRF2BP2, APP, ZFP36L1, CD3E, TYRO3, CD3D, ZEB1, SEMA4A, SLC4A1, DCLRE1C, MMP21, IRF1, LEF1, TBX21, UFL1, MTOR, PMS2, ZBTB7A, IRF4, CHD2, CYP26B1, SOCS5, AZI2, EOMES, ADGRF5, CD34, BMI1, LEPR, KMT2A, WNT5A, HES1, SETD1A, GPR171, TOB2, IKZF3, KAT6A, TWSG1, PPP3CB, CD81, B…	2258	720	13645	0.29348
GOTERM_BP_FAT	GO:0048534~hematopoietic or lymphoid organ development	136	ALAS2, NHEJ1, BLK, RCOR1, ZNF385A, Znf_C2H2_sf|Znf_C2H2_type|, SCIN, SHB, PRKCZ, ARIH2, PREX1, TMEM178A, IL15, ITK, FARP2, GFI1, IRF2BP2, APP, ZFP36L1, CD3E, TYRO3, CD3D, ZEB1, SEMA4A, SLC4A1, DCLRE1C, MMP21, IRF1, LEF1, TBX21, UFL1, MTOR, ZBTB7A, IRF4, CHD2, CYP26B1, SOCS5, AZI2, EOMES, ADGRF5, CD34, BMI1, LEPR, KMT2A, WNT5A, HES1, SETD1A, GPR171, TOB2, IKZF3, KAT6A, TWSG1, PPP3CB, CD81, BRD1, P…	2258	672	13645	0.305377
GOTERM_BP_FAT	GO:0051249~regulation of lymphocyte activation	73	INPP5D, LAT, BLK, PDCD1LG2, Znf_C2H2_sf|Znf_C2H2_type|, PRDM1, SHB, PRKCZ, AXL, IL15, IL2RA, LAG3, SOCS1, SLAMF1, ZFP36L1, PRKCQ, LAMP1, TYRO3, CD6, ARG2, CD5, ZEB1, GSN, SOCS6, VAV3, PGLYRP1, IRF1, LEF1, GPNMB, EGR3, TBX21, EPHB6, ADORA2A, SUPT6H, TNFRSF13B, CYP26B1, SOCS5, SPN, ERBB2, ACAP1, FLOT2, CD160, KMT5B, ZBTB1, ZAP70, ATM, BMI1, FGL2, PGLYRP2, BCL2, HES1, ITPKB, Ig-like_dom|Ig-like_dom_…	2258	339	13645	0.417199
GOTERM_BP_FAT	GO:0002694~regulation of leukocyte activation	83	INPP5D, NR1D1, LAT, BLK, PDCD1LG2, Znf_C2H2_sf|Znf_C2H2_type|, PRDM1, BCR, SHB, PRKCZ, AXL, IL15, IL2RA, LAG3, SOCS1, SLAMF1, ZFP36L1, PRKCQ, LAMP1, TYRO3, PLPP6, CD6, ARG2, CD5, ZEB1, GSN, SOCS6, VAV3, PGLYRP1, IRF1, LEF1, GPNMB, EGR3, TBX21, EPHB6, ADORA2A, SUPT6H, TNFRSF13B, CYP26B1, SOCS5, SPN, ERBB2, ACAP1, RORA, FLOT2, CD160, KMT5B, ADGRF5, ZBTB1, ZAP70, IL13, ATM, BMI1, FGL2, PGLYRP2, BCL2…	2258	395	13645	0.451684
GOTERM_BP_FAT	GO:0050865~regulation of cell activation	88	INPP5D, NR1D1, LAT, BLK, PDCD1LG2, Znf_C2H2_sf|Znf_C2H2_type|, PRDM1, BCR, SHB, PRKCZ, AXL, IL15, IL2RA, SELP, LAG3, SOCS1, SLAMF1, ZFP36L1, PRKCQ, LAMP1, TYRO3, PLPP6, CD6, CAPN3, ARG2, CD5, ZEB1, GSN, SOCS6, VAV3, PGLYRP1, IRF1, LEF1, GPNMB, EGR3, TBX21, C1QTNF1, EPHB6, ADORA2A, SUPT6H, TNFRSF13B, CYP26B1, SOCS5, SPN, ERBB2, ACAP1, RORA, FLOT2, CD160, KMT5B, ADGRF5, ZBTB1, ZAP70, IL13, ATM, BMI…	2258	430	13645	0.599152
GOTERM_BP_FAT	GO:0030155~regulation of cell adhesion	113	NDNF, VCL, PRKD2, DUSP22, BLK, PDCD1LG2, Znf_C2H2_sf|Znf_C2H2_type|, PLXNB1, SHB, PRKCZ, PREX1, IL15, RASA1, JAK1, CD6, ARG2, ZEB1, CD5, MYO10, COL8A1, RIN2, IRF1, LEF1, TBX21, EPHB6, PRKCE, CYP26B1, SOCS5, SPN, BMI1, WNT5A, HES1, GBP1, CYTH1, IL6ST, Ig-like_dom|Ig-like_dom_sf|Ig-like_fold|Ig_sub|Ig_V-set|, RELA, CXCR3, TWSG1, TNFRSF21, CD81, MELTF, FCHO1, PLA2G2D, MINK1, LCK, MMP12, PKD1, CBLL1,…	2258	572	13645	0.640216
GOTERM_BP_FAT	GO:0098602~single organism cell adhesion	97	VCL, BLK, CTNNA1, PDCD1LG2, Znf_C2H2_sf|Znf_C2H2_type|, SHB, PRKCZ, PREX1, IL15, ZFP36L1, JAK1, TYRO3, CD6, ARG2, ZEB1, CD5, MYO10, DSG2, NLGN2, IRF1, LEF1, TBX21, EPHB6, CYP26B1, SOCS5, SPN, ITGB7, ACVR1, BMI1, TNIP1, WNT5A, HES1, GBP1, IL6ST, Ig-like_dom|Ig-like_dom_sf|Ig-like_fold|Ig_sub|Ig_V-set|, RELA, TWSG1, TNFRSF21, CD81, MELTF, FCHO1, PLA2G2D, LCK, EZR, LAMB4, NR4A3, LAMA5, FOXP3, LAT, P…	2258	498	13645	0.926618
GOTERM_BP_FAT	GO:0016337~single organismal cell-cell adhesion	84	VCL, LAT, BLK, CTNNA1, PDCD1LG2, Znf_C2H2_sf|Znf_C2H2_type|, PRDM1, SHB, PTPRU, PRKCZ, IL15, IL2RA, SELP, STXBP3, LAG3, ITGB5, APOA1, SOCS1, SLAMF1, ZFP36L1, JAK1, PRKCQ, TYRO3, CD6, ARG2, CTNND1, CD5, ZEB1, MYO10, DSG2, GSN, SOCS6, NLGN2, IRF1, LEF1, GPNMB, EGR3, TBX21, C1QTNF1, SEMA4D, EPHB6, ADORA2A, ATP1B2, CYP26B1, SOCS5, SPN, ITGB7, SLC7A11, ERBB2, MAGI1, FLOT2, CD160, ACVR1, ADIPOQ, ZBTB1,…	2258	427	13645	0.972089
GOTERM_BP_FAT	GO:0050863~regulation of T cell activation	51	LAT, PDCD1LG2, Znf_C2H2_sf|Znf_C2H2_type|, PRDM1, SHB, PRKCZ, IL15, IL2RA, LAG3, SOCS1, SLAMF1, PRKCQ, CD6, ARG2, CD5, ZEB1, GSN, SOCS6, IRF1, LEF1, GPNMB, EGR3, TBX21, EPHB6, ADORA2A, CYP26B1, SOCS5, SPN, ERBB2, FLOT2, CD160, ZBTB1, ZAP70, BMI1, FGL2, HES1, ITPKB, Ig-like_dom|Ig-like_dom_sf|Ig-like_fold|Ig_sub|Ig_V-set|, IL6ST, TWSG1, TNFRSF21, CD81, FCHO1, PLA2G2D, LGALS3, RASAL3, LCK, GATA3, M…	2258	247	13645	0.990345
GOTERM_BP_FAT	GO:1903037~regulation of leukocyte cell-cell adhesion	55	LAT, PDCD1LG2, Znf_C2H2_sf|Znf_C2H2_type|, PRDM1, SHB, PRKCZ, IL15, IL2RA, SELP, LAG3, SOCS1, SLAMF1, PRKCQ, CD6, ARG2, CD5, ZEB1, GSN, SOCS6, IRF1, LEF1, GPNMB, EGR3, TBX21, EPHB6, ADORA2A, CYP26B1, SOCS5, SPN, ERBB2, FLOT2, CD160, ZBTB1, ZAP70, BMI1, FGL2, HES1, ITPKB, Ig-like_dom|Ig-like_dom_sf|Ig-like_fold|Ig_sub|Ig_V-set|, IL6ST, RELA, TWSG1, TNFRSF21, CD81, FCHO1, PLA2G2D, LGALS3, RASAL3, L…	2258	272	13645	0.990345
Annotation Cluster 43	Enrichment Score: 2.260352751317492
Category	Term	Count	Genes	List Total	Pop Hits	Pop Total	FDR
GOTERM_BP_FAT	GO:0034612~response to tumor necrosis factor	37	RORA, ASAH1, GSDME, NR1D1, ADIPOQ, GPD1, CX3CL1, CCDC3, PIAS3, DAB2IP, GBP1, TNFRSF17, SPHK1, RELA, CCL13, MAP4K3, TNFRSF21, CCL24, NR1H4, CHI3L1, APOA1, CCL5, GAS6, ZFP36L1, LOC100302541, LOC101081091, NFE2L2, GATA3, RIPK1, PID1, TRAF1, BIRC7, CXCL16, AFF3, CCL17, AKT1, PELI3	2258	136	13645	0.142684
GOTERM_BP_FAT	GO:0071356~cellular response to tumor necrosis factor	32	RORA, ASAH1, GSDME, NR1D1, ADIPOQ, GPD1, CX3CL1, CCDC3, PIAS3, DAB2IP, GBP1, TNFRSF17, RELA, CCL13, TNFRSF21, CCL24, NR1H4, APOA1, CCL5, GAS6, ZFP36L1, LOC100302541, LOC101081091, NFE2L2, GATA3, RIPK1, PID1, TRAF1, BIRC7, CCL17, AKT1, PELI3	2258	122	13645	0.317395
GOTERM_BP_DIRECT	GO:0071356~cellular response to tumor necrosis factor	21	RORA, LOC100302541, ASAH1, GSDME, LOC101081091, NFE2L2, NR1D1, GPD1, GATA3, CX3CL1, RIPK1, DAB2IP, PID1, GBP1, CCL13, CCL17, TNFRSF21, CCL24, AKT1, CCL5, ZFP36L1	2277	71	13740	1
Annotation Cluster 44	Enrichment Score: 2.2517726519127113
Category	Term	Count	Genes	List Total	Pop Hits	Pop Total	FDR
GOTERM_CC_FAT	GO:0031226~intrinsic component of plasma membrane	200	OLFM3, GPR22, JAML, CD14, TMEM150B, LPAR1, GABRR1, SEMA4G, TYRO3, KCNG1, DRD3, MPP2, KCNMB2, ITGA2, SEMA4A, NLGN2, F2R, ITGAE, EPHB6, ADGRB1, PCDHB15, TRPV1, ITGB7, ITGAX, SLC12A5, LRRC8D, NPR2, GABBR1, IL23R, PTPRT, ORAI1, TNFRSF21, AMIGO1, CD81, RHBG, FOLR1, NRN1, PKD1, ZNRF3, PRRT2, SLC6A2, KCNJ3, RTN4RL1, SLC22A11, GSG1L, SLC15A2, SELP, ITGB5, NRP2, SLC24A2, GPR18, SEMA7A, PCDHB7, CALM2, TEK,…	1909	1038	11935	0.106909
GOTERM_CC_FAT	GO:0005887~integral component of plasma membrane	186	SLC16A2, SEMA6B, OLFM3, P2RX7, GPR22, JAML, PLXNB1, INSRR, TMEM150B, SLC16A12, LPAR1, ITGA2B, PCDH17, GABRR1, ROM1, CSPG5, SEMA4G, ROS1, NCF2, SEMA6A, KCNC4, KCNG1, TYRO3, DRD3, KCNMB2, ITGA2, SEMA4A, KCNK12, DCBLD2, SLC4A1, CALY, NLGN2, F2R, CLCN5, ITGAE, SAMD8, TMEM150C, PCDH18, EPHB6, KCNC2, ADGRB1, SLC6A4, ADGRL1, PCDHB15, SLC24A4, TRPV1, GABRQ, IL6R, BMPR2, ITGB7, KLRD1, ITGAX, SLC12A5, LRRC…	1909	977	11935	0.212299
GOTERM_CC_DIRECT	GO:0005887~integral component of plasma membrane	140	SLC16A2, SEMA6B, P2RX7, GPR22, PLXNB1, INSRR, TMEM150B, SLC16A12, LPAR1, PCDH17, GABRR1, ROM1, SEMA4G, ROS1, SEMA6A, TYRO3, DRD3, SEMA4A, KCNK12, DCBLD2, SLC4A1, CALY, NLGN2, F2R, CLCN5, SAMD8, TMEM150C, PCDH18, EPHB6, ADGRB1, SLC6A4, ADGRL1, PCDHB15, SLC24A4, TRPV1, GABRQ, BMPR2, KLRD1, SLC12A5, LRRC8D, NPR2, LOC101095465, PTPRT, SLC8A2, ORAI1, TSPAN15, TNFRSF21, CD81, KCNK3, PCDHB6, RHBG, INSR,…	2383	725	14780	0.550617
Annotation Cluster 45	Enrichment Score: 2.2449568988547166
Category	Term	Count	Genes	List Total	Pop Hits	Pop Total	FDR
GOTERM_BP_FAT	GO:1902533~positive regulation of intracellular signal transduction	152	GSDME, PRKD2, NUPR1, DUSP22, P2RX7, ZNF385A, ALPK1, MAP3K13, PLXNB1, PRKCZ, CD14, LPAR1, IKBKG, IL15, CCL13, WAC, HEXIM1, TNFRSF19, MADD, APP, LOC100302541, PDCD4, RHEB, MAP3K5, MCF2L, F2R, DSTYK, FYN, PRKCE, GPR37L1, ALOX12B, PRKD1, TLR3, IL6R, CTNS, PIK3CA, WWC1, LRRK2, IL26, WNT5A, HES1, IL6ST, SPHK1, RELA, CD81, CCL24, CCL5, GLIPR2, MINK1, SLC30A10, LCK, FGF1, IL18R1, F2, GPR183, INSR, MGAT5,…	2258	711	13645	0.0513977
GOTERM_BP_FAT	GO:0045937~positive regulation of phosphate metabolic process	156	CAMKK2, GSDME, PRKD2, NUPR1, DUSP22, P2RX7, VEGFA, MAP3K13, INSRR, PRKCZ, LPAR1, IL15, CCL13, TNFRSF19, PPP2R5D, MADD, LOC101095540, ROS1, APP, LOC100302541, TYRO3, MAP3K5, F2R, DSTYK, FYN, MTOR, EPHB6, PRKCE, AXIN2, GPR37L1, ALOX12B, PRKD1, TLR3, IL6R, BMPR2, PIK3CA, WWC1, ACVR1, ADGRF5, LRRK2, IL26, MMP9, SLCO3A1, LEPR, SLC8A2, WNT5A, HES1, ORAI1, IL6ST, SPHK1, TWSG1, CD81, CCL24, ANKLE2, CCL5,…	2258	753	13645	0.120698
GOTERM_BP_FAT	GO:0010562~positive regulation of phosphorus metabolic process	156	CAMKK2, GSDME, PRKD2, NUPR1, DUSP22, P2RX7, VEGFA, MAP3K13, INSRR, PRKCZ, LPAR1, IL15, CCL13, TNFRSF19, PPP2R5D, MADD, LOC101095540, ROS1, APP, LOC100302541, TYRO3, MAP3K5, F2R, DSTYK, FYN, MTOR, EPHB6, PRKCE, AXIN2, GPR37L1, ALOX12B, PRKD1, TLR3, IL6R, BMPR2, PIK3CA, WWC1, ACVR1, ADGRF5, LRRK2, IL26, MMP9, SLCO3A1, LEPR, SLC8A2, WNT5A, HES1, ORAI1, IL6ST, SPHK1, TWSG1, CD81, CCL24, ANKLE2, CCL5,…	2258	753	13645	0.120698
GOTERM_BP_FAT	GO:0023014~signal transduction by protein phosphorylation	114	SPRY1, GSDME, PRKD2, DUSP22, P2RX7, MAP3K13, ZDHHC17, YWHAE, PRKCZ, MEF2A, LPAR1, CCL13, TNFRSF19, MADD, ROS1, APP, ZFP36L1, SEMA6A, LOC100302541, MAP3K5, NDRG2, DAXX, F2R, DSTYK, SMAD1, PRKCE, GPR37L1, ALOX12B, TLR3, WWC1, LRRK2, IL26, TNIP1, WNT5A, GBP1, SPHK1, MAPK9, CD81, CCL24, CCL5, GLIPR2, MINK1, ULK4, SLC30A10, FGF1, EZR, FKTN, GPR183, INSR, MAP2K1, RELL1, PLCB1, SPRED1, MAP4K1, SETX, NRG…	2258	527	13645	0.120698
GOTERM_BP_FAT	GO:0000165~MAPK cascade	114	SPRY1, GSDME, PRKD2, DUSP22, P2RX7, MAP3K13, ZDHHC17, YWHAE, PRKCZ, MEF2A, LPAR1, CCL13, TNFRSF19, MADD, ROS1, APP, ZFP36L1, SEMA6A, LOC100302541, MAP3K5, NDRG2, DAXX, F2R, DSTYK, SMAD1, PRKCE, GPR37L1, ALOX12B, TLR3, WWC1, LRRK2, IL26, TNIP1, WNT5A, GBP1, SPHK1, MAPK9, CD81, CCL24, CCL5, GLIPR2, MINK1, ULK4, SLC30A10, FGF1, EZR, FKTN, GPR183, INSR, MAP2K1, RELL1, PLCB1, SPRED1, MAP4K1, SETX, NRG…	2258	527	13645	0.120698
GOTERM_BP_FAT	GO:0006464~cellular protein modification process	501	PRKD2, RPS6KA3, RCOR1, KDM6A, LTN1, SPATA2, USP2, IL15, GALNTL6, KDM3B, GALNT7, HMG20A, MAPKAPK3, PPP2R2C, TYRO3, CAND2, SPOCK3, PPP6R3, HIPK2, ZDHHC14, ADGRB1, EGLN1, KDM7A, CLK1, PELI3, MINDY1, LRRK2, IL26, ADARB1, NOTUM, BTG2, KMT2A, TNIP1, WNT5A, HES1, NSD3, PRPF4B, GLIPR2, ULK4, CDK2, CREBBP, CE1H17orf97, PIGB, F2, GPR183, ZNRF3, DCUN1D4, SPPL3, GNAQ, SRMS, BUB3, FMR1, MAN2A2, RNF187, UBE2D3…	2258	2721	13645	0.143078
GOTERM_BP_FAT	GO:0036211~protein modification process	501	PRKD2, RPS6KA3, RCOR1, KDM6A, LTN1, SPATA2, USP2, IL15, GALNTL6, KDM3B, GALNT7, HMG20A, MAPKAPK3, PPP2R2C, TYRO3, CAND2, SPOCK3, PPP6R3, HIPK2, ZDHHC14, ADGRB1, EGLN1, KDM7A, CLK1, PELI3, MINDY1, LRRK2, IL26, ADARB1, NOTUM, BTG2, KMT2A, TNIP1, WNT5A, HES1, NSD3, PRPF4B, GLIPR2, ULK4, CDK2, CREBBP, CE1H17orf97, PIGB, F2, GPR183, ZNRF3, DCUN1D4, SPPL3, GNAQ, SRMS, BUB3, FMR1, MAN2A2, RNF187, UBE2D3…	2258	2721	13645	0.143078
GOTERM_BP_FAT	GO:0043410~positive regulation of MAPK cascade	79	PLCB1, GSDME, PRKD2, DUSP22, P2RX7, MAP4K1, MAP3K13, NRG1, JCAD, PRKCZ, SH3RF1, LPAR1, CCL13, IGFBP6, PLA2G5, TNFRSF19, MADD, CHI3L1, SLAMF1, APP, LOC100302541, LOC101081091, MAP3K5, SEMA7A, MAP3K12, TGFB2, NTRK1, TEK, TAOK3, F2R, C1QTNF1, DSTYK, PRKCE, SORBS3, GPR37L1, CCL17, ALOX12B, AR, TLR3, ERBB2, WWC1, LRRK2, IL26, CX3CL1, MFHAS1, ACKR3, DAB2IP, WNT5A, PDGFA, KITLG, DENND2B, KIT, SPHK1, NRP…	2258	348	13645	0.147367
GOTERM_BP_FAT	GO:0042327~positive regulation of phosphorylation	144	CAMKK2, GSDME, PRKD2, NUPR1, DUSP22, P2RX7, VEGFA, MAP3K13, INSRR, PRKCZ, LPAR1, IL15, CCL13, TNFRSF19, MADD, LOC101095540, ROS1, APP, LOC100302541, TYRO3, MAP3K5, F2R, DSTYK, FYN, MTOR, EPHB6, PRKCE, AXIN2, GPR37L1, ALOX12B, PRKD1, TLR3, IL6R, BMPR2, PIK3CA, WWC1, ACVR1, LRRK2, IL26, MMP9, SLCO3A1, LEPR, SLC8A2, WNT5A, HES1, IL6ST, SPHK1, TWSG1, CD81, CCL24, CCL5, GLIPR2, MINK1, SLC30A10, FGF1, …	2258	704	13645	0.214859
GOTERM_BP_FAT	GO:0051174~regulation of phosphorus metabolic process	235	PRKD2, NUPR1, DUSP22, VEGFA, PPP4R3B, LPAR1, IL15, CCL13, LOC100302541, TYRO3, DRD3, ENSA, PPP6R3, F2R, DSTYK, MTOR, PDK4, EPHB6, AXIN2, PRKD1, PIK3CA, LRRK2, ADGRF5, IL26, MMP9, ADARB1, PTPRT, TARDBP, TNIP1, WNT5A, HES1, ORAI1, GBP1, CD81, PIP4K2C, CCL5, GLIPR2, ULK4, SLC30A10, MOB3B, F2, GPR183, ADGRV1, PKD1, RELL1, SPPL3, GNAQ, FMR1, TAB2, SPRED1, LAT, PDE12, JCAD, PRLR, SH3RF1, SH3GL2, IGFBP6…	2258	1215	13645	0.241888
GOTERM_BP_FAT	GO:0051247~positive regulation of protein metabolic process	230	ESR1, PRKD2, NUPR1, DUSP22, VEGFA, WDR48, LPAR1, IL15, GLYR1, CCL13, GPLD1, LOC100302541, F2R, DSTYK, MTOR, AXIN2, PRKD1, MAGEF1, KANSL1, RNF180, PIK3CA, LRRK2, IL26, MMP9, KMT2A, TNIP1, WNT5A, HES1, SOCS2, NSD3, CD81, CCL5, GLIPR2, SLC30A10, MOB3B, F2, GPR183, MYH9, PKD1, SP1, DCUN1D4, RELL1, SPPL3, FMR1, TAB2, LAT, METTL14, ARRDC3, JCAD, PRLR, SH3RF1, RNF19A, OSBPL7, IGFBP6, PLA2G5, CCDC88A, AP…	2258	1188	13645	0.251589
GOTERM_BP_FAT	GO:0019220~regulation of phosphate metabolic process	234	PRKD2, NUPR1, DUSP22, VEGFA, PPP4R3B, LPAR1, IL15, CCL13, LOC100302541, TYRO3, DRD3, ENSA, PPP6R3, F2R, DSTYK, MTOR, EPHB6, AXIN2, PRKD1, PIK3CA, LRRK2, ADGRF5, IL26, MMP9, ADARB1, PTPRT, TARDBP, TNIP1, WNT5A, HES1, ORAI1, GBP1, CD81, PIP4K2C, CCL5, GLIPR2, ULK4, SLC30A10, MOB3B, F2, GPR183, ADGRV1, PKD1, RELL1, SPPL3, GNAQ, FMR1, TAB2, SPRED1, LAT, PDE12, JCAD, PRLR, SH3RF1, SH3GL2, IGFBP6, PLA2…	2258	1211	13645	0.255573
GOTERM_BP_FAT	GO:0006468~protein phosphorylation	247	PRKD2, RPS6KA3, DUSP22, VEGFA, PPP4R3B, LPAR1, IL15, CCL13, BRSK1, MAPKAPK3, LOC100302541, TAF8, TYRO3, HIPK2, F2R, DSTYK, MTOR, PDK4, PRKACA, AXIN2, PRKD1, CLK1, PIK3CA, LRRK2, IL26, MMP9, ADARB1, PTPRT, TARDBP, TNIP1, WNT5A, HES1, GBP1, CD81, CCL5, PRPF4B, GLIPR2, ULK4, CDK2, SLC30A10, MOB3B, F2, GPR183, PKD1, ABI1, RELL1, GNAQ, SRMS, FMR1, TAB2, SPRED1, LAT, MAST4, JCAD, PRLR, SH3RF1, CDKL5, S…	2258	1286	13645	0.260316
GOTERM_BP_FAT	GO:0031399~regulation of protein modification process	254	PRKD2, NUPR1, DUSP22, SGF29, VEGFA, HPF1, PPP4R3B, WDR48, LPAR1, IL15, GLYR1, CCL13, HMG20A, LOC100302541, NCOA7, ENSA, PPP6R3, F2R, DSTYK, UFL1, MTOR, AXIN2, ADGRB1, PRKD1, MAGEF1, KANSL1, RNF180, PIK3CA, LRRK2, IL26, MMP9, ADARB1, PTPRT, TARDBP, KMT2A, TNIP1, WNT5A, HES1, GBP1, NSD3, CD81, CCL5, GLIPR2, ULK4, SLC30A10, MOB3B, F2, GPR183, PKD1, DCUN1D4, RELL1, SPPL3, GNAQ, BUB3, FMR1, TAB2, SPRE…	2258	1325	13645	0.261042
GOTERM_BP_FAT	GO:0031401~positive regulation of protein modification process	168	CAMKK2, GSDME, PRKD2, NUPR1, DUSP22, P2RX7, VEGFA, MAP3K13, PRKCZ, WDR48, LPAR1, IL15, GLYR1, CCL13, TNFRSF19, PPP2R5D, MADD, LOC101095540, APP, LOC100302541, MAP3K5, F2R, DSTYK, FYN, MTOR, PRKCE, AXIN2, GPR37L1, ALOX12B, PRKD1, MAGEF1, TLR3, IL6R, BMPR2, KANSL1, RNF180, PIK3CA, WWC1, HCFC1, ACVR1, LRRK2, IL26, MMP9, BMI1, SLCO3A1, LEPR, KMT2A, SLC8A2, TNIP1, WNT5A, HES1, DIP2B, IL6ST, NSD3, SPHK…	2258	847	13645	0.290015
GOTERM_BP_FAT	GO:0016310~phosphorylation	291	PRKD2, RPS6KA3, NUPR1, DUSP22, IP6K1, VEGFA, PPP4R3B, LPAR1, IL15, CCL13, BRSK1, MAPKAPK3, LOC100302541, TAF8, TYRO3, AK4, HIPK2, F2R, DSTYK, MTOR, PDK4, EPHB6, PRKACA, AXIN2, PRKD1, CLK1, PIK3CA, LRRK2, IL26, MMP9, ADARB1, PTPRT, DGKA, TARDBP, TNIP1, WNT5A, HES1, GBP1, SOCS2, CD81, PIP4K2C, CCL5, PRPF4B, GLIPR2, ULK4, CDK2, SLC30A10, MOB3B, F2, GPR183, PKD1, ABI1, RELL1, GNAQ, SRMS, FMR1, TAB2, …	2258	1547	13645	0.317395
GOTERM_BP_FAT	GO:0042325~regulation of phosphorylation	213	PRKD2, NUPR1, DUSP22, VEGFA, PPP4R3B, LPAR1, IL15, CCL13, LOC100302541, TYRO3, F2R, DSTYK, MTOR, EPHB6, AXIN2, PRKD1, PIK3CA, LRRK2, IL26, MMP9, ADARB1, PTPRT, TARDBP, TNIP1, WNT5A, HES1, GBP1, CD81, PIP4K2C, CCL5, GLIPR2, ULK4, SLC30A10, MOB3B, F2, GPR183, PKD1, RELL1, GNAQ, FMR1, TAB2, SPRED1, LAT, PDE12, JCAD, PRLR, SH3RF1, SH3GL2, IGFBP6, PLA2G5, INCA1, CCDC88A, APOA1, SOCS1, SLAMF1, TF, SEMA…	2258	1106	13645	0.322189
GOTERM_BP_FAT	GO:0032270~positive regulation of cellular protein metabolic process	213	ESR1, PRKD2, NUPR1, DUSP22, VEGFA, WDR48, LPAR1, IL15, GLYR1, CCL13, GPLD1, LOC100302541, F2R, DSTYK, MTOR, AXIN2, PRKD1, MAGEF1, KANSL1, RNF180, PIK3CA, LRRK2, IL26, MMP9, KMT2A, TNIP1, WNT5A, HES1, SOCS2, NSD3, CD81, CCL5, GLIPR2, SLC30A10, MOB3B, F2, GPR183, MYH9, PKD1, DCUN1D4, RELL1, SPPL3, FMR1, TAB2, LAT, METTL14, ARRDC3, JCAD, PRLR, SH3RF1, RNF19A, OSBPL7, IGFBP6, PLA2G5, CCDC88A, BCL2L11…	2258	1111	13645	0.370305
GOTERM_BP_FAT	GO:0043408~regulation of MAPK cascade	103	SPRY1, GSDME, PRKD2, DUSP22, P2RX7, MAP3K13, ZDHHC17, PRKCZ, LPAR1, CCL13, TNFRSF19, MADD, ROS1, APP, SEMA6A, LOC100302541, MAP3K5, NDRG2, F2R, DSTYK, PRKCE, GPR37L1, ALOX12B, TLR3, WWC1, LRRK2, IL26, TNIP1, WNT5A, GBP1, SPHK1, CD81, CCL24, CCL5, GLIPR2, MINK1, ULK4, SLC30A10, FGF1, EZR, FKTN, GPR183, INSR, MAP2K1, RELL1, PLCB1, SPRED1, PAK6, MAP4K1, NRG1, JCAD, SH3RF1, IGFBP6, PLA2G5, NCOR1, CHI…	2258	499	13645	0.383585
GOTERM_BP_FAT	GO:0032268~regulation of cellular protein metabolic process	338	ESR1, PRKD2, NUPR1, DUSP22, SGF29, GAS1, LTN1, VEGFA, RIC1, UNK, HPF1, PPP4R3B, WDR48, LPAR1, IL15, GLYR1, CCL13, GPLD1, AGO1, HMG20A, LOC100302541, NCOA7, ENSA, PPP6R3, F2R, DSTYK, UFL1, MTOR, PRKACA, AXIN2, ADGRB1, PRKD1, MAGEF1, KANSL1, RNF180, PIK3CA, LRRK2, IL26, MMP9, ADARB1, PTPRT, BTG2, TARDBP, KMT2A, TNIP1, WNT5A, HES1, GBP1, SOCS2, NSD3, SUSD4, CD81, CCL5, Nanos_sf|Nanos/Xcar2|Znf_nanos…	2258	1841	13645	0.479829
GOTERM_BP_FAT	GO:0051246~regulation of protein metabolic process	362	ESR1, PRKD2, NUPR1, DUSP22, SGF29, GAS1, LTN1, VEGFA, RIC1, UNK, HPF1, PPP4R3B, WDR48, LPAR1, IL15, GLYR1, CCL13, GPLD1, AGO1, HMG20A, LOC100302541, NCOA7, ENSA, PPP6R3, F2R, DSTYK, UFL1, MTOR, PRKACA, AXIN2, ADGRB1, PRKD1, EGLN1, MAGEF1, KANSL1, RNF180, PIK3CA, LRRK2, IL26, MMP9, ADARB1, PTPRT, BTG2, TARDBP, KMT2A, TNIP1, WNT5A, HES1, GBP1, SOCS2, NSD3, SUSD4, CD81, CCL5, Nanos_sf|Nanos/Xcar2|Zn…	2258	1983	13645	0.506799
GOTERM_BP_FAT	GO:0001934~positive regulation of protein phosphorylation	126	CAMKK2, GSDME, PRKD2, DUSP22, P2RX7, VEGFA, MAP3K13, PRKCZ, LPAR1, IL15, CCL13, TNFRSF19, MADD, LOC101095540, APP, LOC100302541, MAP3K5, F2R, DSTYK, FYN, MTOR, PRKCE, AXIN2, GPR37L1, ALOX12B, PRKD1, TLR3, IL6R, BMPR2, PIK3CA, WWC1, ACVR1, LRRK2, IL26, MMP9, SLCO3A1, LEPR, SLC8A2, WNT5A, HES1, IL6ST, SPHK1, TWSG1, CD81, CCL24, CCL5, GLIPR2, MINK1, SLC30A10, FGF1, MOB3B, F2, GPR183, INSR, PKD1, SLC…	2258	651	13645	0.728821
GOTERM_BP_FAT	GO:0001932~regulation of protein phosphorylation	185	SPRY1, CAMKK2, GSDME, PRKD2, DUSP22, P2RX7, VEGFA, MAP3K13, ZDHHC17, SHB, PRKCZ, PPP4R3B, LPAR1, IL15, CCL13, HEXIM1, TNFRSF19, MADD, LOC101095540, ROS1, APP, SEMA6A, LOC100302541, MAP3K5, NDRG2, IMPACT, F2R, DSTYK, FYN, MTOR, PRKCE, AXIN2, GPR37L1, ALOX12B, PRKD1, TLR3, SOCS5, IL6R, BMPR2, PIK3CA, WWC1, ACVR1, LRRK2, IL26, MMP9, ADARB1, PTPRT, SLCO3A1, LEPR, TARDBP, SLC8A2, TNIP1, WNT5A, HES1, G…	2258	998	13645	0.905412
GOTERM_BP_FAT	GO:0006796~phosphate-containing compound metabolic process	385	PRKD2, RPS6KA3, PLPP4, IP6K1, IL15, MAPKAPK3, NME9, NME6, PPP2R2C, TYRO3, DRD3, AK4, PLBD2, PPP6R3, HIPK2, EPHB6, CLK1, NPR2, LRRK2, ADGRF5, IL26, ADARB1, DGKA, TNIP1, WNT5A, HES1, PIP4K2C, PRPF4B, GLIPR2, ULK4, CDK2, PLA2G4D, PIGB, F2, GPR183, ADGRV1, SPPL3, GNAQ, SRMS, FMR1, LAT, PDE12, JCAD, AGPAT2, IGFBP6, PIGS, PLA2G5, CCDC88A, APOA1, SLAMF1, PRKCQ, TF, SEMA7A, SMAD3, CDKN1B, MAGI3, GPAT4, C…	2258	2173	13645	0.990345
Annotation Cluster 46	Enrichment Score: 2.2045339408595828
Category	Term	Count	Genes	List Total	Pop Hits	Pop Total	FDR
GOTERM_BP_FAT	GO:0051056~regulation of small GTPase mediated signal transduction	51	SPRY1, ARHGAP28, SIPA1L1, AMOT, P2RY10, BCR, NRG1, MAPRE2, LPAR1, CDC42SE1, MADD, APOA1, RASA1, ARFGEF1, GPR18, MCF2L, KBTBD6, NTRK1, F2R, OPHN1, SIPA1L2, SSX2IP, CHN1, CHN2, RALGAPB, RASA4B, ARHGAP20, RALGAPA2, TSC2, RALGPS2, RABL3, ITPKB, SGSM3, KITLG, CYTH1, RASAL1, SIPA1, PIK3CB, EPS8L1, NRP1, ARAP2, RASAL3, RALGAPA1, ARHGAP25, F2RL2, OGT, ARHGEF18, SYNGAP1, CAVIN4, ABCA1, PSD3	2258	179	13645	0.0148536
GOTERM_BP_FAT	GO:0046578~regulation of Ras protein signal transduction	37	SPRY1, P2RY10, BCR, NRG1, RALGPS2, RABL3, SGSM3, KITLG, CYTH1, ITPKB, MAPRE2, RASAL1, LPAR1, CDC42SE1, PIK3CB, EPS8L1, NRP1, MADD, APOA1, RASA1, ARFGEF1, GPR18, RASAL3, MCF2L, KBTBD6, F2RL2, OGT, ARHGEF18, SYNGAP1, NTRK1, F2R, CAVIN4, ABCA1, OPHN1, SSX2IP, RASA4B, PSD3	2258	147	13645	0.320599
GOTERM_BP_FAT	GO:0007265~Ras protein signal transduction	55	SPRY1, LAT, DBNL, P2RY10, BCR, NRG1, MAPRE2, LPAR1, CDC42SE1, MADD, APOA1, FARP2, RASA1, ARFGEF1, GPR18, CDC42EP3, MCF2L, KBTBD6, NTRK1, USP28, F2R, CDC42EP4, OPHN1, PRKD1, SSX2IP, RASA4B, RB1, RALB, RALGPS2, ITPKB, SGSM3, KITLG, CYTH1, RASAL1, RALA, JUN, PIK3CB, RRAS2, EPS8L1, NRP1, DOK2, RASAL3, CDK2, KSR1, F2RL2, ZNF304, OGT, ARHGEF18, SYNGAP1, CAVIN4, ABCA1, CDC42EP1, RASGRP3, CELSR1, PSD3	2258	259	13645	0.759199
GOTERM_BP_FAT	GO:0007264~small GTPase mediated signal transduction	68	SPRY1, LAT, DBNL, P2RY10, BCR, NRG1, MAPRE2, LPAR1, CDC42SE1, MADD, CCDC88A, YWHAQ, APOA1, FARP2, RASA1, RAPGEF6, ARFGEF1, RHEB, GPR18, TIAM2, CDC42EP3, MCF2L, KBTBD6, VAV3, NTRK1, USP28, F2R, CDC42EP4, OPHN1, PRKD1, SSX2IP, RASA4B, RB1, DOCK1, RALB, RALGPS2, RABL3, ITPKB, SGSM3, KITLG, CYTH1, RASAL1, RALA, JUN, PIK3CB, RRAS2, EPS8L1, NRP1, DOK2, ARHGAP31, RASAL3, CDK2, ARHGAP25, KSR1, RHOBTB1, F…	2258	337	13645	0.953721
Annotation Cluster 47	Enrichment Score: 2.202268761721637
Category	Term	Count	Genes	List Total	Pop Hits	Pop Total	FDR
GOTERM_BP_FAT	GO:0050852~T cell receptor signaling pathway	29	CD160, PRKD2, ZAP70, SH2D1A, TRAT1, ELF1, SHB, GBP1, PVRIG, IKBKG, RELA, ITK, TNFRSF21, CD81, FCHO1, GATA3, EZR, THEMIS, CD8A, UBASH3A, LIME1, FYN, PDE4D, CD247, PDE4B, SPPL3, TESPA1, DENND1B, FOXP3	2258	93	13645	0.0766968
GOTERM_BP_FAT	GO:0002682~regulation of immune system process	207	ESR1, PRKD2, SH2D1A, RPS6KA3, RCOR1, Znf_C2H2_sf|Znf_C2H2_type|, SCIN, VEGFA, CD14, IL15, IKBKG, GPLD1, MAPKAPK3, LAMP1, TYRO3, ZEB1, MTOR, LOC101080762, EPHB6, CD247, TESPA1, SPN, TRIM56, COLEC10, ADGRF5, IL23R, TNIP1, WNT5A, HES1, SETD1A, GBP1, TOB2, Ig-like_dom|Ig-like_dom_sf|Ig-like_fold|Ig_sub|Ig_V-set|, IKZF3, SUSD4, TNFRSF21, CD81, CCL5, PLA2G2D, CD8A, GPR183, CD96, SPPL3, Ig_C1-set|Ig-lik…	2258	1025	13645	0.0932372
GOTERM_BP_FAT	GO:0002757~immune response-activating signal transduction	63	NR1D1, SH2D1A, RPS6KA3, PRKD2, TRAT1, BLK, APPL1, ALPK1, ELF1, SHB, CD14, LTB, IKBKG, GPLD1, ITK, MAPKAPK3, LPXN, TYRO3, THEMIS, UBASH3A, RNF125, VAV3, LIME1, IRF1, FYN, PRKCE, CD247, APPL2, PDE4B, TESPA1, IRF4, TLR3, KLRD1, CD160, ZAP70, TIFA, PUM1, BCL2, MFHAS1, TNIP1, DAB2IP, GBP1, PVRIG, ENSFCAG00000046685, RELA, ENSFCAG00000040707, TNFRSF21, CD81, NR1H4, FCHO1, TLR6, GATA3, EZR, CD8A, IRAK2,…	2258	265	13645	0.143078
GOTERM_BP_FAT	GO:0002764~immune response-regulating signaling pathway	64	NR1D1, SH2D1A, RPS6KA3, PRKD2, TRAT1, BLK, APPL1, ALPK1, ELF1, SHB, CD14, LTB, IKBKG, GPLD1, ITK, MAPKAPK3, LPXN, TYRO3, THEMIS, UBASH3A, RNF125, VAV3, LIME1, IRF1, FYN, PRKCE, CD247, APPL2, PDE4B, TESPA1, IRF4, TLR3, KLRD1, CD160, ZAP70, TIFA, PUM1, BCL2, MFHAS1, TNIP1, DAB2IP, GBP1, PVRIG, KIT, ENSFCAG00000046685, RELA, ENSFCAG00000040707, TNFRSF21, CD81, NR1H4, FCHO1, TLR6, GATA3, EZR, CD8A, I…	2258	273	13645	0.173021
GOTERM_BP_FAT	GO:0002429~immune response-activating cell surface receptor signaling pathway	40	KLRD1, CD160, PRKD2, ZAP70, SH2D1A, TRAT1, BLK, APPL1, BCL2, ELF1, SHB, GBP1, PVRIG, LTB, ENSFCAG00000046685, IKBKG, RELA, ENSFCAG00000040707, GPLD1, ITK, TNFRSF21, CD81, LPXN, FCHO1, GATA3, EZR, THEMIS, CD8A, UBASH3A, LIME1, VAV3, FYN, PDE4D, APPL2, CD247, PDE4B, SPPL3, TESPA1, DENND1B, FOXP3	2258	153	13645	0.173021
GOTERM_BP_FAT	GO:0002768~immune response-regulating cell surface receptor signaling pathway	41	KLRD1, CD160, PRKD2, ZAP70, SH2D1A, TRAT1, BLK, APPL1, BCL2, ELF1, SHB, GBP1, PVRIG, LTB, KIT, ENSFCAG00000046685, IKBKG, RELA, ENSFCAG00000040707, GPLD1, ITK, TNFRSF21, CD81, LPXN, FCHO1, GATA3, EZR, THEMIS, CD8A, UBASH3A, LIME1, VAV3, FYN, PDE4D, APPL2, CD247, PDE4B, SPPL3, TESPA1, DENND1B, FOXP3	2258	162	13645	0.246418
GOTERM_BP_FAT	GO:0050851~antigen receptor-mediated signaling pathway	35	CD160, PRKD2, ZAP70, SH2D1A, TRAT1, BLK, BCL2, ELF1, SHB, GBP1, PVRIG, ENSFCAG00000046685, IKBKG, RELA, ENSFCAG00000040707, ITK, TNFRSF21, CD81, LPXN, FCHO1, GATA3, EZR, THEMIS, CD8A, UBASH3A, LIME1, VAV3, FYN, PDE4D, CD247, PDE4B, SPPL3, TESPA1, DENND1B, FOXP3	2258	135	13645	0.287018
GOTERM_BP_FAT	GO:0050776~regulation of immune response	118	ESR1, NR1D1, SH2D1A, PRKD2, RPS6KA3, P2RX7, BLK, Znf_C2H2_sf|Znf_C2H2_type|, ALPK1, SHB, PRKCZ, CD14, IKBKG, IL15, HEXIM1, GPLD1, ITK, MAPKAPK3, GFI1, LAMP1, TYRO3, ARG2, POLR3B, IRF1, TBX21, FYN, SUPT6H, LOC101080762, PRKCE, CD247, TESPA1, IRF4, TLR3, SOCS5, KLRD1, TRIM56, COLEC10, IL23R, TNIP1, WNT5A, GBP1, PVRIG, TRIM41, RELA, ENSFCAG00000040707, SUSD4, TNFRSF21, PPP3CB, CD81, FCHO1, PLA2G2D, …	2258	572	13645	0.29348
GOTERM_BP_FAT	GO:0050778~positive regulation of immune response	96	NR1D1, SH2D1A, RPS6KA3, PRKD2, TRAT1, P2RX7, BLK, APPL1, ALPK1, ELF1, SHB, CD14, PRKCZ, LTB, IKBKG, IL15, HEXIM1, GPLD1, ITK, LAG3, MAPKAPK3, LPXN, SLAMF1, PRKCQ, LAMP1, TYRO3, SEMA7A, THEMIS, UBASH3A, RNF125, POLR3B, VAV3, LIME1, IRF1, TBX21, FYN, LOC101080762, PRKCE, CD247, APPL2, PDE4B, TESPA1, IRF4, SOCS5, TLR3, KLRD1, ACAP1, CD160, TRIM56, KMT5B, COLEC10, IL1R1, ZBTB1, ZAP70, IL13, TIFA, IL2…	2258	454	13645	0.310323
GOTERM_BP_FAT	GO:0006955~immune response	192	ESR1, CXCL9, NR1D1, SH2D1A, PRKD2, RPS6KA3, FLAI-K, LEAP2, P2RX7, BLK, PDCD1LG2, SNAP23, Znf_C2H2_sf|Znf_C2H2_type|, ALPK1, CXCL13, SHB, PRKCZ, CD14, ELF4, IFIT3, IKBKG, IL15, CCL13, HEXIM1, VIM, GPLD1, ITK, MAPKAPK3, GFI1, Ig-like_dom|Ig-like_dom_sf|Ig-like_fold|Ig_sub|Ig_V-set|, APP, LOC100302541, LAMP1, CD3E, TYRO3, CD3D, CD6, ARG2, SEMA4A, Leu-rich_rpt|Leu-rich_rpt_typical-subtyp|LRR_dom_sf|P…	2258	1005	13645	0.496741
GOTERM_BP_FAT	GO:0002684~positive regulation of immune system process	142	NR1D1, SH2D1A, PRKD2, RPS6KA3, P2RX7, BLK, RCOR1, PDCD1LG2, SCIN, ALPK1, VEGFA, SHB, PRKCZ, CD14, IKBKG, IL15, HEXIM1, GPLD1, ITK, MAPKAPK3, APP, ZFP36L1, LAMP1, TYRO3, CD6, CD5, POLR3B, IRF1, LEF1, AKIRIN1, TBX21, FYN, EPHB6, LOC101080762, PRKCE, CD247, TESPA1, IRF4, TLR3, SOCS5, KLRD1, TRIM56, COLEC10, IL23R, BMI1, TNIP1, WNT5A, HES1, GBP1, PVRIG, IL6ST, TRIM41, Ig-like_dom|Ig-like_dom_sf|Ig-li…	2258	727	13645	0.539896
GOTERM_BP_FAT	GO:0002253~activation of immune response	67	NR1D1, SH2D1A, RPS6KA3, PRKD2, TRAT1, BLK, APPL1, ALPK1, ELF1, SHB, CD14, LTB, IKBKG, HEXIM1, GPLD1, ITK, MAPKAPK3, LPXN, TYRO3, THEMIS, UBASH3A, RNF125, VAV3, LIME1, IRF1, FYN, PRKCE, CD247, APPL2, PDE4B, TESPA1, IRF4, TLR3, KLRD1, CD160, COLEC10, ZAP70, TIFA, PUM1, BCL2, MFHAS1, TNIP1, DAB2IP, GBP1, PVRIG, ENSFCAG00000046685, RELA, ENSFCAG00000040707, SUSD4, TNFRSF21, CD81, NR1H4, FCHO1, RBM14,…	2258	323	13645	0.728821
GOTERM_BP_DIRECT	GO:0050852~T cell receptor signaling pathway	17	PRKD2, ZAP70, GATA3, THEMIS, CD8A, LIME1, SHB, FYN, PDE4D, PDE4B, CD247, SPPL3, ITK, TNFRSF21, FCHO1, DENND1B, FOXP3	2277	65	13740	1
Annotation Cluster 48	Enrichment Score: 2.1692155154071675
Category	Term	Count	Genes	List Total	Pop Hits	Pop Total	FDR
GOTERM_BP_FAT	GO:0046488~phosphatidylinositol metabolic process	39	PIK3CA, PLCB1, INPP5D, SYNJ1, INPP1, PIK3C2B, SYNJ2, IP6K1, PLCD4, PIK3R4, PDGFA, ITPKB, MTMR2, SOCS2, ATG14, PIP4K2B, PGAP1, PIGS, GPLD1, PIK3CB, PGAP4, PIP4K2C, SOCS1, PIP4P2, PIKFYVE, PIGC, SH3YL1, PIGB, MTMR10, PIK3C2A, SOCS6, MPPE1, SLC27A1, PIK3CD, MTMR12, TMEM150A, SOCS5, PGAP3, MTMR3	2258	134	13645	0.0464465
GOTERM_BP_FAT	GO:0006650~glycerophospholipid metabolic process	57	PLCB1, INPP5D, SYNJ1, CEPT1, DGKQ, IP6K1, PLCD4, PIK3R4, TAMM41, MTMR2, MBOAT1, AGPAT2, ATG14, PIP4K2B, PGAP1, PIGS, PLA2G5, GPLD1, APOA1, SOCS1, PIKFYVE, ABCA3, GPAT4, PIK3C2A, SOCS6, NAPEPLD, MPPE1, PIK3CD, ABHD4, TMEM150A, PGAP3, SOCS5, MTMR3, PIK3CA, INPP1, PIK3C2B, SYNJ2, DGKA, DGKD, PDGFA, ITPKB, ENPP2, SOCS2, PIK3CB, PGAP4, NR1H4, PIP4K2C, PIP4P2, PIGC, PLA2G2D, SH3YL1, NR1H2, PLA2G4D, PIG…	2258	232	13645	0.123527
GOTERM_BP_FAT	GO:0046474~glycerophospholipid biosynthetic process	28	PIK3CA, CEPT1, PIK3C2B, DGKQ, DGKA, DGKD, PIK3R4, TAMM41, PDGFA, AGPAT2, ATG14, PIP4K2B, PIGS, PIK3CB, PGAP4, NR1H4, APOA1, PIP4K2C, PIGC, SH3YL1, PIGB, GPAT4, PIK3C2A, MPPE1, SLC27A1, PIK3CD, ABHD4, PGAP3	2258	100	13645	0.260316
GOTERM_BP_FAT	GO:0006644~phospholipid metabolic process	71	PLCB1, INPP5D, SYNJ1, CEPT1, PLPP4, DGKQ, IP6K1, PLCD4, PIK3R4, TAMM41, MTMR2, MBOAT1, AGPAT2, ATG14, PIP4K2B, PGAP1, PIGS, PLA2G5, GPLD1, APOA1, SOCS1, PIKFYVE, RUBCN, PLPP6, ABCA3, PLBD2, GPAT4, PIK3C2A, SOCS6, VAV3, TEK, NAPEPLD, SAMD8, MPPE1, PIK3CD, ABHD4, TMEM150A, SGMS1, PGAP3, SOCS5, TMEM38B, MTMR3, PIK3CA, ADGRF5, INPP1, PIK3C2B, SYNJ2, DGKA, DGKD, DAB2IP, PDGFA, ITPKB, ENPP2, SOCS2, PIK…	2258	318	13645	0.276768
GOTERM_BP_FAT	GO:0008654~phospholipid biosynthetic process	33	PIK3CA, ADGRF5, CEPT1, PIK3C2B, DGKQ, DGKA, DGKD, PIK3R4, TAMM41, PDGFA, AGPAT2, ATG14, PIP4K2B, PIGS, PIK3CB, PGAP4, NR1H4, APOA1, PIP4K2C, PIGC, SH3YL1, ORMDL3, PIGB, GPAT4, PIK3C2A, SAMD8, MPPE1, SLC27A1, PIK3CD, ABHD4, SGMS1, PGAP3, TMEM38B	2258	127	13645	0.317395
GOTERM_BP_FAT	GO:0006661~phosphatidylinositol biosynthetic process	18	PIK3CA, PIGC, SH3YL1, PIK3C2B, PIGB, PIK3R4, PIK3C2A, PDGFA, MPPE1, SLC27A1, PIK3CD, ATG14, PIP4K2B, PIK3CB, PIGS, PGAP4, PIP4K2C, PGAP3	2258	57	13645	0.33018
GOTERM_BP_FAT	GO:0046486~glycerolipid metabolic process	62	PLCB1, INPP5D, SYNJ1, CEPT1, DGKQ, IP6K1, PLCD4, PIK3R4, TAMM41, MTMR2, MBOAT1, AGPAT2, ATG14, PIP4K2B, PGAP1, PIGS, PLA2G5, GPLD1, APOA1, SOCS1, APOB, PIKFYVE, ABCA3, GPAT4, PIK3C2A, SOCS6, NAPEPLD, MPPE1, PIK3CD, ABHD4, TMEM150A, PGAP3, SOCS5, MTMR3, PIK3CA, INPP1, PIK3C2B, SYNJ2, DGKA, DGKD, DDHD2, PDGFA, ITPKB, ENPP2, SOCS2, PIK3CB, PGAP4, NR1H4, PIP4K2C, PIP4P2, PIGC, PLA2G2D, SH3YL1, NR1H2,…	2258	298	13645	0.793526
GOTERM_BP_FAT	GO:0045017~glycerolipid biosynthetic process	29	PIK3CA, CEPT1, PIK3C2B, DGKQ, DGKA, DGKD, PIK3R4, TAMM41, PDGFA, AGPAT2, ATG14, PIP4K2B, PIGS, PIK3CB, PGAP4, NR1H4, APOA1, PIP4K2C, PIGC, SH3YL1, NR1H2, PIGB, GPAT4, PIK3C2A, MPPE1, SLC27A1, PIK3CD, ABHD4, PGAP3	2258	127	13645	0.990345
Annotation Cluster 49	Enrichment Score: 2.127579192248096
Category	Term	Count	Genes	List Total	Pop Hits	Pop Total	FDR
GOTERM_BP_FAT	GO:0046631~alpha-beta T cell activation	36	RORA, CD160, ZAP70, Znf_C2H2_sf|Znf_C2H2_type|, PRDM1, BCL2, SHB, PRKCZ, ITPKB, ELF4, IL15, TWSG1, ITK, CD81, SOCS1, PRKCQ, PLA2G2D, GPR18, RASAL3, ARG2, GATA3, IL18R1, SEMA4A, GPR183, IRF1, LEF1, TBX21, MAPK8IP1, MTOR, ADORA2A, STAT3, TMEM98, IRF4, SOCS5, EOMES, FOXP3	2258	118	13645	0.0364975
GOTERM_BP_FAT	GO:0035710~CD4-positive, alpha-beta T cell activation	23	RORA, PRKCQ, PLA2G2D, CD160, ARG2, GATA3, IL18R1, Znf_C2H2_sf|Znf_C2H2_type|, SEMA4A, GPR183, SHB, LEF1, PRKCZ, TBX21, MTOR, TWSG1, STAT3, TMEM98, IRF4, CD81, SOCS5, SOCS1, FOXP3	2258	72	13645	0.143078
GOTERM_BP_FAT	GO:0046632~alpha-beta T cell differentiation	26	RORA, ZAP70, Znf_C2H2_sf|Znf_C2H2_type|, PRDM1, BCL2, SHB, PRKCZ, ITPKB, ITK, SOCS1, PLA2G2D, GPR18, GATA3, IL18R1, SEMA4A, GPR183, IRF1, LEF1, TBX21, MTOR, STAT3, TMEM98, IRF4, SOCS5, EOMES, FOXP3	2258	86	13645	0.152418
GOTERM_BP_FAT	GO:0002287~alpha-beta T cell activation involved in immune response	17	RORA, GATA3, IL18R1, Znf_C2H2_sf|Znf_C2H2_type|, SEMA4A, GPR183, SHB, LEF1, PRKCZ, TBX21, MTOR, STAT3, TMEM98, IRF4, SOCS5, EOMES, FOXP3	2258	48	13645	0.187311
GOTERM_BP_FAT	GO:0002293~alpha-beta T cell differentiation involved in immune response	17	RORA, GATA3, IL18R1, Znf_C2H2_sf|Znf_C2H2_type|, SEMA4A, GPR183, SHB, LEF1, PRKCZ, TBX21, MTOR, STAT3, TMEM98, IRF4, SOCS5, EOMES, FOXP3	2258	48	13645	0.187311
GOTERM_BP_FAT	GO:0002292~T cell differentiation involved in immune response	18	RORA, GATA3, IL18R1, Znf_C2H2_sf|Znf_C2H2_type|, SEMA4A, FGL2, GPR183, SHB, LEF1, PRKCZ, TBX21, MTOR, STAT3, TMEM98, IRF4, SOCS5, EOMES, FOXP3	2258	53	13645	0.211781
GOTERM_BP_FAT	GO:0042093~T-helper cell differentiation	16	RORA, GATA3, IL18R1, Znf_C2H2_sf|Znf_C2H2_type|, SEMA4A, GPR183, SHB, LEF1, PRKCZ, TBX21, MTOR, STAT3, TMEM98, IRF4, SOCS5, FOXP3	2258	46	13645	0.261868
GOTERM_BP_FAT	GO:0002294~CD4-positive, alpha-beta T cell differentiation involved in immune response	16	RORA, GATA3, IL18R1, Znf_C2H2_sf|Znf_C2H2_type|, SEMA4A, GPR183, SHB, LEF1, PRKCZ, TBX21, MTOR, STAT3, TMEM98, IRF4, SOCS5, FOXP3	2258	47	13645	0.29348
GOTERM_BP_FAT	GO:0002286~T cell activation involved in immune response	20	RORA, GATA3, RAB27A, IL18R1, Znf_C2H2_sf|Znf_C2H2_type|, SEMA4A, FGL2, GPR183, SHB, LEF1, PRKCZ, TBX21, MTOR, STAT3, TMEM98, IRF4, CD81, SOCS5, EOMES, FOXP3	2258	66	13645	0.33018
GOTERM_BP_FAT	GO:0043367~CD4-positive, alpha-beta T cell differentiation	18	RORA, PLA2G2D, GATA3, IL18R1, Znf_C2H2_sf|Znf_C2H2_type|, SEMA4A, GPR183, SHB, LEF1, PRKCZ, TBX21, MTOR, STAT3, TMEM98, IRF4, SOCS5, SOCS1, FOXP3	2258	59	13645	0.412928
GOTERM_BP_FAT	GO:0046634~regulation of alpha-beta T cell activation	20	PRKCQ, CD160, RASAL3, ZAP70, ARG2, GATA3, Znf_C2H2_sf|Znf_C2H2_type|, PRDM1, SHB, IRF1, PRKCZ, ITPKB, TBX21, MAPK8IP1, ADORA2A, TWSG1, CD81, SOCS5, SOCS1, FOXP3	2258	72	13645	0.578963
GOTERM_BP_FAT	GO:2000514~regulation of CD4-positive, alpha-beta T cell activation	13	PRKCQ, CD160, ARG2, GATA3, Znf_C2H2_sf|Znf_C2H2_type|, SHB, PRKCZ, TBX21, TWSG1, CD81, SOCS5, SOCS1, FOXP3	2258	42	13645	0.728821
GOTERM_BP_FAT	GO:0002285~lymphocyte activation involved in immune response	29	ACAP1, RORA, KMT5B, RAB27A, FGL2, Znf_C2H2_sf|Znf_C2H2_type|, PGLYRP2, SHB, PRKCZ, CD81, ERCC1, ITM2A, LAMP1, GATA3, IL18R1, SEMA4A, GPR183, Leu-rich_rpt|Leu-rich_rpt_typical-subtyp|LRR_dom_sf|Protein_GAPT|, PGLYRP1, LEF1, TBX21, MTOR, STAT3, TMEM98, IRF4, SOCS5, SHLD2, EOMES, FOXP3	2258	130	13645	0.990345
GOTERM_BP_FAT	GO:0002263~cell activation involved in immune response	39	ACAP1, RORA, KMT5B, IL13, RAB27A, BLK, SNAP23, FGL2, Znf_C2H2_sf|Znf_C2H2_type|, PGLYRP2, BCR, SHB, PRKCZ, KIT, STXBP3, CD81, SLAMF1, ERCC1, APP, ITM2A, LAMP1, TCIM, GATA3, IL18R1, SEMA4A, GPR183, Leu-rich_rpt|Leu-rich_rpt_typical-subtyp|LRR_dom_sf|Protein_GAPT|, PGLYRP1, LEF1, TBX21, MTOR, PRKCE, STAT3, TMEM98, IRF4, SOCS5, SHLD2, EOMES, FOXP3	2258	185	13645	0.990345
Annotation Cluster 50	Enrichment Score: 2.118310257406814
Category	Term	Count	Genes	List Total	Pop Hits	Pop Total	FDR
GOTERM_BP_FAT	GO:0030100~regulation of endocytosis	46	PACSIN2, COLEC10, ADIPOQ, LRRK2, UBQLN2, RAB27A, APPL1, DGKQ, DGKD, BCR, WNT5A, CD14, Ig-like_dom|Ig-like_dom_sf|Ig-like_fold|Ig_sub|Ig_V-set|, AXL, STON2, SPHK1, IL15, PPP3CB, PPP3CA, MFGE8, HIP1R, APOA1, PIP4P2, GAS6, HNRNPK, MERTK, TF, NR1H2, LGALS3, RUBCN, STON1, CAMK1D, INSR, CALY, CNN2, CBLL1, RUFY1, TBC1D5, SYT11, OPHN1, TULP1, APPL2, IL15RA, HCK, FMR1, BMP2K	2258	171	13645	0.0732012
GOTERM_BP_FAT	GO:0050764~regulation of phagocytosis	20	MERTK, ADIPOQ, COLEC10, RAB27A, APPL1, CAMK1D, BCR, CNN2, Ig-like_dom|Ig-like_dom_sf|Ig-like_fold|Ig_sub|Ig_V-set|, SPHK1, IL15, SYT11, TULP1, APPL2, IL15RA, HCK, MFGE8, APOA1, PIP4P2, GAS6	2258	60	13645	0.167061
GOTERM_BP_FAT	GO:0045807~positive regulation of endocytosis	26	COLEC10, RAB27A, APPL1, DGKD, BCR, WNT5A, CD14, Ig-like_dom|Ig-like_dom_sf|Ig-like_fold|Ig_sub|Ig_V-set|, AXL, IL15, PPP3CA, MFGE8, APOA1, GAS6, HNRNPK, MERTK, TF, CAMK1D, INSR, CALY, CBLL1, TBC1D5, TULP1, APPL2, IL15RA, FMR1	2258	99	13645	0.494717
GOTERM_BP_DIRECT	GO:0050766~positive regulation of phagocytosis	11	MERTK, Ig-like_dom|Ig-like_dom_sf|Ig-like_fold|Ig_sub|Ig_V-set|, IL15, TULP1, RAB27A, IL15RA, CAMK1D, BCR, MFGE8, APOA1, GAS6	2277	31	13740	1
GOTERM_BP_FAT	GO:0050766~positive regulation of phagocytosis	13	MERTK, COLEC10, RAB27A, CAMK1D, BCR, Ig-like_dom|Ig-like_dom_sf|Ig-like_fold|Ig_sub|Ig_V-set|, IL15, TULP1, APPL2, IL15RA, MFGE8, APOA1, GAS6	2258	41	13645	0.667683
Annotation Cluster 51	Enrichment Score: 2.1131690446991422
Category	Term	Count	Genes	List Total	Pop Hits	Pop Total	FDR
GOTERM_BP_FAT	GO:0001818~negative regulation of cytokine production	47	INPP5D, ADIPOQ, ILRUN, IL23R, PDCD1LG2, OTUD7B, CD34, PGLYRP2, CX3CL1, SRGN, SLC2A10, GBP1, AXL, TWSG1, TNFRSF21, FN1, LAG3, NR1H4, APOA1, TWIST1, SLAMF1, GAS6, MERTK, TLR6, PDCD4, GPR18, ARG2, GATA3, EZR, NDRG2, F2, TGFB2, APOD, LAPTM4B, RNF125, PGLYRP1, LEF1, GPNMB, TBX21, CD96, SYT11, N4BP1, APPL2, TIA1, SOCS5, TSKU, FOXP3	2258	185	13645	0.143078
GOTERM_BP_FAT	GO:0001816~cytokine production	100	LTBP3, PRKD2, P2RX7, PDCD1LG2, PRKCZ, CD14, IL15, ITK, APP, PDCD4, CD6, ARG2, NDRG2, POLR3B, IRF1, F2R, LEF1, TBX21, IRF4, TLR3, SOCS5, IL6R, TSKU, IL26, IL23R, CD34, SRGN, WNT5A, GBP1, SPHK1, RELA, TWSG1, TNFRSF21, CD81, TWIST1, MMP12, EGR1, IL18R1, EZR, IL1RAP, F2, LAPTM4B, CD96, CLPB, PDE4D, FOXP3, PLCB1, INPP5D, ILRUN, APPL1, OTUD7B, LTB, AXL, AGPAT2, LAG3, CHI3L1, APOA1, SLAMF1, PRKCQ, GPR18…	2258	484	13645	0.402459
[truncated: 782 more rows]
