# Supplementary material for: Transcriptome analysis of corpora lutea in domestic cats (Felis catus) reveals strong differences in gene expression of various hormones, hormone receptors and regulators across different developmental stages
Source: BMC Genomics. 2025 Mar 31;26:325. doi: 10.1186/s12864-025-11510-3 (PMC11959938; doi:10.1186/s12864-025-11510-3)
Supplement: Supplementary file 8 — Supplementary Material 8 [file 12864_2025_11510_MOESM8_ESM.xlsx]

## Sheet: DGE_DESeq2_results.GeneDescript
Gene.stable.ID	Gene.name	Gene.description	baseMean	log2FoldChange	FoldChange	pvalue	padj
ENSFCAG00000024877			134.474	9.70351	833.775	6.30229e-27	1.10673e-24
ENSFCAG00000008314	FBXL16	F-box and leucine rich repeat protein 16	104.957	9.33098	644.027	8.81631e-26	1.36442e-23
ENSFCAG00000008380			87.8019	9.10094	549.106	5.41764e-25	7.66778e-23
ENSFCAG00000007248	CYP26A1	cytochrome P450 family 26 subfamily A member 1	11224.8	8.61548	392.208	7.88567e-20	6.334e-18
ENSFCAG00000001939	IL23R	interleukin 23 receptor	674.105	7.73785	213.464	1.28068e-55	1.43372e-52
ENSFCAG00000000289			2139.46	7.62121	196.884	8.51457e-50	8.027e-47
ENSFCAG00000032683	IL13	interleukin 13	30.0448	7.52936	184.74	4.17273e-16	2.09361e-14
ENSFCAG00000015185	BPIFB4	BPI fold containing family B member 4	22.6323	7.50021	181.046	1.58204e-10	3.48555e-09
ENSFCAG00000026454	CCL13	C-C motif chemokine ligand 13	28.9797	7.48623	179.3	4.93567e-15	2.14582e-13
ENSFCAG00000014331	CILP2	cartilage intermediate layer protein 2	2115.03	7.37097	165.532	9.23611e-45	7.51987e-42
ENSFCAG00000006002	SERPIND1	serpin family D member 1	326.375	7.27935	155.347	1.87729e-44	1.40109e-41
ENSFCAG00000033490	PPP1R17	protein phosphatase 1 regulatory subunit 17	640.385	7.23842	151.002	7.68553e-11	1.76265e-09
ENSFCAG00000013649	PGLYRP2	peptidoglycan recognition protein 2	1223.14	7.23738	150.893	3.73454e-63	5.14562e-60
ENSFCAG00000004522	CYP21A2	cytochrome P450 family 21 subfamily A member 2	93863.5	7.18182	145.192	2.71151e-77	1.21421e-73
ENSFCAG00000027077	OXGR1	oxoglutarate receptor 1	22.7965	7.14778	141.806	1.85165e-07	2.25165e-06
ENSFCAG00000029965	SLC34A2	solute carrier family 34 member 2	123.032	7.03508	131.15	1.49211e-20	1.30374e-18
ENSFCAG00000030317	INSRR	insulin receptor related receptor	27.0312	7.01129	129.006	1.38736e-11	3.57559e-10
ENSFCAG00000006510	AKR1D1	aldo-keto reductase family 1 member D1	35470.6	6.88083	117.851	1.73401e-74	6.21193e-71
ENSFCAG00000040543			14.4316	6.83438	114.118	4.81525e-18	3.12503e-16
ENSFCAG00000044600	COL6A5	collagen type VI alpha 5 chain	4890.37	6.81428	112.539	1.78824e-14	7.21419e-13
ENSFCAG00000023275	PGAM2	phosphoglycerate mutase 2	3856.99	6.80893	112.123	2.0994e-39	9.89589e-37
ENSFCAG00000044610	SOST	sclerostin	28.9712	6.75866	108.282	2.63533e-09	4.67367e-08
ENSFCAG00000046779	RNF212	ring finger protein 212	96.9403	6.74735	107.438	1.45344e-17	8.8551e-16
ENSFCAG00000001946	SLC29A4	solute carrier family 29 member 4	4252.34	6.67349	102.076	4.57581e-67	7.45108e-64
ENSFCAG00000042791	TMEM213	transmembrane protein 213	632.826	6.67046	101.861	6.02566e-13	1.93773e-11
ENSFCAG00000023321	NAGS	N-acetylglutamate synthase	12.8894	6.66546	101.509	3.63708e-14	1.41933e-12
ENSFCAG00000004770	PTPRT	protein tyrosine phosphatase receptor type T	311.707	6.47973	89.2469	1.05709e-29	2.28127e-27
ENSFCAG00000048400			9.72535	6.28198	77.8151	3.25906e-10	6.79585e-09
ENSFCAG00000051755			9.64014	6.26988	77.1654	8.35278e-11	1.90365e-09
ENSFCAG00000014342	TGFBI	transforming growth factor beta induced	89452.6	6.24501	75.8466	9.89368e-59	1.26583e-55
ENSFCAG00000012406	ATP6V0A4	ATPase H+ transporting V0 subunit a4	3471.64	6.23791	75.4742	6.77981e-16	3.30899e-14
ENSFCAG00000038369	LYPD6	LY6/PLAUR domain containing 6	190.455	6.19598	73.3121	1.23229e-17	7.58515e-16
ENSFCAG00000023804	B3GALT2	beta-1,3-galactosyltransferase 2	414.849	6.18922	72.9696	1.40669e-24	1.95323e-22
ENSFCAG00000006913	NTRK1	neurotrophic receptor tyrosine kinase 1	130.873	6.15983	71.4979	1.27208e-16	6.76128e-15
ENSFCAG00000004414	SLC4A8	solute carrier family 4 member 8	362.803	6.12838	69.9562	4.14782e-15	1.82429e-13
ENSFCAG00000030909			58.777	6.10117	68.6492	7.21318e-26	1.13335e-23
ENSFCAG00000000659	TAS1R1	taste 1 receptor member 1	228.503	6.02873	65.2872	2.0307e-42	1.25427e-39
ENSFCAG00000006116	LRP2	LDL receptor related protein 2	13.5034	6.02476	65.1079	2.86009e-06	2.66129e-05
ENSFCAG00000004749	MLXIPL	MLX interacting protein like	118.301	6.00678	64.3014	3.34912e-44	2.39958e-41
ENSFCAG00000030944	PERM1	PPARGC1 and ESRR induced regulator, muscle 1	100.969	5.8276	56.7913	4.66072e-18	3.03574e-16
ENSFCAG00000027039	LEF1	lymphoid enhancer binding factor 1	1573.6	5.79243	55.4237	1.62619e-64	2.42736e-61
ENSFCAG00000008238	CA6	carbonic anhydrase 6	6.57304	5.71064	52.369	7.69703e-07	8.15794e-06
ENSFCAG00000001602	CLEC4G	C-type lectin domain family 4 member G	133.243	5.63795	49.7958	1.62434e-16	8.50737e-15
ENSFCAG00000019073	RSPO4	R-spondin 4	97.8553	5.60704	48.7401	1.03308e-15	4.88247e-14
ENSFCAG00000011790	RHBG	Rh family B glycoprotein	335.077	5.59928	48.4786	3.04016e-21	2.85107e-19
ENSFCAG00000013885	ADIPOQ	adiponectin, C1Q and collagen domain containing	24.2268	5.59373	48.2925	1.03171e-16	5.56626e-15
ENSFCAG00000014872	BLK	BLK proto-onco, Src family tyrosine kinase	62.7559	5.53878	46.4877	4.1298e-17	2.33353e-15
ENSFCAG00000005906	SLC6A4	solute carrier family 6 member 4	237.937	5.5359	46.3952	4.17444e-17	2.34397e-15
ENSFCAG00000035081	FBXL21	F-box and leucine rich repeat protein 21	206.186	5.51841	45.8359	6.30053e-15	2.66797e-13
ENSFCAG00000007355	INSYN2A	inhibitory synaptic factor 2A	197.516	5.49529	45.1074	9.55995e-33	2.7619e-30
ENSFCAG00000007652	TM4SF19	transmembrane 4 L six family member 19	17.233	5.46804	44.2634	1.24971e-06	1.25546e-05
ENSFCAG00000004615	MME	membrane metalloendopeptidase	2516.16	5.44766	43.6426	5.25231e-26	8.55267e-24
ENSFCAG00000026837	KCNK5	potassium two pore domain channel subfamily K member 5	675.53	5.35084	40.8097	6.90602e-34	2.17019e-31
ENSFCAG00000005056	CAPN13	calpain 13	158.903	5.33071	40.2441	9.75027e-08	1.2548e-06
ENSFCAG00000004107	SVOPL	SVOP like	129.583	5.24369	37.8886	4.68373e-15	2.04622e-13
ENSFCAG00000007508	TMEM221	transmembrane protein 221	803.707	5.21273	37.0842	3.33032e-23	3.84856e-21
ENSFCAG00000011696	NR4A2	nuclear receptor subfamily 4 group A member 2	522.702	5.19155	36.5437	8.78728e-39	3.83897e-36
ENSFCAG00000053105			7.60403	5.18747	36.4404	3.92258e-10	8.0207e-09
ENSFCAG00000045548			133.948	5.18712	36.4317	1.60533e-08	2.41839e-07
ENSFCAG00000003720	PODNL1	podocan like 1	401.921	5.15447	35.6164	4.61136e-17	2.55724e-15
ENSFCAG00000018275	CPEB1	cytoplasmic polyadenylation element binding protein 1	393.279	5.14913	35.4847	1.18041e-86	1.05718e-82
ENSFCAG00000005936	LRTM2	leucine rich repeats and transmembrane domains 2	43.3794	5.10091	34.3184	7.21439e-09	1.17583e-07
ENSFCAG00000008979	ESRRB	estrogen related receptor beta	10.6727	5.04045	32.9099	6.07326e-09	1.00355e-07
ENSFCAG00000022941	IRF4	interferon regulatory factor 4	60.0022	5.01296	32.2888	1.28414e-09	2.40349e-08
ENSFCAG00000050069			3.99368	5.00921	32.2049	0.00399377	0.0149314
ENSFCAG00000028726	EEF1A2	eukaryotic translation elongation factor 1 alpha 2	18250.3	5.00795	32.1767	6.02656e-20	4.88451e-18
ENSFCAG00000051869			8.746	5.00133	32.0295	1.66734e-06	1.64185e-05
ENSFCAG00000008936	B4GALNT3	beta-1,4-N-acetyl-galactosaminyltransferase 3	22.3503	4.96944	31.3292	1.45455e-08	2.21354e-07
ENSFCAG00000023453	SGPP2	sphingosine-1-phosphate phosphatase 2	347.132	4.93274	30.5424	5.97691e-19	4.4057e-17
ENSFCAG00000012122	DNER	delta/notch like EGF repeat containing	10681.8	4.92023	30.2786	2.18395e-23	2.57362e-21
ENSFCAG00000008918	BIRC7	baculoviral IAP repeat containing 7	13.6539	4.89047	29.6604	8.66776e-09	1.38746e-07
ENSFCAG00000035623	PCP4	Purkinje cell protein 4	594.084	4.88562	29.561	7.97492e-06	6.61327e-05
ENSFCAG00000013183	FAM81B	family with sequence similarity 81 member B	4.80524	4.86874	29.217	2.77103e-08	4.00603e-07
ENSFCAG00000000290	KRT74	keratin 74	229.309	4.84117	28.664	6.69342e-26	1.061e-23
ENSFCAG00000028563	SLC26A4	solute carrier family 26 member 4	5.96844	4.83377	28.5173	3.73471e-08	5.20997e-07
ENSFCAG00000025885	INA	internexin neuronal intermediate filament protein alpha	271.574	4.82881	28.4196	1.81425e-13	6.37194e-12
ENSFCAG00000048986			3.60109	4.8287	28.4173	0.000141751	0.000850599
ENSFCAG00000002881	BARX2	BARX homeobox 2	180.417	4.79616	27.7837	9.54391e-34	2.94742e-31
ENSFCAG00000006759	KCNE1	potassium voltage-gated channel subfamily E regulatory subunit 1	12.0524	4.78152	27.5031	4.60724e-07	5.13534e-06
ENSFCAG00000034959	FXYD2	FXYD domain containing ion transport regulator 2	7.70515	4.7225	26.4006	2.93335e-07	3.40299e-06
ENSFCAG00000024301	CEL	carboxyl ester lipase	441.904	4.70533	26.0884	1.74454e-17	1.0416e-15
ENSFCAG00000000281	KRT82	keratin 82	3.2965	4.70427	26.0691	1.31287e-06	1.31596e-05
ENSFCAG00000035352	KCNJ5	potassium inwardly rectifying channel subfamily J member 5	713.365	4.6991	25.9759	3.43535e-18	2.25399e-16
ENSFCAG00000029250	KCNJ3	potassium inwardly rectifying channel subfamily J member 3	3.22891	4.69391	25.8827	7.15972e-05	0.000467706
ENSFCAG00000004928	TACR2	tachykinin receptor 2	25.0775	4.6831	25.6894	6.61995e-06	5.63041e-05
ENSFCAG00000027337	ACBD7	acyl-CoA binding domain containing 7	95.5499	4.64657	25.0471	2.24396e-18	1.50539e-16
ENSFCAG00000032760			132.219	4.63618	24.8674	3.23191e-13	1.08816e-11
ENSFCAG00000010574	IL26	interleukin 26	20.3854	4.61508	24.5063	4.26553e-07	4.80832e-06
ENSFCAG00000025666	NFE2	nuclear factor, erythroid 2	112.079	4.61152	24.446	3.43033e-31	8.77771e-29
ENSFCAG00000015444	CACNA1E	calcium voltage-gated channel subunit alpha1 E	235.393	4.59953	24.2435	1.99492e-14	8.02988e-13
ENSFCAG00000038126	SLC22A31	solute carrier family 22 member 31	2.9896	4.57057	23.7617	0.000313048	0.00169816
ENSFCAG00000028905	HUNK	hormonally up-regulated Neu-associated kinase	249.021	4.55287	23.472	6.28594e-26	1.0053e-23
ENSFCAG00000033954	CXCL13	C-X-C motif chemokine ligand 13	2.99491	4.50772	22.7488	4.57427e-05	0.000314286
ENSFCAG00000012671	FZD9	frizzled class receptor 9	671.863	4.49888	22.6098	3.63815e-21	3.39409e-19
ENSFCAG00000036325			4.67177	4.46575	22.0966	0.000106703	0.000662481
ENSFCAG00000046180			7.88074	4.43182	21.5829	1.27704e-06	1.28219e-05
ENSFCAG00000004509	VWA7	von Willebrand factor A domain containing 7	23.5189	4.3858	20.9053	7.75202e-09	1.25207e-07
ENSFCAG00000008390	SRGAP3	SLIT-ROBO Rho GTPase activating protein 3	164.955	4.34236	20.2853	1.87958e-39	9.0992e-37
ENSFCAG00000021903	CA3H20orf144	chromosome A3 C20orf144 homolog	29.8394	4.28165	19.4494	2.22566e-07	2.6606e-06
ENSFCAG00000005677	ECEL1	endothelin converting enzyme like 1	163.21	4.28027	19.4308	2.89011e-07	3.35718e-06
ENSFCAG00000008133	GABRA1	gamma-aminobutyric acid type A receptor subunit alpha1	3.94473	4.26752	19.2598	8.75264e-06	7.19822e-05
ENSFCAG00000015345	CPN2	carboxypeptidase N subunit 2	2066.32	4.26244	19.192	6.16849e-15	2.62446e-13
ENSFCAG00000034460	ARC	activity regulated cytoskeleton associated protein	46.7059	4.25068	19.0363	2.1498e-11	5.34824e-10
ENSFCAG00000013111	CHIT1	chitinase 1	29.8521	4.23891	18.8816	0.000127543	0.000774948
ENSFCAG00000046684			28.036	4.23488	18.829	0.00330995	0.0127418
ENSFCAG00000000306	IGFBP6	insulin like growth factor binding protein 6	5246.7	4.21901	18.623	3.40177e-22	3.67063e-20
ENSFCAG00000022958	SEPTIN14	septin 14	2.90718	4.12151	17.406	0.0075194	0.0251705
ENSFCAG00000052233			14.6129	4.12067	17.3958	8.63391e-10	1.66649e-08
ENSFCAG00000015677	ADGRB2	adhesion G protein-coupled receptor B2	2806.68	4.11841	17.3685	5.36415e-30	1.17174e-27
ENSFCAG00000000282	KRT84	keratin 84	2.12863	4.07771	16.8854	9.11462e-05	0.000578109
ENSFCAG00000049874			2.75447	4.05311	16.6	9.31482e-06	7.63952e-05
ENSFCAG00000023099			7.88137	4.03712	16.417	9.93982e-05	0.000621742
ENSFCAG00000014025	ZNF750	zinc finger protein 750	50.7513	4.03115	16.3492	1.28071e-15	6.00524e-14
ENSFCAG00000045147			6.92969	4.01781	16.1987	0.000339567	0.00181997
ENSFCAG00000027464			62.5887	4.01763	16.1967	4.02139e-09	6.8732e-08
ENSFCAG00000046696			3.41974	3.99457	15.9399	3.19699e-05	0.000227873
ENSFCAG00000027120	TAC1	tachykinin 1	91.4284	3.98599	15.8454	8.04624e-08	1.052e-06
ENSFCAG00000009946	TUBA8	tubulin alpha 8	37.8376	3.9586	15.5474	2.44641e-18	1.62297e-16
ENSFCAG00000004394	NPTX2	neuronal pentraxin 2	3822.43	3.95696	15.5297	9.75146e-08	1.2548e-06
ENSFCAG00000049658			2.5002	3.95464	15.5047	0.000378667	0.00200375
ENSFCAG00000024893	CFAP77	cilia and flagella associated protein 77	231.049	3.93445	15.2893	6.20405e-34	1.98441e-31
ENSFCAG00000000646	DSC1	desmocollin 1	6.55833	3.9341	15.2855	3.37943e-07	3.87283e-06
ENSFCAG00000014317	SLC6A2	solute carrier family 6 member 2	36.757	3.92786	15.2196	0.00010891	0.00067478
ENSFCAG00000011703	LEPR	leptin receptor	629.802	3.92202	15.1582	9.82432e-26	1.47877e-23
ENSFCAG00000004262	DCBLD2	discoidin, CUB and LCCL domain containing 2	18723.7	3.91926	15.1292	3.96271e-31	9.85833e-29
ENSFCAG00000010509	AMPD1	adenosine monophosphate deaminase 1	3.27932	3.91605	15.0956	0.000646186	0.00317457
ENSFCAG00000006712	MAPT	microtubule associated protein tau	1178.25	3.90058	14.9345	5.60745e-20	4.58633e-18
ENSFCAG00000043795			3.15783	3.89841	14.9121	7.16939e-06	6.02902e-05
ENSFCAG00000007887	SLC24A4	solute carrier family 24 member 4	87.8341	3.88459	14.77	8.92137e-31	2.13066e-28
ENSFCAG00000009168	SLC27A6	solute carrier family 27 member 6	40.0188	3.84324	14.3526	3.30181e-06	3.01438e-05
ENSFCAG00000010086	SLC24A2	solute carrier family 24 member 2	12.5839	3.83924	14.3128	2.13159e-07	2.56076e-06
ENSFCAG00000003051	SLC4A1	solute carrier family 4 member 1	2.34722	3.83869	14.3074	0.00580741	0.0203606
ENSFCAG00000008709	SLC15A2	solute carrier family 15 member 2	24.5952	3.83519	14.2728	4.04889e-06	3.61174e-05
ENSFCAG00000008383	SERPINB10	serpin family B member 10	201.337	3.80085	13.937	5.78787e-15	2.46839e-13
ENSFCAG00000024353	GSG1L	GSG1 like	144.262	3.79131	13.8451	6.12086e-10	1.21159e-08
ENSFCAG00000029136	EVPL	envoplakin	1191.96	3.78339	13.7694	3.46217e-17	1.96871e-15
ENSFCAG00000050145			2.30103	3.77813	13.7192	2.43373e-05	0.000178076
ENSFCAG00000026789			2.27896	3.77786	13.7166	0.00544383	0.0193166
ENSFCAG00000011876	DMBX1	diencephalon/mesencephalon homeobox 1	5.62375	3.76872	13.6301	0.000112586	0.000694438
ENSFCAG00000050214			2.28904	3.75243	13.477	0.00084145	0.0039726
ENSFCAG00000052250			1.66894	3.74809	13.4366	0.00422361	0.0156179
ENSFCAG00000031580	SLC5A8	solute carrier family 5 member 8	2.83091	3.74741	13.4302	0.000137453	0.000827029
ENSFCAG00000023127	CCL24	C-C motif chemokine ligand 24	360.455	3.72504	13.2236	2.92618e-06	2.71715e-05
ENSFCAG00000048366			1.6631	3.7172	13.1519	0.0014935	0.00646797
ENSFCAG00000025149	ELMOD1	ELMO domain containing 1	833.492	3.71711	13.1511	1.42875e-15	6.66454e-14
ENSFCAG00000013504	COL6A6	collagen type VI alpha 6 chain	53.5141	3.7152	13.1337	1.7917e-07	2.19064e-06
ENSFCAG00000019056	B4GALT6	beta-1,4-galactosyltransferase 6	54.6416	3.70635	13.0533	1.76737e-23	2.12464e-21
ENSFCAG00000009678	GABRR1	gamma-aminobutyric acid type A receptor subunit rho1	1.64026	3.70532	13.044	0.0110164	0.0345841
ENSFCAG00000011271	ACVR1C	activin A receptor type 1C	5.98933	3.69637	12.9634	6.96451e-06	5.88158e-05
ENSFCAG00000050126			1.64083	3.68041	12.8207	0.000563611	0.0028231
ENSFCAG00000015553	RHOBTB1	Rho related BTB domain containing 1	2133.36	3.67512	12.7739	4.52802e-28	8.53747e-26
ENSFCAG00000009095	DHRS2	dehydrogenase/reductase 2	586.952	3.65817	12.6247	3.77805e-05	0.000264139
ENSFCAG00000001220	MISP	mitotic spindle positioning	7.60298	3.6466	12.5238	7.02788e-06	5.92113e-05
ENSFCAG00000046436			1.52037	3.64397	12.501	0.00310821	0.0120769
ENSFCAG00000007145	ZFR2	zinc finger RNA binding protein 2	3.41961	3.64136	12.4784	0.000393962	0.00207244
ENSFCAG00000013891	NCAM1	neural cell adhesion molecule 1	600.645	3.63863	12.4548	2.27351e-21	2.18942e-19
ENSFCAG00000023113	SEC14L3	SEC14 like lipid binding 3	879.094	3.63533	12.4264	9.88885e-07	1.02033e-05
ENSFCAG00000000908	ALAS2	5'-aminolevulinate synthase 2	12.3412	3.6181	12.2788	0.00129349	0.00571088
ENSFCAG00000045702	GLYAT	glycine-N-acyltransferase	3.36502	3.59369	12.0728	0.000391049	0.00205941
ENSFCAG00000004694	CCL17	C-C motif chemokine ligand 17	27.8818	3.59076	12.0483	1.66977e-17	1.0003e-15
ENSFCAG00000006787	HMGCLL1	3-hydroxymethyl-3-methylglutaryl-CoA lyase like 1	276.995	3.57272	11.8986	5.45081e-14	2.06854e-12
ENSFCAG00000045716	MB	myoglobin	52.5307	3.56908	11.8686	5.45112e-11	1.27969e-09
ENSFCAG00000045688			1.48905	3.56263	11.8157	0.00598204	0.0208504
ENSFCAG00000008299	GRIA3	glutamate ionotropic receptor AMPA type subunit 3	1148.25	3.54296	11.6556	3.51869e-14	1.37613e-12
ENSFCAG00000009460	ASIC1	acid sensing ion channel subunit 1	88.5229	3.53556	11.596	1.0682e-06	1.0946e-05
ENSFCAG00000010001	METRN	meteorin, glial cell differentiation regulator	18.4451	3.53014	11.5525	7.3067e-11	1.68223e-09
ENSFCAG00000002673	KCND3	potassium voltage-gated channel subfamily D member 3	75.6577	3.52394	11.5031	1.72705e-11	4.38172e-10
ENSFCAG00000003823	FOXP3	forkhead box P3	125.494	3.52174	11.4855	1.59149e-29	3.35373e-27
ENSFCAG00000029288	NEFM	neurofilament medium chain	14.052	3.51864	11.4608	1.07009e-08	1.67548e-07
ENSFCAG00000040429			3.24523	3.51675	11.4458	0.000944905	0.00438609
ENSFCAG00000043837	EGR4	early growth response 4	5.4617	3.51608	11.4406	0.00406018	0.0151292
ENSFCAG00000015554	RAB3IP	RAB3A interacting protein	1599.61	3.51535	11.4347	3.84047e-22	4.05974e-20
ENSFCAG00000010400	IGSF10	immunoglobulin superfamily member 10	269.733	3.5149	11.4311	4.08809e-24	5.30622e-22
ENSFCAG00000011686	CHODL	chondrolectin	174.573	3.51082	11.3988	7.90642e-06	6.56559e-05
ENSFCAG00000008244	CCDC40	coiled-coil domain containing 40	1.89233	3.4968	11.2886	0.013752	0.0416796
ENSFCAG00000010134	KIAA1549L	KIAA1549 like	46.9145	3.49502	11.2747	1.07529e-06	1.09997e-05
ENSFCAG00000013642	RORA	RAR related orphan receptor A	391.573	3.49475	11.2726	7.22064e-69	1.84766e-65
ENSFCAG00000042832			1.86551	3.49275	11.257	0.000654594	0.00320796
ENSFCAG00000040310	EQTN	equatorin	25.1149	3.47951	11.1542	2.402e-09	4.28959e-08
ENSFCAG00000044928			12439.1	3.47317	11.1053	4.09985e-12	1.15285e-10
ENSFCAG00000051927			8.05214	3.47258	11.1007	9.32526e-06	7.64458e-05
ENSFCAG00000022972	SLC34A3	solute carrier family 34 member 3	1.92894	3.45671	10.9793	0.000380497	0.00201165
ENSFCAG00000027029	LY6G5C	lymphocyte antigen 6 family member G5C	1.38411	3.45392	10.9581	0.00203747	0.00844405
ENSFCAG00000047863			10.4426	3.45362	10.9558	4.9889e-06	4.35272e-05
ENSFCAG00000022479	MEIG1	meiosis/spermiosis associated 1	2.3421	3.41629	10.6759	0.00111167	0.00504754
ENSFCAG00000024443	KCNC2	potassium voltage-gated channel subfamily C member 2	2.74785	3.41068	10.6345	0.00014864	0.000886301
ENSFCAG00000024837			2.98783	3.4045	10.589	0.00411548	0.0152907
ENSFCAG00000005548	CASS4	Cas scaffold protein family member 4	208.078	3.40203	10.5709	4.81679e-10	9.6942e-09
ENSFCAG00000022418	KCNJ16	potassium inwardly rectifying channel subfamily J member 16	2.27439	3.40114	10.5644	0.00383034	0.0144106
ENSFCAG00000040659	CPLX1	complexin 1	51.8238	3.39824	10.5432	3.04774e-11	7.37294e-10
ENSFCAG00000013067	PAK6	p21 (RAC1) activated kinase 6	10.8008	3.39519	10.5209	1.19862e-06	1.20888e-05
ENSFCAG00000030525	CLDN11	claudin 11	1280.67	3.38804	10.4689	3.66135e-16	1.86313e-14
ENSFCAG00000011660	NOTUM	notum, palmitoleoyl-protein carboxylesterase	23.9816	3.38465	10.4443	2.4051e-08	3.52827e-07
ENSFCAG00000004584	SH3GL2	SH3 domain containing GRB2 like 2, endophilin A1	385.613	3.38318	10.4337	1.48259e-15	6.89769e-14
ENSFCAG00000050859			1.73751	3.38209	10.4258	0.000268448	0.00148565
ENSFCAG00000050044			1.69535	3.37897	10.4033	0.000670205	0.00327372
ENSFCAG00000043121			2.88543	3.37253	10.357	0.00132338	0.00582271
ENSFCAG00000030046	TMEM132D	transmembrane protein 132D	7.12116	3.37164	10.3506	0.000473765	0.00242667
ENSFCAG00000009685	FBN2	fibrillin 2	586.743	3.36629	10.3123	1.05177e-08	1.64968e-07
ENSFCAG00000013109	ADORA1	adenosine A1 receptor	19.3275	3.35466	10.2295	1.82844e-07	2.23009e-06
ENSFCAG00000050182			4.80305	3.34222	10.1416	0.000597442	0.00297013
ENSFCAG00000008444	RAB38	RAB38, member RAS onco family	175.4	3.33954	10.1228	5.89383e-13	1.90217e-11
ENSFCAG00000043805			4.64064	3.33904	10.1193	0.00123552	0.00549829
ENSFCAG00000004971	USH1C	USH1 protein network component harmonin	7.01015	3.33012	10.057	0.000857955	0.00403457
ENSFCAG00000004556	GALNT14	polypeptide N-acetylgalactosaminyltransferase 14	7.66635	3.32727	10.0371	0.000675485	0.00329501
ENSFCAG00000001496			2.19811	3.32706	10.0357	0.00637788	0.0219778
ENSFCAG00000035523	C1QTNF4	C1q and TNF related 4	1.25036	3.32322	10.0089	0.0138583	0.041949
ENSFCAG00000030959	CCDC3	coiled-coil domain containing 3	1662.03	3.31897	9.97954	6.59009e-16	3.22518e-14
ENSFCAG00000052511			1.22531	3.31462	9.9495	0.00921725	0.029839
ENSFCAG00000025695	TIGD3	tigger transposable element derived 3	5.63104	3.31211	9.93221	3.23928e-06	2.96636e-05
ENSFCAG00000044048			1.7361	3.31195	9.9311	0.00579547	0.0203307
ENSFCAG00000010982	MMP12	matrix metallopeptidase 12	32.6728	3.29283	9.80031	4.5517e-06	4.01033e-05
ENSFCAG00000018105	RORC	RAR related orphan receptor C	6.98465	3.29123	9.78948	0.00579227	0.0203234
ENSFCAG00000003353	TRIM29	tripartite motif containing 29	181.683	3.2847	9.74528	1.53903e-08	2.32437e-07
ENSFCAG00000008530	SLC38A5	solute carrier family 38 member 5	890.504	3.2743	9.67522	9.28017e-12	2.4481e-10
ENSFCAG00000038585	COLEC10	collectin subfamily member 10	84.467	3.27085	9.65214	1.42069e-06	1.41769e-05
ENSFCAG00000008939	NINJ2	ninjurin 2	1.84412	3.26295	9.59946	0.0166251	0.0486354
ENSFCAG00000007353	PLA2G4D	phospholipase A2 group IVD	452.597	3.2601	9.58049	1.47824e-05	0.000114674
ENSFCAG00000025873			548.124	3.2562	9.55463	8.33897e-10	1.61828e-08
ENSFCAG00000041746	PLA2G2D	phospholipase A2 group IID	3.24393	3.25595	9.55298	0.0006965	0.0033842
ENSFCAG00000051549			1.56585	3.24351	9.47096	0.000456841	0.00235075
ENSFCAG00000003862	PRSS27	serine protease 27	1.61509	3.23704	9.42857	0.0110988	0.0348163
ENSFCAG00000048592			1.18888	3.22808	9.37018	0.00356877	0.0135662
ENSFCAG00000040850	F2RL2	coagulation factor II thrombin receptor like 2	216.005	3.22591	9.35614	2.5656e-13	8.82053e-12
ENSFCAG00000008678	SRMS	src-related kinase lacking C-terminal regulatory tyrosine and N-terminal myristylation sites	1.21334	3.2231	9.33794	0.00539746	0.01919
ENSFCAG00000003711	NEK5	NIMA related kinase 5	323.133	3.20134	9.1981	1.06978e-06	1.09559e-05
ENSFCAG00000027964	GPR171	G protein-coupled receptor 171	61.012	3.19833	9.17893	1.55662e-17	9.38792e-16
ENSFCAG00000001581	ATP8A2	ATPase phospholipid transporting 8A2	77.2276	3.19756	9.17408	0.000257191	0.00143246
ENSFCAG00000011197	DNAI3	dynein axonemal intermediate chain 3	1.94075	3.18616	9.10188	0.0018601	0.00780649
ENSFCAG00000043314			2.02275	3.18476	9.09303	0.00250018	0.0100682
ENSFCAG00000028754	CYP4F22	cytochrome P450 family 4 subfamily F member 22	22.7851	3.18462	9.09212	4.62959e-11	1.0969e-09
ENSFCAG00000006622	MFGE8	milk fat globule EGF and factor V/VIII domain containing	35857	3.18164	9.07339	1.05501e-16	5.67486e-15
ENSFCAG00000027164	RLN3	relaxin 3	26.6574	3.17991	9.06249	0.000102731	0.000641378
ENSFCAG00000007857	AHSP	alpha hemoglobin stabilizing protein	6.32508	3.17924	9.05827	0.000480703	0.00245519
ENSFCAG00000001059	GABRB2	gamma-aminobutyric acid type A receptor subunit beta2	4.59014	3.17545	9.03456	5.91557e-05	0.000394783
ENSFCAG00000009904	GRB7	growth factor receptor bound protein 7	11.5378	3.17541	9.0343	0.00013298	0.00080308
ENSFCAG00000028394	LY6E	lymphocyte antigen 6 family member E	10293.9	3.1698	8.99924	5.337e-14	2.02965e-12
ENSFCAG00000046821			5.366	3.16944	8.997	4.11138e-05	0.000284886
ENSFCAG00000011706	STON2	stonin 2	104.442	3.16873	8.99255	2.23272e-14	8.92688e-13
ENSFCAG00000014249			370.52	3.15725	8.92129	1.18722e-12	3.6476e-11
ENSFCAG00000048554			12.7446	3.15396	8.90096	2.37386e-05	0.000174267
ENSFCAG00000040233	GFRA4	GDNF family receptor alpha 4	1.94721	3.15254	8.89217	0.00179278	0.007579
ENSFCAG00000038029			2144.74	3.13632	8.79281	2.96845e-05	0.000213281
ENSFCAG00000051744			1.10275	3.13453	8.7819	0.00265137	0.0105889
ENSFCAG00000026821	CIDEB	cell death inducing DFFA like effector b	90.4664	3.13248	8.7694	4.88341e-09	8.19748e-08
ENSFCAG00000050247			2.10875	3.12716	8.73713	0.00323392	0.0124867
ENSFCAG00000014088	ARG2	arginase 2	572.896	3.12483	8.72306	5.43663e-25	7.66778e-23
ENSFCAG00000007951	CKB	creatine kinase B	42373.9	3.12391	8.71747	1.49005e-08	2.25993e-07
ENSFCAG00000053048			14.0664	3.12214	8.7068	4.6356e-06	4.07024e-05
ENSFCAG00000051063			149.865	3.09766	8.56027	5.18187e-11	1.22058e-09
ENSFCAG00000008744	SEPTIN6	septin 6	874.194	3.0949	8.54395	4.55304e-30	1.01943e-27
ENSFCAG00000043101	RTP3	receptor transporter protein 3	47.6392	3.09326	8.5342	0.00106694	0.00488274
ENSFCAG00000044315	ADGRF2	adhesion G protein-coupled receptor F2	73.5425	3.09265	8.53063	8.57953e-07	8.99745e-06
ENSFCAG00000040488			3.81443	3.08677	8.49591	0.000724589	0.00349551
ENSFCAG00000037967	CFAP99	cilia and flagella associated protein 99	1.91372	3.08436	8.48174	0.0132175	0.040415
ENSFCAG00000030130	SLC7A4	solute carrier family 7 member 4	1.89141	3.08379	8.47838	0.00911798	0.0295604
ENSFCAG00000014397	MCTP1	multiple C2 and transmembrane domain containing 1	350.397	3.0818	8.46668	8.4828e-12	2.24769e-10
ENSFCAG00000046702	TMEM151B	transmembrane protein 151B	4.79259	3.07376	8.41966	9.80474e-05	0.00061514
ENSFCAG00000010154	ZNF385A	zinc finger protein 385A	4011.01	3.0729	8.41463	4.77932e-35	1.67857e-32
ENSFCAG00000052600			1.04271	3.06826	8.38759	0.00809611	0.0267067
ENSFCAG00000002522	CTNND2	catenin delta 2	768.605	3.06654	8.37761	7.36471e-28	1.37413e-25
ENSFCAG00000024530	H2AW	H2A.W histone	79.8126	3.06617	8.37547	3.95794e-23	4.487e-21
ENSFCAG00000012907	TULP1	TUB like protein 1	1.39741	3.0535	8.30225	0.0072128	0.0243515
ENSFCAG00000031368	PLEKHD1	pleckstrin homology and coiled-coil domain containing D1	10.8931	3.04899	8.27631	4.42935e-07	4.97262e-06
ENSFCAG00000005126	PHACTR3	phosphatase and actin regulator 3	12.3451	3.04772	8.26902	0.000237855	0.00133767
ENSFCAG00000051667			1.64961	3.0451	8.25404	0.0062276	0.021572
ENSFCAG00000048532			1.37756	3.04233	8.23818	0.00463951	0.0169183
ENSFCAG00000047045			1.03577	3.04117	8.2316	0.00798231	0.0264436
ENSFCAG00000005984	TACR1	tachykinin receptor 1	1.01577	3.03661	8.20561	0.0142247	0.0428656
ENSFCAG00000003846	GABRQ	gamma-aminobutyric acid type A receptor subunit theta	2.28405	3.03108	8.17424	0.0017476	0.00740551
ENSFCAG00000008416	CHN2	chimerin 2	197.606	3.01785	8.09962	1.39727e-26	2.40654e-24
ENSFCAG00000009173	TRPM2	transient receptor potential cation channel subfamily M member 2	217.142	3.01144	8.06369	1.55026e-12	4.63577e-11
ENSFCAG00000045069			8.75262	3.00642	8.03567	2.90328e-05	0.000209118
ENSFCAG00000015599	GSTM3	glutathione S-transferase mu 3	11748.6	3.00417	8.02314	2.6032e-09	4.62125e-08
ENSFCAG00000047776			1.34913	3.00403	8.02236	0.00265616	0.010601
ENSFCAG00000035850	LEAP2	liver enriched antimicrobial peptide 2	1.36797	2.99392	7.96635	0.00518452	0.0185397
ENSFCAG00000014882	SLC39A2	solute carrier family 39 member 2	31.4971	2.99295	7.96101	1.67754e-05	0.000128411
ENSFCAG00000019171	GABRA4	gamma-aminobutyric acid type A receptor subunit alpha4	7.52749	2.99099	7.95021	0.000243242	0.00136333
ENSFCAG00000050611			2.98412	2.99025	7.94611	0.00226609	0.00927564
ENSFCAG00000051735			1.80586	2.98453	7.91468	0.00220275	0.00903912
ENSFCAG00000037597	CACNA1B	calcium voltage-gated channel subunit alpha1 B	53.8293	2.98431	7.91349	2.24335e-09	4.01828e-08
ENSFCAG00000046325	MS4A10	membrane spanning 4-domains A10	1.32971	2.97677	7.8722	0.00604405	0.0210338
ENSFCAG00000011638	COCH	cochlin	3.59733	2.97501	7.86261	0.00588004	0.0205709
ENSFCAG00000053714			1.74211	2.96983	7.83442	0.00514629	0.0184287
ENSFCAG00000026569	ABCD2	ATP binding cassette subfamily D member 2	22.8767	2.95983	7.78031	6.93794e-12	1.87723e-10
ENSFCAG00000007587	LMNTD2	lamin tail domain containing 2	1.36351	2.9579	7.76992	0.00957053	0.0307493
ENSFCAG00000006798	MRAP2	melanocortin 2 receptor accessory protein 2	21.5201	2.95728	7.76657	7.16206e-08	9.46339e-07
ENSFCAG00000043965	KCNK15	potassium two pore domain channel subfamily K member 15	27.1288	2.9567	7.76348	3.54031e-09	6.11514e-08
ENSFCAG00000004077	CRMP1	collapsin response mediator protein 1	18.1439	2.95493	7.75395	0.000887584	0.00414885
ENSFCAG00000002319	ETNPPL	ethanolamine-phosphate phospho-lyase	2.21374	2.95149	7.7355	0.00764823	0.0255397
ENSFCAG00000051831			1.27261	2.94695	7.71117	0.0121231	0.0375366
ENSFCAG00000015233	SLC30A10	solute carrier family 30 member 10	0.965844	2.94377	7.69417	0.0140166	0.0423667
ENSFCAG00000003541	SLC9A7	solute carrier family 9 member A7	430.921	2.94164	7.68285	7.32172e-19	5.28817e-17
ENSFCAG00000051543			241.669	2.93053	7.62389	2.82892e-06	2.63503e-05
ENSFCAG00000003767	SLC7A11	solute carrier family 7 member 11	96.3933	2.92985	7.6203	1.41456e-06	1.41235e-05
ENSFCAG00000007820	HSPA2	heat shock protein family A (Hsp70) member 2	2376.08	2.92287	7.58354	8.49752e-16	4.0916e-14
ENSFCAG00000049596			1.7588	2.92193	7.57859	0.00793162	0.0263144
ENSFCAG00000027022			2378.15	2.9104	7.51826	8.64619e-13	2.7109e-11
ENSFCAG00000053090			1.79279	2.9086	7.50888	0.00388736	0.0145914
ENSFCAG00000045671	ALPK3	alpha kinase 3	183.082	2.90769	7.50413	4.30597e-09	7.31076e-08
ENSFCAG00000036113	PADI4	peptidyl arginine deiminase 4	5.50137	2.87472	7.33462	0.00705726	0.0239485
ENSFCAG00000006270	SDR42E2	short chain dehydrogenase/reductase family 42E, member 2	2.66147	2.87395	7.33072	0.00122816	0.00547097
ENSFCAG00000042782	HMX2	H6 family homeobox 2	1.24225	2.87337	7.32774	0.00648671	0.0222971
ENSFCAG00000015257	ELAPOR1	endosome-lysosome associated apoptosis and autophagy regulator 1	20381.5	2.8709	7.31519	0.000274565	0.00151556
ENSFCAG00000014234	CPA1	carboxypeptidase A1	2.62332	2.86747	7.29785	0.00946469	0.0304748
ENSFCAG00000003137	NEXMIF	neurite extension and migration factor	1.24483	2.86579	7.28937	0.00338811	0.0129963
ENSFCAG00000040285	QRICH2	glutamine rich 2	388.978	2.86175	7.26897	4.95402e-17	2.73878e-15
ENSFCAG00000045701	FOXD3	forkhead box D3	1.99858	2.86104	7.26538	0.00279158	0.0110441
ENSFCAG00000036017	EPOP	elongin BC and polycomb repressive complex 2 associated protein	28.048	2.85769	7.24853	6.74744e-08	8.96588e-07
ENSFCAG00000047963			6.03708	2.85427	7.23136	1.1362e-06	1.15634e-05
ENSFCAG00000046780	RARRES1	retinoic acid receptor responder 1	2990.07	2.84132	7.16675	6.15275e-12	1.68257e-10
ENSFCAG00000024225	OACYL	O-acyltransferase like	52.3211	2.83389	7.12993	3.94629e-13	1.3199e-11
ENSFCAG00000040967			29.3621	2.82982	7.10985	3.0895e-07	3.55879e-06
ENSFCAG00000036785	STMN2	stathmin 2	22.314	2.82909	7.10626	2.22984e-09	4.0061e-08
ENSFCAG00000046933			2.14312	2.82787	7.10027	0.0171912	0.0498841
ENSFCAG00000003821	SYP	synaptophysin	120.35	2.81722	7.04802	2.37558e-17	1.37707e-15
ENSFCAG00000044237			10.3195	2.81658	7.04492	5.89723e-05	0.000393852
ENSFCAG00000036217	TGFB2	transforming growth factor beta 2	154.01	2.81594	7.0418	1.49983e-25	2.22024e-23
ENSFCAG00000018761	TRPA1	transient receptor potential cation channel subfamily A member 1	25.8182	2.81498	7.03709	4.66034e-06	4.08995e-05
ENSFCAG00000001354	SLC16A11	solute carrier family 16 member 11	14.1771	2.81086	7.01701	0.000115725	0.000710862
ENSFCAG00000045344			2.56451	2.80803	7.00328	0.00259653	0.0103944
ENSFCAG00000038527	C8orf88	chromosome 8 open reading frame 88	80.7783	2.80427	6.98505	1.10152e-08	1.72018e-07
ENSFCAG00000029305	GNRH1	gonadotropin releasing hormone 1	4.64915	2.7942	6.93647	0.00619707	0.0214787
ENSFCAG00000000214	PDE1C	phosphodiesterase 1C	400.396	2.78833	6.90832	3.96371e-09	6.78757e-08
ENSFCAG00000007356	SUSD4	sushi domain containing 4	79.9917	2.78483	6.89156	1.63134e-06	1.61084e-05
ENSFCAG00000002785	LOXHD1	lipoxygenase homology PLAT domains 1	1.16751	2.77958	6.86653	0.0146417	0.0438786
ENSFCAG00000044499	ASCL4	achaete-scute family bHLH transcription factor 4	1.5221	2.77748	6.85651	0.016911	0.0493098
ENSFCAG00000003932	SLAMF1	signaling lymphocytic activation molecule family member 1	7.78813	2.77712	6.85482	0.000281513	0.00154772
ENSFCAG00000002481	AURKC	aurora kinase C	72.736	2.77553	6.84728	3.58231e-09	6.18173e-08
ENSFCAG00000010156			11.479	2.77076	6.82469	0.00393987	0.0147576
ENSFCAG00000052180			4.97207	2.77026	6.82233	5.41782e-05	0.000365101
ENSFCAG00000018305	RASAL3	RAS protein activator like 3	67.6442	2.76468	6.79596	4.20456e-26	6.97334e-24
ENSFCAG00000025544	TMEM253	transmembrane protein 253	9.40829	2.76423	6.79383	2.65782e-05	0.000192975
ENSFCAG00000051868			9.22532	2.76389	6.79223	0.00652808	0.0224178
ENSFCAG00000009619	SOX15	SRY-box transcription factor 15	1.19213	2.75737	6.76162	0.00490922	0.0177286
ENSFCAG00000050423			3.00893	2.75713	6.76048	0.00442715	0.0162632
ENSFCAG00000051672			27.8904	2.755	6.75053	0.00183047	0.00770563
ENSFCAG00000023739	ADRA1A	adrenoceptor alpha 1A	8.92078	2.74792	6.71749	2.87835e-05	0.000207591
ENSFCAG00000041938	TBR1	T-box brain transcription factor 1	2.39129	2.74614	6.7092	0.0145339	0.0436358
ENSFCAG00000005088	SCIN	scinderin	111.001	2.74113	6.68596	1.72715e-06	1.69053e-05
ENSFCAG00000008186	MAP3K5	mitogen-activated protein kinase kinase kinase 5	621.234	2.73355	6.65092	9.256e-17	5.00887e-15
ENSFCAG00000007765	EFHC2	EF-hand domain containing 2	21.7154	2.73121	6.64011	3.28216e-08	4.64743e-07
ENSFCAG00000043632	FAM241A	family with sequence similarity 241 member A	35.0336	2.73008	6.63491	4.87992e-11	1.15316e-09
ENSFCAG00000022477	STXBP6	syntaxin binding protein 6	172.557	2.72099	6.59324	1.58057e-18	1.08889e-16
ENSFCAG00000024427			1.95034	2.7198	6.58781	0.00737423	0.0247911
ENSFCAG00000005735	IGFBP1	insulin like growth factor binding protein 1	11.2619	2.71369	6.55998	0.000757571	0.00363018
ENSFCAG00000043416			7.46268	2.71263	6.55515	0.00133505	0.00586832
ENSFCAG00000045598			4.67941	2.70938	6.54042	0.00112787	0.0051042
ENSFCAG00000009480			184.185	2.70756	6.53216	5.34551e-08	7.2482e-07
ENSFCAG00000032671	TRIM10	tripartite motif containing 10	20.1702	2.70702	6.52974	0.000245985	0.00137733
ENSFCAG00000026867	CYP26B1	cytochrome P450 family 26 subfamily B member 1	1216.62	2.7066	6.52784	4.10697e-06	3.65809e-05
ENSFCAG00000034256	HAPLN3	hyaluronan and proteoglycan link protein 3	146.621	2.70443	6.518	5.35826e-07	5.88456e-06
ENSFCAG00000049920			134.496	2.70377	6.51503	2.50664e-20	2.13804e-18
ENSFCAG00000045457			52.9642	2.69466	6.47402	0.000381997	0.00201898
ENSFCAG00000014297	UBQLN2	ubiquilin 2	1172.9	2.69465	6.47399	1.2116e-47	1.03343e-44
ENSFCAG00000005068	ADGRB1	adhesion G protein-coupled receptor B1	71.7379	2.69391	6.47065	3.32149e-08	4.68831e-07
ENSFCAG00000047158			16.7303	2.68733	6.44119	0.00299086	0.0117066
ENSFCAG00000046171			116.009	2.68306	6.42216	1.20062e-09	2.25661e-08
ENSFCAG00000014996	NR1D1	nuclear receptor subfamily 1 group D member 1	3039.16	2.68188	6.41694	2.8072e-21	2.66045e-19
ENSFCAG00000003602	EOMES	eomesodermin	8.04355	2.68045	6.41058	0.000354298	0.0018883
ENSFCAG00000011003	NDNF	neuron derived neurotrophic factor	1471.23	2.67769	6.39831	4.76981e-10	9.6189e-09
ENSFCAG00000002203	PTPRU	protein tyrosine phosphatase receptor type U	662.204	2.67684	6.39454	2.70803e-18	1.78989e-16
ENSFCAG00000043175	SHISA2	shisa family member 2	5.79443	2.66919	6.3607	0.000426851	0.00221873
ENSFCAG00000005181	SLC47A2	solute carrier family 47 member 2	13.2214	2.66396	6.33769	0.000352901	0.00188242
ENSFCAG00000010669			5.92646	2.65647	6.30489	0.0171398	0.0497824
ENSFCAG00000015194	BPIFB1	BPI fold containing family B member 1	8.53796	2.65137	6.28264	0.0041627	0.0154261
ENSFCAG00000051883			333.539	2.64137	6.23924	5.06253e-07	5.59063e-06
ENSFCAG00000039154	NOXRED1	NADP dependent oxidoreductase domain containing 1	3.38002	2.63781	6.22385	0.000768686	0.00367558
ENSFCAG00000052990			5.39953	2.63175	6.19779	0.002848	0.0112241
ENSFCAG00000012987	MMP21	matrix metallopeptidase 21	3.75786	2.63068	6.19317	0.00242253	0.00979954
ENSFCAG00000048259			2.40541	2.62578	6.17217	0.00316679	0.0122646
ENSFCAG00000009528	FHL2	four and a half LIM domains 2	5588.02	2.62139	6.15343	8.8542e-17	4.80595e-15
ENSFCAG00000012789			2.27788	2.62137	6.15334	0.00443105	0.0162708
ENSFCAG00000003377	RETSAT	retinol saturase	2881.18	2.62088	6.15125	1.52843e-14	6.22209e-13
ENSFCAG00000042315	PRRT1	proline rich transmembrane protein 1	301.161	2.61278	6.11683	1.09743e-11	2.87387e-10
ENSFCAG00000008920	COL20A1	collagen type XX alpha 1 chain	6.49545	2.61096	6.10909	0.00042619	0.00221594
ENSFCAG00000009622	ATP1B2	ATPase Na+/K+ transporting subunit beta 2	3820.43	2.6108	6.10841	1.01673e-31	2.75934e-29
ENSFCAG00000009880	MYO5B	myosin VB	226.099	2.60999	6.10499	1.499e-30	3.44231e-28
ENSFCAG00000031660	ORMDL3	ORMDL sphingolipid biosynthesis regulator 3	4046.49	2.60767	6.09519	3.79166e-23	4.32588e-21
ENSFCAG00000037366	CF1H1orf105	chromosome F1 C1orf105 homolog	11.6069	2.60743	6.09415	1.14781e-07	1.44683e-06
ENSFCAG00000000276	HAAO	3-hydroxyanthranilate 3,4-dioxygenase	2.22251	2.6056	6.08644	0.0124343	0.0383543
ENSFCAG00000044394	HBM	hemoglobin subunit mu	15.7167	2.60539	6.08556	0.000696792	0.0033842
ENSFCAG00000001994	SLC22A11	solute carrier family 22 member 11	42.7497	2.60189	6.07083	0.000713991	0.00345649
ENSFCAG00000012263	MPO	myeloperoxidase	5.11072	2.58992	6.02066	0.0136297	0.0413818
ENSFCAG00000007085	WWC1	WW and C2 domain containing 1	657.794	2.58562	6.00273	1.41966e-17	8.6788e-16
ENSFCAG00000007415	ELAPOR2	endosome-lysosome associated apoptosis and autophagy regulator family member 2	256.078	2.58537	6.00169	1.58762e-14	6.4193e-13
ENSFCAG00000005949	PLCB4	phospholipase C beta 4	2546.66	2.58475	5.9991	5.64749e-15	2.42004e-13
ENSFCAG00000048595			55.8571	2.57391	5.9542	2.31758e-12	6.73904e-11
ENSFCAG00000043022	LITAF	lipopolysaccharide induced TNF factor	1794.13	2.56087	5.90064	2.03582e-20	1.75315e-18
ENSFCAG00000008701	INCA1	inhibitor of CDK, cyclin A1 interacting protein 1	12.9325	2.55765	5.88748	5.14364e-07	5.67001e-06
ENSFCAG00000012089	MOB3B	MOB kinase activator 3B	240.58	2.54846	5.85009	1.79757e-22	1.9633e-20
ENSFCAG00000037497	AGRP	agouti related neuropeptide	1.29332	2.53774	5.80678	0.0148401	0.0443543
ENSFCAG00000026936	LRRC34	leucine rich repeat containing 34	7.7622	2.5371	5.80423	0.00221137	0.00907238
ENSFCAG00000043723			1.72857	2.53698	5.80374	0.00961428	0.0308511
ENSFCAG00000004055	TMIGD1	transmembrane and immunoglobulin domain containing 1	2.35554	2.53614	5.80034	0.0113946	0.0355637
ENSFCAG00000050372			2.07725	2.5358	5.79897	0.00447925	0.016431
ENSFCAG00000010104	SV2A	synaptic vesicle glycoprotein 2A	90.9125	2.53425	5.79277	2.94314e-09	5.16838e-08
ENSFCAG00000010819	ONECUT2	one cut homeobox 2	5.15806	2.5282	5.76852	0.000667861	0.00326554
ENSFCAG00000031781	FAM169A	family with sequence similarity 169 member A	368.278	2.52699	5.76369	1.20127e-24	1.68102e-22
ENSFCAG00000044471			5.49088	2.5264	5.7613	0.00535007	0.0190556
ENSFCAG00000014208	PRRT3	proline rich transmembrane protein 3	44.3535	2.52474	5.7547	1.03235e-15	4.88247e-14
ENSFCAG00000001730	CHST4	carbohydrate sulfotransferase 4	2.40106	2.52166	5.74241	0.014791	0.0442223
ENSFCAG00000041612	CXCL9	C-X-C motif chemokine ligand 9	299.102	2.52074	5.73875	5.75323e-07	6.26533e-06
ENSFCAG00000003452	TMPRSS9	transmembrane serine protease 9	19.6483	2.5199	5.73542	2.68761e-05	0.000194822
ENSFCAG00000045111			5.8833	2.51017	5.69686	0.000389881	0.0020562
ENSFCAG00000008227	SLC49A3	solute carrier family 49 member 3	2744.8	2.5075	5.68635	3.3849e-13	1.13753e-11
ENSFCAG00000022556	HLF	HLF transcription factor, PAR bZIP family member	65.605	2.50399	5.67252	2.26237e-12	6.59993e-11
ENSFCAG00000045113	CYS1	cystin 1	15.4573	2.49535	5.63866	1.95494e-06	1.8847e-05
ENSFCAG00000009553	DRD3	dopamine receptor D3	25.3399	2.49521	5.6381	0.00886586	0.0288422
ENSFCAG00000042431			92.1184	2.49416	5.63399	0.000423654	0.00220532
ENSFCAG00000035883	PKLR	pyruvate kinase L/R	7.68308	2.49012	5.61826	0.000843192	0.00397768
ENSFCAG00000025595	MYO1H	myosin IH	328.532	2.48758	5.60837	3.85057e-07	4.38471e-06
ENSFCAG00000015578	MGAT3	beta-1,4-mannosyl-glycoprotein 4-beta-N-acetylglucosaminyltransferase	58.2505	2.48625	5.6032	2.26212e-07	2.69768e-06
ENSFCAG00000003570	EMILIN3	elastin microfibril interfacer 3	120.085	2.4857	5.60108	5.522e-05	0.000371284
ENSFCAG00000004239	MGAT5B	alpha-1,6-mannosylglycoprotein 6-beta-N-acetylglucosaminyltransferase B	17.7701	2.48489	5.59791	5.16995e-05	0.000349978
ENSFCAG00000007122	GABRB1	gamma-aminobutyric acid type A receptor subunit beta1	1.66969	2.4827	5.58941	0.0124128	0.0383011
ENSFCAG00000008599	EGR2	early growth response 2	11.6517	2.48209	5.58706	0.000369045	0.00195804
ENSFCAG00000004479	LAMB4	laminin subunit beta 4	15.6187	2.47879	5.57429	1.70643e-05	0.000130343
ENSFCAG00000010937	ENPP2	ectonucleotide pyrophosphatase/phosphodiesterase 2	13539.1	2.4771	5.56777	3.64415e-08	5.09182e-07
ENSFCAG00000004719	FOXR1	forkhead box R1	20.9407	2.47117	5.54494	0.00261381	0.0104552
ENSFCAG00000010480	LY6H	lymphocyte antigen 6 family member H	8.57975	2.46913	5.53708	0.00124743	0.00554304
ENSFCAG00000023786			9.86516	2.46286	5.51308	0.000532784	0.00269068
ENSFCAG00000046536			7.70426	2.46189	5.50939	0.0140828	0.0425239
ENSFCAG00000022207	PDE11A	phosphodiesterase 11A	3.97941	2.45372	5.47825	0.00119859	0.00536461
ENSFCAG00000003210	GJA9	gap junction protein alpha 9	35.6663	2.45275	5.4746	6.79246e-08	9.01234e-07
ENSFCAG00000027195	RTN4RL1	reticulon 4 receptor like 1	148.289	2.45252	5.4737	2.87752e-13	9.81756e-12
ENSFCAG00000012951	ANK1	ankyrin 1	141.733	2.45099	5.46793	1.13822e-17	7.05461e-16
ENSFCAG00000031366	TMBIM7	transmembrane BAX inhibitor motif containing 7	31.4894	2.44737	5.45422	1.04747e-07	1.3354e-06
ENSFCAG00000004006	MPP4	MAGUK p55 scaffold protein 4	14.2407	2.44679	5.45201	0.00112984	0.00511165
ENSFCAG00000029852	IKZF4	IKAROS family zinc finger 4	62.1519	2.44626	5.45003	5.55318e-10	1.11014e-08
ENSFCAG00000019404	SEMA6B	semaphorin 6B	1237.08	2.44579	5.44825	3.24649e-19	2.48509e-17
ENSFCAG00000000032	RELL1	RELT like 1	416.159	2.44187	5.43347	1.26523e-14	5.19788e-13
ENSFCAG00000030142	SLC22A16	solute carrier family 22 member 16	34.2538	2.43602	5.41146	0.000924683	0.00430541
ENSFCAG00000033144	SGCG	sarcoglycan gamma	3.4322	2.42707	5.37801	0.0110339	0.034628
ENSFCAG00000042793			9.30454	2.4253	5.37141	5.50173e-05	0.000370199
ENSFCAG00000007319	CCDC148	coiled-coil domain containing 148	36.8034	2.42509	5.37062	8.66062e-07	9.07187e-06
ENSFCAG00000048469			5.22799	2.4232	5.3636	3.87303e-05	0.000270252
ENSFCAG00000022709	GPRC5B	G protein-coupled receptor class C group 5 member B	2719.75	2.42182	5.35846	2.61651e-31	6.79232e-29
ENSFCAG00000001141			15.4842	2.419	5.34802	0.0047203	0.017171
ENSFCAG00000029300	MARCHF10	membrane associated ring-CH-type finger 10	2.63994	2.41679	5.33981	0.0106304	0.0335585
ENSFCAG00000006117	MYOM3	myomesin 3	173.701	2.41547	5.33493	3.88713e-07	4.42352e-06
ENSFCAG00000032967	CGA	glycoprotein hormones, alpha polypeptide	103.228	2.41224	5.32301	0.000437946	0.00226916
ENSFCAG00000039287	TWIST1	twist family bHLH transcription factor 1	49.8665	2.41183	5.32149	2.82144e-08	4.07233e-07
ENSFCAG00000005890	SLC1A2	solute carrier family 1 member 2	4.98368	2.39763	5.26937	0.00163296	0.00697583
ENSFCAG00000050852			1.19634	2.38859	5.23644	0.0169225	0.0493353
ENSFCAG00000035899	CAMK2N1	calcium/calmodulin dependent protein kinase II inhibitor 1	381.251	2.3874	5.23215	2.37876e-28	4.68223e-26
ENSFCAG00000023574			69.8201	2.38409	5.22015	2.20987e-07	2.64548e-06
ENSFCAG00000000307	SOAT2	sterol O-acyltransferase 2	19.7731	2.38336	5.21751	0.000156827	0.000928314
ENSFCAG00000009424	PLD5	phospholipase D family member 5	720.911	2.38234	5.21381	7.78928e-12	2.08865e-10
ENSFCAG00000047151			21.3001	2.38088	5.20855	1.11412e-08	1.73683e-07
ENSFCAG00000031128	DSG2	desmoglein 2	94.5261	2.38083	5.20835	6.38292e-07	6.8874e-06
ENSFCAG00000053856			5.67572	2.37165	5.17533	0.0150532	0.0448716
ENSFCAG00000010928	TMEM74B	transmembrane protein 74B	37.9168	2.3708	5.17226	9.07016e-10	1.73945e-08
ENSFCAG00000013533	XIRP1	xin actin binding repeat containing 1	37.4412	2.36727	5.15965	4.68091e-07	5.21096e-06
ENSFCAG00000005668	EGR3	early growth response 3	1.48814	2.35083	5.10118	0.0116419	0.0362471
ENSFCAG00000027453	NR3C2	nuclear receptor subfamily 3 group C member 2	194.927	2.35082	5.10116	1.89796e-23	2.26642e-21
ENSFCAG00000015148	FA2H	fatty acid 2-hydroxylase	154.965	2.34811	5.09155	1.90129e-06	1.83887e-05
ENSFCAG00000028670	ETV5	ETS variant transcription factor 5	321.642	2.3387	5.05848	1.12766e-09	2.12842e-08
ENSFCAG00000035027			13.8345	2.3283	5.02212	0.000287958	0.00157761
ENSFCAG00000031300	TMEM108	transmembrane protein 108	463.61	2.32381	5.00653	2.98531e-12	8.54199e-11
ENSFCAG00000004591	CRISPLD1	cysteine rich secretory protein LCCL domain containing 1	251.479	2.32352	5.00552	1.52871e-07	1.88713e-06
ENSFCAG00000026102	AXIN2	axin 2	165.193	2.32203	5.00037	2.4217e-18	1.61255e-16
ENSFCAG00000042444			72.2594	2.32173	4.99932	4.49267e-13	1.48748e-11
ENSFCAG00000042308	CERS6	ceramide synthase 6	890.395	2.32153	4.99861	7.61699e-08	1.00099e-06
ENSFCAG00000010344	ITSN1	intersectin 1	2619.65	2.3188	4.98917	1.20738e-50	1.20148e-47
ENSFCAG00000049890			8.98021	2.31799	4.98638	2.42151e-06	2.28646e-05
ENSFCAG00000005794	IL2RA	interleukin 2 receptor subunit alpha	6.1688	2.31639	4.98084	0.000674629	0.00329173
ENSFCAG00000006729	PM20D1	peptidase M20 domain containing 1	68.1283	2.30543	4.94316	8.48433e-06	7.00329e-05
ENSFCAG00000026148	GPNMB	glycoprotein nmb	423.849	2.30469	4.94061	7.93592e-06	6.58399e-05
ENSFCAG00000044898	KLRG1	killer cell lectin like receptor G1	21.6076	2.30216	4.93195	4.21833e-07	4.76351e-06
ENSFCAG00000052858			62.9655	2.30122	4.92876	0.0011786	0.00529367
ENSFCAG00000049667			3.88815	2.30076	4.92718	0.00337357	0.0129589
ENSFCAG00000043753	BMERB1	bMERB domain containing 1	46.6034	2.29326	4.90164	9.91735e-08	1.27432e-06
ENSFCAG00000045131			3510.99	2.29295	4.90058	8.16151e-14	3.01421e-12
ENSFCAG00000028720	FILIP1L	filamin A interacting protein 1 like	2370.84	2.28602	4.8771	7.45129e-18	4.71617e-16
ENSFCAG00000015251	CMTM4	CKLF like MARVEL transmembrane domain containing 4	66.2736	2.2855	4.87533	1.169e-20	1.03659e-18
ENSFCAG00000009257	ATP6V1C2	ATPase H+ transporting V1 subunit C2	686.972	2.28292	4.86662	6.85594e-19	4.99201e-17
ENSFCAG00000030194	CNTN1	contactin 1	710.533	2.28179	4.86282	2.0459e-11	5.11817e-10
ENSFCAG00000040803	PMCH	pro-melanin concentrating hormone	1536.13	2.27786	4.84957	0.00690633	0.0235138
ENSFCAG00000027202	EBF3	EBF transcription factor 3	7.18012	2.27551	4.84168	0.00541279	0.0192254
ENSFCAG00000015403	DAPL1	death associated protein like 1	961.823	2.27204	4.83007	5.68175e-07	6.2018e-06
ENSFCAG00000019334	CDH22	cadherin 22	140.306	2.27146	4.82811	1.73363e-06	1.69412e-05
ENSFCAG00000022608	DOC2B	double C2 domain beta	11.5327	2.26917	4.82046	0.000275748	0.00152116
ENSFCAG00000035340	TYW3	tRNA-yW synthesizing	971.442	2.2671	4.81353	8.12033e-12	2.16445e-10
ENSFCAG00000027144	MORN5	MORN repeat containing 5	2.04887	2.2651	4.80689	0.0129819	0.0397967
ENSFCAG00000007030	ALCAM	activated leukocyte cell adhesion molecule	763.108	2.26434	4.80433	4.06588e-09	6.9364e-08
ENSFCAG00000013281	CST6	cystatin E/M	62.9674	2.25834	4.78441	7.4568e-05	0.000484462
ENSFCAG00000009849	KLHDC8B	kelch domain containing 8B	254.453	2.25482	4.77276	6.95909e-10	1.36529e-08
ENSFCAG00000027392	DLG2	discs large MAGUK scaffold protein 2	19.1997	2.25317	4.7673	1.34542e-06	1.34708e-05
ENSFCAG00000024594	VDR	vitamin D receptor	1588.18	2.2484	4.75157	6.53561e-24	8.24407e-22
ENSFCAG00000053561			4.56327	2.24797	4.75015	0.00744881	0.0249722
ENSFCAG00000040720			90.4798	2.24641	4.74499	0.000313452	0.00169959
ENSFCAG00000013261	LYPD6B	LY6/PLAUR domain containing 6B	10.2531	2.24507	4.74059	0.000993231	0.00459235
ENSFCAG00000004983	HTR3A	5-hydroxytryptamine receptor 3A	23.2619	2.24419	4.7377	7.19072e-06	6.04128e-05
ENSFCAG00000012701	ABCG1	ATP binding cassette subfamily G member 1	353.69	2.24288	4.7334	3.64432e-08	5.09182e-07
ENSFCAG00000052902			2.23193	2.24205	4.73068	0.0126226	0.0388548
ENSFCAG00000002214	SOX6	SRY-box transcription factor 6	15.2412	2.2396	4.72267	8.96916e-07	9.35676e-06
ENSFCAG00000030886	DBP	D-box binding PAR bZIP transcription factor	1236.25	2.23855	4.71922	3.38052e-11	8.13868e-10
ENSFCAG00000049289			3.44648	2.23729	4.71511	0.00715644	0.0242226
ENSFCAG00000031861	LRRC15	leucine rich repeat containing 15	17.2461	2.2322	4.6985	4.61994e-06	4.06047e-05
ENSFCAG00000014547	TSPAN33	tetraspanin 33	3333.32	2.23097	4.6945	1.99139e-18	1.35626e-16
ENSFCAG00000006826	CXCR6	C-X-C motif chemokine receptor 6	8.28065	2.23024	4.69213	0.00638105	0.0219803
ENSFCAG00000038254	CHI3L1	chitinase 3 like 1	341.867	2.22945	4.68955	4.19445e-05	0.000290193
ENSFCAG00000002685	ADGRG5	adhesion G protein-coupled receptor G5	5.74707	2.22731	4.68259	0.00274357	0.0108916
ENSFCAG00000000294	KRT3	keratin 3	3.12591	2.22599	4.67831	0.0165071	0.0483208
ENSFCAG00000014985	SAP30L	SAP30 like	963.289	2.22316	4.66914	1.08984e-28	2.19339e-26
ENSFCAG00000008974	ANPEP	alanyl aminopeptidase, membrane	80.4447	2.22131	4.66316	0.000128988	0.000782664
ENSFCAG00000024018	IPCEF1	interaction protein for cytohesin exchange factors 1	68.0108	2.2195	4.65731	1.0829e-09	2.05041e-08
ENSFCAG00000044103	C17orf114	chromosome 17 open reading frame 114	14.5207	2.21655	4.6478	0.000166936	0.0009807
ENSFCAG00000053543	NAP1L3	nucleosome assembly protein 1 like 3	152.622	2.21445	4.64106	5.89324e-24	7.48651e-22
ENSFCAG00000029738	BTG3	BTG anti-proliferation factor 3	3371.5	2.20703	4.61725	6.28661e-15	2.66797e-13
ENSFCAG00000024972	JUN	Jun proto-onco, AP-1 transcription factor subunit	639.916	2.20295	4.6042	7.48408e-12	2.00982e-10
ENSFCAG00000046967			24.7879	2.20117	4.59851	4.595e-11	1.09014e-09
ENSFCAG00000053186			3.70545	2.19892	4.59137	0.0135815	0.0412815
ENSFCAG00000040707			43.5975	2.19389	4.57538	5.27274e-05	0.000356129
ENSFCAG00000030732	IKZF3	IKAROS family zinc finger 3	5.01999	2.19274	4.57172	0.00261585	0.010461
ENSFCAG00000002982	PHKG1	phosphorylase kinase catalytic subunit gamma 1	144.976	2.19229	4.5703	1.11957e-13	4.05946e-12
ENSFCAG00000024815	HRH2	histamine receptor H2	25.4918	2.19211	4.56972	2.25726e-05	0.00016673
ENSFCAG00000019190	POSTN	periostin	6632.68	2.18926	4.56073	2.26752e-07	2.70231e-06
ENSFCAG00000046013			7.7449	2.18545	4.54868	0.0167796	0.0489823
ENSFCAG00000050793			12.5393	2.1839	4.54379	1.6128e-05	0.000123932
ENSFCAG00000040613	WNT4	Wnt family member 4	184.942	2.17853	4.52691	1.16188e-12	3.58204e-11
ENSFCAG00000030902	LRRTM3	leucine rich repeat transmembrane neuronal 3	19.1738	2.17742	4.52345	0.00166715	0.00709818
ENSFCAG00000040829	KCNK3	potassium two pore domain channel subfamily K member 3	2674.62	2.17288	4.50923	4.8337e-09	8.12206e-08
ENSFCAG00000008713	ILDR1	immunoglobulin like domain containing receptor 1	8.62376	2.1655	4.48623	0.000226887	0.00128811
ENSFCAG00000015791	MMP1	matrix metallopeptidase 1	123.364	2.16309	4.47872	0.0015433	0.00664827
ENSFCAG00000009673	MPP2	MAGUK p55 scaffold protein 2	541.309	2.16018	4.46969	5.67337e-18	3.65544e-16
ENSFCAG00000047674			33.4807	2.15981	4.46855	0.00313142	0.0121512
ENSFCAG00000004726	ARAP2	ArfGAP with RhoGAP domain, ankyrin repeat and PH domain 2	100.401	2.15832	4.46395	7.40156e-18	4.7013e-16
ENSFCAG00000008354	SH2D1A	SH2 domain containing 1A	5.19797	2.15796	4.46283	0.00361359	0.0137191
ENSFCAG00000009214	NOS2	nitric oxide synthase 2	91.0552	2.157	4.45986	4.33387e-06	3.84298e-05
ENSFCAG00000006878	LPAR5	lysophosphatidic acid receptor 5	21.942	2.15003	4.43838	4.21927e-12	1.18272e-10
ENSFCAG00000024827	TMTC1	transmembrane O-mannosyltransferase targeting cadherins 1	193.088	2.14689	4.42872	5.11697e-09	8.54992e-08
ENSFCAG00000030276	PLEKHA2	pleckstrin homology domain containing A2	220.422	2.14689	4.42871	8.20061e-20	6.55756e-18
ENSFCAG00000050064			27.1773	2.14447	4.4213	7.33633e-09	1.19245e-07
ENSFCAG00000024280	GPR22	G protein-coupled receptor 22	7.99726	2.14118	4.41123	0.000735784	0.00353808
ENSFCAG00000042527			2617.51	2.14113	4.41107	0.000298357	0.00162833
ENSFCAG00000027930	CYP2F1	cytochrome P450 family 2 subfamily F member 1	3.03241	2.13329	4.38718	0.00454216	0.0166243
ENSFCAG00000044418	HS3ST3B1	heparan sulfate-glucosamine 3-sulfotransferase 3B1	2.75319	2.13205	4.3834	0.0095556	0.0307068
ENSFCAG00000043801	ZNF703	zinc finger protein 703	201.865	2.13076	4.37947	6.59578e-12	1.79005e-10
ENSFCAG00000040770			13.1988	2.12584	4.36456	0.00218855	0.00899317
ENSFCAG00000011093	GPLD1	glycosylphosphatidylinositol specific phospholipase D1	724.999	2.12516	4.3625	0.000110955	0.000686029
ENSFCAG00000001955	NME9	NME/NM23 family member 9	9.03961	2.12164	4.35188	0.0124946	0.038507
ENSFCAG00000013507	GRAP2	GRB2 related adaptor protein 2	16.4395	2.11865	4.34288	6.04516e-07	6.55851e-06
ENSFCAG00000032933	FAM83A	family with sequence similarity 83 member A	4.73678	2.1183	4.34183	0.000877886	0.00411318
ENSFCAG00000005865	PHYHD1	phytanoyl-CoA dioxygenase domain containing 1	31.1622	2.11442	4.33015	7.20267e-05	0.000469826
ENSFCAG00000025838	SLC22A23	solute carrier family 22 member 23	171.106	2.11089	4.31958	1.93167e-17	1.13443e-15
ENSFCAG00000006174	PAM	peptidylglycine alpha-amidating monooxygenase	46513.3	2.10818	4.31146	1.28508e-31	3.43559e-29
ENSFCAG00000002890	PTPN5	protein tyrosine phosphatase non-receptor type 5	15.5835	2.09675	4.27745	0.000137046	0.000824853
ENSFCAG00000018515	GATAD1	GATA zinc finger domain containing 1	285.469	2.09314	4.26675	6.31925e-13	2.01406e-11
ENSFCAG00000033705	CALY	calcyon neuron specific vesicular protein	5.91755	2.09134	4.26143	0.00337433	0.012959
ENSFCAG00000005127	SYCP2	synaptonemal complex protein 2	43.5244	2.08992	4.25724	3.1102e-09	5.42452e-08
ENSFCAG00000041904			5.82167	2.08967	4.2565	0.00015659	0.00092722
ENSFCAG00000002090	B4GALNT1	beta-1,4-N-acetyl-galactosaminyltransferase 1	6.08446	2.08664	4.24758	1.30212e-05	0.000102476
ENSFCAG00000050499			25.519	2.08604	4.24582	0.000154837	0.000918056
ENSFCAG00000005147	NMT2	N-myristoyltransferase 2	196.567	2.08553	4.24431	2.40755e-17	1.3911e-15
ENSFCAG00000036214	IBSP	integrin binding sialoprotein	22.449	2.08471	4.2419	0.00888047	0.0288845
ENSFCAG00000009749	TMEM59L	transmembrane protein 59 like	106.006	2.0766	4.21812	1.57337e-11	4.02029e-10
ENSFCAG00000012971	TMEM61	transmembrane protein 61	65.4176	2.07618	4.21689	0.00039114	0.00205941
ENSFCAG00000011773	CD3E	CD3 epsilon subunit of T-cell receptor complex	157.295	2.07446	4.21188	2.46106e-06	2.32013e-05
ENSFCAG00000047261			9.98648	2.07341	4.2088	0.000447589	0.00231244
ENSFCAG00000011321	INPP5D	inositol polyphosphate-5-phosphatase D	1284.63	2.06853	4.1946	2.57982e-20	2.19003e-18
ENSFCAG00000012337	EPN3	epsin 3	71.5736	2.0645	4.18289	9.80125e-09	1.54951e-07
ENSFCAG00000050661			6.60062	2.06284	4.17807	0.00105172	0.00482172
ENSFCAG00000015714	TNNC1	troponin C1, slow skeletal and cardiac type	116.733	2.06183	4.17517	5.87617e-06	5.06272e-05
ENSFCAG00000029958	FGF11	fibroblast growth factor 11	709.771	2.05857	4.16575	1.10316e-25	1.64665e-23
ENSFCAG00000026129	TMEM47	transmembrane protein 47	103.349	2.05712	4.16155	3.45424e-11	8.30501e-10
ENSFCAG00000000980	USP2	ubiquitin specific peptidase 2	57.7842	2.0557	4.15747	3.88236e-15	1.71706e-13
ENSFCAG00000004587	MBOAT1	membrane bound O-acyltransferase domain containing 1	410.703	2.05506	4.15561	6.53707e-36	2.34184e-33
ENSFCAG00000028252	LYSMD2	LysM domain containing 2	62.5099	2.05269	4.14879	1.7336e-05	0.000132137
ENSFCAG00000025851	KRT77	keratin 77	13.4104	2.04759	4.13414	1.41152e-05	0.00011007
ENSFCAG00000041480	SLAMF7	SLAM family member 7	13.4522	2.0419	4.11789	8.27575e-06	6.84373e-05
ENSFCAG00000024283	CCDC160	coiled-coil domain containing 160	301.793	2.04041	4.11362	1.14629e-15	5.38907e-14
ENSFCAG00000012047	SH3YL1	SH3 and SYLF domain containing 1	504.304	2.03523	4.09888	3.61577e-05	0.000254282
ENSFCAG00000005914	GFI1	growth factor independent 1 transcriptional repressor	2.47296	2.03508	4.09845	0.0164803	0.0482661
ENSFCAG00000003112	KIT	KIT proto-onco, receptor tyrosine kinase	77.1286	2.03413	4.09576	4.59907e-06	4.04808e-05
ENSFCAG00000041379	TRAT1	T cell receptor associated transmembrane adaptor 1	12.7219	2.03189	4.08941	9.31558e-05	0.000587745
ENSFCAG00000009952	ITK	IL2 inducible T cell kinase	6.53314	2.03173	4.08896	0.00177557	0.00751336
ENSFCAG00000010607	TBX21	T-box transcription factor 21	12.331	2.02969	4.08316	3.73049e-05	0.000261426
ENSFCAG00000032040			110.977	2.02726	4.0763	5.4965e-16	2.71971e-14
ENSFCAG00000044912	RAB31	RAB31, member RAS oncogene family	690.001	2.02663	4.07452	4.37116e-17	2.43156e-15
ENSFCAG00000029004	POLM	DNA polymerase mu	361.377	2.02533	4.07084	1.21832e-11	3.1765e-10
ENSFCAG00000031474	NRN1L	neuritin 1 like	51.4248	2.0245	4.0685	1.89634e-06	1.83607e-05
ENSFCAG00000006337	DEUP1	deuterosome assembly protein 1	3.72906	2.0176	4.0491	0.0067101	0.0229592
ENSFCAG00000040551	ZIC2	Zic family member 2	29.675	2.0129	4.03592	1.25398e-05	9.89484e-05
ENSFCAG00000035589	FGF1	fibroblast growth factor 1	120.081	2.01234	4.03436	2.02883e-06	1.94854e-05
ENSFCAG00000001232	ADAMTS14	ADAM metallopeptidase with thrombospondin type 1 motif 14	210.296	2.01085	4.0302	0.0002014	0.00116033
ENSFCAG00000045607			141.342	2.01026	4.02856	6.85715e-16	3.3286e-14
ENSFCAG00000007622	KIAA0895	KIAA0895	33.118	2.00789	4.02192	6.01162e-10	1.19512e-08
ENSFCAG00000032669	CHST13	carbohydrate sulfotransferase 13	3.30284	2.00521	4.01447	0.00425618	0.0157222
ENSFCAG00000000186	NHS	NHS actin remodeling regulator	114.24	2.00394	4.01095	2.46063e-15	1.13012e-13
ENSFCAG00000042026	PLPP4	phospholipid phosphatase 4	45.7715	2.00205	4.0057	3.71167e-10	7.633e-09
ENSFCAG00000015539	CSMD1	CUB and Sushi multiple domains 1	5.97925	1.99602	3.98899	0.00999325	0.031856
ENSFCAG00000042664			12.4101	1.99445	3.98464	5.33446e-08	7.2387e-07
ENSFCAG00000031339	ESPN	espin	4.76986	1.99162	3.97683	0.00110661	0.0050321
ENSFCAG00000006161	PPP2R2C	protein phosphatase 2 regulatory subunit Bgamma	16.4916	1.98728	3.96488	8.77242e-07	9.16754e-06
ENSFCAG00000001203	TMOD1	tropomodulin 1	2447.55	1.98572	3.96059	1.44282e-06	1.43816e-05
ENSFCAG00000000345	SLC16A12	solute carrier family 16 member 12	344.684	1.98528	3.9594	8.14223e-14	3.0133e-12
ENSFCAG00000039149	PROS1	protein S	4501.07	1.98388	3.95554	2.54039e-11	6.24191e-10
ENSFCAG00000009834	TNFRSF19	TNF receptor superfamily member 19	49.2304	1.98186	3.95003	6.14346e-06	5.26263e-05
ENSFCAG00000041224	SNX10	sorting nexin 10	891.834	1.9781	3.93975	5.22568e-31	1.28222e-28
ENSFCAG00000038944	KIAA0040	KIAA0040	6.6381	1.97794	3.9393	1.97945e-05	0.000148476
ENSFCAG00000052292			168.096	1.9752	3.93183	3.24286e-07	3.72347e-06
ENSFCAG00000046864			4.81618	1.97465	3.93032	0.00355109	0.0135093
ENSFCAG00000022245	FAT3	FAT atypical cadherin 3	41.908	1.97448	3.92987	1.73403e-06	1.69412e-05
ENSFCAG00000029807	APOB	apolipoprotein B	12.9237	1.97152	3.9218	0.000144976	0.000866756
ENSFCAG00000010009	EXOC3L4	exocyst complex component 3 like 4	7.80509	1.97048	3.91898	0.000371072	0.00196821
ENSFCAG00000001182	SAMD10	sterile alpha motif domain containing 10	6.99946	1.96686	3.90918	0.000893473	0.00417311
ENSFCAG00000042962			104.25	1.96146	3.89455	0.00018683	0.00108582
ENSFCAG00000009941	RTBDN	retbindin	6.27454	1.94921	3.86163	0.00355307	0.0135122
ENSFCAG00000010403	THEMIS	thymocyte selection associated	6.89432	1.94897	3.86098	0.00118913	0.00533027
ENSFCAG00000008754	SLC26A7	solute carrier family 26 member 7	16.8986	1.94668	3.85487	0.0101071	0.0321675
ENSFCAG00000046341	PROSER2	proline and serine rich 2	102.321	1.94587	3.8527	4.08941e-14	1.57489e-12
ENSFCAG00000012040	SLC7A5	solute carrier family 7 member 5	265.334	1.94297	3.84497	0.000328185	0.00177008
ENSFCAG00000011730	SPSB3	splA/ryanodine receptor domain and SOCS box containing 3	605.92	1.94059	3.83863	1.18913e-23	1.46895e-21
ENSFCAG00000011347	SLC2A10	solute carrier family 2 member 10	424.083	1.93925	3.83506	1.38566e-16	7.32149e-15
ENSFCAG00000045236			59.3702	1.93023	3.81115	1.28811e-09	2.40841e-08
ENSFCAG00000043170	RIPPLY3	ripply transcriptional repressor 3	6.26523	1.92499	3.79735	6.38374e-05	0.000422095
ENSFCAG00000008623	CYP4F140	cytochrome P450 family 4 subfamily F member 140	1148.91	1.91707	3.77655	1.2094e-07	1.517e-06
ENSFCAG00000005620	ALX4	ALX homeobox 4	13.8145	1.91375	3.76788	0.000689841	0.00335773
ENSFCAG00000049194			6.51646	1.90421	3.74304	0.000349318	0.00186497
ENSFCAG00000014247	LAMP1	lysosomal associated membrane protein 1	46028.7	1.90078	3.73414	1.01373e-13	3.69816e-12
ENSFCAG00000002158	FCHO2	FCH and mu domain containing endocytic adaptor 2	545.584	1.89879	3.72899	1.14806e-16	6.12024e-15
ENSFCAG00000013481	PRDM16	PR/SET domain 16	35.6903	1.89717	3.72481	1.93625e-06	1.86966e-05
ENSFCAG00000043356	MESP2	mesoderm posterior bHLH transcription factor 2	4.41629	1.89222	3.71205	0.00118819	0.00532735
ENSFCAG00000007049	TNFRSF13B	TNF receptor superfamily member 13B	7.41703	1.88647	3.69731	0.000725002	0.0034959
ENSFCAG00000005476	CDCA7	cell division cycle associated 7	83.0855	1.88495	3.69341	1.10292e-06	1.12631e-05
ENSFCAG00000049044			29.0581	1.8836	3.68994	4.05291e-08	5.61017e-07
ENSFCAG00000014052	GZMK	granzyme K	36.2742	1.88185	3.68548	0.0059807	0.0208498
ENSFCAG00000002416	RASEF	RAS and EF-hand domain containing	89.5659	1.8787	3.67743	0.00238075	0.00967975
ENSFCAG00000000593	FAXDC2	fatty acid hydroxylase domain containing 2	4345	1.87843	3.67674	1.22092e-08	1.88041e-07
ENSFCAG00000026224	CD247	CD247 molecule	22.656	1.87839	3.67664	8.46137e-06	6.99078e-05
ENSFCAG00000031122	SPOCK3	SPARC (osteonectin), cwcv and kazal like domains proteoglycan 3	634.378	1.87654	3.67192	0.000118319	0.000725051
ENSFCAG00000047678			6.28322	1.87641	3.67161	0.000103442	0.000644695
ENSFCAG00000006369	GAPDHS	glyceraldehyde-3-phosphate dehydrogenase, spermatogenic	24.4853	1.8761	3.67082	1.29181e-05	0.000101709
ENSFCAG00000039100	CXCL11	C-X-C motif chemokine ligand 11	14.4448	1.87555	3.66943	0.0034586	0.013226
ENSFCAG00000012482	LCK	LCK proto-onco, Src family tyrosine kinase	76.6974	1.87484	3.66761	1.59976e-06	1.58139e-05
ENSFCAG00000051185			38.9004	1.87472	3.6673	5.58361e-05	0.000375004
ENSFCAG00000000445	SHISA4	shisa family member 4	3071.12	1.87008	3.65552	2.00221e-08	2.98366e-07
ENSFCAG00000032207	PCDHGB1	protocadherin gamma subfamily B, 1	44.3335	1.867	3.64773	8.88839e-10	1.70825e-08
ENSFCAG00000034238	BHLHE40	basic helix-loop-helix family member e40	1237.81	1.8652	3.64319	1.35444e-10	3.02126e-09
ENSFCAG00000052261			15.6999	1.86507	3.64285	1.40544e-05	0.000109692
ENSFCAG00000040144	YPEL1	yippee like 1	248.002	1.86479	3.64216	6.76335e-24	8.47169e-22
ENSFCAG00000010807	APAF1	apoptotic peptidase activating factor 1	281.449	1.86431	3.64093	3.98272e-14	1.53747e-12
ENSFCAG00000014215	ECT2L	epithelial cell transforming 2 like	69.1197	1.86312	3.63794	0.000708043	0.00343315
ENSFCAG00000027540	NR1D2	nuclear receptor subfamily 1 group D member 2	386.041	1.86109	3.63281	1.52537e-18	1.05901e-16
ENSFCAG00000024768	STK17B	serine/threonine kinase 17b	150.274	1.86085	3.63221	4.20469e-10	8.56819e-09
ENSFCAG00000050224			300.849	1.86058	3.63153	1.8008e-05	0.000136794
ENSFCAG00000042993	GATA3	GATA binding protein 3	11.2714	1.85343	3.61358	1.47259e-05	0.000114335
ENSFCAG00000046660	TNFRSF17	TNF receptor superfamily member 17	11.0604	1.85294	3.61235	0.000167812	0.000984593
ENSFCAG00000045638	PTGDR2	prostaglandin D2 receptor 2	5.57787	1.85115	3.60789	0.00202065	0.00838013
ENSFCAG00000007806	LHFPL2	LHFPL tetraspan subfamily member 2	680.573	1.85084	3.60711	1.2195e-14	5.04473e-13
ENSFCAG00000001293	ACO1	aconitase 1	11396.7	1.84809	3.60022	4.88875e-21	4.49063e-19
ENSFCAG00000001658	DDO	D-aspartate oxidase	61.1905	1.8473	3.59825	0.000724466	0.00349551
ENSFCAG00000003212	NDRG1	N-myc downstream regulated 1	5347.75	1.84573	3.59434	1.17476e-13	4.2424e-12
ENSFCAG00000029380	GPR18	G protein-coupled receptor 18	4.78764	1.84506	3.59267	0.000937635	0.00435553
ENSFCAG00000002893	GZMB	granzyme B	92.4233	1.84215	3.58545	0.000191312	0.00110971
ENSFCAG00000012582	SPEM2	SPEM family member 2	2.77985	1.84145	3.58371	0.00496107	0.017874
ENSFCAG00000048336	F8	coagulation factor VIII	2051.04	1.84102	3.58264	1.85885e-05	0.000140447
ENSFCAG00000018326	CAPN3	calpain 3	7.88472	1.83918	3.57807	0.00293	0.0115092
ENSFCAG00000042898	ATP13A4	ATPase 13A4	405.034	1.83851	3.5764	4.28348e-05	0.000295781
ENSFCAG00000009957	MOXD1	monooxygenase DBH like 1	262.848	1.83554	3.56906	3.85314e-08	5.35434e-07
ENSFCAG00000001129	JHY	junctional cadherin complex regulator	9.1197	1.83176	3.5597	0.000696764	0.0033842
ENSFCAG00000024271	ARSI	arylsulfatase family member I	51.9739	1.82184	3.53531	0.00312641	0.0121347
ENSFCAG00000004685	TRIB1	tribbles pseudokinase 1	108.674	1.81859	3.52736	1.51535e-06	1.50543e-05
ENSFCAG00000024086	NRG1	neuregulin 1	18.987	1.81283	3.51331	0.000470781	0.00241415
ENSFCAG00000010948	PTPN3	protein tyrosine phosphatase non-receptor type 3	279.904	1.81276	3.51313	7.9246e-09	1.27534e-07
ENSFCAG00000023900			45.082	1.80923	3.50455	2.91582e-05	0.00020992
ENSFCAG00000010430	RCOR1	REST corepressor 1	129.77	1.80779	3.50105	7.65482e-16	3.70576e-14
ENSFCAG00000003079	IL9R	interleukin 9 receptor	8.52768	1.80581	3.49625	0.00287776	0.0113289
ENSFCAG00000031790	LSMEM2	leucine rich single-pass membrane protein 2	3.08345	1.80575	3.49611	0.00547256	0.0194045
ENSFCAG00000000243			13.5985	1.80404	3.49197	0.0124013	0.038279
ENSFCAG00000018587	IL1RAP	interleukin 1 receptor accessory protein	644.841	1.80137	3.48552	6.28933e-06	5.3773e-05
ENSFCAG00000007537	ACP3	acid phosphatase 3	12.6745	1.80132	3.48539	6.95765e-05	0.000455669
ENSFCAG00000032353	AIF1L	allograft inflammatory factor 1 like	9883.09	1.79783	3.47696	9.95829e-06	8.10049e-05
ENSFCAG00000034512	EFHD1	EF-hand domain family member D1	3669.96	1.79372	3.46707	2.90071e-09	5.1089e-08
ENSFCAG00000044595	COL4A3	collagen type IV alpha 3 chain	215.291	1.78876	3.45519	9.03812e-07	9.41774e-06
ENSFCAG00000012809	ZNF683	zinc finger protein 683	6.4755	1.78751	3.45219	0.00562746	0.0198564
ENSFCAG00000001014	GBP1	guanylate binding protein 1	2915.37	1.78657	3.44993	4.55113e-06	4.01033e-05
ENSFCAG00000038387	ZDHHC22	zinc finger DHHC-type palmitoyltransferase 22	15.207	1.78513	3.4465	0.00239611	0.00972339
ENSFCAG00000007458	USP35	ubiquitin specific peptidase 35	568.662	1.78494	3.44603	2.78627e-11	6.80194e-10
ENSFCAG00000041900	TMEM151A	transmembrane protein 151A	20.9215	1.78469	3.44544	0.000854598	0.00402195
ENSFCAG00000052918			19.2122	1.78071	3.43595	0.000205884	0.00118161
ENSFCAG00000010860	ANKRD55	ankyrin repeat domain 55	10.7307	1.77842	3.43051	0.00110472	0.00502481
ENSFCAG00000001128	FOXRED2	FAD dependent oxidoreductase domain containing 2	355.194	1.7782	3.42998	1.60172e-17	9.62751e-16
ENSFCAG00000042161	WNT5A	Wnt family member 5A	28.7962	1.7707	3.4122	2.03556e-06	1.95191e-05
ENSFCAG00000018198	HOOK1	hook microtubule tethering protein 1	35.9553	1.76902	3.40822	0.000230815	0.00130627
ENSFCAG00000015093	ITGB5	integrin subunit beta 5	40340.8	1.76889	3.40791	2.53238e-13	8.72309e-12
ENSFCAG00000041752	IRX5	iroquois homeobox 5	174.536	1.764	3.39638	1.44352e-07	1.79061e-06
ENSFCAG00000052609			97.1357	1.76298	3.39398	2.38735e-07	2.82819e-06
ENSFCAG00000010181	PADI2	peptidyl arginine deiminase 2	165.119	1.76134	3.39013	0.00177465	0.00751121
ENSFCAG00000024179	TM9SF5	transmembrane 9 superfamily member 5	4.96523	1.76116	3.38971	0.00490864	0.0177286
ENSFCAG00000002497	EDIL3	EGF like repeats and discoidin domains 3	46.6232	1.7606	3.38838	0.00240535	0.00974574
ENSFCAG00000006205	CFAP74	cilia and flagella associated protein 74	33.7707	1.75875	3.38406	7.94811e-07	8.40416e-06
ENSFCAG00000022411	ARSK	arylsulfatase family member K	588.183	1.75357	3.37192	4.57926e-14	1.75264e-12
ENSFCAG00000031632	S1PR5	sphingosine-1-phosphate receptor 5	6.7362	1.75108	3.36611	0.0113767	0.0355202
ENSFCAG00000031743	LRRIQ1	leucine rich repeats and IQ motif containing 1	6.89592	1.74701	3.35661	0.00563436	0.0198706
ENSFCAG00000015368	ARHGAP28	Rho GTPase activating protein 28	71.9283	1.74596	3.35418	7.05101e-08	9.34154e-07
ENSFCAG00000053649			3.99985	1.74594	3.35414	0.0132519	0.0404996
ENSFCAG00000002054	TNNT1	troponin T1, slow skeletal type	94.15	1.74558	3.3533	0.000193901	0.00112255
ENSFCAG00000048544			19.3898	1.74462	3.35107	4.49173e-05	0.000308852
ENSFCAG00000048412			3.65288	1.74393	3.34947	0.00478207	0.017364
ENSFCAG00000000259	NTF4	neurotrophin 4	9.79921	1.74346	3.34837	0.00536015	0.0190801
ENSFCAG00000031444	CFAP20DC	CFAP20 domain containing	78.1185	1.74282	3.34689	3.59823e-10	7.4305e-09
ENSFCAG00000009040	VIPR1	vasoactive intestinal peptide receptor 1	53.9474	1.74159	3.34404	1.891e-06	1.83189e-05
ENSFCAG00000014913	TDRD12	tudor domain containing 12	27.7411	1.74106	3.3428	0.00544281	0.0193166
ENSFCAG00000006722	MFSD4A	major facilitator superfamily domain containing 4A	103.714	1.73977	3.33982	2.59314e-05	0.000188431
ENSFCAG00000003282	UPK3A	uroplakin 3A	19.2385	1.73925	3.33861	0.00121628	0.00543293
ENSFCAG00000040559			4.95708	1.73608	3.33129	0.014192	0.0427815
ENSFCAG00000053591			19.9367	1.73178	3.32138	8.85906e-06	7.26906e-05
ENSFCAG00000035535	P2RY10	P2Y receptor family member 10	7.41937	1.72995	3.31716	0.00236013	0.00960568
ENSFCAG00000004727	MYOM2	myomesin 2	3.83518	1.7271	3.31062	0.0169298	0.0493485
ENSFCAG00000010827	NEBL	nebulette	14.6465	1.7251	3.30604	0.00570018	0.0200553
ENSFCAG00000027805	CNTFR	ciliary neurotrophic factor receptor	2723.66	1.724	3.30351	0.000194291	0.00112444
ENSFCAG00000041934	SOCS1	suppressor of cytokine signaling 1	13.0748	1.72317	3.3016	0.00876163	0.0285706
ENSFCAG00000032130			8.60664	1.7227	3.30054	0.0116776	0.0363268
ENSFCAG00000002760	CORO6	coronin 6	7.25829	1.71769	3.28908	0.00568296	0.0200104
ENSFCAG00000002786	ST8SIA5	ST8 alpha-N-acetyl-neuraminide alpha-2,8-sialyltransferase 5	839.492	1.71738	3.2884	1.37688e-08	2.10074e-07
ENSFCAG00000037662	CCT8L2	chaperonin containing TCP1 subunit 8 like 2	14.291	1.71584	3.28487	3.1333e-05	0.000223868
ENSFCAG00000028140	TTYH1	tweety family member 1	691.469	1.71392	3.28052	0.000879489	0.00411961
ENSFCAG00000041103			19.5894	1.7139	3.28047	0.000390224	0.002057
ENSFCAG00000033051	PSD3	pleckstrin and Sec7 domain containing 3	148.321	1.71379	3.28022	1.33928e-14	5.47698e-13
ENSFCAG00000010082	ITM2C	integral membrane protein 2C	14589.6	1.71348	3.2795	1.00663e-11	2.64382e-10
ENSFCAG00000003727	ADGRL1	adhesion G protein-coupled receptor L1	578.054	1.712	3.27615	2.18072e-17	1.27235e-15
ENSFCAG00000048191			96.4369	1.71057	3.27291	1.32037e-12	4.01535e-11
ENSFCAG00000009836			232.859	1.70943	3.27031	7.77108e-06	6.4712e-05
ENSFCAG00000003838	MELTF	melanotransferrin	74.2494	1.70872	3.26871	1.82666e-07	2.23009e-06
ENSFCAG00000005837	DNM1	dynamin 1	564.287	1.70775	3.26652	3.86931e-09	6.63861e-08
ENSFCAG00000006183	GUCA2A	guanylate cyclase activator 2A	18.4929	1.70646	3.2636	0.00238267	0.00968396
ENSFCAG00000000239	JAKMIP3	Janus kinase and microtubule interacting protein 3	17.6603	1.70592	3.26238	4.72161e-06	4.13764e-05
ENSFCAG00000053749			7.3094	1.70314	3.25609	0.00296519	0.011622
ENSFCAG00000041666	LGALS3	galectin 3	21098.5	1.70225	3.25409	0.000187967	0.00109172
ENSFCAG00000015402	PKP4	plakophilin 4	2385.37	1.70189	3.25326	1.77464e-13	6.25735e-12
ENSFCAG00000032249	SRGN	serglycin	81057.1	1.70009	3.24921	0.00577632	0.0202754
ENSFCAG00000008243	TBC1D16	TBC1 domain family member 16	25.4503	1.69705	3.24237	2.11701e-05	0.000157605
ENSFCAG00000012451	P2RX7	purinergic receptor P2X 7	28.0927	1.69617	3.24039	1.2913e-05	0.000101709
ENSFCAG00000022153	PAOX	polyamine oxidase	1060.29	1.69548	3.23884	2.48773e-14	9.83669e-13
ENSFCAG00000006350	GALNT15	polypeptide N-acetylgalactosaminyltransferase 15	251.678	1.69439	3.23641	0.000129396	0.00078461
ENSFCAG00000007957	ITM2A	integral membrane protein 2A	380.452	1.69233	3.23179	5.51965e-07	6.04327e-06
ENSFCAG00000036385	CLTRN	collectrin, amino acid transport regulator	51.5855	1.68623	3.21814	3.16212e-07	3.63776e-06
ENSFCAG00000022215	PPP1R16B	protein phosphatase 1 regulatory subunit 16B	98.3684	1.68255	3.20994	0.000107879	0.000669318
ENSFCAG00000028691	PGLYRP1	peptidoglycan recognition protein 1	10.4813	1.68237	3.20954	0.016487	0.0482777
ENSFCAG00000042171	HOXD1	homeobox D1	6.40585	1.68232	3.20944	0.000338064	0.00181299
ENSFCAG00000007750	IL18R1	interleukin 18 receptor 1	230.199	1.68071	3.20585	0.00142618	0.00621398
ENSFCAG00000048087			11.0754	1.68061	3.20564	0.000775657	0.00370495
ENSFCAG00000011052	CYP39A1	cytochrome P450 family 39 subfamily A member 1	3140.11	1.67808	3.20002	2.5284e-05	0.00018425
ENSFCAG00000002807	SOX10	SRY-box transcription factor 10	16.5164	1.67761	3.19898	0.00170962	0.00725311
ENSFCAG00000029868	SOCS2	suppressor of cytokine signaling 2	1222.66	1.67704	3.19772	3.38203e-08	4.76623e-07
ENSFCAG00000009048	PDCD1LG2	programmed cell death 1 ligand 2	164.544	1.67595	3.19529	3.23626e-06	2.96624e-05
ENSFCAG00000006854	TRIP6	thyroid hormone receptor interactor 6	804.979	1.67551	3.19432	5.18671e-15	2.23328e-13
ENSFCAG00000000744	ZBTB8B	zinc finger and BTB domain containing 8B	178.785	1.67213	3.18684	3.76697e-10	7.72898e-09
ENSFCAG00000052513			25.9931	1.66922	3.18042	0.000149136	0.000888663
ENSFCAG00000005402	NINL	ninein like	1009.96	1.66575	3.17278	1.56217e-13	5.54091e-12
ENSFCAG00000000450	GPR37L1	G protein-coupled receptor 37 like 1	6.36803	1.6647	3.17049	0.00891395	0.0289881
ENSFCAG00000000383	NTSR1	neurotensin receptor 1	216.927	1.66386	3.16864	0.00375391	0.014169
ENSFCAG00000033658	CB1H4orf48	chromosome B1 C4orf48 homolog	375.004	1.66167	3.16383	1.65629e-06	1.63457e-05
ENSFCAG00000040667	ZNF853	zinc finger protein 853	246.642	1.66118	3.16276	3.23535e-19	2.48509e-17
ENSFCAG00000004745	CPSF4L	cleavage and polyadenylation specific factor 4 like	14.5731	1.66067	3.16164	0.00398826	0.014917
ENSFCAG00000011080	PLEK2	pleckstrin 2	155.043	1.66059	3.16147	0.000145678	0.000870375
ENSFCAG00000044950	KCNK12	potassium two pore domain channel subfamily K member 12	4.38002	1.65627	3.15201	0.00233311	0.00951084
ENSFCAG00000042547	PLIN1	perilipin 1	99.7698	1.65563	3.1506	1.54673e-06	1.53141e-05
ENSFCAG00000000597	POR	cytochrome p450 oxidoreductase	65061.8	1.65532	3.14992	3.10897e-10	6.5132e-09
ENSFCAG00000011756			10.5232	1.65395	3.14695	0.00924609	0.0299162
ENSFCAG00000042800	RASD2	RASD family member 2	96.6869	1.65007	3.13848	1.35403e-05	0.000106095
ENSFCAG00000027107	GFRA1	GDNF family receptor alpha 1	356.518	1.64936	3.13694	2.99386e-06	2.7763e-05
ENSFCAG00000031527	PPP1R3D	protein phosphatase 1 regulatory subunit 3D	22.8502	1.64398	3.12527	0.000125638	0.000765713
ENSFCAG00000024981	PLEKHF1	pleckstrin homology and FYVE domain containing 1	265.375	1.64346	3.12414	1.57029e-09	2.89372e-08
ENSFCAG00000005341	DDX25	DEAD-box helicase 25	96.8349	1.64003	3.11671	1.08067e-05	8.69583e-05
ENSFCAG00000032214	NGEF	neuronal guanine nucleotide exchange factor	6712.51	1.63954	3.11566	1.86115e-05	0.000140535
ENSFCAG00000029597	WFIKKN2	WAP, follistatin/kazal, immunoglobulin, kunitz and netrin domain containing 2	250.798	1.63553	3.10701	0.000766364	0.00366643
ENSFCAG00000001259			149.987	1.63396	3.10363	0.000309583	0.00168191
ENSFCAG00000001007	PCOLCE2	procollagen C-endopeptidase enhancer 2	1631.46	1.63342	3.10249	6.16101e-05	0.000408726
ENSFCAG00000011732	TMED8	transmembrane p24 trafficking protein family member 8	150.508	1.63052	3.09624	2.30722e-08	3.407e-07
ENSFCAG00000042690	BHLHE41	basic helix-loop-helix family member e41	397.116	1.63002	3.09517	1.31867e-12	4.01535e-11
ENSFCAG00000007142	TJP3	tight junction protein 3	26.0204	1.62755	3.08988	0.000334835	0.00179837
ENSFCAG00000043654	CREM	cAMP responsive element modulator	581.711	1.62403	3.08234	2.46469e-11	6.08932e-10
ENSFCAG00000009462	GPD1	glycerol-3-phosphate dehydrogenase 1	38.6146	1.62396	3.08221	8.41427e-05	0.000537505
ENSFCAG00000030052	PIP4K2C	phosphatidylinositol-5-phosphate 4-kinase type 2 gamma	143.495	1.62339	3.08099	3.02397e-09	5.29994e-08
ENSFCAG00000046685			64.9068	1.62169	3.07736	0.000151778	0.000901708
ENSFCAG00000042351	EMX2	empty spiracles homeobox 2	210.438	1.6205	3.07481	1.3308e-11	3.44469e-10
ENSFCAG00000011000	FAM20A	FAM20A golgi associated secretory pathway pseudokinase	218.021	1.62041	3.07462	0.000526571	0.00266288
ENSFCAG00000006226	NRP1	neuropilin 1	1159.64	1.62024	3.07425	9.71619e-09	1.54014e-07
ENSFCAG00000043379			3.78186	1.61941	3.0725	0.00746265	0.0250039
ENSFCAG00000045714	SLC30A2	solute carrier family 30 member 2	282.192	1.61853	3.07063	9.97474e-10	1.90477e-08
ENSFCAG00000003164	SLCO3A1	solute carrier organic anion transporter family member 3A1	13402.4	1.61534	3.06384	4.01447e-07	4.55686e-06
ENSFCAG00000006094	MAN2A2	mannosidase alpha class 2A member 2	1291.12	1.6111	3.05485	2.3007e-12	6.70084e-11
ENSFCAG00000029975	AFF3	AF4/FMR2 family member 3	253.348	1.60952	3.0515	8.26573e-13	2.59747e-11
ENSFCAG00000014015	PDLIM4	PDZ and LIM domain 4	1101.03	1.60589	3.04383	6.94939e-05	0.000455295
ENSFCAG00000053263			21.7796	1.60547	3.04295	0.00241755	0.00978601
ENSFCAG00000000794	CCDC85A	coiled-coil domain containing 85A	4.06389	1.60096	3.03344	0.0155663	0.0460257
ENSFCAG00000048914	PCDHB15	protocadherin beta 15	62.5257	1.60063	3.03275	2.83055e-10	6.00009e-09
ENSFCAG00000051616			13.6632	1.59911	3.02955	0.00791001	0.0262572
ENSFCAG00000047515			22.5573	1.59638	3.02385	0.0011407	0.00515053
ENSFCAG00000004152	PLCD4	phospholipase C delta 4	57.9536	1.59628	3.02363	2.03772e-07	2.45459e-06
ENSFCAG00000012336	MYCBPAP	MYCBP associated protein	134.354	1.59627	3.02361	2.64109e-10	5.61843e-09
ENSFCAG00000027376	ART3	ADP-ribosyltransferase 3 (inactive)	198.172	1.5882	3.00675	8.34563e-06	6.89833e-05
ENSFCAG00000029906			4.99638	1.58699	3.00422	0.0103383	0.0327695
ENSFCAG00000013671	CD6	CD6 molecule	38.1466	1.58607	3.0023	0.000889216	0.0041554
ENSFCAG00000051516			29.9003	1.58442	2.99888	3.94973e-05	0.000275176
ENSFCAG00000029552	BCL2	BCL2 apoptosis regulator	163.07	1.58306	2.99605	9.89921e-10	1.89237e-08
ENSFCAG00000022755			945.605	1.58249	2.99486	1.82696e-05	0.000138546
ENSFCAG00000013863	TLE2	TLE family member 2, transcriptional corepressor	1042.3	1.58187	2.99357	2.94189e-10	6.19943e-09
ENSFCAG00000012766	ABCD3	ATP binding cassette subfamily D member 3	1994.16	1.57919	2.98802	5.99116e-11	1.39731e-09
ENSFCAG00000009592	TF	transferrin	685.077	1.57832	2.98623	0.00154832	0.0066683
ENSFCAG00000007102	SETX	senataxin	2473.9	1.57624	2.98192	1.10141e-20	9.84698e-19
ENSFCAG00000005892	PAMR1	peptidase domain containing associated with muscle reration 1	245.352	1.5746	2.97854	9.37391e-09	1.49117e-07
ENSFCAG00000009601	LAMA3	laminin subunit alpha 3	190.621	1.57447	2.97825	1.03306e-05	8.36157e-05
ENSFCAG00000003792	SPATA2L	spermatosis associated 2 like	20.9102	1.57406	2.97742	0.000444611	0.0022989
ENSFCAG00000031386	SLC10A6	solute carrier family 10 member 6	15.8026	1.56913	2.96727	0.00549237	0.019462
ENSFCAG00000027730	PDE4D	phosphodiesterase 4D	185.277	1.56639	2.96162	5.27518e-07	5.80043e-06
ENSFCAG00000011926	HORMAD2	HORMA domain containing 2	79.5222	1.5661	2.96103	0.000330239	0.00177688
ENSFCAG00000042400	PHLPP1	PH domain and leucine rich repeat protein phosphatase 1	470.636	1.56312	2.95493	3.29298e-16	1.69008e-14
ENSFCAG00000005700	RASD1	ras related dexamethasone induced 1	817.221	1.56024	2.94903	0.00481517	0.0174523
ENSFCAG00000002656			266.364	1.55889	2.94626	4.42772e-10	8.97164e-09
ENSFCAG00000051707			7.1312	1.55862	2.94572	0.00443357	0.0162767
ENSFCAG00000010510	GUCY1A1	guanylate cyclase 1 soluble subunit alpha 1	665.706	1.55856	2.94559	1.14357e-05	9.14065e-05
ENSFCAG00000005888	SCUBE3	signal peptide, CUB domain and EGF like domain containing 3	23.7533	1.55468	2.93768	0.0011802	0.0052982
ENSFCAG00000030985	CD96	CD96 molecule	22.9871	1.55454	2.9374	0.00214725	0.00885395
ENSFCAG00000025542	HEY1	hes related family bHLH transcription factor with YRPW motif 1	361.095	1.55358	2.93545	5.1395e-12	1.42066e-10
ENSFCAG00000014128	ZDHHC15	zinc finger DHHC-type palmitoyltransferase 15	45.2206	1.54995	2.92806	1.85959e-13	6.51838e-12
ENSFCAG00000024079	BSPRY	B-box and SPRY domain containing	11.0616	1.54603	2.92013	0.000989233	0.00457741
ENSFCAG00000018255	GABRR3	gamma-aminobutyric acid type A receptor subunit rho3	43.4087	1.54577	2.91959	0.00161925	0.00692881
ENSFCAG00000046677	ANKK1	ankyrin repeat and kinase domain containing 1	12.0248	1.54573	2.91951	0.00477584	0.0173484
ENSFCAG00000015037	SULF2	sulfatase 2	3500.23	1.53989	2.90773	7.41098e-09	1.2024e-07
ENSFCAG00000009924	IL21R	interleukin 21 receptor	32.6288	1.53961	2.90715	0.00883998	0.0287737
ENSFCAG00000041006	KERA	keratocan	54.5259	1.53874	2.9054	0.013118	0.0401525
ENSFCAG00000018596	SLCO1A2	solute carrier organic anion transporter family member 1A2	27.5954	1.53841	2.90474	0.000161685	0.000952353
ENSFCAG00000044538			10.6626	1.53782	2.90356	0.00132233	0.00581956
ENSFCAG00000022141	OTOGL	otogelin like	7.04777	1.53642	2.90074	0.0167898	0.0489882
ENSFCAG00000043383			5827.43	1.53456	2.897	0.000130498	0.000789954
ENSFCAG00000007325	AR	androgen receptor	79.6258	1.53333	2.89453	8.66907e-08	1.12767e-06
ENSFCAG00000030862	NR4A3	nuclear receptor subfamily 4 group A member 3	24.6237	1.53217	2.89221	0.0061643	0.0213858
ENSFCAG00000019376			10.3526	1.53185	2.89157	0.000590241	0.00294004
ENSFCAG00000050974			1156.25	1.52944	2.88673	2.31151e-08	3.40772e-07
ENSFCAG00000013367	CD160	CD160 molecule	15.291	1.52795	2.88376	0.00703978	0.0239091
ENSFCAG00000001567	CACNG7	calcium voltage-gated channel auxiliary subunit gamma 7	43.6307	1.52728	2.88241	0.0015868	0.00681276
ENSFCAG00000014014	MMP9	matrix metallopeptidase 9	11.5689	1.52628	2.88041	0.0123327	0.0381063
ENSFCAG00000011774	CD3D	CD3 delta subunit of T-cell receptor complex	61.0246	1.52586	2.87959	0.000130405	0.000789659
ENSFCAG00000005191	MFSD6	major facilitator superfamily domain containing 6	215.252	1.5252	2.87826	1.07647e-07	1.36653e-06
ENSFCAG00000007678	CASKIN1	CASK interacting protein 1	34.6766	1.52373	2.87533	0.00339648	0.0130245
ENSFCAG00000004315	SLC16A1	solute carrier family 16 member 1	525.736	1.52106	2.87002	3.02277e-06	2.79958e-05
ENSFCAG00000038545	PCDHGA6	protocadherin gamma subfamily A, 6	63.1847	1.52089	2.86967	5.55654e-06	4.80902e-05
ENSFCAG00000040537	SMIM41	small integral membrane protein 41	7.81719	1.51827	2.86446	0.015314	0.0454522
ENSFCAG00000026611	STC1	stanniocalcin 1	327.259	1.51806	2.86406	0.00381885	0.0143704
ENSFCAG00000008024	ASB16	ankyrin repeat and SOCS box containing 16	38.3962	1.51635	2.86067	0.000127095	0.000772751
ENSFCAG00000006500	CORO2B	coronin 2B	57.8424	1.51582	2.85961	2.58536e-05	0.000187942
ENSFCAG00000028455	PRF1	perforin 1	44.2984	1.51417	2.85635	0.00387763	0.014561
ENSFCAG00000051159			6.93301	1.51365	2.85532	0.000718501	0.00347269
ENSFCAG00000009793	KCNG1	potassium voltage-gated channel modifier subfamily G member 1	38.9084	1.51209	2.85222	0.00368326	0.0139422
ENSFCAG00000007989	PTPRN2	protein tyrosine phosphatase receptor type N2	2078.4	1.51149	2.85105	4.78782e-13	1.56495e-11
ENSFCAG00000005629	SYT5	synaptotagmin 5	215.912	1.51123	2.85053	2.20468e-08	3.26365e-07
ENSFCAG00000018477	TPD52	tumor protein D52	361.228	1.51096	2.84999	3.31942e-10	6.89762e-09
ENSFCAG00000011779	SEMA4A	semaphorin 4A	234.185	1.51033	2.84876	2.92607e-08	4.18162e-07
ENSFCAG00000013180	KLHL20	kelch like family member 20	968.488	1.50852	2.84517	1.55866e-12	4.65312e-11
ENSFCAG00000000321	MYH14	myosin heavy chain 14	69.3793	1.50605	2.84031	1.51829e-05	0.000117425
ENSFCAG00000029818	PLP1	proteolipid protein 1	8.8681	1.50504	2.83833	0.00352411	0.0134335
ENSFCAG00000008546	CHRDL1	chordin like 1	3630.24	1.50473	2.83772	9.4979e-06	7.7577e-05
ENSFCAG00000023410	DCUN1D4	defective in cullin neddylation 1 domain containing 4	181.431	1.50441	2.83709	3.07955e-09	5.38156e-08
ENSFCAG00000034400	ZFP37	ZFP37 zinc finger protein	65.0851	1.50429	2.83684	2.01459e-14	8.09089e-13
ENSFCAG00000008871	GALNT16	polypeptide N-acetylgalactosaminyltransferase 16	638.062	1.50385	2.83598	1.98034e-06	1.90709e-05
ENSFCAG00000000423	NRP2	neuropilin 2	846.332	1.5032	2.8347	5.50439e-10	1.10162e-08
ENSFCAG00000028045	GLT1D1	glycosyltransferase 1 domain containing 1	57.0746	1.50177	2.83189	0.000142182	0.000851907
ENSFCAG00000000270	KRT7	keratin 7	39.2398	1.5006	2.8296	0.00815234	0.0268526
ENSFCAG00000009217	FN1	fibronectin 1	10953.2	1.49636	2.8213	0.00624314	0.0216019
ENSFCAG00000008108	NKG7	natural killer cell granule protein 7	56.9833	1.4961	2.82079	0.00186392	0.00781704
ENSFCAG00000005100	PRSS12	serine protease 12	86.8001	1.49548	2.81957	3.13162e-05	0.000223837
ENSFCAG00000012620	TYRO3	TYRO3 protein tyrosine kinase	5446.24	1.4952	2.81903	1.76093e-05	0.000133993
ENSFCAG00000011388	TMEM187	transmembrane protein 187	23.4677	1.49293	2.81461	0.000375163	0.00198638
ENSFCAG00000015171	ALG2	ALG2 alpha-1,3/1,6-mannosyltransferase	501.396	1.49128	2.81139	4.89434e-15	2.13303e-13
ENSFCAG00000039402			62.6311	1.4912	2.81123	0.000332527	0.00178758
ENSFCAG00000012853	CTRL	chymotrypsin like	65.5342	1.4902	2.80928	0.0104	0.0329534
ENSFCAG00000001191	VAV3	vav guanine nucleotide exchange factor 3	50.6229	1.48679	2.80265	3.31161e-05	0.000235201
ENSFCAG00000012716	DOK7	docking protein 7	63.0534	1.4862	2.80151	0.00022325	0.00127069
ENSFCAG00000002545	UGGT2	UDP-glucose glycoprotein glucosyltransferase 2	607.587	1.48512	2.79941	1.96016e-12	5.76525e-11
ENSFCAG00000014873	GSDME	gasdermin E	85.3133	1.48332	2.79592	9.79789e-06	7.98816e-05
ENSFCAG00000011193	MCOLN2	mucolipin TRP cation channel 2	21.8669	1.48323	2.79574	0.00266483	0.0106261
ENSFCAG00000021920	ST8SIA4	ST8 alpha-N-acetyl-neuraminide alpha-2,8-sialyltransferase 4	92.0376	1.48133	2.79207	0.00299589	0.0117192
ENSFCAG00000006366	LTBP2	latent transforming growth factor beta binding protein 2	4106.37	1.47974	2.78899	5.74344e-11	1.34479e-09
ENSFCAG00000040431			116.468	1.47914	2.78783	6.95676e-07	7.4305e-06
ENSFCAG00000008477	OLFM3	olfactomedin 3	49.2767	1.47628	2.78231	0.0028265	0.0111663
ENSFCAG00000023182	BAG3	BAG cochaperone 3	1027.7	1.47512	2.78007	8.65696e-13	2.7109e-11
ENSFCAG00000041115	MCEMP1	mast cell expressed membrane protein 1	35.1517	1.47378	2.77749	0.00334372	0.0128498
ENSFCAG00000005217	SYT9	synaptotagmin 9	651.598	1.47305	2.77609	0.00013688	0.000824313
ENSFCAG00000014940	TMEM255A	transmembrane protein 255A	198.794	1.47288	2.77575	4.54905e-07	5.08313e-06
ENSFCAG00000003271	MTMR10	myotubularin related protein 10	291.06	1.47083	2.77182	3.53563e-11	8.4893e-10
ENSFCAG00000000194	ITIH2	inter-alpha-trypsin inhibitor heavy chain 2	17.7476	1.46809	2.76655	0.00571486	0.0200951
ENSFCAG00000003188	CRY2	cryptochrome circadian regulator 2	2275.54	1.46703	2.76451	3.28034e-15	1.46894e-13
ENSFCAG00000018906			16.602	1.46644	2.7634	0.000927365	0.00431566
ENSFCAG00000033171	LNPK	lunapark, ER junction formation factor	219.949	1.4612	2.75337	1.56065e-11	3.99349e-10
ENSFCAG00000036441			456.962	1.45749	2.74629	3.96522e-12	1.1185e-10
ENSFCAG00000030998	TP53INP1	tumor protein p53 inducible nuclear protein 1	27.8259	1.45204	2.73595	6.63312e-05	0.00043681
ENSFCAG00000014951	PLCB1	phospholipase C beta 1	668.629	1.45078	2.73356	7.747e-05	0.000500412
ENSFCAG00000013253	ST7	suppression of tumorigenicity 7	5012.38	1.45076	2.73353	2.1545e-07	2.58655e-06
ENSFCAG00000004768	SHANK2	SH3 and multiple ankyrin repeat domains 2	12.4078	1.45033	2.73271	0.00482098	0.0174628
ENSFCAG00000022481	RAB11FIP2	RAB11 family interacting protein 2	320.257	1.44955	2.73123	1.15946e-05	9.24675e-05
ENSFCAG00000012065	ITGA2	integrin subunit alpha 2	52.9911	1.44922	2.73061	0.00990988	0.0316297
ENSFCAG00000007401	PC	pyruvate carboxylase	30116.4	1.44911	2.7304	7.25668e-09	1.18165e-07
ENSFCAG00000030922	ZBTB38	zinc finger and BTB domain containing 38	456.682	1.44775	2.72782	2.20848e-10	4.76607e-09
ENSFCAG00000008096	GARIN1B	golgi associated RAB2 interactor 1B	30.4839	1.4468	2.72603	5.30898e-06	4.61176e-05
ENSFCAG00000022928	PDZD2	PDZ domain containing 2	228.057	1.44678	2.72599	2.38378e-06	2.25559e-05
ENSFCAG00000013002	ESYT3	extended synaptotagmin 3	15.3144	1.44644	2.72534	0.000972061	0.00450377
ENSFCAG00000011769	JAML	junction adhesion molecule like	309.199	1.44586	2.72425	1.21408e-06	1.2224e-05
ENSFCAG00000003467	PCDHB14	protocadherin beta 14	186.725	1.44491	2.72246	7.95886e-15	3.33082e-13
ENSFCAG00000029388	LAYN	layilin	11.6283	1.44301	2.71887	0.00470439	0.0171201
ENSFCAG00000028922	TMEM150C	transmembrane protein 150C	401.492	1.44233	2.71759	1.97166e-07	2.38669e-06
ENSFCAG00000005308	ARHGAP20	Rho GTPase activating protein 20	58.4777	1.43736	2.70826	1.02731e-05	8.32634e-05
ENSFCAG00000024503	GNAQ	G protein subunit alpha q	458.534	1.43682	2.70724	0.000405723	0.00212557
ENSFCAG00000028642	PDK4	pyruvate dehydrogenase kinase 4	8927.49	1.43561	2.70497	2.3739e-05	0.000174267
ENSFCAG00000028633	CCDC112	coiled-coil domain containing 112	396.961	1.43507	2.70395	8.32715e-08	1.08714e-06
ENSFCAG00000012609	FZD7	frizzled class receptor 7	84.6705	1.43136	2.69701	2.65964e-09	4.71212e-08
ENSFCAG00000022272	PVRIG	PVR related immunoglobulin domain containing	6.6509	1.42985	2.6942	0.0104224	0.0330185
ENSFCAG00000040714			4.88498	1.42895	2.6925	0.015353	0.0455248
ENSFCAG00000028510	LPAR1	lysophosphatidic acid receptor 1	114.823	1.42574	2.68652	9.88393e-05	0.000619241
ENSFCAG00000006044	KCNMB2	potassium calcium-activated channel subfamily M regulatory beta subunit 2	58.8587	1.42542	2.68592	0.0069287	0.0235855
ENSFCAG00000012264	TSPOAP1	TSPO associated protein 1	46.8627	1.42477	2.68472	5.43304e-05	0.000365852
ENSFCAG00000030321	MTSS2	MTSS I-BAR domain containing 2	883.153	1.41998	2.67582	6.34565e-09	1.04278e-07
ENSFCAG00000025509	EPS8L1	EPS8 like 1	115.627	1.41883	2.67368	0.000374471	0.00198389
ENSFCAG00000015594	AMIGO1	adhesion molecule with Ig like domain 1	221.478	1.41867	2.67339	8.2198e-07	8.66531e-06
ENSFCAG00000006469	NR1H4	nuclear receptor subfamily 1 group H member 4	53.8637	1.41859	2.67324	9.46513e-05	0.00059655
ENSFCAG00000003656	HTRA1	HtrA serine peptidase 1	15351.3	1.41842	2.67292	3.87147e-14	1.49775e-12
ENSFCAG00000038365	KAZALD1	Kazal type serine peptidase inhibitor domain 1	60.8604	1.41721	2.67069	1.93415e-07	2.34402e-06
ENSFCAG00000030995	AXL	AXL receptor tyrosine kinase	3626.82	1.41583	2.66813	6.59118e-12	1.79005e-10
ENSFCAG00000040517	SLC35B4	solute carrier family 35 member B4	60.0874	1.41577	2.66802	6.40897e-10	1.26429e-08
ENSFCAG00000011053	PLK2	polo like kinase 2	1604.19	1.41293	2.66278	5.68944e-08	7.66811e-07
ENSFCAG00000025880	PTPN9	protein tyrosine phosphatase non-receptor type 9	1321.39	1.41039	2.6581	2.24216e-09	4.01828e-08
ENSFCAG00000031680	ANGPTL1	angiopoietin like 1	59.1336	1.40925	2.65598	0.00379705	0.0143004
ENSFCAG00000032380	CPEB3	cytoplasmic polyadenylation element binding protein 3	9.1945	1.40787	2.65345	0.00061706	0.0030482
ENSFCAG00000001278	CD14	CD14 molecule	330.603	1.4063	2.65057	2.40905e-07	2.852e-06
ENSFCAG00000050531			25.7739	1.40532	2.64876	0.00848197	0.0278054
ENSFCAG00000027941	TESK2	testis associated actin remodelling kinase 2	63.7163	1.40477	2.64776	3.22379e-10	6.73799e-09
ENSFCAG00000014797	ARHGAP8	Rho GTPase activating protein 8	603.492	1.40423	2.64676	0.00129484	0.0057154
ENSFCAG00000042302			45.3376	1.40416	2.64664	2.84479e-07	3.31312e-06
ENSFCAG00000030668			29.9997	1.40139	2.64157	0.000106343	0.000660475
ENSFCAG00000024217	GPC1	glypican 1	627.536	1.40077	2.64042	7.27924e-08	9.59425e-07
ENSFCAG00000018957	COL28A1	collagen type XXVIII alpha 1 chain	358.637	1.40063	2.64017	0.00589624	0.0206035
ENSFCAG00000006448	ROS1	ROS proto-onco 1, receptor tyrosine kinase	25.2321	1.4002	2.63937	0.00104354	0.00479154
ENSFCAG00000005122	PLPP7	phospholipid phosphatase 7 (inactive)	74.6688	1.39983	2.63871	2.53799e-10	5.40552e-09
ENSFCAG00000013907	MYO1B	myosin IB	2233.61	1.39918	2.63751	8.46022e-08	1.10291e-06
ENSFCAG00000011595	MEF2C	myocyte enhancer factor 2C	771.703	1.3981	2.63555	1.87371e-24	2.58168e-22
ENSFCAG00000006886	LAG3	lymphocyte activating 3	16.4216	1.39803	2.63541	0.00371846	0.0140547
ENSFCAG00000051135			11.2994	1.39569	2.63114	0.00416918	0.0154422
ENSFCAG00000046691	MSC	musculin	268.618	1.39558	2.63095	1.61953e-09	2.98141e-08
ENSFCAG00000004112	TLE3	TLE family member 3, transcriptional corepressor	235.149	1.39374	2.62758	5.69326e-14	2.15143e-12
ENSFCAG00000027547	FYCO1	FYVE and coiled-coil domain autophagy adaptor 1	2663.91	1.39353	2.62721	4.59496e-19	3.42937e-17
ENSFCAG00000023311	ZNF365	zinc finger protein 365	179.1	1.39253	2.62539	2.46847e-10	5.27627e-09
ENSFCAG00000042275	N4BP2L1	NEDD4 binding protein 2 like 1	49.9505	1.39149	2.6235	2.86331e-07	3.33253e-06
ENSFCAG00000003962	TMEM220	transmembrane protein 220	132.589	1.39108	2.62274	3.29575e-09	5.72029e-08
ENSFCAG00000006534	CELSR1	cadherin EGF LAG seven-pass G-type receptor 1	58.8261	1.38998	2.62076	1.09065e-05	8.76218e-05
ENSFCAG00000014826	CD8A	CD8a molecule	21.4573	1.3887	2.61842	0.010829	0.0341013
ENSFCAG00000031485	FNBP1L	formin binding protein 1 like	561.978	1.38812	2.61737	1.01986e-08	1.60666e-07
ENSFCAG00000007901	LONRF3	LON peptidase N-terminal domain and ring finger 3	100.555	1.38673	2.61486	3.19478e-05	0.000227806
ENSFCAG00000002723	ANKRD34A	ankyrin repeat domain 34A	32.1628	1.38461	2.61101	0.00829585	0.0272802
ENSFCAG00000014887	ZNF219	zinc finger protein 219	1750.14	1.38245	2.6071	6.34539e-07	6.85516e-06
ENSFCAG00000022973	PRRG1	proline rich and Gla domain 1	17.6051	1.38194	2.60618	0.000104835	0.000652242
ENSFCAG00000045995	FAM181B	family with sequence similarity 181 member B	27.8548	1.38113	2.60473	0.00404577	0.015088
ENSFCAG00000027437	TMEM35B	transmembrane protein 35B	613.4	1.37976	2.60226	0.00925847	0.0299508
ENSFCAG00000002544	ADCYAP1R1	ADCYAP receptor type I	126.206	1.37907	2.601	2.62457e-05	0.000190638
ENSFCAG00000008340	CAND2	cullin associated and neddylation dissociated 2 (putative)	151.914	1.37864	2.60023	9.39472e-22	9.45383e-20
ENSFCAG00000007708	OCLN	occludin	46.8078	1.37824	2.59951	0.000114037	0.000702174
ENSFCAG00000038012	MXD1	MAX dimerization protein 1	130.698	1.37813	2.59932	1.15182e-05	9.19815e-05
ENSFCAG00000029088	F2	coagulation factor II, thrombin	11.9793	1.37564	2.59483	0.00457613	0.0167213
ENSFCAG00000051169			38.3647	1.37368	2.59131	0.00643469	0.0221352
ENSFCAG00000039701			10.1998	1.36802	2.58115	0.000167091	0.00098097
ENSFCAG00000006910	SNX14	sorting nexin 14	4851.93	1.36798	2.58109	1.04987e-07	1.3375e-06
ENSFCAG00000015269	CADM3	cell adhesion molecule 3	13.6444	1.36712	2.57954	0.00994044	0.0317046
ENSFCAG00000013672	CD5	CD5 molecule	22.9412	1.36399	2.57396	0.00156509	0.00673085
ENSFCAG00000025209			179.533	1.36297	2.57215	0.00100709	0.00464804
ENSFCAG00000051940			62.275	1.36279	2.57181	0.00323586	0.0124915
ENSFCAG00000037591	STX11	syntaxin 11	67.8645	1.35976	2.56642	0.000472713	0.00242198
ENSFCAG00000002779	TRIM9	tripartite motif containing 9	16.4965	1.35903	2.56513	0.00676404	0.0231217
ENSFCAG00000045929	DCXR	dicarbonyl and L-xylulose reductase	4441.92	1.3587	2.56453	1.79586e-07	2.19423e-06
ENSFCAG00000050998			27.4985	1.3577	2.56276	0.00206818	0.0085555
ENSFCAG00000014016	SLC12A5	solute carrier family 12 member 5	57.0928	1.3565	2.56062	1.66974e-05	0.000127868
ENSFCAG00000030555	AFMID	arylformamidase	279.253	1.35576	2.55931	9.7768e-09	1.54701e-07
ENSFCAG00000008510	GREB1	growth regulating estrogen receptor binding 1	2544.67	1.35518	2.55829	2.55567e-07	3.01363e-06
ENSFCAG00000000268	NR4A1	nuclear receptor subfamily 4 group A member 1	596.068	1.35467	2.55739	0.00883261	0.028755
ENSFCAG00000006493	SLC6A9	solute carrier family 6 member 9	314.945	1.35361	2.55551	4.72818e-06	4.14138e-05
ENSFCAG00000001633	ISM2	isthmin 2	164.842	1.35337	2.55508	0.00101068	0.00466221
ENSFCAG00000002743	NPR1	natriuretic peptide receptor 1	987.77	1.35202	2.55269	2.5984e-06	2.43806e-05
ENSFCAG00000040060	LDLRAD3	low density lipoprotein receptor class A domain containing 3	33.6323	1.35166	2.55205	4.06319e-05	0.000281983
ENSFCAG00000012633	SPX	spexin hormone	43.8572	1.34983	2.54881	1.22177e-07	1.53144e-06
ENSFCAG00000029905	JADE2	jade family PHD finger 2	388.399	1.34817	2.54589	3.63037e-18	2.37325e-16
ENSFCAG00000014802	IL2RG	interleukin 2 receptor subunit gamma	126.322	1.34582	2.54175	5.94408e-05	0.00039639
ENSFCAG00000007202	CCDC146	coiled-coil domain containing 146	27.4379	1.34536	2.54094	0.000737557	0.0035447
ENSFCAG00000051051			23.1222	1.34505	2.54038	0.000368436	0.00195654
ENSFCAG00000029702	PROX1	prospero homeobox 1	97.2117	1.34339	2.53746	2.84724e-10	6.02835e-09
ENSFCAG00000014980	PLAG1	PLAG1 zinc finger	5.99179	1.34294	2.53667	0.00519862	0.0185826
ENSFCAG00000014984	GALNT10	polypeptide N-acetylgalactosaminyltransferase 10	1117.24	1.34235	2.53565	1.48203e-14	6.04695e-13
ENSFCAG00000003836	ASXL2	ASXL transcriptional regulator 2	169.681	1.34157	2.53426	2.68026e-07	3.14048e-06
ENSFCAG00000009472	PRKCQ	protein kinase C theta	17.6028	1.34131	2.53382	0.000474219	0.00242831
ENSFCAG00000008147	F5	coagulation factor V	377.738	1.34095	2.53318	0.000348483	0.00186218
ENSFCAG00000003876	CDC27	cell division cycle 27	235.042	1.33979	2.53115	1.39401e-11	3.58756e-10
ENSFCAG00000018551	ADAM23	ADAM metallopeptidase domain 23	11.9844	1.33955	2.53073	0.00725837	0.02446
ENSFCAG00000044628	KLRD1	killer cell lectin like receptor D1	73.8161	1.33833	2.52858	0.00660216	0.0226288
ENSFCAG00000003211	RHBDL2	rhomboid like 2	2064.55	1.33745	2.52704	6.6673e-09	1.09163e-07
ENSFCAG00000002505	CDC14A	cell division cycle 14A	271.667	1.33676	2.52583	1.20036e-12	3.68164e-11
ENSFCAG00000049682			7.90252	1.33602	2.52454	0.0113969	0.0355645
ENSFCAG00000010098	PACSIN2	protein kinase C and casein kinase substrate in neurons 2	918.521	1.33289	2.51907	1.73695e-23	2.10218e-21
ENSFCAG00000012707	RSPH1	radial spoke head component 1	28.6969	1.33273	2.51878	0.0055273	0.0195624
ENSFCAG00000031403	NFXL1	nuclear transcription factor, X-box binding like 1	150.57	1.33191	2.51736	6.02584e-16	2.95712e-14
ENSFCAG00000007513	UNC13A	unc-13 homolog A	10.896	1.32968	2.51347	0.00238314	0.00968396
ENSFCAG00000004451	NDEL1	nudE neurodevelopment protein 1 like 1	633.466	1.32863	2.51164	2.59928e-19	2.01551e-17
ENSFCAG00000011697	GPD2	glycerol-3-phosphate dehydrogenase 2	160.063	1.32642	2.5078	9.57478e-05	0.000602189
ENSFCAG00000008833	KLRF1	killer cell lectin like receptor F1	13.5704	1.32594	2.50697	0.0151758	0.0451318
ENSFCAG00000052705	GPR135	G protein-coupled receptor 135	8.19298	1.32571	2.50656	0.00348319	0.013303
ENSFCAG00000006661	CHST1	carbohydrate sulfotransferase 1	125.564	1.32565	2.50646	2.01503e-05	0.000150892
ENSFCAG00000007932	ATP2A3	ATPase sarcoplasmic/endoplasmic reticulum Ca2+ transporting 3	334.012	1.32454	2.50453	2.22498e-05	0.000164685
ENSFCAG00000028575	RASSF8	Ras association domain family member 8	236.141	1.3234	2.50256	9.42706e-06	7.71039e-05
ENSFCAG00000012153	FSD1L	fibronectin type III and SPRY domain containing 1 like	65.8491	1.32336	2.50248	0.00124789	0.00554369
ENSFCAG00000014463	PBX3	PBX homeobox 3	1117.45	1.32108	2.49853	3.80539e-14	1.47857e-12
ENSFCAG00000043396	ZIC5	Zic family member 5	9.94069	1.32093	2.49826	0.00801392	0.0265139
ENSFCAG00000012673	TET1	tet methylcytosine dioxygenase 1	20.1391	1.318	2.4932	0.000142207	0.000851907
ENSFCAG00000027261	TGFBR1	transforming growth factor beta receptor 1	74.8235	1.31687	2.49125	1.66759e-08	2.51007e-07
ENSFCAG00000029230	SLC8A2	solute carrier family 8 member A2	98.3008	1.3152	2.48837	1.26107e-05	9.94641e-05
ENSFCAG00000010854	SYNJ2	synaptojanin 2	285.905	1.31496	2.48795	6.63867e-07	7.14185e-06
ENSFCAG00000049631			9.10081	1.31366	2.48571	0.00528507	0.018839
ENSFCAG00000008189	SYN1	synapsin I	264.813	1.31331	2.48511	2.91825e-08	4.17839e-07
ENSFCAG00000010530	DDR1	discoidin domain receptor tyrosine kinase 1	2725.58	1.31301	2.4846	5.55754e-06	4.80902e-05
ENSFCAG00000012706	UBASH3A	ubiquitin associated and SH3 domain containing A	9.24761	1.31226	2.48331	0.00714781	0.0242026
ENSFCAG00000028385	RALGAPA2	Ral GTPase activating protein catalytic subunit alpha 2	694.036	1.31007	2.47953	8.02945e-07	8.48016e-06
ENSFCAG00000042105	EFNA2	ephrin A2	63.8988	1.31003	2.47947	0.000282925	0.00155405
ENSFCAG00000029239	PDE7B	phosphodiesterase 7B	189.065	1.3095	2.47855	9.57898e-07	9.92358e-06
ENSFCAG00000037118	DUSP22	dual specificity phosphatase 22	216.97	1.30815	2.47624	5.00123e-12	1.38672e-10
ENSFCAG00000013659	ITPR3	inositol 1,4,5-trisphosphate receptor type 3	2128.69	1.30733	2.47483	6.40082e-10	1.26407e-08
ENSFCAG00000003325	F2R	coagulation factor II thrombin receptor	1732.18	1.3061	2.47272	0.000136002	0.000819948
ENSFCAG00000045546			78.5075	1.30545	2.4716	4.38324e-09	7.42787e-08
ENSFCAG00000043242	JUND	JunD proto-onco, AP-1 transcription factor subunit	1004.95	1.30504	2.4709	1.92403e-05	0.000144864
ENSFCAG00000030002	PDE4B	phosphodiesterase 4B	246.179	1.30326	2.46786	0.00013691	0.000824313
ENSFCAG00000009569	SMOC1	SPARC related modular calcium binding 1	1176.88	1.30115	2.46425	0.00219973	0.00902877
ENSFCAG00000009321	CPA2	carboxypeptidase A2	157.782	1.29998	2.46226	8.32115e-08	1.08714e-06
ENSFCAG00000050078			1251.41	1.29623	2.45587	0.0032989	0.012702
ENSFCAG00000000475	MAST1	microtubule associated serine/threonine kinase 1	12.3578	1.29399	2.45205	0.000126382	0.000769198
ENSFCAG00000042282	HES1	hes family bHLH transcription factor 1	369.782	1.29338	2.45101	7.5468e-15	3.18817e-13
ENSFCAG00000009865	GOLM1	golgi membrane protein 1	3312.37	1.28692	2.44006	4.25723e-23	4.76597e-21
ENSFCAG00000033998	ZSCAN9	zinc finger and SCAN domain containing 9	62.9387	1.28595	2.43842	3.68666e-06	3.32505e-05
ENSFCAG00000025656	PRDM5	PR/SET domain 5	150.357	1.28531	2.43735	2.31802e-13	8.01553e-12
ENSFCAG00000045391	ZNF25	zinc finger protein 25	88.7178	1.28456	2.43607	1.73989e-11	4.40182e-10
ENSFCAG00000035438	FGL2	fibrinogen like 2	3378.48	1.28061	2.42942	1.64129e-12	4.85931e-11
ENSFCAG00000008104	GALNTL6	polypeptide N-acetylgalactosaminyltransferase like 6	14.9286	1.27886	2.42648	0.0054925	0.019462
ENSFCAG00000025493	TAF9B	TATA-box binding protein associated factor 9b	233.449	1.27863	2.42609	4.68052e-08	6.43153e-07
ENSFCAG00000014886	ARHGEF40	Rho guanine nucleotide exchange factor 40	2687.14	1.27777	2.42464	1.16761e-09	2.19688e-08
ENSFCAG00000033748	ZNF662	zinc finger protein 662	38.6303	1.27658	2.42264	6.70142e-11	1.55487e-09
ENSFCAG00000000749	VPS13A	vacuolar protein sorting 13 homolog A	2978.04	1.27647	2.42245	1.85739e-07	2.25709e-06
ENSFCAG00000003878	MYL4	myosin light chain 4	192.035	1.27528	2.42045	0.00103798	0.00477091
ENSFCAG00000052852			9.49921	1.27523	2.42037	0.00238103	0.00967975
ENSFCAG00000008048	FKTN	fukutin	125.377	1.27433	2.41887	2.75136e-05	0.000199282
ENSFCAG00000018350	LAMA5	laminin subunit alpha 5	1069.81	1.2738	2.41798	4.33488e-13	1.4379e-11
ENSFCAG00000001325	RGS7	regulator of G protein signaling 7	268.699	1.27334	2.4172	1.17972e-05	9.38327e-05
ENSFCAG00000038251	MAP2K4	mitogen-activated protein kinase kinase 4	1290.77	1.27142	2.41399	2.86516e-06	2.66463e-05
ENSFCAG00000005630	BRSK1	BR serine/threonine kinase 1	76.6863	1.26961	2.41096	0.000393854	0.00207244
ENSFCAG00000001751	PITPNM1	phosphatidylinositol transfer protein membrane associated 1	1817.07	1.26889	2.40977	1.49264e-09	2.762e-08
ENSFCAG00000015021	SGMS1	sphingomyelin synthase 1	632.119	1.26861	2.40929	2.92051e-09	5.13367e-08
ENSFCAG00000033590	CKLF	chemokine like factor	21.1815	1.26831	2.40878	0.0123988	0.038279
ENSFCAG00000008677	COL4A4	collagen type IV alpha 4 chain	372.512	1.26659	2.40592	0.000604063	0.00299722
ENSFCAG00000024070	CERS4	ceramide synthase 4	794.158	1.26552	2.40414	7.53236e-09	1.21989e-07
ENSFCAG00000014859	ERBB3	erb-b2 receptor tyrosine kinase 3	18.1789	1.26539	2.40393	0.00419927	0.0155376
ENSFCAG00000026524	AOX2	aldehyde oxidase 2	15.3636	1.26463	2.40266	0.00332653	0.0127974
ENSFCAG00000023496	UNC119B	unc-119 lipid binding chaperone B	73.7252	1.26452	2.40247	9.99878e-07	1.02989e-05
ENSFCAG00000009630	KCNAB3	potassium voltage-gated channel subfamily A regulatory beta subunit 3	50.097	1.26358	2.4009	2.32277e-06	2.20018e-05
ENSFCAG00000007732	CA3H20orf96	chromosome A3 C20orf96 homolog	762.702	1.26352	2.4008	3.09318e-05	0.000221443
ENSFCAG00000010936	MRC2	mannose receptor C type 2	6723.24	1.26187	2.39807	2.87184e-06	2.66945e-05
ENSFCAG00000028685	ADORA2A	adenosine A2a receptor	58.5852	1.26151	2.39747	0.000257489	0.00143368
ENSFCAG00000040214			9.31164	1.26131	2.39714	0.0122898	0.0379872
ENSFCAG00000043547	CDKN1B	cyclin dependent kinase inhibitor 1B	513.547	1.26084	2.39636	5.35486e-13	1.73761e-11
ENSFCAG00000024553	PCDH17	protocadherin 17	428.05	1.2573	2.39048	0.000573828	0.00286706
ENSFCAG00000035951	ZNF543	zinc finger protein 543	55.8544	1.2571	2.39015	2.19125e-06	2.08664e-05
ENSFCAG00000001352	CYP46A1	cytochrome P450 family 46 subfamily A member 1	603.68	1.25545	2.38741	0.000825127	0.00390687
ENSFCAG00000021965			12.8374	1.25482	2.38638	0.00769697	0.025669
ENSFCAG00000000932	SLC49A4	solute carrier family 49 member 4	361.777	1.25456	2.38594	8.41934e-12	2.2375e-10
ENSFCAG00000023941	CCDC88A	coiled-coil domain containing 88A	664.815	1.25028	2.37888	2.10016e-09	3.81136e-08
ENSFCAG00000041590			5.83578	1.24947	2.37754	0.00915513	0.0296594
ENSFCAG00000043254	BTG2	BTG anti-proliferation factor 2	47.7873	1.24911	2.37694	0.00247393	0.00997591
ENSFCAG00000028182	ZBTB40	zinc finger and BTB domain containing 40	940.969	1.24802	2.37515	3.61874e-10	7.45901e-09
ENSFCAG00000028336	MBNL2	muscleblind like splicing regulator 2	877.393	1.24688	2.37328	4.90683e-08	6.70925e-07
ENSFCAG00000014939	ZBTB33	zinc finger and BTB domain containing 33	259.77	1.24305	2.36698	9.23254e-07	9.59241e-06
ENSFCAG00000052564			12.7826	1.24235	2.36583	0.00801545	0.0265139
ENSFCAG00000005869	ITGB7	integrin subunit beta 7	84.254	1.24159	2.36458	0.00108994	0.00497389
ENSFCAG00000029944	XRCC4	X-ray repair cross complementing 4	77.9934	1.24134	2.36418	1.70968e-13	6.04019e-12
ENSFCAG00000025199	TRAF1	TNF receptor associated factor 1	455.44	1.24127	2.36407	3.0929e-10	6.50234e-09
ENSFCAG00000048395			17.5309	1.24026	2.36242	0.00252292	0.0101506
ENSFCAG00000012334	ACSF2	acyl-CoA synthetase family member 2	2673.06	1.23958	2.3613	6.54344e-09	1.07332e-07
ENSFCAG00000035279	RNF144B	ring finger protein 144B	36.6039	1.23933	2.36089	2.19928e-07	2.63678e-06
ENSFCAG00000004408	POU6F1	POU class 6 homeobox 1	96.381	1.23646	2.35619	1.01643e-07	1.30232e-06
ENSFCAG00000008964	DOK2	docking protein 2	36.2767	1.23585	2.3552	0.00455591	0.016661
ENSFCAG00000012395	R3HCC1	R3H domain and coiled-coil containing 1	1841.14	1.23465	2.35324	0.000603033	0.0029946
ENSFCAG00000027667	KIAA2012	KIAA2012	15.8523	1.23002	2.34569	0.00737213	0.0247887
ENSFCAG00000026679			496.612	1.22932	2.34457	3.4136e-18	2.24796e-16
ENSFCAG00000023924	ARHGAP31	Rho GTPase activating protein 31	577.518	1.22667	2.34027	0.000790026	0.00376155
ENSFCAG00000000734	ENOX2	ecto-NOX disulfide-thiol exchanger 2	117.244	1.22624	2.33956	1.2004e-08	1.8504e-07
ENSFCAG00000005415	ITGA10	integrin subunit alpha 10	53.4438	1.22532	2.33807	0.0136537	0.0414165
ENSFCAG00000031961	SCARA5	scavenger receptor class A member 5	273.729	1.22465	2.33699	0.00928345	0.0300154
ENSFCAG00000041798	PARD6G	par-6 family cell polarity regulator gamma	23.0687	1.22446	2.33667	1.38438e-05	0.000108142
ENSFCAG00000009626	DNAH2	dynein axonemal heavy chain 2	25.8513	1.22386	2.33571	0.000441527	0.00228573
ENSFCAG00000009211	KSR1	kinase suppressor of ras 1	738.478	1.22077	2.33072	0.000233005	0.001317
ENSFCAG00000001462	COL14A1	collagen type XIV alpha 1 chain	2032.23	1.2205	2.33027	7.96437e-05	0.000511868
ENSFCAG00000041514			226.991	1.2203	2.32995	0.00718637	0.0242964
ENSFCAG00000031567	ZNF407	zinc finger protein 407	371.17	1.22018	2.32976	0.000863132	0.00405466
ENSFCAG00000010225	GPR183	G protein-coupled receptor 183	16.6194	1.219	2.32785	0.0119381	0.0370534
ENSFCAG00000046384	ZNF793	zinc finger protein 793	30.8001	1.21594	2.32292	1.73959e-06	1.69807e-05
ENSFCAG00000013674	CYB561A3	cytochrome b561 family member A3	230.412	1.21441	2.32045	5.76931e-07	6.27825e-06
ENSFCAG00000003879	THBS4	thrombospondin 4	1436.84	1.21352	2.31903	0.00104995	0.00481607
ENSFCAG00000001427	SPATA13	spermatogenesis associated 13	44.133	1.21216	2.31684	7.61904e-06	6.35937e-05
ENSFCAG00000022298	SNRPN	small nuclear ribonucleoprotein polypeptide N	3874.64	1.21171	2.31611	5.51752e-09	9.16788e-08
ENSFCAG00000015715	NISCH	nischarin	1283.83	1.2111	2.31514	1.65992e-06	1.63725e-05
ENSFCAG00000012535	OSBPL6	oxysterol binding protein like 6	89.4887	1.20992	2.31325	1.16642e-05	9.28989e-05
ENSFCAG00000018842	LHX6	LIM homeobox 6	185.893	1.20956	2.31268	0.00125991	0.00558753
ENSFCAG00000046343	TMEM178A	transmembrane protein 178A	11.0518	1.20878	2.31142	0.00113618	0.00513144
ENSFCAG00000028734	KITLG	KIT ligand	350.383	1.20793	2.31007	4.77401e-10	9.6189e-09
ENSFCAG00000029390	RALB	RAS like proto-onco B	991.926	1.20759	2.30951	1.44408e-05	0.000112365
ENSFCAG00000008403	STK33	serine/threonine kinase 33	49.2885	1.20492	2.30524	0.000220803	0.00125836
ENSFCAG00000022444	TENT5C	terminal nucleotidyltransferase 5C	986.678	1.20415	2.30401	0.000154213	0.000914659
ENSFCAG00000032199	EGR1	early growth response 1	532.833	1.19926	2.29622	0.0169701	0.0494258
ENSFCAG00000031267	PIGB	phosphatidylinositol glycan anchor biosynthesis class B	560.278	1.19823	2.29457	5.36443e-07	5.88548e-06
ENSFCAG00000039463	PPM1K	protein phosphatase, Mg2+/Mn2+ dependent 1K	128.786	1.19701	2.29264	1.72692e-09	3.16932e-08
ENSFCAG00000050562			15.9436	1.19671	2.29216	0.00181098	0.00763971
ENSFCAG00000013282	TESPA1	thymocyte expressed, positive selection associated 1	139.165	1.19646	2.29177	0.00411323	0.0152887
ENSFCAG00000015184	ALOX12B	arachidonate 12-lipoxygenase, 12R type	8.32834	1.19541	2.2901	0.0126588	0.0389527
ENSFCAG00000013131	EZH1	enhancer of zeste 1 polycomb repressive complex 2 subunit	346.098	1.19523	2.28982	4.21042e-11	1.00289e-09
ENSFCAG00000009736	SSBP4	single stranded DNA binding protein 4	1778.34	1.19512	2.28964	2.98168e-08	4.24741e-07
ENSFCAG00000044690	CNN2	calponin 2	6247.95	1.19452	2.28869	8.80796e-05	0.00055966
ENSFCAG00000042280	UBALD2	UBA like domain containing 2	210.728	1.19304	2.28634	7.19765e-05	0.00046967
ENSFCAG00000014296	SPTLC3	serine palmitoyltransferase long chain base subunit 3	961.442	1.19014	2.28175	3.68805e-07	4.21572e-06
ENSFCAG00000008520	DNAAF11	dynein axonemal assembly factor 11	67.3624	1.18917	2.28021	3.80647e-06	3.41761e-05
ENSFCAG00000029883	FBXO30	F-box protein 30	320.464	1.18913	2.28016	1.34587e-07	1.67877e-06
ENSFCAG00000011935	COL8A1	collagen type VIII alpha 1 chain	196.379	1.18738	2.27739	0.000259603	0.00144411
ENSFCAG00000025756	HIC1	HIC ZBTB transcriptional repressor 1	318.607	1.18703	2.27683	0.000265865	0.0014739
ENSFCAG00000002836	DCAF16	DDB1 and CUL4 associated factor 16	22.5572	1.18654	2.27606	2.21828e-05	0.000164257
ENSFCAG00000008544	HTR7	5-hydroxytryptamine receptor 7	17.2108	1.18429	2.27251	0.00968179	0.0310289
ENSFCAG00000023041	RNF125	ring finger protein 125	53.5752	1.1836	2.27143	6.97617e-05	0.000456715
ENSFCAG00000014242	MCF2L	MCF.2 cell line derived transforming sequence like	602.131	1.18344	2.27118	2.76566e-09	4.89027e-08
ENSFCAG00000005799	SH3RF1	SH3 domain containing ring finger 1	163.557	1.1834	2.27112	7.93795e-05	0.000510354
ENSFCAG00000031113	FAM107A	family with sequence similarity 107 member A	145.377	1.1821	2.26908	0.00274886	0.0109053
ENSFCAG00000009309	PELI3	pellino E3 ubiquitin protein ligase family member 3	92.0858	1.18201	2.26893	0.000251347	0.00140428
ENSFCAG00000028110	ARHGEF26	Rho guanine nucleotide exchange factor 26	39.919	1.18152	2.26815	0.00121798	0.00543916
ENSFCAG00000030965	KLF11	Kruppel like factor 11	215.638	1.18107	2.26744	1.8235e-05	0.000138342
ENSFCAG00000006978	RASSF9	Ras association domain family member 9	30.0605	1.17889	2.26403	0.0004778	0.00244315
ENSFCAG00000044407	TDRP	testis development related protein	75.501	1.17837	2.2632	0.000451179	0.00232696
ENSFCAG00000012564	WLS	Wnt ligand secretion mediator	2630.86	1.17804	2.26269	1.1827e-05	9.39866e-05
ENSFCAG00000035706	MPZL3	myelin protein zero like 3	15.2231	1.17759	2.26198	0.00551905	0.0195394
ENSFCAG00000005552	KAT6B	lysine acetyltransferase 6B	553.375	1.17743	2.26173	3.54787e-06	3.21443e-05
ENSFCAG00000043358	MANEAL	mannosidase endo-alpha like	148.889	1.17689	2.2609	2.75347e-08	3.99269e-07
ENSFCAG00000003151	LRIG1	leucine rich repeats and immunoglobulin like domains 1	412.094	1.1763	2.25996	3.52039e-06	3.19277e-05
ENSFCAG00000035236	GPR142	G protein-coupled receptor 142	46.4169	1.17573	2.25907	0.014391	0.0432865
ENSFCAG00000041381	TRMT9B	tRNA methyltransferase 9B (putative)	45.6402	1.17402	2.25639	7.01437e-06	5.91254e-05
ENSFCAG00000003675	TOB2	transducer of ERBB2, 2	204.412	1.17342	2.25546	1.07983e-09	2.04893e-08
ENSFCAG00000043434	CCDC136	coiled-coil domain containing 136	21.7566	1.17151	2.25247	0.00147129	0.00638329
ENSFCAG00000012044	BANP	BTG3 associated nuclear protein	334.817	1.17065	2.25113	2.10744e-08	3.12746e-07
ENSFCAG00000009045	AMMECR1L	AMMECR1 like	140.138	1.1703	2.25059	3.15277e-05	0.000224905
ENSFCAG00000001064	CLOCK	clock circadian regulator	91.9109	1.17006	2.25022	3.50427e-06	3.18137e-05
ENSFCAG00000031643	DCLRE1C	DNA cross-link repair 1C	119.425	1.16973	2.24969	1.17737e-05	9.36871e-05
ENSFCAG00000042335	ACP5	acid phosphatase 5, tartrate resistant	128.163	1.16884	2.24831	0.0137389	0.0416469
ENSFCAG00000028504	REEP5	receptor accessory protein 5	5046.8	1.16883	2.24829	5.48402e-10	1.09877e-08
ENSFCAG00000002186	CXCR3	C-X-C motif chemokine receptor 3	26.7767	1.16823	2.24735	0.000556651	0.00279136
ENSFCAG00000042326	TMEM268	transmembrane protein 268	186.451	1.16786	2.24678	1.59507e-08	2.40496e-07
ENSFCAG00000004308	ITSN2	intersectin 2	665.875	1.16644	2.24456	1.98227e-13	6.90787e-12
ENSFCAG00000030128	MTUS1	microtubule associated scaffold protein 1	4334.05	1.16609	2.24402	1.17436e-07	1.47719e-06
ENSFCAG00000008063	KCNC4	potassium voltage-gated channel subfamily C member 4	14.2009	1.16507	2.24244	0.00402807	0.0150314
ENSFCAG00000044569	PRUNE1	prune exopolyphosphatase 1	1195.43	1.16378	2.24044	1.57289e-10	3.46966e-09
ENSFCAG00000013928	KLHL8	kelch like family member 8	248.512	1.16252	2.23849	3.07541e-07	3.54483e-06
ENSFCAG00000051954			18.2751	1.16183	2.23742	0.0150459	0.0448572
ENSFCAG00000013476	CNTNAP4	contactin associated protein family member 4	15.532	1.16061	2.23552	0.0119637	0.0371202
ENSFCAG00000014848	CAMK1D	calcium/calmodulin dependent protein kinase ID	91.7821	1.15855	2.23232	1.47863e-06	1.47059e-05
ENSFCAG00000031093	NIPAL2	NIPA like domain containing 2	994.588	1.15586	2.22817	0.000205819	0.00118161
ENSFCAG00000006209	PRKCZ	protein kinase C zeta	449.571	1.15541	2.22748	1.53844e-06	1.52499e-05
ENSFCAG00000034508	PPP1R36	protein phosphatase 1 regulatory subunit 36	151.606	1.15532	2.22734	5.59606e-08	7.56503e-07
ENSFCAG00000039803	VEZF1	vascular endothelial zinc finger 1	308.47	1.15456	2.22616	1.38257e-10	3.07253e-09
ENSFCAG00000046822	OSBPL1A	oxysterol binding protein like 1A	1475.93	1.15157	2.22155	4.32745e-12	1.20926e-10
ENSFCAG00000007213	SERPINI1	serpin family I member 1	8558.01	1.15017	2.21939	0.000948453	0.00440122
ENSFCAG00000031982	LRRC1	leucine rich repeat containing 1	308.946	1.14979	2.21882	3.81338e-06	3.42211e-05
ENSFCAG00000015014	LIN7A	lin-7 homolog A, crumbs cell polarity complex component	19.7634	1.14833	2.21656	0.00494677	0.0178354
ENSFCAG00000049372	PDPR	pyruvate dehydrogenase phosphatase regulatory subunit	35.9467	1.14797	2.21601	0.0028387	0.0111945
ENSFCAG00000045338	TMEM163	transmembrane protein 163	706.19	1.14762	2.21549	0.0023355	0.0095184
ENSFCAG00000011743	SYNGR3	synaptogyrin 3	40.1074	1.14731	2.215	0.0125684	0.0387063
ENSFCAG00000050660			37.3106	1.14531	2.21193	5.11222e-05	0.00034658
ENSFCAG00000011411	GPR146	G protein-coupled receptor 146	35.6675	1.14467	2.21095	1.7806e-05	0.000135317
ENSFCAG00000045465	PTPN7	protein tyrosine phosphatase non-receptor type 7	57.4327	1.14458	2.21082	0.000727109	0.00350295
ENSFCAG00000025348	PPP2R3A	protein phosphatase 2 regulatory subunit B''alpha	392.079	1.14439	2.21052	2.7578e-08	3.99335e-07
ENSFCAG00000014489	KIF16B	kinesin family member 16B	2056.44	1.14202	2.20689	0.000640905	0.00315215
ENSFCAG00000051334			58.0757	1.14116	2.20559	6.14002e-06	5.26221e-05
ENSFCAG00000042452	CC2H21orf91	chromosome C2 C21orf91 homolog	63.5421	1.13952	2.20308	0.000110604	0.000684333
ENSFCAG00000009971	PTCH2	patched 2	17.2443	1.13877	2.20193	0.00293092	0.0115103
ENSFCAG00000013854	AGPAT5	1-acylglycerol-3-phosphate O-acyltransferase 5	162.29	1.13865	2.20175	2.17347e-12	6.3613e-11
ENSFCAG00000043757	MAP10	microtubule associated protein 10	71.7057	1.13854	2.20158	6.82373e-10	1.3402e-08
ENSFCAG00000027023	APOD	apolipoprotein D	362.271	1.1381	2.20091	0.00295624	0.0115895
ENSFCAG00000011392	TKTL1	transketolase like 1	567.375	1.1381	2.20091	0.00287543	0.0113222
ENSFCAG00000022120	ADRA2B	adrenoceptor alpha 2B	33.8584	1.13776	2.20039	0.00111679	0.00506603
ENSFCAG00000040859	CMTM6	CKLF like MARVEL transmembrane domain containing 6	372.208	1.13666	2.19871	2.53092e-08	3.69169e-07
ENSFCAG00000012405	ADGRV1	adhesion G protein-coupled receptor V1	56.8721	1.13446	2.19537	0.000985189	0.00456012
ENSFCAG00000043489	CE1H17orf97	chromosome E1 C17orf97 homolog	105.441	1.13272	2.19272	0.000161637	0.000952353
ENSFCAG00000014453	EBF4	EBF family member 4	433.587	1.13208	2.19174	1.48369e-06	1.4748e-05
ENSFCAG00000023732	TIA1	TIA1 cytotoxic granule associated RNA binding protein	374.925	1.13121	2.19043	2.82401e-08	4.07276e-07
ENSFCAG00000009991	RUBCN	rubicon autophagy regulator	869.704	1.13043	2.18924	1.52869e-06	1.51616e-05
ENSFCAG00000044053	XNDC1	XRCC1 N-terminal domain containing 1	49.8695	1.13035	2.18911	3.44564e-06	3.1345e-05
ENSFCAG00000014975	PCDH7	protocadherin 7	1907.82	1.12737	2.18461	0.000130958	0.000792206
ENSFCAG00000024992	TACC1	transforming acidic coiled-coil containing protein 1	1319.2	1.12606	2.18262	1.73972e-10	3.81419e-09
ENSFCAG00000005238	CILK1	ciliosis associated kinase 1	1952.65	1.12482	2.18074	1.36312e-11	3.51818e-10
ENSFCAG00000008534	LMO7	LIM domain 7	84.8522	1.12291	2.17785	0.00201564	0.00836131
ENSFCAG00000031518	ZNF214	zinc finger protein 214	33.2888	1.12236	2.17703	2.09224e-06	2.00194e-05
ENSFCAG00000024604	TLCD5	TLC domain containing 5	42.2291	1.12228	2.17691	0.000999298	0.00461683
ENSFCAG00000022834	TMEM26	transmembrane protein 26	73.8484	1.12172	2.17606	0.00112787	0.0051042
ENSFCAG00000006303	SERPINF1	serpin family F member 1	2239.78	1.12055	2.1743	0.000282447	0.0015519
ENSFCAG00000025639	RBPMS	RNA binding protein, mRNA processing factor	1878.07	1.12052	2.17425	5.62022e-08	7.59197e-07
ENSFCAG00000024419	MITF	melanocyte inducing transcription factor	42.4023	1.1202	2.17377	8.7023e-06	7.1667e-05
ENSFCAG00000002691			132.093	1.11782	2.17019	0.0113203	0.0353934
ENSFCAG00000043123			11.0391	1.11666	2.16844	0.012777	0.0392896
ENSFCAG00000041926	THEM6	thioesterase superfamily member 6	30.8569	1.11665	2.16842	0.00588469	0.0205792
ENSFCAG00000010409	RARB	retinoic acid receptor beta	139.655	1.11578	2.16713	0.00331423	0.0127556
ENSFCAG00000006519	CTPS2	CTP synthase 2	542.677	1.11496	2.16589	1.96491e-12	5.76975e-11
ENSFCAG00000026823	NR3C1	nuclear receptor subfamily 3 group C member 1	306.833	1.11469	2.16548	2.04697e-05	0.000153091
ENSFCAG00000026221	MAP3K19	mitogen-activated protein kinase kinase kinase 19	13.3826	1.11381	2.16416	0.0041607	0.0154261
ENSFCAG00000011344	SLC13A3	solute carrier family 13 member 3	27.8848	1.11276	2.16259	0.0145727	0.0437192
ENSFCAG00000006415	DAAM2	dishevelled associated activator of morphosis 2	673.15	1.11276	2.16259	0.000179384	0.00104526
ENSFCAG00000012453	CAMKK2	calcium/calmodulin dependent protein kinase kinase 2	203.547	1.11256	2.16229	2.42091e-08	3.54856e-07
ENSFCAG00000001669	TLCD3A	TLC domain containing 3A	168.807	1.11217	2.1617	4.69265e-09	7.91476e-08
ENSFCAG00000004882	MXI1	MAX interactor 1, dimerization protein	300.506	1.11206	2.16154	4.72943e-09	7.9693e-08
ENSFCAG00000027150	CASP8AP2	caspase 8 associated protein 2	68.9045	1.1118	2.16115	0.0133677	0.0407838
ENSFCAG00000024363	MPPE1	metallophosphoesterase 1	181.408	1.11049	2.15919	2.17218e-06	2.07068e-05
ENSFCAG00000029151	ZNF286A	zinc finger protein 286A	45.9827	1.11003	2.1585	0.000124132	0.000757567
ENSFCAG00000009340	MAGI1	membrane associated guanylate kinase, WW and PDZ domain containing 1	346.292	1.10877	2.15662	9.76767e-06	7.97441e-05
ENSFCAG00000018238	LAT	linker for activation of T cells	19.5194	1.10786	2.15526	0.00809567	0.0267067
ENSFCAG00000011680	SNN	stannin	25.0395	1.10758	2.15484	0.000337318	0.00180954
ENSFCAG00000004278	GCAT	glycine C-acetyltransferase	529.022	1.10672	2.15356	0.0001121	0.000692152
ENSFCAG00000009696			174.936	1.10647	2.15318	8.27022e-05	0.000529247
ENSFCAG00000007614	ACAP3	ArfGAP with coiled-coil, ankyrin repeat and PH domains 3	768.242	1.10589	2.15232	8.81411e-10	1.69579e-08
ENSFCAG00000030181	HSD17B11	hydroxysteroid 17-beta dehydrogenase 11	3516.1	1.10384	2.14925	9.8769e-06	8.04525e-05
ENSFCAG00000013937	CIART	circadian associated repressor of transcription	71.4649	1.10372	2.14908	1.805e-05	0.000137054
ENSFCAG00000004072	CGN	cingulin	378.577	1.10244	2.14718	0.000235587	0.00132783
ENSFCAG00000025967	TMEM231	transmembrane protein 231	79.1589	1.10231	2.14698	7.07404e-08	9.36513e-07
ENSFCAG00000031119			62.1994	1.10174	2.14613	0.00542627	0.0192619
ENSFCAG00000026110	CYP2D6	cytochrome P450 family 2 subfamily D member 6	554.065	1.10172	2.1461	0.00228221	0.00932672
ENSFCAG00000000807	SERPINB9	serpin family B member 9	720.907	1.10034	2.14406	1.75198e-05	0.000133368
ENSFCAG00000046381	DUSP8	dual specificity phosphatase 8	80.6089	1.09946	2.14274	0.000604917	0.00299995
ENSFCAG00000040642	SLC48A1	solute carrier family 48 member 1	2403.3	1.09932	2.14253	7.03289e-14	2.63542e-12
ENSFCAG00000011726	TMEM63C	transmembrane protein 63C	577.769	1.09783	2.14032	0.000971663	0.00450377
ENSFCAG00000042596			7936.29	1.09533	2.13662	3.67235e-10	7.56083e-09
ENSFCAG00000014883	NDRG2	NDRG family member 2	3738.51	1.08906	2.12735	6.77283e-09	1.1079e-07
ENSFCAG00000004906	PLA2G5	phospholipase A2 group V	25.3849	1.0869	2.12417	0.00267269	0.0106527
ENSFCAG00000007063	CYP27A1	cytochrome P450 family 27 subfamily A member 1	493.632	1.08669	2.12386	1.0634e-05	8.56845e-05
ENSFCAG00000026385	TERF1	telomeric repeat binding factor 1	708.258	1.08601	2.12286	2.29227e-17	1.33309e-15
ENSFCAG00000010859	IL6ST	interleukin 6 cytokine family signal transducer	2297.47	1.08425	2.12027	0.00151401	0.006541
ENSFCAG00000010723	FAM111A	FAM111 trypsin like peptidase A	60.9705	1.08395	2.11983	0.00533358	0.0190006
ENSFCAG00000000629			9850.63	1.08318	2.11869	2.58103e-05	0.000187704
ENSFCAG00000031492	ESR1	estrogen receptor 1	237.135	1.08253	2.11774	4.62689e-05	0.000317293
ENSFCAG00000030158	IL15	interleukin 15	21.8836	1.08215	2.11719	0.0169487	0.0493876
ENSFCAG00000006058	TRPC4	transient receptor potential cation channel subfamily C member 4	22.7195	1.08035	2.11455	0.00161548	0.00691763
ENSFCAG00000027322	MAGEE2	MAGE family member E2	21.1159	1.07898	2.11254	0.0018464	0.00775991
ENSFCAG00000045013	IFIT3	interferon induced protein with tetratricopeptide repeats 3	1085.05	1.07844	2.11175	0.00283247	0.011185
ENSFCAG00000008533	PORCN	porcupine O-acyltransferase	301.422	1.07836	2.11163	1.82894e-07	2.23009e-06
ENSFCAG00000005106	CEP43	centrosomal protein 43	817.523	1.07756	2.11047	2.85306e-10	6.03354e-09
ENSFCAG00000047074			11.6021	1.0772	2.10994	0.00366968	0.0139026
ENSFCAG00000011607	AGPAT2	1-acylglycerol-3-phosphate O-acyltransferase 2	310.215	1.07715	2.10986	0.00150638	0.00651431
ENSFCAG00000005945	KCNAB1	potassium voltage-gated channel subfamily A regulatory beta subunit 1	297.479	1.07675	2.10928	7.00482e-07	7.47737e-06
ENSFCAG00000036592	PDZRN4	PDZ domain containing ring finger 4	12.3293	1.07645	2.10884	0.0156253	0.0461772
ENSFCAG00000005773	RNF157	ring finger protein 157	157.218	1.07548	2.10742	3.38817e-08	4.77114e-07
ENSFCAG00000046781	EXPH5	exophilin 5	8.37608	1.07516	2.10695	0.00821986	0.0270552
ENSFCAG00000012053	RBM20	RNA binding motif protein 20	96.3111	1.07459	2.10612	0.000412254	0.00215349
ENSFCAG00000050636			760.512	1.0715	2.10162	0.000233177	0.0013171
ENSFCAG00000029446	OLFM2	olfactomedin 2	382.782	1.07101	2.1009	9.95579e-06	8.10049e-05
ENSFCAG00000007987	TULP4	TUB like protein 4	122.593	1.07062	2.10033	2.63442e-08	3.82806e-07
ENSFCAG00000004355	ABCA1	ATP binding cassette subfamily A member 1	371.174	1.07031	2.09989	0.014173	0.0427314
ENSFCAG00000047334			79.43	1.06969	2.09899	0.00479643	0.0173985
ENSFCAG00000013062	ARHGAP32	Rho GTPase activating protein 32	93.1347	1.06916	2.09822	1.79691e-06	1.7483e-05
ENSFCAG00000039997	ZNF772	zinc finger protein 772	61.2534	1.06887	2.09778	5.63547e-05	0.000377637
ENSFCAG00000042563	HECA	hdc homolog, cell cycle regulator	280.717	1.06844	2.09717	7.94438e-08	1.03944e-06
ENSFCAG00000045293	CAVIN2	caveolae associated protein 2	1096.63	1.06826	2.0969	0.0042537	0.0157162
ENSFCAG00000009359	OSBPL7	oxysterol binding protein like 7	212.125	1.06738	2.09562	2.43209e-14	9.63798e-13
ENSFCAG00000045860	CAVIN4	caveolae associated protein 4	35.8401	1.06715	2.09529	0.00952913	0.0306383
ENSFCAG00000040966			12.1254	1.06694	2.09498	0.00574955	0.0201973
ENSFCAG00000001452	SLC39A14	solute carrier family 39 member 14	757.594	1.06634	2.09412	0.000488788	0.00249151
ENSFCAG00000023047	STAG1	stromal antigen 1	380.098	1.06538	2.09272	1.25448e-07	1.56915e-06
ENSFCAG00000007509	SLC27A1	solute carrier family 27 member 1	2238.79	1.06506	2.09226	1.02367e-07	1.30971e-06
ENSFCAG00000009254	STON1	stonin 1	175.663	1.06418	2.09099	0.000149124	0.000888663
ENSFCAG00000012495	AMOT	angiomotin	76.0941	1.0639	2.09057	0.00570985	0.0200815
ENSFCAG00000012168	ADA2	adenosine deaminase 2	24.0519	1.06315	2.08949	0.00592026	0.0206834
ENSFCAG00000015759	MGAT5	alpha-1,6-mannosylglycoprotein 6-beta-N-acetylglucosaminyltransferase	128.511	1.06305	2.08935	0.0010549	0.0048326
ENSFCAG00000015784	CREB5	cAMP responsive element binding protein 5	18.6699	1.06299	2.08926	0.00930449	0.0300671
ENSFCAG00000006527	REPS2	RALBP1 associated Eps domain containing 2	22.2643	1.0618	2.08753	0.00302616	0.0118222
ENSFCAG00000037050	PCDHB3	protocadherin beta 3	27.4149	1.06154	2.08716	0.000563845	0.00282348
ENSFCAG00000014224	PM20D2	peptidase M20 domain containing 2	45.9042	1.05916	2.08371	0.00563957	0.0198851
ENSFCAG00000050711			45.5712	1.0588	2.0832	0.00309747	0.0120456
ENSFCAG00000000215	SOCS5	suppressor of cytokine signaling 5	265.534	1.05838	2.08259	2.35357e-07	2.79186e-06
ENSFCAG00000002625	NRGN	neurogranin	40.2017	1.05772	2.08164	0.000698701	0.00339255
ENSFCAG00000025909	KCNJ8	potassium inwardly rectifying channel subfamily J member 8	325.839	1.05631	2.07961	0.00307682	0.0119861
ENSFCAG00000009283	EPB41L2	erythrocyte membrane protein band 4.1 like 2	1798.31	1.0555	2.07844	1.02643e-07	1.31136e-06
ENSFCAG00000046332	ZSCAN2	zinc finger and SCAN domain containing 2	145.477	1.05157	2.07278	2.54057e-09	4.51454e-08
ENSFCAG00000001192	PCMTD1	protein-L-isoaspartate (D-aspartate) O-methyltransferase domain containing 1	497.191	1.05058	2.07136	4.14552e-07	4.68482e-06
ENSFCAG00000011771	MPZL2	myelin protein zero like 2	16.0134	1.05033	2.071	0.0134355	0.0409351
ENSFCAG00000037744	ZNF548	zinc finger protein 548	70.6011	1.04875	2.06874	1.08516e-08	1.69759e-07
ENSFCAG00000052046			8.7588	1.04864	2.06858	0.00685609	0.0233739
ENSFCAG00000022212	ZNF512	zinc finger protein 512	423.127	1.04738	2.06677	2.48988e-11	6.13462e-10
ENSFCAG00000013078	TCIM	transcriptional and immune response regulator	79.4946	1.04715	2.06645	0.000161562	0.000952251
ENSFCAG00000040409			77.3916	1.04572	2.0644	3.57356e-05	0.000251709
ENSFCAG00000033509	CDC42EP4	CDC42 effector protein 4	84.8977	1.04479	2.06307	0.00571994	0.020109
ENSFCAG00000051604			19.8635	1.04472	2.06296	0.0027005	0.0107513
ENSFCAG00000000492	IDNK	IDNK gluconokinase	343.757	1.04459	2.06277	0.00685245	0.0233739
ENSFCAG00000026914	HEY2	hes related family bHLH transcription factor with YRPW motif 2	203.003	1.04429	2.06236	3.30587e-08	4.67731e-07
ENSFCAG00000013543	SPRY1	sprouty RTK signaling antagonist 1	87.2313	1.04426	2.0623	0.000183254	0.00106677
ENSFCAG00000011184	SFMBT2	Scm like with four mbt domains 2	30.705	1.04402	2.06197	0.000782294	0.00373168
ENSFCAG00000008106	GALNT7	polypeptide N-acetylgalactosaminyltransferase 7	120.277	1.04387	2.06175	3.53079e-05	0.000249041
ENSFCAG00000050557			13.5339	1.04249	2.05978	0.00103955	0.00477569
ENSFCAG00000013541	SEPTIN1	septin 1	56.1517	1.04125	2.05801	0.000912203	0.00425172
ENSFCAG00000027585	KANSL1L	KAT8 regulatory NSL complex subunit 1 like	188.71	1.03925	2.05515	1.04636e-09	1.98965e-08
ENSFCAG00000006164	TIAM2	TIAM Rac1 associated GEF 2	102.704	1.03848	2.05406	5.74156e-08	7.73254e-07
ENSFCAG00000037658			447.643	1.03833	2.05385	0.00681967	0.0232755
ENSFCAG00000022981	CSRNP1	cysteine and serine rich nuclear protein 1	212.815	1.03765	2.05288	2.71804e-06	2.541e-05
ENSFCAG00000023098	CRYBG3	crystallin beta-gamma domain containing 3	584.521	1.03756	2.05275	0.000112942	0.000696149
ENSFCAG00000009807	CFAP119	cilia and flagella associated protein 119	53.4252	1.03751	2.05268	0.00748291	0.0250671
ENSFCAG00000044511	C17orf113	chromosome 17 open reading frame 113	21.4756	1.03741	2.05254	0.000447485	0.00231244
ENSFCAG00000040729	ZNF354B	zinc finger protein 354B	89.7011	1.03684	2.05172	4.10655e-12	1.15292e-10
ENSFCAG00000023040	AP1AR	adaptor related protein complex 1 associated regulatory protein	172.295	1.03603	2.05058	6.13027e-08	8.21896e-07
ENSFCAG00000003977	PIKFYVE	phosphoinositide kinase, FYVE-type zinc finger containing	315.556	1.03476	2.04878	0.000359586	0.00191465
ENSFCAG00000009660	MINDY1	MINDY lysine 48 deubiquitinase 1	1439.87	1.03469	2.04867	3.76238e-14	1.46504e-12
ENSFCAG00000002212	PKD1	polycystin 1, transient receptor potential channel interacting	1632.61	1.03431	2.04814	5.64755e-08	7.62313e-07
ENSFCAG00000043217			21.1232	1.03379	2.04739	0.0032267	0.0124658
ENSFCAG00000012557	ACKR3	atypical chemokine receptor 3	860.747	1.03322	2.04659	0.000610461	0.00302394
ENSFCAG00000001755	GSTP1	glutathione S-transferase pi 1	39135.7	1.03318	2.04653	2.42813e-05	0.000177821
ENSFCAG00000052679			26.2328	1.03183	2.04462	0.0139984	0.0423261
ENSFCAG00000001896	MCC	MCC regulator of WNT signaling pathway	283.404	1.02956	2.04141	1.2633e-05	9.95961e-05
ENSFCAG00000023685	ECRG4	ECRG4 augurin	29.8033	1.02944	2.04124	0.0096787	0.0310245
ENSFCAG00000018482	CCL14	C-C motif chemokine ligand 14	631.103	1.02783	2.03896	0.00163049	0.00696859
ENSFCAG00000028431	SOBP	sine oculis binding protein homolog	284.604	1.02769	2.03876	0.000431372	0.00223899
ENSFCAG00000046410	MSX1	msh homeobox 1	70.7488	1.02737	2.0383	0.00026888	0.00148739
ENSFCAG00000040191	HMOX1	heme oxygenase 1	1254.64	1.02636	2.03688	6.81706e-05	0.000447771
ENSFCAG00000004032			25592.1	1.0238	2.03327	0.00160782	0.0068898
ENSFCAG00000032707	LRR1	leucine rich repeat protein 1	79.0299	1.02309	2.03227	4.68305e-05	0.00032053
ENSFCAG00000025450	MAST4	microtubule associated serine/threonine kinase family member 4	573.994	1.02282	2.03189	4.74392e-05	0.000324077
ENSFCAG00000035936	SEPTIN5	septin 5	977.559	1.02272	2.03174	1.9994e-05	0.000149846
ENSFCAG00000001785	MYRIP	myosin VIIA and Rab interacting protein	40.6105	1.02233	2.03119	0.0129428	0.0396981
ENSFCAG00000014656	RCOR2	REST corepressor 2	43.9963	1.02213	2.03091	0.000387721	0.00204561
ENSFCAG00000030412	RUNX1T1	RUNX1 partner transcriptional co-repressor 1	45.2379	1.01882	2.02627	0.000710278	0.0034413
ENSFCAG00000009639	SVIL	supervillin	1843.69	1.01882	2.02626	0.00038679	0.00204184
ENSFCAG00000010852	TTYH2	tweety family member 2	611.017	1.01786	2.02491	0.00165498	0.00705305
ENSFCAG00000018563	RAD54L2	RAD54 like 2	162.073	1.01549	2.02159	0.00621086	0.0215223
ENSFCAG00000039847			31.8185	1.01492	2.02079	0.00103985	0.00477586
ENSFCAG00000025759	ADGRL2	adhesion G protein-coupled receptor L2	698.183	1.01459	2.02033	0.000840008	0.00396723
ENSFCAG00000019203	ARRDC3	arrestin domain containing 3	892.473	1.01403	2.01955	0.00187788	0.00786086
ENSFCAG00000010689	KCNIP3	potassium voltage-gated channel interacting protein 3	11.0057	1.01309	2.01823	0.0166962	0.0487832
ENSFCAG00000013637	ATG13	autophagy related 13	376.175	1.01278	2.0178	4.27685e-10	8.69544e-09
ENSFCAG00000044488			52.9374	1.01276	2.01777	4.05466e-05	0.000281501
ENSFCAG00000006133	PITPNM2	phosphatidylinositol transfer protein membrane associated 2	1266.37	1.0124	2.01727	0.000215006	0.00122766
ENSFCAG00000000671	MID2	midline 2	344.49	1.01212	2.01687	2.564e-12	7.38367e-11
ENSFCAG00000039710	ADCYAP1	adenylate cyclase activating polypeptide 1	15.1461	1.01198	2.01667	0.0102644	0.0325696
ENSFCAG00000013127	MARCHF8	membrane associated ring-CH-type finger 8	183.337	1.01146	2.01595	3.74285e-08	5.21727e-07
ENSFCAG00000003115	ZNF644	zinc finger protein 644	528.193	1.01113	2.01548	0.000112314	0.000692996
ENSFCAG00000010434	KIF1A	kinesin family member 1A	603.658	1.0106	2.01474	0.00123496	0.00549715
ENSFCAG00000000075	ENPEP	glutamyl aminopeptidase	114.278	1.01045	2.01454	0.00342057	0.0131029
ENSFCAG00000008269	PIGS	phosphatidylinositol glycan anchor biosynthesis class S	4067.35	1.01043	2.01451	1.1423e-06	1.16123e-05
ENSFCAG00000027454	RFXAP	regulatory factor X associated protein	362.994	1.0101	2.01405	1.73317e-11	4.39102e-10
ENSFCAG00000027536	LANCL2	LanC like 2	828.873	1.00929	2.01293	1.42804e-09	2.65344e-08
ENSFCAG00000040731	TLR6	toll like receptor 6	140.262	1.00907	2.01261	5.39065e-07	5.90926e-06
ENSFCAG00000018973	DENND11	DENN domain containing 11	39.7361	1.00747	2.01038	0.000125964	0.000767439
ENSFCAG00000027420	DACH1	dachshund family transcription factor 1	65.0201	1.00735	2.01022	0.00077143	0.00368673
ENSFCAG00000024536	ARHGAP5	Rho GTPase activating protein 5	1139.22	1.00673	2.00935	1.24929e-08	1.91586e-07
ENSFCAG00000046690	CCND2	cyclin D2	1230.61	1.00554	2.00769	0.0125198	0.0385716
ENSFCAG00000005299	PATJ	PATJ crumbs cell polarity complex component	379.71	1.00517	2.00717	4.86842e-07	5.40293e-06
ENSFCAG00000021949	STAP2	signal transducing adaptor family member 2	151.272	1.00504	2.00699	0.00416248	0.0154261
ENSFCAG00000045624			1027.38	1.00268	2.00371	7.23252e-11	1.66864e-09
ENSFCAG00000022233	KCNMB4	potassium calcium-activated channel subfamily M regulatory beta subunit 4	519.265	1.00208	2.00288	0.0139009	0.0420595
ENSFCAG00000009906	PTPRB	protein tyrosine phosphatase receptor type B	809.446	1.00152	2.00212	0.0136118	0.0413525
ENSFCAG00000012696	C2CD2	C2 calcium dependent domain containing 2	1499.87	0.997896	1.99708	1.01573e-06	1.04501e-05
ENSFCAG00000013053	CHST3	carbohydrate sulfotransferase 3	455.553	0.996405	1.99502	1.67082e-06	1.64438e-05
ENSFCAG00000031219	JCAD	junctional cadherin 5 associated	625.727	0.995325	1.99353	2.94637e-07	3.41588e-06
ENSFCAG00000012379	SPRED1	sprouty related EVH1 domain containing 1	417.063	0.994692	1.99266	6.92897e-06	5.86262e-05
ENSFCAG00000010511	TBC1D2B	TBC1 domain family member 2B	471.999	0.994583	1.9925	2.86139e-11	6.96376e-10
ENSFCAG00000005872	SH3GLB2	SH3 domain containing GRB2 like, endophilin B2	8032.43	0.994477	1.99236	0.00124618	0.00553885
ENSFCAG00000004261	ST3GAL6	ST3 beta-galactoside alpha-2,3-sialyltransferase 6	184.638	0.994444	1.99231	8.94219e-07	9.33406e-06
ENSFCAG00000037688	TBL2	transducin beta like 2	1123.37	0.993233	1.99064	2.35584e-07	2.79271e-06
ENSFCAG00000026308	SLC35C1	solute carrier family 35 member C1	1304.14	0.993054	1.99039	2.98783e-07	3.45947e-06
ENSFCAG00000014404	RASAL2	RAS protein activator like 2	293.518	0.992184	1.98919	9.35679e-06	7.66341e-05
ENSFCAG00000026045	SLC26A2	solute carrier family 26 member 2	109.647	0.990626	1.98705	0.00336043	0.0129112
ENSFCAG00000023460	ELF4	E74 like ETS transcription factor 4	108.636	0.989091	1.98493	1.6627e-06	1.63909e-05
ENSFCAG00000013535	SLC38A1	solute carrier family 38 member 1	136.718	0.988301	1.98385	0.00806088	0.0266146
ENSFCAG00000009647	RASGRP3	RAS guanyl releasing protein 3	505.586	0.988129	1.98361	0.012147	0.0375977
ENSFCAG00000041180			276.889	0.986495	1.98137	0.0107779	0.0339776
ENSFCAG00000000129			104.285	0.986347	1.98116	7.80432e-12	2.08955e-10
ENSFCAG00000002804	CMAH	cytidine monophospho-N-acetylneuraminic acid hydroxylase	143.275	0.985313	1.97974	0.00364611	0.013825
ENSFCAG00000004500	LTB	lymphotoxin beta	43.6359	0.984892	1.97916	0.00352587	0.0134373
ENSFCAG00000030641	CDKL4	cyclin dependent kinase like 4	55.2563	0.983918	1.97783	0.00325108	0.0125314
ENSFCAG00000004923	KIF13B	kinesin family member 13B	783.617	0.983082	1.97668	0.000266525	0.0014771
ENSFCAG00000025234	PPARD	peroxisome proliferator activated receptor delta	903.222	0.982737	1.97621	0.000236917	0.00133323
ENSFCAG00000006911	SORBS2	sorbin and SH3 domain containing 2	376.735	0.982258	1.97555	8.73471e-05	0.000555597
ENSFCAG00000009848	LAMB2	laminin subunit beta 2	14532.2	0.981877	1.97503	1.34718e-07	1.67924e-06
ENSFCAG00000015661	TXLNB	taxilin beta	45.998	0.981838	1.97498	0.00202652	0.00840059
ENSFCAG00000015393			942.364	0.981694	1.97478	0.000421356	0.00219527
ENSFCAG00000018828	AP3B2	adaptor related protein complex 3 subunit beta 2	309.159	0.980585	1.97327	5.47009e-07	5.99268e-06
ENSFCAG00000044016	ZNF569	zinc finger protein 569	124.992	0.980255	1.97281	1.24358e-10	2.78601e-09
ENSFCAG00000030743	ZNF395	zinc finger protein 395	408.971	0.980204	1.97274	1.5095e-05	0.000116896
ENSFCAG00000040699	RIC3	RIC3 acetylcholine receptor chaperone	354.986	0.980059	1.97255	0.000554455	0.00278269
ENSFCAG00000018483	APOA1	apolipoprotein A1	9646.67	0.979546	1.97185	5.39819e-06	4.68698e-05
ENSFCAG00000045505	ZNF10	zinc finger protein 10	20.167	0.97851	1.97043	0.000593279	0.00295233
ENSFCAG00000049121			338.659	0.978478	1.97039	0.000233824	0.00131996
ENSFCAG00000043481	DKK2	dickkopf WNT signaling pathway inhibitor 2	230.222	0.978464	1.97037	0.0078577	0.0261078
ENSFCAG00000048564			50.7189	0.977743	1.96938	0.00241672	0.00978489
ENSFCAG00000011248	GLB1L	galactosidase beta 1 like	1189.71	0.976063	1.96709	6.84313e-07	7.32223e-06
ENSFCAG00000008742	NKRF	NFKB repressing factor	326.197	0.974873	1.96547	2.47914e-08	3.62501e-07
ENSFCAG00000014861	ESYT1	extended synaptotagmin 1	5417.59	0.973508	1.96361	1.70899e-11	4.34205e-10
ENSFCAG00000039893	CHN1	chimerin 1	1907.59	0.973413	1.96348	0.000567501	0.00283941
ENSFCAG00000043124	COL18A1	collagen type XVIII alpha 1 chain	6003.48	0.973145	1.96312	1.2437e-05	9.82234e-05
ENSFCAG00000029543	TBC1D30	TBC1 domain family member 30	65.8448	0.97311	1.96307	4.72696e-05	0.0003231
ENSFCAG00000007249	SIPA1L2	signal induced proliferation associated 1 like 2	224.764	0.972864	1.96273	0.00941587	0.0303431
ENSFCAG00000006314	SGSM2	small G protein signaling modulator 2	1701.2	0.972577	1.96234	4.76839e-07	5.29519e-06
ENSFCAG00000044395			12.0041	0.971878	1.96139	0.00483195	0.0174884
ENSFCAG00000033091			73.6092	0.970411	1.9594	1.07305e-06	1.09832e-05
ENSFCAG00000008801	MOCOS	molybdenum cofactor sulfurase	535.796	0.970029	1.95888	0.00258366	0.0103647
ENSFCAG00000051262			126.789	0.969354	1.95796	0.000271299	0.00149939
ENSFCAG00000042108	MSANTD4	Myb/SANT DNA binding domain containing 4 with coiled-coils	1438.66	0.968847	1.95728	1.36874e-06	1.36813e-05
ENSFCAG00000007569	KCTD12	potassium channel tetramerization domain containing 12	31.8663	0.968758	1.95715	0.00638592	0.0219928
ENSFCAG00000041439			2065.24	0.968519	1.95683	0.00117452	0.00527665
ENSFCAG00000003030	INSR	insulin receptor	584.036	0.967985	1.95611	1.07951e-07	1.36845e-06
ENSFCAG00000047792			124.346	0.966968	1.95473	0.000104274	0.000649201
ENSFCAG00000030812	ORAI2	ORAI calcium release-activated calcium modulator 2	690.526	0.966151	1.95362	3.23749e-06	2.96624e-05
ENSFCAG00000028357	PIP4K2B	phosphatidylinositol-5-phosphate 4-kinase type 2 beta	1146.37	0.965923	1.95331	8.78597e-06	7.219e-05
ENSFCAG00000008078	CECR2	CECR2 histone acetyl-lysine reader	20.6765	0.965058	1.95214	0.000658513	0.0032254
ENSFCAG00000008085	MERTK	MER proto-onco, tyrosine kinase	253.221	0.964973	1.95203	1.10745e-06	1.12965e-05
ENSFCAG00000000086	IFT122	intraflagellar transport 122	872.049	0.962276	1.94838	1.70973e-09	3.14099e-08
ENSFCAG00000030503	NRN1	neuritin 1	134.937	0.961762	1.94769	0.00379611	0.0142999
ENSFCAG00000044874	PCDHB7	protocadherin beta 7	11.7095	0.96019	1.94557	0.0118382	0.0367624
ENSFCAG00000001893	CTSA	cathepsin A	6635.62	0.95982	1.94507	0.000558968	0.00280219
ENSFCAG00000046633	ZNF597	zinc finger protein 597	17.1603	0.95941	1.94451	0.00258596	0.0103693
ENSFCAG00000031121	CCDC186	coiled-coil domain containing 186	261.021	0.959097	1.94409	1.54036e-07	1.90021e-06
ENSFCAG00000007960	MMRN2	multimerin 2	2355.2	0.95848	1.94326	0.00110187	0.00501393
ENSFCAG00000001783	ADAMTSL5	ADAMTS like 5	65.2303	0.957748	1.94228	0.00494498	0.0178326
ENSFCAG00000026851	NR0B1	nuclear receptor subfamily 0 group B member 1	41.2993	0.957648	1.94214	0.0114329	0.0356583
ENSFCAG00000012152	IL1R1	interleukin 1 receptor type 1	419.171	0.956527	1.94063	7.79425e-06	6.48447e-05
ENSFCAG00000010646	NOSTRIN	nitric oxide synthase trafficking	1648.61	0.956452	1.94053	0.00528964	0.0188516
ENSFCAG00000012936	ARNT2	aryl hydrocarbon receptor nuclear translocator 2	163.584	0.95596	1.93987	5.66513e-05	0.000379483
ENSFCAG00000005075	CENPU	centromere protein U	158.104	0.955577	1.93935	2.03539e-05	0.000152288
ENSFCAG00000053367	PPBP	pro-platelet basic protein	86.3887	0.95492	1.93847	0.00907996	0.0294745
ENSFCAG00000022353	HSPBAP1	HSPB1 associated protein 1	216.313	0.954821	1.93834	2.56055e-06	2.40507e-05
ENSFCAG00000032000	NCOA2	nuclear receptor coactivator 2	210.024	0.954714	1.93819	8.55384e-05	0.000545643
ENSFCAG00000015692	SEMA4G	semaphorin 4G	184.916	0.95427	1.9376	0.00115435	0.00520429
ENSFCAG00000046998			28.6936	0.953612	1.93672	0.00292989	0.0115092
ENSFCAG00000023368			102.312	0.953583	1.93668	0.007057	0.0239485
ENSFCAG00000004947	PTGFR	prostaglandin F receptor	9665.53	0.952453	1.93516	0.000171167	0.00100194
ENSFCAG00000046102	DEPP1	DEPP1 autophagy regulator	316.884	0.952087	1.93467	0.0111969	0.035084
ENSFCAG00000008148	SELP	selectin P	1840.69	0.94995	1.93181	0.00757146	0.0253211
ENSFCAG00000015204	QSER1	glutamine and serine rich 1	316.545	0.949707	1.93148	3.70771e-05	0.000259932
ENSFCAG00000051746			22.9999	0.949578	1.93131	0.00433863	0.0159707
ENSFCAG00000033149	GTF2A1	ral transcription factor IIA subunit 1	115.458	0.949305	1.93094	8.43512e-05	0.000538453
ENSFCAG00000027879	CLEC2L	C-type lectin domain family 2 member L	200.794	0.948872	1.93036	0.0168673	0.0491902
ENSFCAG00000010710	ALPK1	alpha kinase 1	264.718	0.948115	1.92935	0.000712549	0.00345044
ENSFCAG00000002380	USP37	ubiquitin specific peptidase 37	59.0109	0.947428	1.92843	0.00165023	0.00703618
ENSFCAG00000010703	ZDHHC13	zinc finger DHHC-type palmitoyltransferase 13	1062.41	0.947387	1.92838	0.000518772	0.00263013
ENSFCAG00000004215	SEMA4D	semaphorin 4D	51.3758	0.947349	1.92833	6.2779e-05	0.000415557
ENSFCAG00000033302	LRRC73	leucine rich repeat containing 73	59.0872	0.946311	1.92694	0.00213978	0.0088272
ENSFCAG00000029044	LONRF1	LON peptidase N-terminal domain and ring finger 1	276.313	0.946284	1.9269	1.13784e-05	9.10681e-05
ENSFCAG00000007286	TCAF1	TRPM8 channel associated factor 1	1409.69	0.945671	1.92608	1.16384e-08	1.80335e-07
ENSFCAG00000036350	BCL2L11	BCL2 like 11	20.8965	0.945475	1.92582	0.00199627	0.00828864
ENSFCAG00000029931	ZFP62	ZFP62 zinc finger protein	309.896	0.944997	1.92519	5.94486e-10	1.18316e-08
ENSFCAG00000000034	DRC1	dynein regulatory complex subunit 1	25.0347	0.944947	1.92512	0.00206163	0.00853233
ENSFCAG00000007328	NLK	nemo like kinase	216.807	0.944853	1.92499	1.05553e-07	1.3428e-06
ENSFCAG00000006919	S1PR1	sphingosine-1-phosphate receptor 1	569.305	0.943558	1.92327	0.014132	0.0426293
ENSFCAG00000002801	FARP2	FERM, ARH/RhoGEF and pleckstrin domain protein 2	342.234	0.943318	1.92295	2.3177e-05	0.000170561
ENSFCAG00000014358	AEBP1	AE binding protein 1	7512.31	0.943311	1.92294	0.00118716	0.0053241
ENSFCAG00000009578	RRAS2	RAS related 2	1265.87	0.94244	1.92178	2.18949e-05	0.000162327
ENSFCAG00000012585	SEMA6A	semaphorin 6A	337.381	0.942175	1.92142	0.0073838	0.0247964
ENSFCAG00000032639	CD1H11orf95	chromosome D1 C11orf95 homolog	36.6584	0.939702	1.91813	0.00488866	0.0176722
ENSFCAG00000004397	MAP3K8	mitogen-activated protein kinase kinase kinase 8	33.7888	0.938903	1.91707	0.00123827	0.00550642
ENSFCAG00000040857	KCNK6	potassium two pore domain channel subfamily K member 6	8.96446	0.938049	1.91594	0.0151346	0.0450466
ENSFCAG00000023857	LATS1	large tumor suppressor kinase 1	118.244	0.937393	1.91506	7.28763e-05	0.000474893
ENSFCAG00000036566	BMI1	BMI1 proto-oncogene, polycomb ring finger	274.147	0.936669	1.9141	9.60604e-07	9.94586e-06
ENSFCAG00000036792	PCDHB6	protocadherin beta 6	52.1281	0.936063	1.9133	0.000992684	0.004591
ENSFCAG00000001904	HCK	HCK proto-onco, Src family tyrosine kinase	157.973	0.934747	1.91156	0.010763	0.0339413
ENSFCAG00000027102	GAB1	GRB2 associated binding protein 1	126.753	0.934245	1.91089	0.000424218	0.00220761
ENSFCAG00000023588	KPNA5	karyopherin subunit alpha 5	56.5205	0.934129	1.91074	0.000432968	0.00224596
ENSFCAG00000046551	PER2	period circadian regulator 2	66.3513	0.933611	1.91005	0.000457562	0.00235377
ENSFCAG00000025501	NEK9	NIMA related kinase 9	724.705	0.932185	1.90816	2.54994e-06	2.39761e-05
ENSFCAG00000006280	ZDHHC14	zinc finger DHHC-type palmitoyltransferase 14	664.604	0.931878	1.90776	3.05527e-07	3.52388e-06
ENSFCAG00000025726	ZNF471	zinc finger protein 471	26.8004	0.93172	1.90755	0.000172509	0.00100914
ENSFCAG00000023838	SSX2IP	SSX family member 2 interacting protein	143.705	0.931661	1.90747	6.40809e-05	0.000423549
ENSFCAG00000008424	TCF7	transcription factor 7	84.2221	0.93148	1.90723	0.00107016	0.00489403
ENSFCAG00000028381	IER3	immediate early response 3	103.741	0.931403	1.90713	0.00894513	0.0290766
ENSFCAG00000031193	NCOR2	nuclear receptor corepressor 2	1431.92	0.930743	1.90626	1.40332e-08	2.13925e-07
ENSFCAG00000026613	SUV39H2	SUV39H2 histone lysine methyltransferase	127.508	0.93053	1.90598	2.47276e-10	5.27916e-09
ENSFCAG00000044472			3724.35	0.930451	1.90587	0.00325682	0.0125508
ENSFCAG00000025858	FRMD6	FERM domain containing 6	133.549	0.930382	1.90578	0.00267987	0.0106742
ENSFCAG00000012593	CHST12	carbohydrate sulfotransferase 12	465.98	0.929875	1.90511	6.70242e-06	5.69515e-05
ENSFCAG00000023484	DIP2B	disco interacting B	563.429	0.929657	1.90482	0.00516007	0.0184633
ENSFCAG00000008723	ZNF451	zinc finger protein 451	397.618	0.929107	1.9041	0.000488687	0.00249151
ENSFCAG00000011431	ZNF467	zinc finger protein 467	139.766	0.928444	1.90322	2.22602e-05	0.000164694
ENSFCAG00000043987	ZBTB18	zinc finger and BTB domain containing 18	70.4242	0.928261	1.90298	4.4875e-05	0.000308798
ENSFCAG00000022536	DPT	dermatopontin	1957.98	0.928241	1.90295	0.00193458	0.00806429
ENSFCAG00000005578	FIBP	FGF1 intracellular binding protein	4001.6	0.928052	1.9027	8.01387e-09	1.28855e-07
ENSFCAG00000030371	MYO6	myosin VI	2018.9	0.92724	1.90163	2.56988e-07	3.02642e-06
ENSFCAG00000009300	ADGRF5	adhesion G protein-coupled receptor F5	3808.95	0.926216	1.90028	0.000329823	0.00177517
ENSFCAG00000028197	CDCA5	cell division cycle associated 5	118.754	0.925705	1.89961	0.0147535	0.0441251
ENSFCAG00000051282			11.5897	0.925629	1.89951	0.00459716	0.016781
ENSFCAG00000012296	NUPR1	nuclear protein 1, transcriptional regulator	1059.63	0.925441	1.89927	0.00111571	0.00506322
ENSFCAG00000003621	ZKSCAN8	zinc finger with KRAB and SCAN domains 8	22.0879	0.925189	1.89893	2.24742e-05	0.000166141
ENSFCAG00000042907			24.7858	0.924202	1.89763	0.00259639	0.0103944
ENSFCAG00000026479	TACC2	transforming acidic coiled-coil containing protein 2	1217.38	0.922355	1.89521	5.88948e-08	7.91391e-07
ENSFCAG00000029806	AFF1	AF4/FMR2 family member 1	666.828	0.922172	1.89497	3.38797e-14	1.33082e-12
ENSFCAG00000027996	TAOK3	TAO kinase 3	1832.07	0.922052	1.89481	1.2701e-05	0.000100088
ENSFCAG00000002216	PITPNC1	phosphatidylinositol transfer protein cytoplasmic 1	276.12	0.921086	1.89354	3.19464e-07	3.67046e-06
ENSFCAG00000002029	ABTB2	ankyrin repeat and BTB domain containing 2	494.065	0.920107	1.89225	0.00647725	0.0222688
ENSFCAG00000009746	RSPH9	radial spoke head component 9	13.858	0.919687	1.89171	0.0112177	0.03514
ENSFCAG00000013524	PRTG	protogenin	8.9049	0.919313	1.89121	0.0101007	0.0321526
ENSFCAG00000024696	TWSG1	twisted gastrulation BMP signaling modulator 1	966.942	0.91922	1.89109	0.000154052	0.000914005
ENSFCAG00000027095	PCDHGA4	protocadherin gamma subfamily A, 4	8710.77	0.917433	1.88875	5.19102e-12	1.43049e-10
ENSFCAG00000002953	BMP2K	BMP2 inducible kinase	206.019	0.917412	1.88872	1.4494e-05	0.00011273
ENSFCAG00000007609	SCNN1D	sodium channel epithelial 1 subunit delta	209.352	0.916288	1.88725	0.00657961	0.0225601
ENSFCAG00000005774			80.3784	0.91608	1.88698	8.6305e-05	0.000549798
ENSFCAG00000015604			13455.2	0.915053	1.88564	1.75919e-09	3.22524e-08
ENSFCAG00000000035	OTOF	otoferlin	21.4047	0.914823	1.88534	0.00524378	0.0187254
ENSFCAG00000002830	TEK	TEK receptor tyrosine kinase	1814.95	0.914039	1.88431	0.00930163	0.0300633
ENSFCAG00000006128	HIP1R	huntingtin interacting protein 1 related	563.37	0.913753	1.88394	6.86421e-07	7.33602e-06
ENSFCAG00000015500	ASAH1	N-acylsphingosine amidohydrolase 1	8331	0.913521	1.88364	1.92286e-05	0.000144837
ENSFCAG00000012917	CB3H15orf39	chromosome B3 C15orf39 homolog	2990.44	0.913005	1.88296	8.21864e-12	2.1874e-10
ENSFCAG00000025511	PCMTD2	protein-L-isoaspartate (D-aspartate) O-methyltransferase domain containing 2	466.632	0.912511	1.88232	4.3725e-09	7.4167e-08
ENSFCAG00000031081	SYAP1	synapse associated protein 1	1885.07	0.912384	1.88215	4.36609e-07	4.90623e-06
ENSFCAG00000001657	METTL24	methyltransferase like 24	20.8707	0.911747	1.88132	0.00603215	0.0210023
ENSFCAG00000030146	CCDC117	coiled-coil domain containing 117	94.1187	0.911159	1.88056	3.46072e-06	3.14571e-05
ENSFCAG00000022680	ZNRF3	zinc and ring finger 3	76.5183	0.910844	1.88014	6.09485e-07	6.59786e-06
ENSFCAG00000032319	ZNF606	zinc finger protein 606	178.782	0.910785	1.88007	0.00654333	0.0224529
ENSFCAG00000045827	ITPRIPL1	ITPRIP like 1	129.088	0.910644	1.87988	0.000612953	0.00303381
ENSFCAG00000035556	BBLN	bublin coiled coil protein	1895.93	0.910208	1.87932	0.00058329	0.00290704
ENSFCAG00000001820	ARHGAP10	Rho GTPase activating protein 10	1008.98	0.909992	1.87904	2.17476e-05	0.000161435
ENSFCAG00000031179	DDIT4L	DNA damage inducible transcript 4 like	51.1889	0.909727	1.87869	0.00307609	0.0119858
ENSFCAG00000005999	MED15	mediator complex subunit 15	1210.79	0.909707	1.87866	4.3904e-12	1.22494e-10
ENSFCAG00000038118	SYNGR1	synaptogyrin 1	685.927	0.909643	1.87858	0.00198081	0.008234
ENSFCAG00000043657			8469.02	0.909515	1.87841	8.50185e-15	3.54151e-13
ENSFCAG00000010410	ZAP70	zeta chain of T cell receptor associated protein kinase 70	55.6406	0.909147	1.87794	0.000683797	0.00333102
ENSFCAG00000014850	PIK3C2B	phosphatidylinositol-4-phosphate 3-kinase catalytic subunit type 2 beta	410.33	0.908961	1.87769	0.011285	0.0353015
ENSFCAG00000028294	MYCT1	MYC target 1	1122.43	0.908675	1.87732	0.00907484	0.0294632
ENSFCAG00000006861	VWF	von Willebrand factor	49857.8	0.908405	1.87697	0.00878376	0.0286323
ENSFCAG00000008617	HECW2	HECT, C2 and WW domain containing E3 ubiquitin protein ligase 2	956.109	0.907234	1.87545	2.84266e-05	0.000205231
ENSFCAG00000039147	TLE5	TLE family member 5, transcriptional modulator	15558.3	0.906922	1.87504	0.00783631	0.0260513
ENSFCAG00000001036	LTBP4	latent transforming growth factor beta binding protein 4	9465.77	0.906841	1.87494	0.00689811	0.0234903
ENSFCAG00000000562	PRTFDC1	phosphoribosyl transferase domain containing 1	541.748	0.906463	1.87444	0.000243121	0.00136333
ENSFCAG00000007720	FREM2	FRAS1 related extracellular matrix 2	48.3704	0.90646	1.87444	0.00137022	0.00599791
ENSFCAG00000009465	LIMA1	LIM domain and actin binding 1	1418.08	0.905084	1.87265	5.44102e-06	4.72188e-05
ENSFCAG00000045571			91.2371	0.904204	1.87151	0.00398601	0.0149117
ENSFCAG00000035418	CRPPA	CDP-L-ribitol pyrophosphorylase A	77.6881	0.904034	1.87129	1.01012e-06	1.03984e-05
ENSFCAG00000008054	ACVR1	activin A receptor type 1	598.935	0.902082	1.86876	7.21553e-06	6.05929e-05
ENSFCAG00000044329	LTBP3	latent transforming growth factor beta binding protein 3	4387.24	0.902054	1.86872	2.99033e-07	3.46013e-06
ENSFCAG00000013300	CTTNBP2NL	CTTNBP2 N-terminal like	418.384	0.901702	1.86827	0.000757417	0.00363018
ENSFCAG00000029964	ZNF629	zinc finger protein 629	340.743	0.901598	1.86813	2.31063e-08	3.40772e-07
ENSFCAG00000039394			140.718	0.900252	1.86639	0.000138627	0.000833252
ENSFCAG00000001479	RAPGEF6	Rap guanine nucleotide exchange factor 6	130.221	0.899499	1.86542	3.81666e-06	3.42333e-05
ENSFCAG00000014866	SMARCC2	SWI/SNF related, matrix associated, actin dependent regulator of chromatin subfamily c member 2	1982.61	0.899024	1.8648	4.019e-23	4.52757e-21
ENSFCAG00000042096	ARMCX4	armadillo repeat containing X-linked 4	187.138	0.898468	1.86409	5.78573e-06	4.99605e-05
ENSFCAG00000041948	ZNF329	zinc finger protein 329	127.284	0.897676	1.86306	1.72725e-10	3.79148e-09
ENSFCAG00000031235	TRIM2	tripartite motif containing 2	607.101	0.897617	1.86299	0.000719184	0.00347412
ENSFCAG00000007964	ADIRF	adiposis regulatory factor	539.156	0.897209	1.86246	0.00182992	0.0077051
ENSFCAG00000042053	AMMECR1	AMMECR nuclear protein 1	29.9322	0.896556	1.86162	0.000619405	0.00305726
ENSFCAG00000015772	CDC42EP3	CDC42 effector protein 3	129.256	0.89644	1.86147	8.71251e-07	9.11557e-06
ENSFCAG00000011503	TCHP	trichoplein keratin filament binding	313.475	0.896273	1.86125	4.32088e-08	5.95809e-07
ENSFCAG00000014929	EPHB6	EPH receptor B6	1732.32	0.896123	1.86106	0.00181915	0.00766877
ENSFCAG00000029378	FAM222B	family with sequence similarity 222 member B	403.679	0.895973	1.86086	7.32848e-06	6.13688e-05
ENSFCAG00000038334	GPR176	G protein-coupled receptor 176	36.3383	0.895155	1.85981	0.00988338	0.0315563
ENSFCAG00000009665	ADARB1	adenosine deaminase RNA specific B1	147.528	0.894064	1.8584	0.00322251	0.0124534
ENSFCAG00000034779	YPEL4	yippee like 4	50.7384	0.893964	1.85827	0.00107626	0.00491824
ENSFCAG00000014036	KIF3A	kinesin family member 3A	106.132	0.893515	1.8577	4.46854e-06	3.94677e-05
ENSFCAG00000030212	MAP4K3	mitogen-activated protein kinase kinase kinase kinase 3	417.232	0.893115	1.85718	3.02049e-13	1.02857e-11
ENSFCAG00000045831	FAM78B	family with sequence similarity 78 member B	20.3013	0.892416	1.85628	0.000957572	0.00444123
ENSFCAG00000004998			11.1265	0.892282	1.85611	0.00793965	0.0263342
ENSFCAG00000040726			137.212	0.892276	1.8561	8.25281e-11	1.88551e-09
ENSFCAG00000015779			234.555	0.890614	1.85397	0.00224504	0.00919999
ENSFCAG00000007361	MAMSTR	MEF2 activating motif and SAP domain containing transcriptional regulator	33.4261	0.890562	1.8539	0.00375529	0.0141693
ENSFCAG00000039929			94.7938	0.88999	1.85316	0.0001538	0.000913041
ENSFCAG00000025624	TAF7	TATA-box binding protein associated factor 7	1042.1	0.889553	1.8526	1.51724e-13	5.41372e-12
ENSFCAG00000006696	CDC42EP1	CDC42 effector protein 1	1410.44	0.887798	1.85035	0.000450516	0.00232515
ENSFCAG00000009771	TMEM161A	transmembrane protein 161A	1482.6	0.887092	1.84944	0.000556282	0.00279029
ENSFCAG00000004268	DEK	DEK proto-onco	1913.58	0.886976	1.8493	9.18777e-14	3.3586e-12
ENSFCAG00000019029	GABBR1	gamma-aminobutyric acid type B receptor subunit 1	1329.11	0.886177	1.84827	1.93886e-05	0.000145741
ENSFCAG00000003034	SLAIN1	SLAIN motif family member 1	20.5895	0.885229	1.84706	0.0099223	0.0316581
ENSFCAG00000029999	IGSF11	immunoglobulin superfamily member 11	769.05	0.88469	1.84637	6.60983e-05	0.000435597
ENSFCAG00000002323	FOXJ2	forkhead box J2	177.456	0.884184	1.84572	5.95647e-05	0.000397069
ENSFCAG00000044726	ZNF630	zinc finger protein 630	54.9964	0.883519	1.84487	0.000138247	0.000831247
ENSFCAG00000028636	RHBDD2	rhomboid domain containing 2	2144.43	0.88323	1.8445	8.17145e-06	6.76686e-05
ENSFCAG00000029895	AASS	aminoadipate-semialdehyde synthase	345.837	0.883128	1.84437	4.58436e-06	4.03712e-05
ENSFCAG00000028779	TEDC1	tubulin epsilon and delta complex 1	15.4389	0.882595	1.84369	0.0109777	0.0344894
ENSFCAG00000008351	FGD6	FYVE, RhoGEF and PH domain containing 6	300.095	0.882398	1.84344	0.00126166	0.00559241
ENSFCAG00000005332	PXDNL	peroxidasin like	249.432	0.882228	1.84322	0.00253586	0.0101935
ENSFCAG00000014235	CEP41	centrosomal protein 41	292.814	0.881886	1.84278	0.000118095	0.000724179
ENSFCAG00000049470			20.9176	0.881018	1.84167	0.002396	0.00972339
ENSFCAG00000031696	PDE12	phosphodiesterase 12	389.099	0.881005	1.84166	0.000613692	0.00303575
ENSFCAG00000029038	CXCL16	C-X-C motif chemokine ligand 16	1288.18	0.878895	1.83897	2.16208e-05	0.000160627
ENSFCAG00000007926	ITGAE	integrin subunit alpha E	173.207	0.878694	1.83871	0.000275249	0.00151887
ENSFCAG00000012198	CTSH	cathepsin H	1350.63	0.877912	1.83771	0.000209627	0.00120078
ENSFCAG00000005663	SORBS3	sorbin and SH3 domain containing 3	9702.78	0.877274	1.8369	0.000135754	0.000819005
ENSFCAG00000031874	ZBTB43	zinc finger and BTB domain containing 43	44.1628	0.877104	1.83668	0.000304305	0.00165625
ENSFCAG00000026898	CCP110	centriolar coiled-coil protein 110	104.59	0.876047	1.83534	0.000781759	0.00373111
ENSFCAG00000028169	KIF26A	kinesin family member 26A	492.788	0.875533	1.83469	0.0100216	0.0319318
ENSFCAG00000012572	GNB5	G protein subunit beta 5	446.801	0.875372	1.83448	0.000229166	0.00129899
ENSFCAG00000001819	LRRK2	leucine rich repeat kinase 2	566.191	0.875163	1.83422	7.0138e-07	7.48251e-06
ENSFCAG00000014593	CASZ1	castor zinc finger 1	31.3512	0.874666	1.83358	0.000236787	0.00133291
ENSFCAG00000032151			38.9198	0.874399	1.83324	0.000173335	0.00101298
ENSFCAG00000042348	RNF187	ring finger protein 187	1494.87	0.873719	1.83238	2.44605e-06	2.30719e-05
ENSFCAG00000011354	SCN7A	sodium voltage-gated channel alpha subunit 7	34.7833	0.873121	1.83162	0.0132676	0.0405336
ENSFCAG00000030202	SLF2	SMC5-SMC6 complex localization factor 2	53.3133	0.87223	1.83049	0.0068559	0.0233739
ENSFCAG00000024707	SHLD2	shieldin complex subunit 2	340.451	0.871482	1.82954	8.4896e-10	1.64041e-08
ENSFCAG00000043209	NTMT1	N-terminal Xaa-Pro-Lys N-methyltransferase 1	330.405	0.870043	1.82772	0.000169748	0.000994286
ENSFCAG00000041968	TSKU	tsukushi, small leucine rich proteoglycan	2691.72	0.870003	1.82767	0.0164376	0.0481829
ENSFCAG00000006526	PXK	PX domain containing serine/threonine kinase like	863.003	0.868852	1.82621	5.75394e-07	6.26533e-06
ENSFCAG00000008541	CACNA1C	calcium voltage-gated channel subunit alpha1 C	156.479	0.868635	1.82593	0.0166122	0.0486125
ENSFCAG00000033429			23.3818	0.868313	1.82553	0.00376228	0.0141903
ENSFCAG00000044419			40.1219	0.86736	1.82432	0.00340976	0.0130671
ENSFCAG00000028758	SP4	Sp4 transcription factor	92.5918	0.867199	1.82412	1.0118e-05	8.21546e-05
ENSFCAG00000029299	FZD8	frizzled class receptor 8	205.09	0.866906	1.82375	0.00407106	0.0151634
ENSFCAG00000002199	HDAC5	histone deacetylase 5	2292.87	0.866821	1.82364	2.70482e-16	1.39622e-14
ENSFCAG00000012742	TMEM145	transmembrane protein 145	383.592	0.865861	1.82243	0.00219347	0.00900928
ENSFCAG00000003056	ITGA2B	integrin subunit alpha 2b	109.916	0.865379	1.82182	0.0162696	0.0478053
ENSFCAG00000007883	CD34	CD34 molecule	5504.89	0.865185	1.82157	0.0114576	0.0357167
ENSFCAG00000046240	TMEM17	transmembrane protein 17	111.881	0.865179	1.82157	1.33605e-05	0.000104916
ENSFCAG00000012427	CUL5	cullin 5	634.862	0.864919	1.82124	1.09087e-05	8.76218e-05
ENSFCAG00000000515	CABLES1	Cdk5 and Abl enzyme substrate 1	65.0657	0.864786	1.82107	4.38228e-06	3.88015e-05
ENSFCAG00000027081	SMAD3	SMAD family member 3	185.683	0.863977	1.82005	4.68712e-06	4.10943e-05
ENSFCAG00000002657	GPRASP2	G protein-coupled receptor associated sorting protein 2	109.593	0.862436	1.81811	0.00934653	0.0301649
ENSFCAG00000014682	TCF4	transcription factor 4	826.36	0.858469	1.81311	1.84529e-06	1.79148e-05
ENSFCAG00000006918	OPHN1	oligophrenin 1	126.641	0.857875	1.81237	0.000225169	0.00127917
ENSFCAG00000051471			43.3962	0.857786	1.81225	1.65779e-05	0.000127116
ENSFCAG00000001461	APPL2	adaptor protein, phosphotyrosine interacting with PH domain and leucine zipper 2	1044.3	0.857571	1.81199	1.25274e-10	2.80139e-09
ENSFCAG00000009007	IL15RA	interleukin 15 receptor subunit alpha	49.6807	0.857382	1.81175	0.000797808	0.00379356
ENSFCAG00000031450	CHMP7	charged multivesicular body protein 7	2847.98	0.857082	1.81137	2.46794e-07	2.91787e-06
ENSFCAG00000011328	ZNF609	zinc finger protein 609	359.352	0.856795	1.81101	0.000321929	0.00173739
ENSFCAG00000023964	SMC4	structural maintenance of chromosomes 4	1436.1	0.856405	1.81052	2.42841e-10	5.2093e-09
ENSFCAG00000012866	DLEC1	DLEC1 cilia and flagella associated protein	112.514	0.856114	1.81016	0.000402527	0.00211129
ENSFCAG00000005090	AMER1	APC membrane recruitment protein 1	26.3311	0.855913	1.8099	0.00308269	0.0120011
ENSFCAG00000024583	CBLL1	Cbl proto-onco like 1	226.595	0.855636	1.80956	1.32036e-05	0.000103775
ENSFCAG00000004692	CX3CL1	C-X3-C motif chemokine ligand 1	477.816	0.855101	1.80889	0.0161221	0.0474186
ENSFCAG00000003700	AKT3	AKT serine/threonine kinase 3	286.247	0.854414	1.80802	0.00412632	0.0153246
ENSFCAG00000040513	TPM3	tropomyosin 3	14492.6	0.853659	1.80708	7.83705e-09	1.26466e-07
ENSFCAG00000007691	ABCA3	ATP binding cassette subfamily A member 3	2063.56	0.853428	1.80679	3.41236e-06	3.10738e-05
ENSFCAG00000038598	PTMA	prothymosin alpha	9385.99	0.85323	1.80654	1.39378e-10	3.09361e-09
ENSFCAG00000005239	FMNL2	formin like 2	495.664	0.852874	1.8061	0.00104869	0.00481275
ENSFCAG00000036596	CFAP418	cilia and flagella associated protein 418	64.5319	0.852744	1.80593	1.50306e-07	1.85803e-06
ENSFCAG00000031050	SCPEP1	serine carboxypeptidase 1	6461.18	0.852682	1.80585	0.000217843	0.00124228
ENSFCAG00000044017			19.8269	0.852632	1.80579	0.00188872	0.00790069
ENSFCAG00000000308	WT1	WT1 transcription factor	480.069	0.851522	1.8044	0.00761594	0.0254556
ENSFCAG00000001831	CNNM4	cyclin and CBS domain divalent metal cation transport mediator 4	422.651	0.851338	1.80417	1.97223e-11	4.94771e-10
ENSFCAG00000005455	SPHK1	sphingosine kinase 1	623.132	0.851322	1.80415	0.0150883	0.0449258
ENSFCAG00000036602	IKZF2	IKAROS family zinc finger 2	11.2823	0.850214	1.80277	0.0136232	0.0413731
ENSFCAG00000040131	LAPTM4B	lysosomal protein transmembrane 4 beta	5879.21	0.850038	1.80255	3.57984e-05	0.000252052
ENSFCAG00000034270	ZNF345	zinc finger protein 345	14.217	0.848828	1.80104	0.00344521	0.013186
ENSFCAG00000004240	KREMEN1	kringle containing transmembrane protein 1	265.311	0.848548	1.80069	6.47023e-06	5.51617e-05
ENSFCAG00000025750	N4BP1	NEDD4 binding protein 1	268.497	0.848493	1.80062	3.70428e-06	3.33778e-05
ENSFCAG00000012591	AADAT	aminoadipate aminotransferase	604.864	0.848437	1.80055	0.00147145	0.00638329
ENSFCAG00000000648	CREB3L2	cAMP responsive element binding protein 3 like 2	1221.65	0.84796	1.79995	0.000479118	0.00244779
ENSFCAG00000034836	ZNF70	zinc finger protein 70	48.2719	0.847418	1.79928	0.00112187	0.00508474
ENSFCAG00000029093	CLDN5	claudin 5	301.866	0.847241	1.79906	0.00263815	0.0105408
ENSFCAG00000045314	ATF5	activating transcription factor 5	182.616	0.847183	1.79899	0.000129291	0.00078424
ENSFCAG00000007357	TNFRSF21	TNF receptor superfamily member 21	1643.16	0.845956	1.79746	0.00103795	0.00477091
ENSFCAG00000008576	A4GALT	alpha 1,4-galactosyltransferase	1143.8	0.845576	1.79698	0.00431966	0.0159172
ENSFCAG00000026564			66.1718	0.845202	1.79652	0.00165583	0.00705501
ENSFCAG00000040944	CDK19	cyclin dependent kinase 19	82.8039	0.844665	1.79585	0.000168602	0.000987897
ENSFCAG00000005584	EMC9	ER membrane protein complex subunit 9	279.378	0.844256	1.79534	0.0107584	0.0339329
ENSFCAG00000011849			1913.71	0.843637	1.79457	0.00166899	0.00710433
ENSFCAG00000041055			978.457	0.843054	1.79384	0.0166281	0.0486354
ENSFCAG00000022004	KCTD2	potassium channel tetramerization domain containing 2	3019.44	0.842177	1.79275	2.78795e-09	4.92482e-08
ENSFCAG00000013897	SMC1A	structural maintenance of chromosomes 1A	675.663	0.841968	1.79249	5.75138e-06	4.96955e-05
ENSFCAG00000010755	PRDM1	PR/SET domain 1	80.7505	0.841372	1.79175	0.00474249	0.0172482
ENSFCAG00000034968	ZFP69B	ZFP69 zinc finger protein B	38.0724	0.840992	1.79128	0.00287346	0.0113169
ENSFCAG00000007515	FCHO1	FCH and mu domain containing endocytic adaptor 1	11.8331	0.839721	1.7897	0.0140972	0.0425528
ENSFCAG00000028075	CNST	consortin, connexin sorting protein	181.012	0.839327	1.78922	3.36693e-05	0.000238656
ENSFCAG00000044281	ZNF81	zinc finger protein 81	47.9572	0.838208	1.78783	1.95499e-06	1.8847e-05
ENSFCAG00000045905	DACT1	dishevelled binding antagonist of beta catenin 1	110.937	0.837814	1.78734	0.00930656	0.0300684
ENSFCAG00000022130	WWOX	WW domain containing oxidoreductase	259.607	0.837536	1.78699	1.05438e-05	8.50339e-05
ENSFCAG00000035675			41.6602	0.836811	1.7861	1.4337e-05	0.000111654
ENSFCAG00000009734	LRRC25	leucine rich repeat containing 25	201.683	0.836609	1.78585	0.00179673	0.00759391
ENSFCAG00000008734	TMEM185B	transmembrane protein 185B	168.081	0.836505	1.78572	4.86926e-08	6.66296e-07
ENSFCAG00000005078	PLBD2	phospholipase B domain containing 2	5692.11	0.836131	1.78526	4.94035e-08	6.74993e-07
ENSFCAG00000037639	SCRN1	secernin 1	587.993	0.835434	1.78439	0.000524175	0.00265302
ENSFCAG00000011728	EME2	essential meiotic structure-specific endonuclease subunit 2	29.3263	0.835248	1.78416	0.0170547	0.0495997
ENSFCAG00000013969	DGKA	diacylglycerol kinase alpha	538.286	0.835039	1.7839	5.79928e-08	7.79855e-07
ENSFCAG00000014359	POLD2	DNA polymerase delta 2, accessory subunit	1116.51	0.834403	1.78312	0.000102987	0.00064254
ENSFCAG00000007728	ADCK5	aarF domain containing kinase 5	1287.22	0.834392	1.78311	0.000384399	0.00203048
ENSFCAG00000046243	NPTX1	neuronal pentraxin 1	22.7874	0.834237	1.78291	0.0079824	0.0264436
ENSFCAG00000002828	PIK3CB	phosphatidylinositol-4,5-bisphosphate 3-kinase catalytic subunit beta	303.832	0.833376	1.78185	2.47518e-07	2.92257e-06
ENSFCAG00000015072	ZNF789	zinc finger protein 789	74.5472	0.831252	1.77923	2.8383e-05	0.000204998
ENSFCAG00000010458	CHST15	carbohydrate sulfotransferase 15	350.276	0.830901	1.7788	0.00773804	0.025782
ENSFCAG00000035050	YAP1	Yes1 associated transcriptional regulator	113.78	0.830697	1.77854	0.000314162	0.00170214
ENSFCAG00000002826	ACADVL	acyl-CoA dehydrogenase very long chain	15517.4	0.829626	1.77722	0.000343894	0.0018404
ENSFCAG00000009474	WASF3	WASP family member 3	146.024	0.829076	1.77655	5.03497e-05	0.000342004
ENSFCAG00000041189	KCTD7	potassium channel tetramerization domain containing 7	67.2981	0.828814	1.77622	1.50225e-05	0.000116385
ENSFCAG00000026112	FGD5	FYVE, RhoGEF and PH domain containing 5	853.524	0.828371	1.77568	0.0160098	0.0471303
ENSFCAG00000051310			24.6626	0.828183	1.77545	0.0153597	0.0455351
ENSFCAG00000038283	CSDC2	cold shock domain containing C2	8958.46	0.828123	1.77537	0.00031792	0.00171782
ENSFCAG00000041532	SRXN1	sulfiredoxin 1	1109.83	0.827989	1.77521	1.7117e-07	2.09712e-06
ENSFCAG00000030285	KDM7A	lysine demethylase 7A	99.4781	0.827914	1.77512	0.000194464	0.00112508
ENSFCAG00000013387	SNAP23	synaptosome associated protein 23	927.21	0.827855	1.77504	1.65079e-07	2.02804e-06
ENSFCAG00000049740			108.669	0.82764	1.77478	9.59487e-05	0.000603241
ENSFCAG00000012672	BAZ1B	bromodomain adjacent to zinc finger domain 1B	1258.15	0.827423	1.77451	8.60119e-07	9.01489e-06
ENSFCAG00000030086	KLHL25	kelch like family member 25	411.338	0.826968	1.77395	5.34903e-05	0.000361009
ENSFCAG00000012160	RNF145	ring finger protein 145	680.748	0.826678	1.7736	0.000314943	0.00170534
ENSFCAG00000027791	JADE1	jade family PHD finger 1	270.642	0.825752	1.77246	2.35437e-05	0.000173047
ENSFCAG00000011952	E2F6	E2F transcription factor 6	200.372	0.825653	1.77234	7.67202e-14	2.85106e-12
ENSFCAG00000023318	TMEM38B	transmembrane protein 38B	810.735	0.825401	1.77203	7.4836e-06	6.258e-05
ENSFCAG00000018697	CFAP69	cilia and flagella associated protein 69	32.5072	0.825017	1.77156	0.000198182	0.001144
ENSFCAG00000044490	RNASE4	ribonuclease A family member 4	2658.13	0.82237	1.76831	0.00283661	0.0111934
ENSFCAG00000023188	HPF1	histone PARylation factor 1	803.462	0.821784	1.76759	4.94537e-08	6.75164e-07
ENSFCAG00000003628	ARHGEF37	Rho guanine nucleotide exchange factor 37	553.309	0.821678	1.76746	0.000312599	0.00169623
ENSFCAG00000003806	CES2	carboxylesterase 2	130.772	0.821556	1.76731	0.000628466	0.00309856
ENSFCAG00000018089	WSCD1	WSC domain containing 1	1118.78	0.820014	1.76542	0.00248016	0.00999429
ENSFCAG00000007462	JRKL	JRK like	68.7619	0.818949	1.76412	8.56594e-08	1.11507e-06
ENSFCAG00000013171	CA2H19orf44	chromosome A2 C19orf44 homolog	127.68	0.818796	1.76393	1.72988e-05	0.00013191
ENSFCAG00000037563	ZNF470	zinc finger protein 470	124.786	0.818631	1.76373	1.70699e-07	2.09279e-06
ENSFCAG00000037528	ZNF304	zinc finger protein 304	148.447	0.818308	1.76334	8.64391e-06	7.12516e-05
ENSFCAG00000005507	NR6A1	nuclear receptor subfamily 6 group A member 1	40.2973	0.817117	1.76188	0.0004478	0.00231286
ENSFCAG00000039768	IRX3	iroquois homeobox 3	45.8276	0.816125	1.76067	0.00777299	0.0258695
ENSFCAG00000045850	CBX2	chromobox 2	17.2936	0.815269	1.75963	0.00716858	0.0242557
ENSFCAG00000023161	PIK3C2A	phosphatidylinositol-4-phosphate 3-kinase catalytic subunit type 2 alpha	289.788	0.814715	1.75895	0.000373779	0.00198198
ENSFCAG00000002405	ZSCAN20	zinc finger and SCAN domain containing 20	95.6138	0.814277	1.75842	5.57185e-05	0.000374355
ENSFCAG00000013017	GALNS	galactosamine (N-acetyl)-6-sulfatase	1684.62	0.814178	1.7583	4.7511e-05	0.000324444
ENSFCAG00000015723	ITIH3	inter-alpha-trypsin inhibitor heavy chain 3	413.952	0.813785	1.75782	0.0160109	0.0471303
ENSFCAG00000022635	PPP3CA	protein phosphatase 3 catalytic subunit alpha	757.514	0.812683	1.75648	9.09623e-07	9.46177e-06
ENSFCAG00000045750	ZNF829	zinc finger protein 829	41.9566	0.812095	1.75576	1.18594e-05	9.42023e-05
ENSFCAG00000034543			92.1971	0.811013	1.75444	0.0102037	0.0324229
ENSFCAG00000001418	PGAP4	post-GPI attachment to proteins GalNAc transferase 4	59.3128	0.810399	1.7537	0.00397913	0.0148891
ENSFCAG00000008547	EBF1	EBF transcription factor 1	260.534	0.810333	1.75362	5.99473e-05	0.000399322
ENSFCAG00000000323	RASAL1	RAS protein activator like 1	819.165	0.810327	1.75361	0.00874403	0.0285288
ENSFCAG00000043741	CC1H1orf185	chromosome C1 C1orf185 homolog	47.7532	0.809362	1.75244	4.97802e-05	0.000338521
ENSFCAG00000027934	ZNF18	zinc finger protein 18	244.333	0.809202	1.75224	1.0785e-07	1.36814e-06
ENSFCAG00000001015	PALMD	palmdelphin	678.405	0.809162	1.75219	0.000595809	0.00296366
ENSFCAG00000031468	ZCCHC14	zinc finger CCHC-type containing 14	138.555	0.809069	1.75208	6.05253e-05	0.000402872
ENSFCAG00000034125			127.658	0.809034	1.75204	4.21649e-06	3.7519e-05
ENSFCAG00000005635	TMEM150B	transmembrane protein 150B	129.638	0.807572	1.75026	0.000316755	0.0017136
ENSFCAG00000010107	ADAP1	ArfGAP with dual PH domains 1	339.514	0.80644	1.74889	0.00845627	0.0277263
ENSFCAG00000009192	RTTN	rotatin	151.598	0.80593	1.74827	3.42994e-06	3.1218e-05
ENSFCAG00000003508	TEX2	testis expressed 2	5811.24	0.805422	1.74766	4.02681e-05	0.000280001
ENSFCAG00000010188	ARHGEF10L	Rho guanine nucleotide exchange factor 10 like	427.349	0.804251	1.74624	0.0066456	0.0227602
ENSFCAG00000026204	MGLL	monoglyceride lipase	5741.98	0.80368	1.74555	0.000658729	0.00322557
ENSFCAG00000028005	CMBL	carboxymethylenebutenolidase homolog	846.156	0.803269	1.74505	3.7766e-05	0.000264139
ENSFCAG00000003395	RPS6KB2	ribosomal protein S6 kinase B2	2515.16	0.802946	1.74466	0.00227869	0.00931871
ENSFCAG00000008427	LPXN	leupaxin	91.0926	0.801726	1.74319	0.00273664	0.0108689
ENSFCAG00000001356	BCL6B	BCL6B transcription repressor	1265.13	0.801429	1.74283	0.00671764	0.0229718
ENSFCAG00000015262	SORT1	sortilin 1	757.889	0.800985	1.74229	0.00150414	0.00650933
ENSFCAG00000012929	FOXN3	forkhead box N3	207.725	0.800747	1.742	2.20156e-07	2.63775e-06
ENSFCAG00000028147	NDC1	NDC1 transmembrane nucleoporin	357.89	0.800427	1.74162	0.000138765	0.00083355
ENSFCAG00000005018	AHR	aryl hydrocarbon receptor	479.932	0.799891	1.74097	0.00981951	0.0314008
ENSFCAG00000009252	HPCAL1	hippocalcin like 1	796.184	0.799364	1.74033	9.9231e-07	1.02327e-05
ENSFCAG00000013418	TSPYL4	TSPY like 4	428.648	0.799243	1.74019	5.59657e-05	0.000375733
ENSFCAG00000004733	CASP10	caspase 10	31.368	0.79875	1.73959	0.00065224	0.00320168
ENSFCAG00000022495	MEF2A	myocyte enhancer factor 2A	253.343	0.798717	1.73955	0.000225744	0.00128203
ENSFCAG00000002072	DGKD	diacylglycerol kinase delta	266.938	0.798376	1.73914	0.00288226	0.0113391
ENSFCAG00000032694	SMIM14	small integral membrane protein 14	264.408	0.797769	1.73841	0.000237612	0.00133672
ENSFCAG00000003924	PEA15	proliferation and apoptosis adaptor protein 15	2445.05	0.79731	1.73786	9.02656e-11	2.04404e-09
ENSFCAG00000007595	ARHGAP25	Rho GTPase activating protein 25	241.45	0.797053	1.73755	0.00180534	0.00762313
ENSFCAG00000045315			16.7259	0.795877	1.73613	0.00624347	0.0216019
ENSFCAG00000012948	GPAT4	glycerol-3-phosphate acyltransferase 4	2882.73	0.795534	1.73572	3.21502e-09	5.59101e-08
ENSFCAG00000034341	CGRRF1	cell growth regulator with ring finger domain 1	634.448	0.795522	1.73571	5.79197e-08	7.79457e-07
ENSFCAG00000026159	PDGFA	platelet derived growth factor subunit A	428.707	0.795452	1.73562	0.000452142	0.00233058
ENSFCAG00000039760	ZNF420	zinc finger protein 420	126.951	0.794352	1.7343	9.47867e-06	7.74906e-05
ENSFCAG00000014193	CAMK1	calcium/calmodulin dependent protein kinase I	866.321	0.794226	1.73415	7.25049e-06	6.08294e-05
ENSFCAG00000008504	SNX20	sorting nexin 20	20.882	0.793976	1.73385	0.0166462	0.0486723
ENSFCAG00000006837	SNX30	sorting nexin family member 30	124.054	0.792216	1.73173	0.000883044	0.00413411
ENSFCAG00000044322	GAS1	growth arrest specific 1	888.896	0.791912	1.73137	0.00549351	0.019462
ENSFCAG00000005043	DENND1A	DENN domain containing 1A	1255.18	0.790785	1.73002	7.72353e-10	1.50537e-08
ENSFCAG00000002499	DISC1	DISC1 scaffold protein	25.4667	0.790565	1.72975	0.000907633	0.00423373
ENSFCAG00000043215	INPP1	inositol polyphosphate-1-phosphatase	532.713	0.790552	1.72974	8.36682e-07	8.79498e-06
ENSFCAG00000014813	COL6A1	collagen type VI alpha 1 chain	25634.1	0.790082	1.72917	0.00975861	0.0312304
ENSFCAG00000011239	IRAK2	interleukin 1 receptor associated kinase 2	116.608	0.789858	1.7289	0.000222792	0.00126889
ENSFCAG00000014060	DLGAP3	DLG associated protein 3	60.748	0.788382	1.72714	0.00135225	0.005932
ENSFCAG00000037273	SYDE1	synapse defective Rho GTPase homolog 1	151.505	0.788355	1.7271	0.000730817	0.00351798
ENSFCAG00000003537	NR2C2	nuclear receptor subfamily 2 group C member 2	71.9397	0.788034	1.72672	0.000265171	0.00147051
ENSFCAG00000048122			32.9777	0.787682	1.7263	0.00209692	0.00866438
ENSFCAG00000013988	ZNF532	zinc finger protein 532	499.264	0.786092	1.7244	0.00148094	0.00641826
ENSFCAG00000011786	KMT2A	lysine methyltransferase 2A	178.921	0.785409	1.72358	0.000785601	0.00374546
ENSFCAG00000025525	LRRC49	leucine rich repeat containing 49	112.037	0.784857	1.72292	1.42891e-05	0.000111329
ENSFCAG00000022585	SEMA4B	semaphorin 4B	161.333	0.783772	1.72163	1.04829e-06	1.07728e-05
ENSFCAG00000011020	MTF1	metal regulatory transcription factor 1	92.0312	0.783407	1.72119	0.000148221	0.000884389
ENSFCAG00000029625	SLC25A27	solute carrier family 25 member 27	44.3921	0.782751	1.72041	0.000750836	0.00360369
ENSFCAG00000004809	KIAA1755	KIAA1755	215.989	0.782742	1.7204	0.0134423	0.0409487
ENSFCAG00000048020			13.0066	0.781539	1.71896	0.0134717	0.0410119
ENSFCAG00000040027	SFT2D2	SFT2 domain containing 2	204.856	0.780962	1.71828	0.000300872	0.00164006
ENSFCAG00000041239	ZNF623	zinc finger protein 623	116.404	0.780431	1.71764	0.000466677	0.00239516
ENSFCAG00000014910	RIC1	RIC1 homolog, RAB6A GEF complex partner 1	265.725	0.780148	1.71731	0.00326326	0.0125729
ENSFCAG00000024738	TMEM240	transmembrane protein 240	26.0288	0.779515	1.71655	0.0072251	0.0243789
ENSFCAG00000001124	MYH9	myosin heavy chain 9	54293.5	0.778302	1.71511	4.64045e-05	0.000317979
ENSFCAG00000015569	VCL	vinculin	5408.49	0.778135	1.71491	0.00291739	0.0114698
ENSFCAG00000026290	SUOX	sulfite oxidase	573.444	0.777864	1.71459	5.19631e-05	0.000351364
ENSFCAG00000014694	DPF3	double PHD fingers 3	88.4971	0.777833	1.71455	8.29289e-05	0.000530318
ENSFCAG00000040972	ZBTB2	zinc finger and BTB domain containing 2	118.772	0.777239	1.71385	0.000103711	0.000646148
ENSFCAG00000002504	ANKLE2	ankyrin repeat and LEM domain containing 2	532.083	0.777008	1.71357	5.06937e-06	4.42077e-05
ENSFCAG00000046514			106.706	0.776486	1.71295	0.00170429	0.00723564
ENSFCAG00000048916			81.5154	0.775752	1.71208	8.69604e-06	7.16483e-05
ENSFCAG00000013292	LXN	latexin	337.864	0.775535	1.71182	0.00115951	0.0052197
ENSFCAG00000015237	SCUBE2	signal peptide, CUB domain and EGF like domain containing 2	743.73	0.775479	1.71176	0.000203722	0.00117145
ENSFCAG00000004282	ENO2	enolase 2	308.107	0.774019	1.71003	0.00239394	0.0097212
ENSFCAG00000005317	NUMA1	nuclear mitotic apparatus protein 1	5871.33	0.773277	1.70915	2.17292e-09	3.92352e-08
ENSFCAG00000046591	SHB	SH2 domain containing adaptor protein B	627.316	0.773	1.70882	0.00308632	0.0120089
ENSFCAG00000025770	PCDH18	protocadherin 18	397.517	0.772597	1.70834	0.016454	0.0482126
ENSFCAG00000000880	NFIC	nuclear factor I C	3594.86	0.772511	1.70824	5.91476e-05	0.000394783
ENSFCAG00000028183	STIMATE	STIM activating enhancer	253.756	0.772351	1.70805	0.000363985	0.0019352
ENSFCAG00000009886	KHK	ketohexokinase	248.65	0.772227	1.7079	1.54833e-06	1.53141e-05
ENSFCAG00000004295	SATB1	SATB homeobox 1	91.6011	0.771986	1.70762	6.20018e-05	0.00041102
ENSFCAG00000002529	MADD	MAP kinase activating death domain	1530.2	0.771871	1.70748	0.00794055	0.0263342
ENSFCAG00000003299	TOM1	target of myb1 membrane trafficking protein	1646.77	0.771683	1.70726	3.5643e-06	3.22443e-05
ENSFCAG00000010739	SAMD4B	sterile alpha motif domain containing 4B	1279.42	0.771653	1.70722	1.54552e-13	5.49271e-12
ENSFCAG00000044594	JMJD1C	jumonji domain containing 1C	656.419	0.771015	1.70647	1.10326e-07	1.39559e-06
ENSFCAG00000028033			489.007	0.770234	1.70555	0.000604948	0.00299995
ENSFCAG00000002763	FIGN	fidgetin, microtubule severing factor	63.0309	0.769829	1.70507	0.00173734	0.00736375
ENSFCAG00000028352			381.287	0.769675	1.70489	0.0114284	0.0356504
ENSFCAG00000042278			325.768	0.769544	1.70473	0.01401	0.0423538
ENSFCAG00000029399	SUCO	SUN domain containing ossification factor	1682.01	0.769386	1.70454	0.00513161	0.0183909
ENSFCAG00000033639	PEG3	paternally expressed 3	406.032	0.768048	1.70296	0.00015806	0.000934994
ENSFCAG00000008608	CYTH1	cytohesin 1	1100.97	0.767432	1.70224	1.56967e-05	0.00012119
ENSFCAG00000036714	FOLR1	folate receptor alpha	254.352	0.767254	1.70203	0.00276346	0.010956
ENSFCAG00000010893	TNK1	tyrosine kinase non receptor 1	70.0332	0.766282	1.70088	0.00205856	0.0085216
ENSFCAG00000029919	TXNIP	thioredoxin interacting protein	19244.3	0.765935	1.70047	0.000831672	0.00393266
ENSFCAG00000008862	EML3	EMAP like 3	1467.44	0.765018	1.69939	5.0829e-14	1.93712e-12
ENSFCAG00000008863	ROM1	retinal outer segment membrane protein 1	187.061	0.763672	1.69781	0.00265686	0.0106014
ENSFCAG00000001556	APP	amyloid beta protein	26186.6	0.763543	1.69766	3.25156e-06	2.97608e-05
ENSFCAG00000033540	AK4	adenylate kinase 4	647.022	0.763412	1.6975	2.886e-05	0.000208024
ENSFCAG00000033306	CDKN2C	cyclin dependent kinase inhibitor 2C	450.246	0.76321	1.69726	2.6351e-08	3.82806e-07
ENSFCAG00000007019	MAPKAPK3	MAPK activated protein kinase 3	959.622	0.762056	1.69591	0.00203916	0.0084491
ENSFCAG00000005266	RPGRIP1L	RPGRIP1 like	185.298	0.761744	1.69554	1.15877e-05	9.24675e-05
ENSFCAG00000008409	DENND2B	DENN domain containing 2B	876.284	0.761717	1.69551	7.67798e-05	0.00049685
ENSFCAG00000006523	TXLNG	taxilin gamma	162.603	0.761562	1.69533	8.22895e-07	8.66531e-06
ENSFCAG00000052661			845.898	0.761113	1.6948	0.00139797	0.00611178
ENSFCAG00000012291	SNAPC5	small nuclear RNA activating complex polypeptide 5	367.859	0.76037	1.69392	0.0013026	0.00574401
ENSFCAG00000006717	DSTYK	dual serine/threonine and tyrosine protein kinase	284.55	0.760142	1.69366	0.00310669	0.0120758
ENSFCAG00000009475			216.693	0.759901	1.69337	0.000142007	0.000851565
ENSFCAG00000015570	ADK	adenosine kinase	6604.82	0.759756	1.6932	0.00362719	0.0137649
ENSFCAG00000008185	MAP7	microtubule associated protein 7	193.99	0.759521	1.69293	0.00374223	0.0141386
ENSFCAG00000043235	MB21D2	Mab-21 domain containing 2	510.495	0.758578	1.69182	2.52348e-06	2.37398e-05
ENSFCAG00000010395	MED12L	mediator complex subunit 12L	26.88	0.758394	1.69161	0.0138597	0.041949
ENSFCAG00000022636	APLF	aprataxin and PNKP like factor	439.947	0.758063	1.69122	2.47511e-07	2.92257e-06
ENSFCAG00000022656	BTBD7	BTB domain containing 7	53.3929	0.758053	1.69121	0.0152636	0.0453478
ENSFCAG00000026624	SH2D4A	SH2 domain containing 4A	147.703	0.757796	1.69091	0.0170826	0.0496727
ENSFCAG00000008075	SLC16A2	solute carrier family 16 member 2	117.678	0.757741	1.69084	0.00598605	0.0208576
ENSFCAG00000037459	ZNF445	zinc finger protein 445	133.9	0.757262	1.69028	0.00689785	0.0234903
ENSFCAG00000026093	ARHGEF18	Rho/Rac guanine nucleotide exchange factor 18	604.927	0.75667	1.68959	1.72166e-06	1.68608e-05
ENSFCAG00000026160	CBX7	chromobox 7	408.054	0.756564	1.68946	6.7537e-05	0.000443935
ENSFCAG00000050800			106.858	0.755969	1.68877	2.13774e-06	2.0422e-05
ENSFCAG00000034156	REEP3	receptor accessory protein 3	751.198	0.755495	1.68821	0.00136251	0.00596707
ENSFCAG00000015150	MPV17	mitochondrial inner membrane protein MPV17	348.877	0.754353	1.68687	0.00154885	0.00666897
ENSFCAG00000008827	PRLR	prolactin receptor	4509.54	0.75367	1.68608	0.000679848	0.00331449
ENSFCAG00000005258	OSCP1	organic solute carrier partner 1	471.031	0.753486	1.68586	0.009979	0.0318163
ENSFCAG00000004073	TUFT1	tuftelin 1	163.434	0.753003	1.6853	0.000191025	0.00110855
ENSFCAG00000040562	FAM43B	family with sequence similarity 43 member B	45.8468	0.75274	1.68499	0.00542253	0.0192524
ENSFCAG00000012862	RHEB	Ras homolog, mTORC1 binding	6056.38	0.752404	1.6846	0.00479059	0.01739
ENSFCAG00000009713	PPP2R5D	protein phosphatase 2 regulatory subunit B'delta	1271.39	0.751768	1.68386	7.52081e-14	2.80652e-12
ENSFCAG00000008619	CLCN5	chloride voltage-gated channel 5	41.9625	0.751625	1.68369	0.00585616	0.0204914
ENSFCAG00000042304			52.9987	0.751318	1.68333	0.00384577	0.0144626
ENSFCAG00000026528	NCALD	neurocalcin delta	408.916	0.751247	1.68325	0.000578856	0.00288976
ENSFCAG00000040186	TNFSF12	TNF superfamily member 12	360.569	0.751122	1.6831	0.000627074	0.00309255
ENSFCAG00000039240	GSAP	gamma-secretase activating protein	216.073	0.747783	1.67921	0.0045057	0.0165009
ENSFCAG00000025329	SMAD5	SMAD family member 5	681.649	0.746982	1.67828	0.000833819	0.00394177
ENSFCAG00000009798	ZNF768	zinc finger protein 768	1205.77	0.746178	1.67734	1.4778e-09	2.73737e-08
ENSFCAG00000004814	RALGAPB	Ral GTPase activating protein non-catalytic subunit beta	672.389	0.745928	1.67705	0.0044284	0.0162644
ENSFCAG00000012665	MECOM	MDS1 and EVI1 complex locus	262.608	0.745732	1.67682	0.0163002	0.0478796
ENSFCAG00000030292	TFCP2	transcription factor CP2	824.182	0.745326	1.67635	2.79761e-12	8.03058e-11
ENSFCAG00000044721	PPP1R3E	protein phosphatase 1 regulatory subunit 3E	99.565	0.745166	1.67617	3.66314e-09	6.30905e-08
ENSFCAG00000014218	PURG	purine rich element binding protein G	58.9115	0.74498	1.67595	1.19195e-05	9.46378e-05
ENSFCAG00000029570	SGO2	shugoshin 2	395.43	0.744818	1.67576	2.0356e-06	1.95191e-05
ENSFCAG00000026617	ZFP36L1	ZFP36 ring finger protein like 1	2963.03	0.744714	1.67564	2.68061e-05	0.000194393
ENSFCAG00000024294	THAP10	THAP domain containing 10	36.3016	0.744598	1.67551	0.0124632	0.0384169
ENSFCAG00000037513	MEX3B	mex-3 RNA binding family member B	30.2946	0.744489	1.67538	0.00803731	0.0265666
ENSFCAG00000030942			15.1943	0.743749	1.67452	0.0170362	0.0495779
ENSFCAG00000026657	SPART	spartin	1484.94	0.743651	1.67441	2.36145e-10	5.07174e-09
ENSFCAG00000009108	ANKMY2	ankyrin repeat and MYND domain containing 2	1135.95	0.743347	1.67406	9.77127e-09	1.54701e-07
ENSFCAG00000033018	SMIM13	small integral membrane protein 13	14.4313	0.742723	1.67333	0.00912277	0.0295652
ENSFCAG00000009789	FILIP1	filamin A interacting protein 1	204.773	0.741946	1.67243	0.0146942	0.0439918
ENSFCAG00000029645	ATG14	autophagy related 14	64.5864	0.741812	1.67227	0.000249544	0.00139465
ENSFCAG00000038496	TNFAIP8	TNF alpha induced protein 8	104.319	0.741804	1.67227	0.00345387	0.0132164
ENSFCAG00000025721	KLHL24	kelch like family member 24	80.1695	0.741439	1.67184	0.000262068	0.00145645
ENSFCAG00000005102	PRKCE	protein kinase C epsilon	74.4186	0.741323	1.67171	0.00597074	0.0208272
ENSFCAG00000014703	ZFYVE1	zinc finger FYVE-type containing 1	1092.89	0.741114	1.67147	2.26619e-06	2.15114e-05
ENSFCAG00000013890	TRPS1	transcriptional repressor GATA binding 1	129.083	0.740327	1.67055	0.000788594	0.00375673
ENSFCAG00000012227	FAM161B	FAM161 centrosomal protein B	526.64	0.740061	1.67025	5.3458e-07	5.87447e-06
ENSFCAG00000012361	RALGAPA1	Ral GTPase activating protein catalytic subunit alpha 1	637.487	0.739494	1.66959	5.67758e-05	0.000380033
ENSFCAG00000042762	TIFA	TRAF interacting protein with forkhead associated domain	124.713	0.738797	1.66878	0.000321621	0.00173654
ENSFCAG00000000787	APC	APC regulator of WNT signaling pathway	1136.42	0.738748	1.66873	5.55036e-05	0.000373051
ENSFCAG00000024538	NUBPL	NUBP iron-sulfur cluster assembly factor, mitochondrial	142.524	0.738502	1.66844	0.00947351	0.0304961
ENSFCAG00000001982	RBM41	RNA binding motif protein 41	28.7451	0.737675	1.66749	0.00118305	0.0053083
ENSFCAG00000036924	TSHZ1	teashirt zinc finger homeobox 1	477.811	0.736764	1.66643	5.01983e-08	6.84287e-07
ENSFCAG00000007262	ZNF391	zinc finger protein 391	25.2815	0.736756	1.66642	0.0146252	0.0438413
ENSFCAG00000004425	PREX1	phosphatidylinositol-3,4,5-trisphosphate dependent Rac exchange factor 1	1085.16	0.736533	1.66617	0.00277035	0.0109736
ENSFCAG00000034379			92.3185	0.736321	1.66592	1.5918e-05	0.000122555
ENSFCAG00000045263	PCDHB5	protocadherin beta 5	46.7798	0.73589	1.66542	0.00253933	0.0102052
ENSFCAG00000018337	GCFC2	GC-rich sequence DNA-binding factor 2	156.7	0.733388	1.66254	0.000230136	0.00130404
ENSFCAG00000022041	MOSMO	modulator of smoothened	47.0952	0.733302	1.66244	0.000634272	0.00312461
ENSFCAG00000004136	SMAD1	SMAD family member 1	261.601	0.732878	1.66195	0.00496144	0.017874
ENSFCAG00000010677	IP6K1	inositol hexakisphosphate kinase 1	440.607	0.732072	1.66102	9.47896e-05	0.000597211
ENSFCAG00000003363	AGRN	agrin	4428.99	0.731938	1.66087	0.00103436	0.00475674
ENSFCAG00000015246	TK2	thymidine kinase 2	875.238	0.731302	1.66014	2.55657e-06	2.40258e-05
ENSFCAG00000051687			10.7655	0.730987	1.65977	0.0170425	0.0495882
ENSFCAG00000014496	PCGF2	polycomb group ring finger 2	4571.8	0.73071	1.65946	0.00410625	0.0152659
ENSFCAG00000000443	NAV1	neuron navigator 1	1212.94	0.729594	1.65817	0.000292467	0.00159862
ENSFCAG00000010440	ZEB1	zinc finger E-box binding homeobox 1	648.288	0.729335	1.65788	0.000135864	0.000819391
ENSFCAG00000027357	MAP3K7CL	MAP3K7 C-terminal like	263.249	0.728419	1.65682	0.0166517	0.0486806
ENSFCAG00000011287	TAB2	TGF-beta activated kinase 1 (MAP3K7) binding protein 2	884.563	0.728351	1.65674	2.84119e-07	3.31167e-06
ENSFCAG00000000643	PHF19	PHD finger protein 19	163.694	0.728262	1.65664	0.000310382	0.00168574
ENSFCAG00000014064	S100A4	S100 calcium binding protein A4	306.398	0.728223	1.6566	0.00801404	0.0265139
ENSFCAG00000039431	PNRC1	proline rich nuclear receptor coactivator 1	1524.08	0.727366	1.65561	1.16569e-05	9.28817e-05
ENSFCAG00000031529	NAPEPLD	N-acyl phosphatidylethanolamine phospholipase D	161.027	0.726283	1.65437	0.00115665	0.00521018
ENSFCAG00000009695	PTPN11	protein tyrosine phosphatase non-receptor type 11	1024.07	0.725063	1.65297	0.00107591	0.00491824
ENSFCAG00000012762	GLIPR2	GLI pathogenesis related 2	615.893	0.724676	1.65253	0.000126825	0.000771635
ENSFCAG00000037986			443.926	0.724407	1.65222	0.00023627	0.00133084
ENSFCAG00000010508	DENND2C	DENN domain containing 2C	28.6411	0.723803	1.65153	0.0148517	0.0443816
ENSFCAG00000007952	RPH3AL	rabphilin 3A like (without C2 domains)	140.944	0.723372	1.65104	0.00219944	0.00902877
ENSFCAG00000012043	TJP1	tight junction protein 1	2200.87	0.72129	1.64866	0.000217537	0.00124093
ENSFCAG00000025609	ITGB3BP	integrin subunit beta 3 binding protein	17.6184	0.720887	1.6482	0.0168054	0.0490259
ENSFCAG00000010641	GNPTG	N-acetylglucosamine-1-phosphate transferase subunit gamma	2386.13	0.720638	1.64791	0.000638686	0.00314376
ENSFCAG00000009445	KDM6A	lysine demethylase 6A	500.228	0.720125	1.64732	4.94377e-07	5.47636e-06
ENSFCAG00000010900	SMG7	SMG7 nonsense mediated mRNA decay factor	748.565	0.720066	1.64726	0.00116492	0.00524142
ENSFCAG00000040038	NBDY	negative regulator of P-body association	39.8364	0.719677	1.64681	0.00396501	0.0148456
ENSFCAG00000012144	CLASP1	cytoplasmic linker associated protein 1	688.725	0.71917	1.64623	0.00461187	0.0168244
ENSFCAG00000036046	GSTA4	glutathione S-transferase alpha 4	7073.11	0.718096	1.64501	0.00962726	0.0308873
ENSFCAG00000038673	EDARADD	EDAR associated death domain	76.0227	0.71787	1.64475	0.0036998	0.0139932
ENSFCAG00000011434	ZNF862	zinc finger protein 862	126.043	0.717014	1.64378	0.00239093	0.00971337
ENSFCAG00000040408	IRF2BP2	interferon regulatory factor 2 binding protein 2	422.075	0.716818	1.64355	7.30464e-08	9.62064e-07
ENSFCAG00000024512	ZNF521	zinc finger protein 521	470.647	0.716115	1.64275	0.0020145	0.00835851
ENSFCAG00000026397			52.2253	0.715602	1.64217	0.00885193	0.0288021
ENSFCAG00000028358	TNRC6C	trinucleotide repeat containing adaptor 6C	330.339	0.71491	1.64138	1.2016e-05	9.52771e-05
ENSFCAG00000015045	GPR161	G protein-coupled receptor 161	36.4339	0.714893	1.64136	0.000662422	0.003241
ENSFCAG00000012537	ARMC9	armadillo repeat containing 9	298.193	0.713161	1.63939	4.865e-05	0.00033159
ENSFCAG00000023350	FYN	FYN proto-onco, Src family tyrosine kinase	1817.8	0.712965	1.63917	3.7145e-06	3.34174e-05
ENSFCAG00000040246	ZFP3	ZFP3 zinc finger protein	125.85	0.712909	1.63911	0.015089	0.0449258
ENSFCAG00000043841	PLPP5	phospholipid phosphatase 5	237.887	0.712665	1.63883	0.000241529	0.00135662
ENSFCAG00000012220	MIDEAS	mitotic deacetylase associated SANT domain protein	184.606	0.712596	1.63875	4.63626e-05	0.000317814
ENSFCAG00000046346	FAM171A2	family with sequence similarity 171 member A2	184.722	0.712579	1.63873	2.87883e-05	0.000207591
ENSFCAG00000002935	DOP1B	DOP1 leucine zipper like protein B	571.565	0.712458	1.63859	4.22631e-05	0.000292059
ENSFCAG00000026631	ZC3HAV1	zinc finger CCCH-type containing, antiviral 1	924.156	0.712283	1.63839	9.94121e-05	0.000621742
ENSFCAG00000043917	RNF169	ring finger protein 169	290.938	0.712088	1.63817	9.68569e-07	1.00225e-05
ENSFCAG00000007921	TRPV1	transient receptor potential cation channel subfamily V member 1	14.2789	0.711925	1.63799	0.0164385	0.0481829
ENSFCAG00000011852	CRAMP1	cramped chromatin regulator homolog 1	52.526	0.711261	1.63723	0.00528361	0.018839
ENSFCAG00000006391	APLP1	amyloid beta like protein 1	8224.77	0.710914	1.63684	0.0134722	0.0410119
ENSFCAG00000002946	WDFY3	WD repeat and FYVE domain containing 3	302.213	0.710169	1.636	0.00450363	0.0164967
ENSFCAG00000023106	CSPG5	chondroitin sulfate proteoglycan 5	229.716	0.709658	1.63542	0.00151143	0.00653299
ENSFCAG00000002553	C1QTNF1	C1q and TNF related 1	1234.43	0.708628	1.63425	0.00967605	0.0310216
ENSFCAG00000031888	ZNF565	zinc finger protein 565	68.537	0.707821	1.63333	0.00653204	0.022427
ENSFCAG00000012498	SYNJ1	synaptojanin 1	285.619	0.707547	1.63303	7.781e-05	0.000502246
ENSFCAG00000002151	GHDC	GH3 domain containing	1783.74	0.706591	1.63194	0.0151848	0.0451406
ENSFCAG00000005517	WDR31	WD repeat domain 31	84.484	0.706557	1.6319	6.02033e-05	0.000400878
ENSFCAG00000043637	MMS22L	MMS22 like, DNA repair protein	93.7372	0.706474	1.63181	0.0167359	0.0488708
ENSFCAG00000024778	TUBGCP4	tubulin gamma complex associated protein 4	652.144	0.706463	1.6318	6.40229e-07	6.89999e-06
ENSFCAG00000013315	SLC22A5	solute carrier family 22 member 5	120.303	0.706394	1.63172	0.00232254	0.00946991
ENSFCAG00000031694	PRRT2	proline rich transmembrane protein 2	29.4118	0.705906	1.63117	0.0016975	0.0072125
ENSFCAG00000012623	KLHL9	kelch like family member 9	537.081	0.705449	1.63065	5.60716e-07	6.12785e-06
ENSFCAG00000029405	ADO	2-aminoethanethiol dioxygenase	61.804	0.703754	1.62874	0.00101939	0.00469392
ENSFCAG00000000912	TMEM98	transmembrane protein 98	1264.8	0.703691	1.62867	0.00227857	0.00931871
ENSFCAG00000022083	MFHAS1	multifunctional ROCO family signaling regulator 1	182.137	0.703494	1.62844	0.00400852	0.0149772
ENSFCAG00000009435	RAVER1	ribonucleoprotein, PTB binding 1	649.892	0.702723	1.62757	9.24981e-05	0.000584831
ENSFCAG00000045416			132.934	0.702677	1.62752	0.0040245	0.0150243
ENSFCAG00000023979	EPC2	enhancer of polycomb homolog 2	437.065	0.702389	1.6272	8.82464e-06	7.24413e-05
ENSFCAG00000022503	PPM1H	protein phosphatase, Mg2+/Mn2+ dependent 1H	2114.86	0.701923	1.62667	0.000779267	0.00372118
ENSFCAG00000048985			114.234	0.701918	1.62667	0.00433145	0.0159476
ENSFCAG00000008420	TSPAN4	tetraspanin 4	5894.69	0.701679	1.6264	0.00497711	0.0179232
ENSFCAG00000007547	HSPH1	heat shock protein family H (Hsp110) member 1	1972.52	0.70144	1.62613	0.0140917	0.0425436
ENSFCAG00000000746	AGO1	argonaute RISC component 1	91.8421	0.701168	1.62582	0.00119528	0.00535112
ENSFCAG00000027403	TMEM209	transmembrane protein 209	584.662	0.700728	1.62532	5.05409e-05	0.000342912
ENSFCAG00000041511	OTUD1	OTU deubiquitinase 1	42.8945	0.700554	1.62513	0.00250841	0.010099
ENSFCAG00000030565	PNN	pinin, desmosome associated protein	384.189	0.700527	1.6251	4.66101e-11	1.10288e-09
ENSFCAG00000021958	ZSCAN22	zinc finger and SCAN domain containing 22	186.813	0.699932	1.62443	7.82982e-05	0.000504721
ENSFCAG00000004929	TSPAN15	tetraspanin 15	495.767	0.69943	1.62386	7.70691e-05	0.000498362
ENSFCAG00000001744	MTMR3	myotubularin related protein 3	749.37	0.699147	1.62354	0.000548494	0.0027605
ENSFCAG00000027890	PRKACB	protein kinase cAMP-activated catalytic subunit beta	186.201	0.698172	1.62245	0.00638837	0.021997
ENSFCAG00000010474	KCTD1	potassium channel tetramerization domain containing 1	275.613	0.697513	1.62171	8.74493e-06	7.19518e-05
ENSFCAG00000024410			344.956	0.69696	1.62109	0.000120748	0.00073857
ENSFCAG00000009067	KMT5B	lysine methyltransferase 5B	183.807	0.695784	1.61976	1.58068e-05	0.000121882
ENSFCAG00000029985	KAT6A	lysine acetyltransferase 6A	386.975	0.694839	1.6187	0.00546224	0.019378
ENSFCAG00000015513	RAD54B	RAD54 homolog B	66.9543	0.694797	1.61866	0.0013237	0.00582271
ENSFCAG00000053004			132.709	0.694201	1.61799	9.79869e-07	1.01278e-05
ENSFCAG00000024723	MMGT1	membrane magnesium transporter 1	147.227	0.693558	1.61727	9.07465e-05	0.000575788
ENSFCAG00000024666	MIER3	MIER family member 3	66.9908	0.692538	1.61612	0.00249128	0.0100368
ENSFCAG00000003490	ZNF22	zinc finger protein 22	111.924	0.692406	1.61598	3.15284e-05	0.000224905
ENSFCAG00000015744	ZXDC	ZXD family zinc finger C	447.517	0.692239	1.61579	3.14217e-11	7.58525e-10
ENSFCAG00000001420	PDLIM1	PDZ and LIM domain 1	1987.2	0.691457	1.61491	0.0101152	0.0321874
ENSFCAG00000026305	PIK3CD	phosphatidylinositol-4,5-bisphosphate 3-kinase catalytic subunit delta	313.795	0.691453	1.61491	5.42793e-05	0.000365645
ENSFCAG00000044043			116.064	0.690482	1.61382	0.000786951	0.00375073
ENSFCAG00000009332	ATP1B1	ATPase Na+/K+ transporting subunit beta 1	17579.2	0.689969	1.61325	0.00958375	0.0307862
ENSFCAG00000001202	RUFY1	RUN and FYVE domain containing 1	1030.3	0.689849	1.61312	3.03353e-13	1.03106e-11
ENSFCAG00000027738	ZNF544	zinc finger protein 544	135.748	0.688186	1.61126	0.000167005	0.000980788
ENSFCAG00000024986	BUB3	BUB3 mitotic checkpoint protein	2678.81	0.687451	1.61044	4.27258e-05	0.000295143
ENSFCAG00000006536	CERK	ceramide kinase	691.628	0.687188	1.61014	0.000603353	0.00299536
ENSFCAG00000008216	TBC1D23	TBC1 domain family member 23	665.845	0.686174	1.60901	1.14843e-08	1.78509e-07
ENSFCAG00000012659	DGKQ	diacylglycerol kinase theta	267.543	0.685711	1.60849	0.000579273	0.00289104
ENSFCAG00000033432	ZNF667	zinc finger protein 667	73.7436	0.68531	1.60805	0.000176811	0.00103161
ENSFCAG00000001075	CDKL5	cyclin dependent kinase like 5	51.4159	0.684684	1.60735	0.00923392	0.0298876
ENSFCAG00000043529	ZNF316	zinc finger protein 316	206.176	0.684546	1.6072	3.1853e-08	4.51385e-07
ENSFCAG00000028243	MAP3K13	mitogen-activated protein kinase kinase kinase 13	124.892	0.683873	1.60645	0.000282388	0.0015519
ENSFCAG00000039824			335.949	0.683844	1.60641	0.0127089	0.0391002
ENSFCAG00000051973			136.445	0.683529	1.60606	0.00279664	0.0110573
ENSFCAG00000030187	SPPL3	signal peptide peptidase like 3	386.959	0.682766	1.60521	1.37344e-09	2.55462e-08
ENSFCAG00000018428	BSCL2	BSCL2 lipid droplet biosis associated, seipin	6958.28	0.682656	1.60509	0.00475693	0.0172937
ENSFCAG00000024887	N4BP2	NEDD4 binding protein 2	104.313	0.682471	1.60489	0.000313501	0.00169959
ENSFCAG00000045898			6617.24	0.681098	1.60336	0.00266223	0.0106205
ENSFCAG00000011318	GIGYF2	GRB10 interacting GYF protein 2	1075.07	0.681051	1.60331	0.000669294	0.00327105
ENSFCAG00000004007	ALS2	alsin Rho guanine nucleotide exchange factor ALS2	161.669	0.680096	1.60225	0.00305146	0.0119106
ENSFCAG00000000356	MAP3K4	mitogen-activated protein kinase kinase kinase 4	768.395	0.678649	1.60064	6.15328e-05	0.000408457
ENSFCAG00000010500	MYLIP	myosin regulatory light chain interacting protein	259.213	0.678396	1.60036	0.00167774	0.00713648
ENSFCAG00000008086	TMEM87B	transmembrane protein 87B	79.2618	0.678138	1.60007	0.00445468	0.0163475
ENSFCAG00000013973	CDK2	cyclin dependent kinase 2	61.4224	0.67709	1.59891	0.0155507	0.0459947
ENSFCAG00000006262	CREBBP	CREB binding protein	845.259	0.676474	1.59823	2.02441e-06	1.94534e-05
ENSFCAG00000014799	SNX12	sorting nexin 12	300.846	0.676059	1.59777	1.71195e-08	2.57469e-07
ENSFCAG00000028024	KDSR	3-ketodihydrosphingosine reductase	1046.71	0.675529	1.59718	0.00230854	0.00942356
ENSFCAG00000030880	FNTB	farnesyltransferase, CAAX box, beta	528.105	0.674972	1.59657	1.02345e-08	1.6109e-07
ENSFCAG00000027668	RMND5A	required for meiotic nuclear division 5 homolog A	223.96	0.674612	1.59617	6.4571e-05	0.000426473
ENSFCAG00000007579	NEK1	NIMA related kinase 1	395.296	0.673417	1.59485	0.000259685	0.00144411
ENSFCAG00000024689	ZNF319	zinc finger protein 319	131.053	0.672873	1.59425	0.00464597	0.0169384
ENSFCAG00000010110	OTUD7B	OTU deubiquitinase 7B	343.146	0.672741	1.5941	8.06602e-05	0.000517844
ENSFCAG00000034478	KBTBD6	kelch repeat and BTB domain containing 6	154.112	0.672617	1.59396	0.000530889	0.00268321
ENSFCAG00000047576			14.5929	0.672145	1.59344	0.0170999	0.0497067
ENSFCAG00000027266	CHMP4C	charged multivesicular body protein 4C	191.112	0.67143	1.59265	0.0156727	0.0462943
ENSFCAG00000007139	PIP5K1C	phosphatidylinositol-4-phosphate 5-kinase type 1 gamma	372.428	0.67074	1.59189	1.70117e-05	0.000130053
ENSFCAG00000006124	CLASP2	cytoplasmic linker associated protein 2	848.601	0.67057	1.5917	0.000384351	0.00203048
ENSFCAG00000006713	KANSL1	KAT8 regulatory NSL complex subunit 1	307.944	0.670254	1.59135	0.000306681	0.00166816
[truncated: 4,175 more rows]

## Sheet: |Log2FC| >= 7
Gene.stable.ID	Gene.name	Gene.description	baseMean	log2FoldChange	FoldChange	pvalue	padj
ENSFCAG00000024877			134.474	9.70351	833.775	6.30229e-27	1.10673e-24
ENSFCAG00000008314	FBXL16	F-box and leucine rich repeat protein 16	104.957	9.33098	644.027	8.81631e-26	1.36442e-23
ENSFCAG00000008380			87.8019	9.10094	549.106	5.41764e-25	7.66778e-23
ENSFCAG00000007248	CYP26A1	cytochrome P450 family 26 subfamily A member 1	11224.8	8.61548	392.208	7.88567e-20	6.334e-18
ENSFCAG00000001939	IL23R	interleukin 23 receptor	674.105	7.73785	213.464	1.28068e-55	1.43372e-52
ENSFCAG00000000289			2139.46	7.62121	196.884	8.51457e-50	8.027e-47
ENSFCAG00000032683	IL13	interleukin 13	30.0448	7.52936	184.74	4.17273e-16	2.09361e-14
ENSFCAG00000015185	BPIFB4	BPI fold containing family B member 4	22.6323	7.50021	181.046	1.58204e-10	3.48555e-09
ENSFCAG00000026454	CCL13	C-C motif chemokine ligand 13	28.9797	7.48623	179.3	4.93567e-15	2.14582e-13
ENSFCAG00000014331	CILP2	cartilage intermediate layer protein 2	2115.03	7.37097	165.532	9.23611e-45	7.51987e-42
ENSFCAG00000006002	SERPIND1	serpin family D member 1	326.375	7.27935	155.347	1.87729e-44	1.40109e-41
ENSFCAG00000033490	PPP1R17	protein phosphatase 1 regulatory subunit 17	640.385	7.23842	151.002	7.68553e-11	1.76265e-09
ENSFCAG00000013649	PGLYRP2	peptidoglycan recognition protein 2	1223.14	7.23738	150.893	3.73454e-63	5.14562e-60
ENSFCAG00000004522	CYP21A2	cytochrome P450 family 21 subfamily A member 2	93863.5	7.18182	145.192	2.71151e-77	1.21421e-73
ENSFCAG00000027077	OXGR1	oxoglutarate receptor 1	22.7965	7.14778	141.806	1.85165e-07	2.25165e-06
ENSFCAG00000029965	SLC34A2	solute carrier family 34 member 2	123.032	7.03508	131.15	1.49211e-20	1.30374e-18
ENSFCAG00000030317	INSRR	insulin receptor related receptor	27.0312	7.01129	129.006	1.38736e-11	3.57559e-10
ENSFCAG00000013254	FGB	fibrinogen beta chain	66.3249	-7.00328	-128.292	4.86809e-27	8.63339e-25
ENSFCAG00000045874	GJE1	gap junction protein epsilon 1	12.3228	-7.02704	-130.422	3.0501e-11	7.37294e-10
ENSFCAG00000045009	PDC	phosducin	14.7976	-7.03697	-131.322	1.82056e-17	1.08332e-15
ENSFCAG00000024016			191.756	-7.05806	-133.257	1.34474e-05	0.00010555
ENSFCAG00000012890	RHCG	Rh family C glycoprotein	469.597	-7.0614	-133.565	1.00269e-27	1.85157e-25
ENSFCAG00000036330	FABP6	fatty acid binding protein 6	6860.23	-7.06493	-133.893	2.39142e-31	6.29927e-29
ENSFCAG00000003275	FGA	fibrinogen alpha chain	123.993	-7.0919	-136.419	2.63619e-36	9.63662e-34
ENSFCAG00000015456	CNTN6	contactin 6	269.088	-7.13526	-140.581	4.82155e-42	2.87878e-39
ENSFCAG00000034111	CDSN	corneodesmosin	9.68661	-7.16169	-143.18	5.95564e-11	1.39084e-09
ENSFCAG00000042967			112.487	-7.25713	-152.973	4.54395e-56	5.42608e-53
ENSFCAG00000001331	SLC5A1	solute carrier family 5 member 1	44.7934	-7.3441	-162.478	5.41847e-17	2.97717e-15
ENSFCAG00000025160			49379.8	-7.40209	-169.142	4.05699e-13	1.35072e-11
ENSFCAG00000051032			17.5752	-7.79401	-221.938	6.91654e-09	1.12934e-07
ENSFCAG00000049737			8690.65	-7.81829	-225.705	2.24535e-43	1.48958e-40
ENSFCAG00000001316	PLA2G3	phospholipase A2 group III	1979.88	-7.98004	-252.482	4.45434e-20	3.67678e-18
ENSFCAG00000008649	SEC14L4	SEC14 like lipid binding 4	359.47	-8.04226	-263.609	1.84659e-17	1.08999e-15
ENSFCAG00000039066			50.1715	-8.06055	-266.974	3.72118e-19	2.82431e-17
ENSFCAG00000007314	AMTN	amelotin	18.0124	-8.06752	-268.267	3.57955e-17	2.02902e-15
ENSFCAG00000002068	ARG1	arginase 1	453.332	-8.09512	-273.448	6.04599e-09	9.99962e-08
ENSFCAG00000041846			112.776	-8.22378	-298.954	1.16233e-07	1.46309e-06
ENSFCAG00000030530			61.9193	-8.23308	-300.886	1.6123e-12	4.7893e-11
ENSFCAG00000026996	OXT	oxytocin/neurophysin I prepropeptide	47.8351	-8.25197	-304.853	6.0562e-14	2.27896e-12
ENSFCAG00000043252			57.4236	-8.25895	-306.331	6.97775e-12	1.88231e-10
ENSFCAG00000004743	CLDN4	claudin 4	79.7886	-9.24316	-605.996	8.58841e-29	1.74813e-26
ENSFCAG00000046182	PENK	proenkephalin	7424.51	-9.75267	-862.672	3.0103e-39	1.38258e-36
ENSFCAG00000029509	WDR6	WD repeat domain 6	347.671	-12.337	-5173.65	1.44983e-12	4.35729e-11
ENSFCAG00000040910			8.35007	-22.9446	-8.07259e+06	2.27697e-14	9.06336e-13
