# Supplementary material for: Transcriptome analysis of corpora lutea in domestic cats (Felis catus) reveals strong differences in gene expression of various hormones, hormone receptors and regulators across different developmental stages
Source: BMC Genomics. 2025 Mar 31;26:325. doi: 10.1186/s12864-025-11510-3 (PMC11959938; doi:10.1186/s12864-025-11510-3)
Supplement: Supplementary file 9 — Supplementary Material 9 [file 12864_2025_11510_MOESM9_ESM.xlsx]

## Sheet: highly_variable_genes_50.Means_
Gene.stable.ID	Gene.name	Gene.description	dm	re	S1	S2	S3	S4	S5	S6	S7	S8	S9	S10	S11	S12	S13	S14	S15	S16	S17	S18	S19	S20
ENSFCAG00000007248	CYP26A1	cytochrome P450 family 26 subfamily A member 1	47.6412	18676.2	5.81514	11.0556	52.8	268.881	2.78982	16.8814	7.80305	15.1036	55518.1	34283.9	5390.02	1096.32	2938.86	5393.83	21008.1	43192.9	16601.2	10.8509	2466.1	36214.6
ENSFCAG00000025160			122364	723.437	6249.7	300677	449736	8391.5	194258	819.968	16673.4	2110.06	214.394	160.926	374.952	4055.18	44.42	1348.75	18.2968	1691.69	311.757	258.147	39.7723	162.961
ENSFCAG00000046182	PENK	proenkephalin	18529	21.4907	59228.1	45460.4	15883.2	1284.97	18959.7	662.965	2138.1	4614.81	18.2425	14.2626	5.60404	107.656	33.2299	18.1771	2.90209	25.72	4.59794	5.92107	9.8135	11.7612
ENSFCAG00000049737			21583.3	95.5463	44498.8	25324.6	11801.5	6107.42	30435.1	33413	16658.2	4427.83	159.191	40.6855	8.06041	150.667	46.1413	286.357	5.16822	168.13	108.036	129.799	29.0966	15.2233
ENSFCAG00000004522	CYP21A2	cytochrome P450 family 21 subfamily A member 2	1072.73	155724	589.865	363.024	707.49	2765.53	665.134	701.688	1102.75	1686.32	196851	211873	101415	101933	129733	75069.3	298017	182386	127164	32298.7	87891.7	324058
ENSFCAG00000006510	AKR1D1	aldo-keto reductase family 1 member D1	499.132	58784.9	388.291	191.742	65.8396	1385.53	310.808	766.334	353.698	530.805	39976.4	51853.7	63138.7	82890	62444.8	34166.1	100340	45722.8	32197.2	34146	61710.5	96832.7
ENSFCAG00000036330	FABP6	fatty acid binding protein 6	16960.5	126.719	7555.24	12844.2	30330.8	32202.5	33048.4	14925.5	3487.81	1289.64	68.6824	68.1651	68.9759	465.572	31.3755	50.0016	24.0509	526.343	36.6268	43.2375	37.4989	100.104
ENSFCAG00000043390			2079.93	1151.44	2884.02	1391.84	1158.43	1719.3	0	7.09089	4582.13	4896.64	0	0	3923.5	2032.16	2600.47	0	13.6254	11.0367	0	1916.47	0	3320.06
ENSFCAG00000001999	FBP2	fructose-bisphosphatase 2	17470.7	181.671	5756.4	39044.4	49755.3	6461.59	26757.7	4237.08	2803.78	4949.24	59.9893	272.727	302.436	642.417	54.5449	84.4578	16.0103	342.897	34.2512	313.224	32.0113	25.0914
ENSFCAG00000023090	CRHBP	corticotropin releasing hormone binding protein	96985.2	1665.96	194661	79852.8	119414	103349	155152	64373.7	51658.9	7419.64	5519.37	942.564	1063.69	1862.23	888.88	1659.14	814.502	5436.04	831.436	262.534	347.029	364.099
ENSFCAG00000015257	ELAPOR1	endosome-lysosome associated apoptosis and autophagy regulator 1	5554.36	31131.9	2141.89	30.8481	26.0659	889.038	30.581	4591.2	31310.6	5414.61	31986.3	40712.6	32668	28997.6	26492.3	25568.7	32838.7	31227.1	27357.7	14179.5	21810.9	59743.3
ENSFCAG00000012406	ATP6V0A4	ATPase H+ transporting V0 subunit a4	75.9817	5735.41	8.40086	28.4036	4.59794	494.954	39.2695	16.9621	8.47663	6.78936	2653.11	4782.83	2149.82	5753.81	1565.85	3532.76	4490.21	1409.7	1625	13321	7239.81	20301.1
ENSFCAG00000044600	COL6A5	collagen type VI alpha 5 chain	71.9707	8102.64	10.2249	44.6004	31.9721	285.914	164.515	19.0157	12.4206	7.10272	1178.09	44031.2	308.736	13262.8	252.98	14313.3	1788.97	3907.74	3353.15	183.14	13661.8	989.698
ENSFCAG00000023275	PGAM2	phosphoglycerate mutase 2	57.3665	6390.07	30.774	8.7431	6.89085	100.495	33.952	155.14	30.473	92.464	4373.39	5032.99	6402.57	9571.39	5838.93	7655.81	17377	3081.94	2803.93	398.646	4048.08	10096.2
ENSFCAG00000009256	LHCGR	luteinizing hormone/choriogonadotropin receptor	16512.4	192.856	18062.5	20907.9	11857.8	27403.9	27472.3	10674.6	8589.77	7130.67	75.3802	251.217	346.736	151.382	143.559	178.008	180.164	80.4711	141.664	551.344	157.695	56.6541
ENSFCAG00000014342	TGFBI	transforming growth factor beta induced	1948.4	147789	1427.22	2452.31	1869.56	4392.01	1891.02	1005.21	1488.84	1061.05	55879.8	298718	81318.1	262624	67520	146821	152899	84808.6	95498	28423.2	173942	325014
ENSFCAG00000000289			18.1402	3553.67	40.8378	1.80415	1.94345	48.0449	9.6537	19.9742	3.18038	19.683	805.175	5209.48	3003.05	3587.74	1891.36	3732.36	5555.02	2991.41	5767.6	1650.86	916.482	7533.46
ENSFCAG00000001946	SLC29A4	solute carrier family 29 member 4	69.2214	7041.08	17.1847	57.9591	47.5317	213.932	93.0109	54.91	35.3506	33.8927	6028.17	3007.02	3729.46	11056.8	6263.31	4287.02	11781.2	7307.61	6810.41	3418.77	15276.6	5526.55
ENSFCAG00000014331	CILP2	cartilage intermediate layer protein 2	21.3984	3510.79	4.70736	12.6333	3.35879	96.6003	7.81032	16.1886	14.7156	15.1727	2121.08	4540.14	1533.31	4663.82	2573.36	2932.43	3567.17	4763.42	5881.95	490.817	906.976	8155.03
ENSFCAG00000000222	CPB1	carboxypeptidase B1	12465.9	195.752	2954.59	15174.3	45624.7	13284	11945.1	6045.77	2400.54	2298.05	305.854	77.3643	196.404	456.806	121.123	97.1282	23.9048	599.584	96.4674	66.5102	14.4927	293.388
ENSFCAG00000001316	PLA2G3	phospholipase A2 group III	4920.46	19.4984	2137.57	2283.12	27673.5	1018.6	5480.95	268.402	350.584	150.944	2.24255	9.62587	9.36112	141.192	11.8824	3.5866	2.01566	6.66177	9.53783	13.0735	13.8593	10.9427
ENSFCAG00000023859	CYP19A1	cytochrome P450 family 19 subfamily A member 1	8963.81	241.894	15518.3	9721.29	12878.2	7800.05	14129.3	7326.01	2297.77	2039.57	106.684	85.5125	798.929	191.54	102.573	259.13	45.8112	52.5558	53.2595	1097.96	37.6863	71.0924
ENSFCAG00000012122	DNER	delta/notch like EGF repeat containing	575.667	17419.3	240.225	126.702	30.4214	581.44	123.31	810.117	627.314	2065.81	22395	27228.5	11545	21058.2	22841.4	10897.2	21544.4	14313.3	15179.8	4531.91	10401.9	27094.8
ENSFCAG00000044226			1552.69	2196.67	2139.56	149.906	653.056	1168.54	0	3592.52	599.551	4118.4	0	0	2494.05	1046.72	5257.62	4566.43	0	3356.69	4396.65	1415.92	2267.78	1558.24
ENSFCAG00000033490	PPP1R17	protein phosphatase 1 regulatory subunit 17	7.02532	1062.62	0	0	0.93241	49.0675	3.09855	0	0	3.10406	1231.72	1534.16	37.3358	2259.57	2025.26	633.408	3.12231	521.053	1433.48	475.017	7.60695	2589.76
ENSFCAG00000035623	PCP4	Purkinje cell protein 4	55.9734	2725.55	2.08371	20.8292	4.10435	223.466	2.98279	7.06272	179.226	8.03232	0.776431	103.207	439.52	3452.53	3.78685	95.6183	61.7939	6749.06	90.1992	21195.9	105.892	408.331
ENSFCAG00000013649	PGLYRP2	peptidoglycan recognition protein 2	13.4584	2029.59	10.9596	11.7241	2.78036	29.2699	16.5697	12.2522	18.1666	5.94444	2248.15	1319.7	1790.78	1243.97	1509.32	2162.41	6437.52	1323.05	2260.21	244.809	2685.97	1129.2
ENSFCAG00000036766	IDO2	indoleamine 2,3-dioxygenase 2	2401.46	24.2681	2296.91	14.5669	46.7162	4799.25	124.979	4102.31	4086.37	3740.62	10.4807	8.94803	60.637	15.8211	3.76057	22.0922	11.2591	30.9937	7.06155	88.3084	4.31387	27.5414
ENSFCAG00000004394	NPTX2	neuronal pentraxin 2	393.598	6108.32	163.625	6.25968	17.9754	140.18	36.4072	1088.81	174.926	1520.6	4628.45	6098.26	3322.95	10486.5	2477.6	8323.65	3952.83	2399.81	3904.51	5279.27	2084	20342.1
ENSFCAG00000029509	WDR6	WD repeat domain 6	869.177	0	1043.77	1811.84	883.207	1079.59	1635.73	0	499.286	0	0	0	0	0	0	0	0	0	0	0	0	0
ENSFCAG00000003636	IDO1	indoleamine 2,3-dioxygenase 1	14459.8	527.652	11034.2	2307.98	14309.9	29565.4	2098.46	19654.5	21144.2	15563.8	79.3361	220.642	607.184	598.317	247.289	459.359	137.697	1689.4	653.3	1307.02	112.516	219.765
ENSFCAG00000002068	ARG1	arginase 1	1127.14	4.12601	623.57	1394.37	3949.98	975.508	1438.26	491.293	90.0716	54.0733	0	2.57326	0	43.4182	0	0	0	3.52068	0	0	0	0
ENSFCAG00000005828			6159.44	143.77	2010.84	5120.21	5768.99	8693.02	15635.8	1653.09	7630.89	2762.7	98.5775	70.9237	159.949	92.3045	124.331	83.1252	321.758	407.492	197.167	32.434	92.6984	44.4813
ENSFCAG00000004615	MME	membrane metalloendopeptidase	94.5833	4130.55	86.2651	180.21	24.2714	246.889	34.479	71.357	85.6749	27.5192	963.916	2109.84	400.663	12303	2467.59	4248.28	6749.58	5900.34	1000.68	2797.07	7787.29	2838.4
ENSFCAG00000042791	TMEM213	transmembrane protein 213	10.2921	1047.85	0	5.87442	0	68.6132	6.1037	1.74525	0	0	365.406	945.795	313.692	1056.35	376.049	939.15	1330.12	371.481	210.252	1406.82	1753.69	3505.37
ENSFCAG00000001413	PLPPR1	phospholipid phosphatase related 1	1934.01	23.1445	1705.89	2966.43	2827.81	1758.11	2777.61	771.319	1736.46	928.476	26.8528	10.5681	24.9145	33.1847	9.48463	14.2299	7.55908	65.1898	19.6537	15.6666	30.6055	19.8243
ENSFCAG00000031534	HGD	homogentisate 1,2-dioxygenase	5791.24	140.355	7042.04	196.047	752.379	10635.9	1891.01	6181.52	10722.1	8908.85	121.275	75.8698	329.922	75.9708	265.63	81.7646	200.069	49.9047	100.189	215.553	78.4871	89.6296
ENSFCAG00000001939	IL23R	interleukin 23 receptor	5.31304	1119.97	4.02694	2.04413	2.65168	19.0375	1.85074	3.24113	4.07278	5.57947	876.156	1856.35	255.017	1051.55	850.525	988.787	1749.95	1297.77	1046.19	195.26	428.342	2843.71
ENSFCAG00000041942			553.295	387.64	600.287	850.952	749.048	0	764.321	1457.37	4.37954	0	503.241	0	0	20.7652	885.372	878.453	609.894	5.79005	0	5.04174	873.6	869.525
ENSFCAG00000027039	LEF1	lymphoid enhancer binding factor 1	46.6006	2591.59	16.8698	56.9393	43.2803	104.438	74.3571	18.5163	29.2193	29.1842	1518.11	1529.62	2244.68	3346.24	1091.72	2279.66	1992.38	1559.14	2462.73	4559.58	3262.52	5252.71
ENSFCAG00000010231	SERPINA6	serpin family A member 6	283.108	1149.34	494.762	0	0	80.3359	13.6787	0	1676.09	0	1184.33	2177.12	172.688	872.281	1144.98	1356.67	1106.94	639.731	983.114	108.252	1237.14	2808.89
ENSFCAG00000012890	RHCG	Rh family C glycoprotein	1160.88	8.74372	938.488	184.138	1904.74	1306.25	121.129	1068.79	2374.11	1389.38	4.49322	2.55063	3.4271	40.1155	0	0	1.05558	18.2331	7.52898	7.99831	5.76726	13.755
ENSFCAG00000028726	EEF1A2	eukaryotic translation elongation factor 1 alpha 2	926.124	29799.8	314.626	659.278	860.074	2678.45	691.368	751.946	801.753	651.497	10894.4	7203.96	6561.63	52226.8	9312.51	11860.3	44684.5	19580.5	11688.4	3371.07	137161	43052.5
ENSFCAG00000007951	CKB	creatine kinase B	7526.21	65605.7	3331.4	720.603	562.744	4024.32	885.781	12581.6	10176.7	27926.6	86489.5	37628.4	71816.5	60495	102989	25078.7	132781	104446	71190.7	18664.6	38255.2	37434.4
ENSFCAG00000015345	CPN2	carboxypeptidase N subunit 2	173.742	3328.03	71.8786	10.8197	13.3613	161.991	28.109	260.386	392.854	450.539	6317.21	2306.24	2264.77	2163.29	2623.37	2466.76	4625.75	6091.21	2464.36	519.247	1961.08	6133.12
ENSFCAG00000018677	CYP11B1	cytochrome P450 family 11 subfamily B member 1	501.749	1284.75	29.5693	2069.13	1174.61	7.09777	183.882	0	543.334	6.36795	3568.67	1231.32	557.547	1066.51	206.412	560.539	3394.43	2268.42	421.18	0	785.138	1356.86
ENSFCAG00000013165	PAPSS2	3'-phosphoadenosine 5'-phosphosulfate synthase 2	5338.52	162.8	8417.57	3723.02	5032.54	6733.29	7458.52	2191.65	5741.43	3410.15	163.838	105.024	164.809	207.442	207.036	98.8094	393.081	102.856	103.334	181.894	140.98	84.5006
ENSFCAG00000000370	AREG	amphiregulin	1678.67	20.2533	363.649	2794.53	4917.2	571.015	1185.95	216.627	3188.67	191.709	12.5165	7.41122	14.5929	65.6656	11.2387	20.3948	15.2441	36.5087	10.2586	16.8918	15.2729	17.0437
ENSFCAG00000002902	REN	renin	2361.04	65.4439	4255.92	5271.94	1307.51	1075.12	2371.31	913.396	880.353	2812.75	105.121	2.52335	48.1095	13.3635	112.605	25.3749	137.736	83.9995	101.366	27.9221	94.8867	32.3192
ENSFCAG00000007508	TMEM221	transmembrane protein 221	35.5633	1315.8	18.5606	11.9243	0	40.2221	12.0527	10.944	131.363	59.4395	924.453	1050.41	518.306	951.158	956.577	671.904	1983.58	1527.84	1151.81	798.823	2069.2	3185.56
