# Supplementary material for: Transcriptome analysis of corpora lutea in domestic cats (Felis catus) reveals strong differences in gene expression of various hormones, hormone receptors and regulators across different developmental stages
Source: BMC Genomics. 2025 Mar 31;26:325. doi: 10.1186/s12864-025-11510-3 (PMC11959938; doi:10.1186/s12864-025-11510-3)
Supplement: Supplementary file 10 — Supplementary Material 10 [file 12864_2025_11510_MOESM10_ESM.xlsx]

## Sheet: DGE_DESeq2_Means_and_Normalised
Gene.stable.ID	Gene.name	Gene.description	dm	re	S1	S2	S3	S4	S5	S6	S7	S8	S9	S10	S11	S12	S13	S14	S15	S16	S17	S18	S19	S20
ENSFCAG00000000001	INTS6L	integrator complex subunit 6 like	64.6972	73.2648	72.0517	79.239	94.1434	92.2061	74.4106	46.2575	30.333	28.9362	110.778	84.0107	73.3828	75.2366	85.9175	71.3559	83.8466	66.5072	88.8984	43.8168	43.9181	51.5098
ENSFCAG00000000007	HMGCR	3-hydroxy-3-methylglutaryl-CoA reductase	9264.46	1412.61	3682.93	15573.3	22386.2	5205.8	19906.5	2027.73	3154.67	2178.6	1422.99	1974.89	1061.17	1013.43	1669.2	1413.22	1410.27	1132.81	1208.81	2426.68	1054.62	1163.26
ENSFCAG00000000015	CEP192	centrosomal protein 192	129.879	127.861	112.462	170.744	196.459	126.768	176.088	85.6256	108.514	62.3693	126.014	132.181	109.389	142.1	109.291	179.528	114.664	80.1412	152.798	141.89	119.648	126.687
ENSFCAG00000000022	RASGRP1	RAS guanyl releasing protein 1	77.027	95.0967	60.0167	81.576	184.17	53.5846	61.9552	39.0354	36.9108	98.9677	53.3501	61.3329	80.492	39.3938	94.2566	130.103	86.274	217.308	72.1914	51.3444	201.884	53.2304
ENSFCAG00000000023	GPR39	G protein-coupled receptor 39	18.5254	6.34028	0.987134	69.4172	10.2446	4.87427	48.3579	1.73386	6.67197	5.9164	0.765325	3.96936	7.4895	2.83239	0	5.72406	0	46.0987	6.24699	0.825738	2.13125	0
ENSFCAG00000000024	LYPD1	LY6/PLAUR domain containing 1	859.556	32.2974	249.025	3167.28	521.815	761.229	1401.02	49.165	346.868	380.043	24.1963	51.2581	28.6542	57.5139	6.8706	23.9934	25.9836	71.9804	36.8616	17.0916	33.3278	9.83667
ENSFCAG00000000028	RCN3	reticulocalbin 3	2033.31	2757.63	1456.86	2508.87	1955.42	2408.84	3209.85	1804.12	1538	1384.48	2185.77	1535.19	3092.57	2009.52	2035.71	3069.71	2021.77	4600.01	2800.15	2226.72	4215.12	3299.36
ENSFCAG00000000029	APOO	apolipoprotein O	847.75	1299.76	978.6	482.929	795.21	963.592	532.989	946.27	846.981	1235.43	844.834	1102.59	876.051	1305.29	908.449	797.334	1272.26	1089.11	794.555	1959.47	3257.62	1389.51
ENSFCAG00000000030	CXHXorf58	chromosome X CXorf58 homolog	6.72916	7.50488	9.68747	4.79838	6.84438	9.44498	5.69838	1.73535	7.82359	7.80073	3.69652	10.1897	2.54541	7.69651	9.35976	4.95369	2.13488	9.5218	9.38758	10.4366	13.7887	6.34744
ENSFCAG00000000031	CB1H4orf19	chromosome B1 C4orf19 homolog	27.854	7.51476	11.5789	52.8794	46.3373	21.1265	36.1335	3.94753	25.7088	25.1204	8.15079	1.43595	14.511	3.72674	11.6206	5.28346	9.34072	2.31156	6.74435	13.3457	10.1279	3.57836
ENSFCAG00000000032	RELL1	RELT like 1	113.719	617.786	95.1421	72.1814	119.295	97.216	129.958	76.9267	138.906	180.129	662.221	957.937	309.524	652.475	380.706	553.779	609.69	317.06	1165.66	154.414	406.696	1243.26
ENSFCAG00000000034	DRC1	dynein regulatory complex subunit 1	16.023	31.0426	17.4592	18.7838	24.9763	10.9256	16.4229	14.5241	5.14026	19.9516	24.3814	19.5191	38.0103	50.9438	14.3886	36.5976	16.6903	31.5873	20.6806	29.5073	60.5181	29.6867
ENSFCAG00000000035	OTOF	otoferlin	13.7537	26.5053	9.45667	18.2735	19.7458	13.7791	21.102	6.99845	14.803	5.87083	23.3021	23.044	26.5784	49.7269	14.3004	15.5516	16.2591	37.6767	27.5963	36.0365	40.1926	7.79917
ENSFCAG00000000036	CA3H2orf70	chromosome A3 C2orf70 homolog	0	0.0689686	0	0	0	0	0	0	0	0	0	0	0.827623	0	0	0	0	0	0	0	0	0
ENSFCAG00000000038	KAT5	lysine acetyltransferase 5	884.376	1237.3	847.72	855.845	774.355	913.8	774.42	1068.77	831.069	1009.03	1133.56	1257.9	1263.35	1236.75	1372.48	1090.57	1196.2	1364.51	1198.82	1261.12	1011.39	1461
ENSFCAG00000000043	PPARGC1A	PPARG coactivator 1 alpha	6.624	5.1106	6.03395	14.2664	4.64066	13.3504	13.2654	1.43515	0	0	3.023	4.27566	14.4238	7.66709	6.21565	7.63346	1.01308	3.39318	6.49317	4.48982	2.69928	0
ENSFCAG00000000044	LRP6	LDL receptor related protein 6	294.832	251.152	315.576	394.753	337.152	307.024	428.788	179.335	272.382	123.646	281.272	267.871	350.895	190.044	246.192	418.469	231.454	174.816	279.654	186.014	188.842	198.303
ENSFCAG00000000049	SYNE1	spectrin repeat containing nuclear envelope protein 1	643.061	861.485	771.747	1111.54	616.729	465.882	842.194	485.292	401.976	449.126	879.033	1141.57	865.337	854.792	781.534	1071.96	701.634	529.681	951.255	921.808	500.674	1138.54
ENSFCAG00000000050	TARDBP	TAR DNA binding protein	1543.47	1996.35	1334.64	1575.88	1464.72	1382.68	1608.36	1580.04	1806.03	1595.44	1780.01	2034.95	1932.83	1852.49	1883.79	2557.99	1969.13	1630.79	2081.19	1843.18	2491.37	1898.48
ENSFCAG00000000051	MASP2	MBL associated serine protease 2	5.7309	1.27149	5.31721	9.15161	11.1334	4.99702	5.1067	0	8.89596	1.24532	2.29597	1.32491	1.70457	0	0	5.19066	0	2.68424	1.42907	0	0.628406	0
ENSFCAG00000000052	EXOSC10	exosome component 10	1335.99	1031.64	676.195	2548.31	2114.67	972.984	1337.43	1096.9	959.714	981.734	745.292	1037.28	1023.89	1118	936.635	1096.5	991.045	1103.63	1054.42	1076.92	1077.71	1118.31
ENSFCAG00000000053	MTOR	mechanistic target of rapamycin kinase	1798.51	2590.83	2150.01	2358.1	1608.86	1499.71	2023.18	1484.3	1793.11	1470.8	3253.09	3289.09	2717.59	2373.77	2346.36	1980.95	2979.37	2226.29	1884.25	2623.3	1655.87	3760.1
ENSFCAG00000000055	ANGPTL7	angiopoietin like 7	3.45287	1.16453	0	2.63161	2.8769	4.874	11.767	1.74745	2.22399	1.50204	0	0	6.6385	0	0	0	0	3.25491	0	0.80027	2.10471	1.17593
ENSFCAG00000000059	DISP3	dispatched RND transporter family member 3	60.5924	21.3316	24.2053	150.98	84.4679	40.2766	87.2082	29.9746	41.2954	26.3311	5.8926	10.1521	44.5243	13.4942	10.9763	34.8056	5.08085	64.7581	17.0839	11.5674	25.1568	12.4874
ENSFCAG00000000061	FBXO6	F-box protein 6	496.349	561.125	439.574	417.003	510.021	563.76	445.797	604.981	484.955	504.698	609.352	458.285	473.28	523.221	566.681	406.565	588.559	725.429	621.676	568.774	595.504	596.18
ENSFCAG00000000062	MAD2L2	mitotic arrest deficient 2 like 2	849.706	732.189	807.571	878.353	641.609	1034.92	531.864	1414.2	629.138	859.996	934.016	636.053	603.309	643.284	1026.17	646.695	903.059	698.243	626.395	484.95	633.259	950.833
ENSFCAG00000000063	DRAXIN	dorsal inhibitory axon guidance protein	44.1472	8.02211	24.6576	133.434	81.484	13.7941	66.2739	1.72947	30.3202	1.48485	5.15851	5.56424	10.6713	2.72139	2.91858	2.88325	2.07034	23.9575	25.6639	10.8074	0	3.84895
ENSFCAG00000000066	ISL2	ISL LIM homeobox 2	1.05232	1.80206	0	0	0.903802	1.24518	1.87506	0	4.39453	0	2.2199	2.54703	3.25528	0.943873	2.98121	0	3.03923	1.13027	0	4.42621	1.08176	0
ENSFCAG00000000067	MTHFR	methylenetetrahydrofolate reductase	411.376	264.486	433.994	549.906	284.126	329.712	440.888	421.721	428.329	402.333	302.257	226.819	336.548	242.452	258.134	342.751	197.491	240.134	256.159	409.83	187.205	174.053
ENSFCAG00000000068	CLCN6	chloride voltage-gated channel 6	290.34	176.499	420.417	306.267	297.384	324.199	408.353	132.256	265.317	168.526	211.622	205.654	210.711	177.924	207.357	188.83	155.805	114.871	179.7	205.792	94.6445	165.081
ENSFCAG00000000069	SEC24B	SEC24 homolog B, COPII coat complex component	645.539	786.3	777.047	757.346	815.326	654.504	687.108	517.331	546.891	408.764	726.16	1005.65	777.876	952.153	703.618	876.982	659.242	507.255	919.978	837.626	706.381	762.689
ENSFCAG00000000074	PLOD1	procollagen-lysine,2-oxoglutarate 5-dioxygenase 1	4407.15	5000.28	3151.01	5193.22	4263.39	3828.71	6451.27	4506.67	2963.42	4899.52	3851.21	5168.27	4522.47	4679.87	4170.18	6413.8	4185.25	5754.89	7242.1	3645.43	6372.74	3997.15
ENSFCAG00000000075	ENPEP	glutamyl aminopeptidase	70.9526	143.162	93.9401	85.0305	64.9411	50.9753	123.008	48.7842	56.3093	44.6323	412.824	175.223	123.691	120.418	97.2956	134.067	209.439	63.2302	153.505	73.3995	121.995	32.8526
ENSFCAG00000000076	MFN2	mitofusin 2	939.924	769.335	1251.74	1235.16	926.884	759.137	1308.65	501.052	906.191	630.576	925.038	865.299	781.725	778.61	949.507	767.481	727.39	556.969	786.915	735.864	588.697	768.519
ENSFCAG00000000077	MIIP	migration and invasion inhibitory protein	44.5955	57.9961	56.6437	45.5914	48.4638	47.0793	38.8709	23.9042	41.7443	54.4668	29.4315	22.8302	38.3407	36.4998	28.9078	48.9639	46.0904	245.33	51.7844	38.2743	65.0796	44.4204
ENSFCAG00000000079	ADCY6	adenylate cyclase 6	399.794	397.42	562.424	614.367	376.21	300.888	639.888	173.159	325.278	206.133	850.37	666.878	300.397	268.152	424	387.607	265.481	391.977	398.581	193.93	137.261	484.404
ENSFCAG00000000080	CACNB3	calcium voltage-gated channel auxiliary subunit beta 3	327.354	341.399	225.288	329.053	364.203	578.758	426.629	256.747	261.215	176.935	194.563	242.67	470.598	266.183	388.744	386.838	242.294	371.988	302.238	393.097	666.433	171.147
ENSFCAG00000000081	EFCAB12	EF-hand calcium binding domain 12	0.852434	1.19269	1.00566	0	0	0	5.81382	0	0	0	0	0	1.70314	0	0	0	0	5.65133	5.81724	0	1.1406	0
ENSFCAG00000000082	DDX23	DEAD-box helicase 23	1088.12	1458.69	1075.56	1317.06	1189.78	934.767	1365.57	947.251	1004.58	870.426	1194.41	1727.45	1460.93	1713.69	1395.84	1650.16	1485.29	1223.89	1418.99	1584.09	1249.57	1399.96
ENSFCAG00000000083	MBD4	methyl-CpG binding domain 4, DNA glycosylase	325.773	489.183	264.288	354.945	323.922	332.765	247.283	284.955	327.862	470.167	396.945	438.965	484.235	518.964	564.62	412.665	665.271	417.919	527.764	545.222	388.256	509.371
ENSFCAG00000000084	RND1	Rho family GTPase 1	196.901	73.9611	169.579	69.1323	69.134	241.468	60.4653	501.725	184.206	279.501	57.3725	67.0338	109.888	44.4313	85.237	68.5074	87.0583	80.0742	91.2597	95.4711	50.9802	50.2204
ENSFCAG00000000085	CCDC65	coiled-coil domain containing 65	99.0845	138.292	101.03	101.481	81.0316	112.91	101.001	111.068	87.5772	96.5764	86.9732	92.0804	164.382	194.574	152.057	112.188	118.353	161.293	86.9308	138.768	151.448	200.456
ENSFCAG00000000086	IFT122	intraflagellar transport 122	555.806	1082.88	553.311	577.504	437.566	694.695	679.71	688.362	440.148	375.155	1084.06	1108	846.668	1258.83	1142.92	1033.05	886.955	1424.29	1212.79	646.886	901.79	1448.29
ENSFCAG00000000089	WNT1	Wnt family member 1	1.92741	2.63304	2.72373	0	0	0	0.855096	4.47847	1.21764	6.14437	3.87249	1.30427	0.722189	1.88373	2.05803	2.98434	0.99714	7.91187	1.66207	0.840289	3.6878	3.67225
ENSFCAG00000000090	DDN	dendrin	0.496954	3.16157	0	0.839203	1.91793	1.2185	0	0	0	0	0	0	3.87297	6.60711	1.85583	0.722043	1.01308	5.9507	0	6.6459	11.2713	0
ENSFCAG00000000091	PRKAG1	protein kinase AMP-activated non-catalytic subunit gamma 1	1908.53	2598.93	2890.99	1164.1	1445.44	2316.4	1508.65	2351.23	1426.59	2164.84	2788.2	2496.82	2065.88	2816.4	3749.16	1718.31	3248.65	2866.66	2101.49	2244	1780.06	3311.5
ENSFCAG00000000092	RHO	rhodopsin	0.230495	0.772903	0	0.839203	0	0	1.00476	0	0	0	0	0	2.59558	0	0	0.720814	1.01308	3.2833	1.66207	0	0	0
ENSFCAG00000000093	KMT2D	lysine methyltransferase 2D	467.325	424.205	570.815	869.812	520.973	242.85	740.373	181.688	350.886	261.2	497.321	514.111	412.834	373.863	483.515	494.825	448.592	365.749	416.094	357.434	339.33	386.795
ENSFCAG00000000094	H1-8	H1.8 linker histone	3.58494	15.8585	0	2.51761	3.83586	5.0329	16.1812	0	1.112	0	0	0.849008	21.0869	0	0	19.0215	0	108.251	18.7326	2.43031	1.11694	18.8145
ENSFCAG00000000095	PLXND1	plexin D1	2993.56	4494.93	3134.48	3669.24	2589.53	835.236	5184.04	1067.87	5662.37	1805.72	8248.24	5416.43	5319.87	4908.15	5992.75	3811.59	5404.61	1136.06	5347.58	4418.2	3142.34	793.386
ENSFCAG00000000096	RHEBL1	RHEB like 1	2.69017	2.99455	2.05289	2.51761	1.98179	1.20817	5.12838	5.24236	3.39016	0	3.0613	5.00572	2.4271	0	2.00589	5.73192	0	10.6316	3.01137	0.790848	1.18345	2.08533
ENSFCAG00000000098	LMBR1L	limb development membrane protein 1 like	498.896	357.56	479.809	523.711	582.789	441.697	561.751	532.002	419.868	449.541	382.256	334.049	405.878	294.96	339.918	359.765	397.1	475.681	316.233	337.385	278.221	369.269
ENSFCAG00000000103	NFKBIL1	NFKB inhibitor like 1	1268.98	953.24	1707.42	778.995	804.121	1389.68	768.184	1628.45	1503.79	1571.2	1086.11	647.005	1175.21	690.509	729.338	928.849	915.651	1464.98	912.938	1345.91	841.456	700.92
ENSFCAG00000000105	CFI	complement factor I	1408.83	737.631	315.192	2596.14	3054.94	423.609	2502.53	242.769	1722.27	413.2	335.299	371.169	440.856	1121.44	368.794	2208.62	372.078	382.01	743.796	771.386	1621.83	114.293
ENSFCAG00000000106	CFAP95	cilia and flagella associated protein 95	16.6077	6.81433	20.456	1.59908	11.1207	20.3918	23.3512	15.4759	21.6622	18.8052	15.5858	8.8609	0.77212	2.70278	14.1873	7.53428	6.10541	4.53268	7.85588	4.76693	1.15934	7.7086
ENSFCAG00000000108	SMC5	structural maintenance of chromosomes 5	288.487	300.938	390.975	326.42	378.486	265.062	305.639	212.686	221.626	207	361.892	370.414	309.356	267.911	303.302	348.618	324.261	228.674	289.383	261.557	275.542	270.341
ENSFCAG00000000112	TRPM3	transient receptor potential cation channel subfamily M member 3	13.9549	5.50272	17.8818	1.49647	0.733498	8.61602	3.84324	21.5226	6.23059	51.3149	7.37469	0.705797	19.9893	2.39425	2.35368	1.91244	14.7562	9.20421	2.03443	1.30665	0.906461	3.09459
ENSFCAG00000000113	PHOSPHO1	phosphoethanolamine/phosphocholine phosphatase 1	1.20853	5.35676	1.00566	5.03522	2.40884	1.2185	0	0	0	0	2.76549	0	0.728907	4.67712	1.93814	1.40993	9.11769	23.8266	6.29167	0	13.5255	0
ENSFCAG00000000115	ZNF652	zinc finger protein 652	138.347	183.554	125.528	141.173	149.062	108.656	193.882	105.337	173.761	109.376	171.231	185.828	246.573	179.704	184.289	216.881	172.639	126.928	217.935	181.39	185.275	133.972
ENSFCAG00000000118	MMP13	matrix metallopeptidase 13	1.2918	1.28334	1.00892	0	3.80986	1.2185	0	1.74945	1.112	1.43563	0.75803	0	0	0.944739	0	3.60407	2.02615	2.26053	0.811019	4.99553	0	0
ENSFCAG00000000122			0.963527	0	0	1.67422	1.91793	0	0	0	1.112	3.00407	0	0	0	0	0	0	0	0	0	0	0	0
ENSFCAG00000000129			64.8608	130.568	101.543	71.1573	74.4074	54.331	70.7123	45.0522	48.9844	52.698	117.486	130.08	145.713	121.145	155.065	115.863	109.296	144.572	151.813	122.299	108.775	144.712
ENSFCAG00000000130	ZNF692	zinc finger protein 692	100.814	153.824	103.27	66.3882	98.7641	138.974	79.1168	114.48	94.4129	111.103	76.672	126.374	172.866	173.809	125.916	145.853	141.012	260.819	178.516	116.648	158.589	168.814
ENSFCAG00000000132	MBOAT4	membrane bound O-acyltransferase domain containing 4	0.718356	0.410104	3.01698	0	0	0	0.982418	1.74745	0	0	0	0	0	0	0	2.16244	0	0	1.66207	0	0	1.09674
ENSFCAG00000000133			1155.94	1040.91	1203.09	725.226	1212.07	1228.29	880.31	1102.04	780.078	2116.42	961.11	698.059	1092.88	880.333	1076.92	1033.76	962.117	1114.95	942.508	1198.01	948.691	1581.54
ENSFCAG00000000135	PLK4	polo like kinase 4	36.8779	31.2217	29.4182	70.3602	53.7501	17.4841	61.3873	17.57	25.2285	19.8252	34.6778	20.4206	45.2341	33.4537	17.4862	48.8799	11.4254	35.5591	40.5577	31.1222	47.5558	8.28788
ENSFCAG00000000137	MRPS2	mitochondrial ribosomal protein S2	885.177	763.156	867.201	738.685	869.489	1035.65	721.017	1127.63	809.282	912.456	597.691	458.421	729.145	752.042	692.234	778.137	711.844	980.881	885.249	906.929	915.448	749.85
ENSFCAG00000000142	FGF6	fibroblast growth factor 6	0.1049	0	0	0.839203	0	0	0	0	0	0	0	0	0	0	0	0	0	0	0	0	0	0
ENSFCAG00000000143	CB4H12orf4	chromosome B4 C12orf4 homolog	382.961	364.276	399.653	347.681	478.42	430.348	384.405	352.246	343.47	327.464	369.669	365.246	327.658	354.421	327.815	347.99	323.486	387.337	328.861	402.684	416.819	419.329
ENSFCAG00000000145	FKBP4	FKBP prolyl isomerase 4	3320.47	4955.48	3759.78	2967.36	4186.42	2731.85	3390.79	2882.67	2704.28	3940.63	3363.07	5000.46	4075.07	4070.28	5300.2	4979.14	7573.46	5055.86	3895.4	4165.83	5915.59	6071.44
ENSFCAG00000000146	ITFG2	integrin alpha FG-GAP repeat containing 2	612.136	507.4	867.325	698.494	481.131	392.016	660.127	535.353	647.365	615.274	482.432	652.813	428.381	524.755	525.948	301.294	491.033	514.806	474.986	592.971	480.215	619.172
ENSFCAG00000000147	TEX52	testis expressed 52	0.825297	0.550249	0	0	0.958966	2.437	0.982418	0	2.22399	0	0	0	0	1.88775	0	1.44163	1.01308	2.26053	0	0	0	0
ENSFCAG00000000149	TULP3	TUB like protein 3	211.494	87.9491	165.403	424.864	506.377	94.9969	306.797	76.498	76.7528	40.2639	90.2555	81.1973	98.8142	96.8359	85.0438	146.323	71.0342	55.618	104.791	89.4772	78.8934	57.1058
ENSFCAG00000000150	TEAD4	TEA domain transcription factor 4	852.891	477.205	333.089	1834.83	1462.09	388.772	824.758	472.824	781.914	724.843	355.746	458.004	561.082	455.147	412.756	765.191	474.606	381.497	705.523	294.348	577.829	284.736
ENSFCAG00000000151	CC1H1orf146	chromosome C1 C1orf146 homolog	1.71964	4.02682	0	0	0	1.2185	0.982418	0	1.112	10.4442	0	0	0	0	0	1.45524	0	2.26053	3.32414	0	41.282	0
ENSFCAG00000000153	OCA2	OCA2 melanosomal transmembrane protein	40.6625	94.439	78.51	8.46141	7.44902	18.2646	22.5923	102.901	36.6214	50.5006	27.397	50.2554	85.5885	31.3901	209.037	60.118	398.498	21.5136	65.5127	74.682	52.7913	56.4845
ENSFCAG00000000154	HERC2	HECT and RLD domain containing E3 ubiquitin protein ligase 2	1009.86	1128.54	1671.32	953.348	698.488	937.737	1095.88	827.329	945.88	948.906	1175.99	1470.52	942.14	1095.39	1361.01	1205.79	1495.55	709.999	914.375	1173.57	932.676	1065.48
ENSFCAG00000000158	KLK14	kallikrein related peptidase 14	0.479732	0.298788	0	0	0	1.29425	1.04157	0	0	1.50204	0	0.849008	0.827623	0	0	0	0	0	0	0.851078	1.05775	0
ENSFCAG00000000164	KIF12	kinesin family member 12	0.877629	1.29505	0	0.839203	1.03365	1.2185	3.92967	0	0	0	1.53065	0	0	2.21591	0	2.16244	0	6.00504	1.41304	0	0	2.21347
ENSFCAG00000000166			0.187754	0.972518	0	0	0	0	0	0	0	1.50204	0	0	0	0	0	0	1.01308	0	0	8.40289	2.25425	0
ENSFCAG00000000167	AKNA	AT-hook transcription factor	162.005	193.229	97.6426	317.07	163.69	123.192	175.687	68.8462	179.983	169.927	151.459	160.797	269.775	113.443	176.015	204.944	153.591	119.422	259.797	389.318	239.764	80.4297
ENSFCAG00000000169	SLBP	stem-loop binding protein	196.953	238.456	206.365	213.983	162.2	155.742	223.258	265.894	186.397	161.785	287.401	232.926	229.533	222.413	238.652	227.279	320.204	307.534	219.343	165.746	223.587	186.851
ENSFCAG00000000170	WHRN	whirlin	172.452	221.863	103.414	181.501	198.342	141.37	88.1541	202.807	271.988	192.042	176.655	132.539	165.21	221.962	165.584	154.402	209.562	420.146	214.987	172.573	282.171	346.57
ENSFCAG00000000171	TACC3	transforming acidic coiled-coil containing protein 3	237.126	181.855	184.709	458.864	241.708	129.368	330.176	190.645	127.357	234.182	164.916	92.3455	176.962	89.4888	87.4704	200.06	110.144	473.699	160.074	254.072	226.845	146.183
ENSFCAG00000000174	TNFSF15	TNF superfamily member 15	7.63813	5.36087	3.07809	0.874833	2.04696	3.7127	3.01899	22.6513	6.54336	19.1788	6.93204	3.9183	6.72837	2.90298	4.63366	11.533	9.11769	4.4981	5.19606	8.87024	0	0
ENSFCAG00000000175	C1S	complement C1s	9818.67	6117.02	4998.93	12645.5	13444.8	11999.6	20056.2	7013.85	4819.03	3571.45	2373.93	3543.1	20973.3	3953.14	4901.89	13278.5	1526.85	6617.2	5756.87	4726.24	3691.65	2061.55
ENSFCAG00000000177			2269.24	1915.43	1125.1	2100.84	3350.09	3322.04	3865.96	2091.92	1456.91	841.074	766.363	1033.88	4871.85	1239.56	1344.84	4205.39	772.133	2551.58	1851.98	1841.01	1556.21	950.411
ENSFCAG00000000178	BACE1	beta-secretase 1	2167.21	975.324	1807.76	3650.01	2330.11	2122.11	2073.81	1839.51	2079.47	1434.91	1062.12	1089.73	856.352	1029.62	1051.38	794.062	1003.47	1150.18	664.108	524.347	1291.84	1186.69
ENSFCAG00000000179			230.88	49.4574	144.825	332.441	258.608	313.415	264.456	195.635	223.707	113.956	24.7918	15.5486	89.2532	30.5768	83.0109	44.6698	31.0874	94.1062	62.1039	42.8984	46.929	28.513
ENSFCAG00000000180	CEP164	centrosomal protein 164	138.813	163.345	104.699	248.387	154.901	97.7378	151.937	96.2162	153.389	103.238	187.556	165.749	150.303	119.854	141.469	212.705	183.137	119.216	142.743	164.709	159.666	213.035
ENSFCAG00000000183	CLSTN3	calsyntenin 3	568.952	472.454	243.496	473.839	1387.5	530.993	946.786	179.31	424.752	364.939	150.326	227.524	846.12	443.742	697.195	1015.46	191.5	665.928	530.552	370.14	301.857	229.099
ENSFCAG00000000184	PEX5	peroxisomal biosis factor 5	2851.35	1478.4	2937.57	2402.87	2592.38	2845.24	2280.95	4965.18	2234.43	2552.22	1479.86	1367.97	1594.25	1439.88	1596.36	1424.65	1274.16	2175.67	1334.84	1341.33	1241.56	1470.3
ENSFCAG00000000185	LRP1	LDL receptor related protein 1	7537.89	7044.71	5981.57	9130.59	7236.91	8008.09	10032.7	6791.44	5663.33	7458.45	3659.72	7119.86	12426.9	5985.85	6285.47	8643.9	4214.96	7239.08	7340.42	7442.43	7775.9	6402.02
ENSFCAG00000000186	NHS	NHS actin remodeling regulator	40.4239	163.451	73.3269	47.1863	32.4007	33.9313	44.9559	25.6616	38.1128	27.8156	151.69	163.589	146.678	161.208	103.119	138.213	325.517	127.76	137.271	103.499	114.333	288.536
ENSFCAG00000000187	RAI2	retinoic acid induced 2	425.722	348.986	448.772	81.1229	139.73	377.614	250.531	652.9	588.271	866.834	136.378	319.902	253.931	549.439	274.33	230.844	335.441	304.839	277.867	445.494	800.978	258.387
ENSFCAG00000000188	SHMT2	serine hydroxymethyltransferase 2	1521.14	698.054	1252.28	2184.42	1918.46	1237.49	2052.72	1016.77	1554	952.949	575.213	705.98	676.94	852.512	571.488	666.431	697	788.903	703.275	601.287	847.207	690.409
ENSFCAG00000000189	NDUFA4L2	NDUFA4 mitochondrial complex associated like 2	194.676	155.846	126.207	360.428	262.252	62.8936	247.913	96.8771	237.628	163.208	180.919	178.626	122.264	118.581	221.443	121.829	174.254	96.2028	179.313	189.173	228.844	58.7037
ENSFCAG00000000190	STAC3	SH3 and cysteine rich domain 3	3.92376	2.09763	2.096	2.62642	6.18006	4.89814	5.14078	5.28537	1.11147	4.05182	0.760298	1.61047	2.50194	3.88196	0.924744	7.92895	2.02615	2.2063	2.52782	0.802862	0	0
ENSFCAG00000000192	R3HDM2	R3H domain containing 2	4103.67	2568.49	4576.38	3225.2	3339.61	3568.17	3298.38	5636.27	4769.35	4416.03	2111.94	2254.5	2914	3106.45	3043.33	2180.37	2489.87	1929.04	2313.81	3074.91	2601.81	2801.9
ENSFCAG00000000194	ITIH2	inter-alpha-trypsin inhibitor heavy chain 2	8.46479	23.9362	5.28089	9.56295	15.8667	6.84015	20.978	1.73003	3.21696	4.24267	36.0632	12.8012	23.146	32.7333	5.60975	18.6659	21.7233	58.1066	19.2045	4.36741	2.13971	52.6734
ENSFCAG00000000195	KIN	Kin17 DNA and RNA binding protein	322.083	321.656	261.161	263.901	364.361	332.946	325.988	408.67	290.104	329.536	374.523	319.324	270.799	328.233	191.038	336.644	260.5	405.415	355.337	253.026	387.03	378.005
ENSFCAG00000000196	ATP5F1C	ATP synthase F1 subunit gamma	13935.9	7912.1	15445.8	7826.26	9417.22	18182.5	9305.59	19054.6	13535.9	18719	10103.1	6919.76	5238.03	7968.35	8093.79	6022.55	8152.42	11773.6	6599.94	6196.71	6855.4	11021.6
ENSFCAG00000000197	TAF3	TATA-box binding protein associated factor 3	539.774	498.432	644.374	573.33	642.65	463.112	459.015	551.453	448.559	535.702	431.164	487.531	515.036	521.052	453.617	522.042	525.24	614.486	434.139	494.852	442.456	539.566
ENSFCAG00000000200			2218.09	2476.33	1507.23	2463.45	2550.8	2381.06	2703.18	2392.35	1775.26	1971.43	2195.49	2820	2056.08	2508.63	2623.18	2484.72	2652.6	2360.5	2205.4	2479.94	3028.62	2300.81
ENSFCAG00000000202	DEGS1	delta 4-desaturase, sphingolipid 1	4568.35	3983.02	3123.6	3576.87	3770.79	5562.3	2934.32	4370.13	5235.85	7972.95	5625.99	4620.9	3522.66	4085.18	3996.31	2616.27	3898.49	4008.81	3305.72	2424.11	4462.83	5228.95
ENSFCAG00000000203	BOC	BOC cell adhesion associated, onco regulated	150.265	193.736	114.406	167.18	172.05	287.012	244.387	73.9574	114.486	28.6432	115.881	142.102	490.659	144.031	164.1	236.321	121.527	311.594	197.017	193.733	123.256	84.6068
ENSFCAG00000000204	MMACHC	metabolism of cobalamin associated C	387.805	421.69	500.22	151.124	166.911	555.706	186.836	502.289	393.579	645.775	319.996	468.462	381.921	449.358	570.952	303.563	389.297	363.903	370.253	377.875	388.868	675.832
ENSFCAG00000000207	FLVCR1	FLVCR heme transporter 1	21.7783	27.7165	21.7294	28.4832	23.4699	10.8	23.9456	21.2813	26.8515	17.6655	40.9041	33.0473	33.811	25.5158	25.4792	45.1437	31.3245	10.6049	26.4047	12.1378	38.6522	9.57244
ENSFCAG00000000208	ANGEL2	angel homolog 2	307.514	317.569	368.318	249.313	265.263	323.861	300.033	323.537	323.247	306.539	349.012	343.734	382.385	361.548	271.461	382.407	213.921	297.713	289.052	344.944	270.575	304.072
ENSFCAG00000000209	SERGEF	secretion regulating guanine nucleotide exchange factor	194.379	159.225	188.709	230.48	234.859	219.591	141.689	187.151	158.498	194.058	153.344	150.87	157.51	144.704	146.188	132.813	150.959	159.63	118.654	181.855	246.934	167.234
ENSFCAG00000000210	SAAL1	serum amyloid A like 1	107.676	94.1373	109.448	125.179	123.997	96.7523	118.881	102.089	78.146	106.915	112.872	113.216	90.9786	87.199	72.3249	90.8874	92.1878	112.405	72.9015	106.602	96.3168	81.7564
ENSFCAG00000000211	USP25	ubiquitin specific peptidase 25	460.31	490.132	376.362	363.093	555.751	508.969	470.778	499.018	356.512	551.997	491.801	519.089	491.44	483.634	537.159	573.88	488.847	326.694	495.688	570.074	464.005	439.275
ENSFCAG00000000214	PDE1C	phosphodiesterase 1C	88.0234	608.645	50.6442	185.042	66.6942	10.739	67.9436	36.3133	148.646	138.166	579.06	1583.01	232.875	791.602	402.275	745.865	941.801	244.403	804.453	124.927	757.551	95.9163
ENSFCAG00000000215	SOCS5	suppressor of cytokine signaling 5	160.409	335.618	169.894	169.298	155.911	212.478	290.214	86.0412	128.278	71.158	308.369	294.132	432.43	348.726	330.269	419.45	318.631	289.38	322.039	306.727	422.561	234.701
ENSFCAG00000000219	LRCH4	leucine rich repeats and calponin homology domain containing 4	835.734	813.318	843.417	1159.19	920.167	596.649	806.304	640.226	672.694	1047.22	874.372	623.59	866.268	570.738	722.241	545.68	835.914	1131.17	963.747	1007.12	812.663	806.316
ENSFCAG00000000220	CHGB	chromogranin B	113.096	123.785	154.33	83.0253	110.452	99.614	141.321	138.117	87.5425	90.3642	122.513	111.619	116.653	178.561	145.109	121.641	145.467	116.857	91.0573	85.6585	163.216	87.0688
ENSFCAG00000000221	SUCNR1	succinate receptor 1	472.178	6.73179	110.822	1163.9	991.844	374.857	246.587	244.97	431.214	213.224	7.65325	9.34464	0	11.4715	2.9269	2.17275	0	7.68987	19.7928	10.5175	9.21229	0
ENSFCAG00000000222	CPB1	carboxypeptidase B1	12465.9	195.752	2954.59	15174.3	45624.7	13284	11945.1	6045.77	2400.54	2298.05	305.854	77.3643	196.404	456.806	121.123	97.1282	23.9048	599.584	96.4674	66.5102	14.4927	293.388
ENSFCAG00000000223	CMYA5	cardiomyopathy associated 5	14.8844	12.0137	25.8361	6.37333	9.45212	14.9779	26.477	15.5935	11.9698	8.39536	11.7902	9.37033	40.4352	7.50905	3.70963	18.5315	6.21307	14.3808	7.1658	16.1172	4.48077	4.46132
ENSFCAG00000000224	CRYAA	crystallin alpha A	2.0076	1.25034	2.01132	9.23123	3.83586	0	0.982418	0	0	0	0	0.709404	0	0	0	0	2.02615	12.2685	0	0	0	0
ENSFCAG00000000225	SIK1	salt inducible kinase 1	873.837	1214.74	518.691	869.546	701.525	721.085	691.703	651.782	1071.73	1764.63	1499.54	1272.2	1048.6	748.065	1005.99	1578.61	1491.25	1311.95	2011.65	777.98	1019.04	812.004
ENSFCAG00000000229	KHDRBS3	KH RNA binding domain containing, signal transduction associated 3	195.46	261.391	127.024	182.557	261.304	189.811	315.502	213.529	137.253	136.699	151.068	209.841	408.996	282.347	172.872	498.127	162.939	376.309	252.62	208.417	317.794	95.3572
ENSFCAG00000000230	LSM5	LSM5 homolog, U6 small nuclear RNA and mRNA degradation associated	297.313	224.004	284.583	222.774	227.184	348.736	241.502	352.895	276.501	424.333	155.564	195.851	228.431	247.439	194.14	206.028	153.98	319.113	239.088	221.85	247.186	279.383
ENSFCAG00000000232	DTNB	dystrobrevin beta	790.341	599.605	697.379	381.923	625.573	640.121	473.272	1571.18	427.259	1506.02	255.069	357.985	504.235	389.831	289.487	397.366	622.748	707.415	417.151	587.93	2246.08	419.965
ENSFCAG00000000236	SCN11A	sodium voltage-gated channel alpha subunit 11	0	0.360303	0	0	0	0	0	0	0	0	0	0	0	0.943873	1.93814	1.44163	0	0	0	0	0	0
ENSFCAG00000000237	FAR2	fatty acyl-CoA reductase 2	378.758	569.477	298.782	204.601	151.466	170.958	184.053	520.775	840.51	658.919	985.736	757.278	861.803	282.616	781.676	368.587	1032.69	292.78	557.482	128.961	669.804	114.305
ENSFCAG00000000239	JAKMIP3	Janus kinase and microtubule interacting protein 3	7.38875	24.508	8.53196	3.05371	4.52416	9.48671	2.90795	1.8264	23.23	5.5491	38.6996	15.4056	29.7622	22.3123	15.6784	22.2592	42.8138	22.6649	14.047	23.9782	25.2625	21.2124
ENSFCAG00000000241	HNF1B	HNF1 homeobox B	3.38061	3.11196	0	2.51761	4.79483	0	15.3379	3.28257	1.112	0	0	0	3.36276	1.78632	0	2.89635	6.66371	7.19118	3.34948	7.5626	2.97748	1.55362
ENSFCAG00000000242	ZSCAN31	zinc finger and SCAN domain containing 31	121.623	147.64	154.754	110.132	114.551	100.402	95.8309	133.976	137.287	126.045	101.06	139.826	128.15	107.548	148.023	127.086	149.631	253.959	161.437	140.988	131.042	182.936
ENSFCAG00000000243			5.34331	19.102	1.18618	7.55282	2.79278	11.5571	18.3754	0	1.28213	0	4.4259	63.1258	22.8518	17.2753	4.66274	7.63661	1.1907	35.0884	32.819	17.5853	21.4553	1.10673
ENSFCAG00000000244	ZSCAN23	zinc finger and SCAN domain containing 23	107.587	106.221	136.067	124.851	116.249	84.6915	122.742	92.0181	83.5892	100.488	112.703	89.4225	61.0157	101.145	106.822	115.941	108.006	94.4345	121.583	130.41	104.732	128.434
ENSFCAG00000000245	EYA1	EYA transcriptional coactivator and phosphatase 1	72.7317	89.7306	105.781	12.015	30.4153	151.668	87.8254	67.7966	77.623	48.729	56.2376	66.6205	210.284	69.4756	73.3113	150.492	53.5247	162.322	43.7101	78.2149	77.4497	35.1259
ENSFCAG00000000247	PIK3C2G	phosphatidylinositol-4-phosphate 3-kinase catalytic subunit type 2 gamma	5.93148	1.48657	11.0622	3.43297	6.71276	10.9665	12.1112	1.77133	0	1.39487	0	0	2.68041	0.896706	1.80843	0.751889	2.02615	2.09794	5.54757	0.895805	1.13399	0
ENSFCAG00000000249	LIG3	DNA ligase 3	406.582	339.566	309.64	655.167	445.159	270.885	495.725	394.345	389.194	292.538	275.424	375.011	411.142	363.626	290.341	433.251	234.189	293.609	323.518	399.721	295.973	378.991
ENSFCAG00000000250	RFFL	ring finger and FYVE like domain containing E3 ubiquitin protein ligase	853.816	1120.35	1000.29	627.587	671.976	719.722	627.889	1183.54	1027.71	971.803	746.704	973.185	1102.05	1266.17	1284.88	858.982	1142.15	803.668	913.998	1314.23	966.111	2072.07
ENSFCAG00000000252	FNDC8	fibronectin type III domain containing 8	315.522	72.5357	340.1	242.55	204.293	322.532	237.989	667.603	327.771	181.336	66.3775	25.9585	62.9305	59.3507	69.6235	72.7614	31.4536	171.267	55.2703	70.7298	57.364	127.342
ENSFCAG00000000253	NLE1	notchless homolog 1	961.642	294.674	1089.74	790.02	590.398	814.565	764.567	1221.51	856.31	1566.03	307.931	230.014	366.279	403.518	203.307	413.272	182.866	462.636	265.198	314.346	192.898	193.822
ENSFCAG00000000254	UNC45B	unc-45 myosin chaperone B	478.351	13.5692	174.102	1688.31	1225.62	43.7858	486.297	28.1377	169.671	10.8846	7.65325	10.7674	0	22.7824	8.72162	7.50737	0	72.9814	4.87288	0	2.06944	25.4743
ENSFCAG00000000255	SLFN5	schlafen family member 5	184.595	115.917	60.7109	198.548	67.5945	78.5177	161.976	383.165	143.958	382.292	55.168	69.9937	134.96	56.1389	136.162	346.641	50.2058	60.9311	101.616	93.2298	144.133	141.821
ENSFCAG00000000257	TRPM4	transient receptor potential cation channel subfamily M member 4	789.816	581.362	676.494	1578.02	721.444	597.875	768.495	586.903	707.327	681.972	1086.44	400.678	517.141	617.928	493.385	674.975	735.246	375.358	658.544	336.473	869.027	211.156
ENSFCAG00000000258	BAX	BCL2 associated X, apoptosis regulator	595.219	386.395	531.258	618.796	534.88	472.672	536.423	880.365	595.357	592	379.182	384.702	328.742	413.942	356.98	343.386	381.116	453.051	375.295	359.532	476.082	384.725
ENSFCAG00000000259	NTF4	neurotrophin 4	4.16857	13.553	0.949674	0.829186	0	11.5582	5.31419	7.13149	5.88775	1.67807	9.5469	4.83371	35.9197	2.86287	7.0171	16.6351	9.60965	45.0551	8.31034	6.05656	3.48171	13.307
ENSFCAG00000000264	ANKRD33	ankyrin repeat domain 33	4.94154	3.41079	5.74465	7.35688	2.82646	5.25024	6.45635	5.68065	3.35945	2.85761	7.66734	0.700414	4.96574	2.79427	2.84758	2.19944	0.96634	0	9.9186	0.880116	4.54581	3.44379
ENSFCAG00000000265	ACVRL1	activin A receptor like type 1	533.557	518.516	598.687	857.308	411.104	482.843	546.037	537.452	410.349	424.675	807.312	844.769	434.045	428.158	958.317	495.005	359.273	170.649	634.239	653.671	239.266	197.485
ENSFCAG00000000267	TAMALIN	trafficking regulator and scaffold protein tamalin	128.673	182.12	98.6126	184.358	156.293	84.4863	118.551	96.6362	158.038	132.412	200.187	172.063	200.587	203.915	164.092	281.424	188.982	152.112	224.618	135.597	165.405	96.4539
ENSFCAG00000000268	NR4A1	nuclear receptor subfamily 4 group A member 1	308.477	787.795	73.3122	295.002	92.7682	170.571	312.248	1049.2	203.192	271.528	461.465	1226.4	221.729	236.989	324.571	2728.56	1338.53	848.569	1189.43	212.491	492.403	172.4
ENSFCAG00000000270	KRT7	keratin 7	18.5262	53.0488	11.8869	58.17	25.4186	5.84947	30.9265	5.20673	7.55075	3.20035	14.2338	128.643	58.0536	74.6037	12.4589	153.877	23.2548	71.8368	48.9148	9.29909	15.5963	25.8137
ENSFCAG00000000272			0.627595	0.394528	2.12884	0.839203	0.940717	0	0	0	1.112	0	1.53065	0	2.48287	0	0	0.720814	0	0	0	0	0	0
ENSFCAG00000000273	OXER1	oxoeicosanoid receptor 1	1.67365	0.261229	0	5.87442	2.8769	3.6555	0.982418	0	0	0	0	0	0	0.943873	0	0	0	2.19088	0	0	0	0
ENSFCAG00000000276	HAAO	3-hydroxyanthranilate 3,4-dioxygenase	0.483761	3.38167	0	0.839203	2.04847	0	0.982418	0	0	0	0.777685	0.849008	0	3.83809	0.947009	0.760633	2.94648	1.11374	13.4212	1.68058	12.0322	2.21347
ENSFCAG00000000279	NAP1L1	nucleosome assembly protein 1 like 1	5634.99	6469.23	5194.18	4377.96	5937.83	7256.57	5766.24	5623.17	6327.74	4596.25	4983.86	5497.78	8150.18	8253.16	4865.3	9965.87	5121.7	5707.54	5006.44	8962.34	6968.96	4147.67
ENSFCAG00000000280	PVR	PVR cell adhesion molecule	834.217	184.822	1336.99	743.937	412.718	384.173	925.287	612.441	1112.67	1145.53	227.535	207.183	210.204	137.367	155.394	270.332	131.057	119.999	173.659	229.953	148.64	206.537
ENSFCAG00000000281	KRT82	keratin 82	0	5.49416	0	0	0	0	0	0	0	0	2.98971	5.09405	2.51653	7.5875	1.96202	4.32488	6.1336	7.91187	6.64827	0.840289	0	19.9212
ENSFCAG00000000282	KRT84	keratin 84	0	3.54772	0	0	0	0	0	0	0	0	0	2.54703	9.98502	2.83162	2.90721	2.82496	8.60852	4.52107	4.98621	0	2.25425	1.10673
ENSFCAG00000000283	CEACAM19	CEA cell adhesion molecule 19	8.15684	3.12425	1.94515	12.0793	2.70508	11.505	8.55674	16.9785	5.45852	6.0264	1.41506	2.2336	3.99855	2.76975	0.974285	3.60407	1.98299	8.18893	5.44677	4.43287	0	2.4441
ENSFCAG00000000289			18.1402	3553.67	40.8378	1.80415	1.94345	48.0449	9.6537	19.9742	3.18038	19.683	805.175	5209.48	3003.05	3587.74	1891.36	3732.36	5555.02	2991.41	5767.6	1650.86	916.482	7533.46
ENSFCAG00000000290	KRT74	keratin 74	12.8247	373.632	18.311	10.9228	39.6555	10.5254	9.50142	5.19309	4.25263	4.23585	96.2332	329.776	204.559	305.298	347.882	731.391	411.594	782.213	426.24	97.2194	107.395	643.788
ENSFCAG00000000293	KRT76	keratin 76	0	0.350355	0	0	0	0	0	0	0	0	0	0	1.65525	0	0.987906	0.720814	0	0	0	0.840289	0	0
ENSFCAG00000000294	KRT3	keratin 3	0.956545	4.57215	0	0	0	0	0.98039	0	6.67197	0	4.38695	1.69802	2.52288	0.943895	0	2.997	15.5903	6.7816	6.64827	6.72231	5.46791	1.10673
ENSFCAG00000000296	KRT79	keratin 79	1.1645	2.00471	1.00566	0	0	0	0.982418	0	0	7.3279	0.750511	4.03994	0	0	1.93814	6.78748	2.02615	0	4.15517	0	4.35913	0
ENSFCAG00000000297	KRT78	keratin 78	0	0.943053	0	0	0	0	0	0	0	0	0	2.54703	0	0	1.94114	0.70589	0	0	4.15517	0.840289	1.12713	0
ENSFCAG00000000299	KRT18	keratin 18	7.02643	15.7791	4.10315	5.40218	9.58966	14.9946	12.6174	0	6.44249	3.06191	0	87.0855	8.56605	3.84581	6.53101	12.1296	4.27922	35.5854	11.3891	15.3483	2.37569	2.21347
ENSFCAG00000000300	EIF4B	eukaryotic translation initiation factor 4B	13568	8982.93	18422.8	10138.6	13928.1	17224.2	12785.4	10632.1	14299.4	11113.7	6933.63	9511.38	11138.6	11142.1	8164.58	12231.1	7621.06	8165.9	8066.79	11455.7	6961.74	6402.49
ENSFCAG00000000301	ARHGEF4	Rho guanine nucleotide exchange factor 4	24.5739	12.5186	39.2677	7.07514	1.12644	17.6528	1.78735	77.0153	4.50516	48.1616	0.933147	5.5175	24.4598	2.33192	7.2659	1.53161	10.5861	42.5462	11.3583	23.4453	7.68404	12.5634
ENSFCAG00000000304	TNS2	tensin 2	2777.17	4280.88	2157.01	3245.36	2467.25	3376.31	2756.14	2404.26	3253.39	2557.63	4213.19	3658.48	5722.99	4006.83	3860.22	4035.49	4269.17	3249.22	4642.92	4544.07	3539.25	5628.74
ENSFCAG00000000305	SPRYD3	SPRY domain containing 3	2414.41	2180.13	2466.55	2889.65	2041.74	2323.67	2207.18	2464.84	2078.66	2843	2345.61	2177.73	2030.52	2470.34	2564.92	1629.88	2186.17	2103.44	1924.75	1888.91	2590	2249.27
ENSFCAG00000000306	IGFBP6	insulin like growth factor binding protein 6	453.287	8442.31	367.308	400.246	529.089	948.197	322.713	280.641	335.491	442.61	2813.75	4711.92	1544.36	10110.2	11886.1	6792.07	7554.33	5641.22	5363	1121.97	22388.7	21380.2
ENSFCAG00000000307	SOAT2	sterol O-acyltransferase 2	5.46518	29.3118	1.9198	12.4049	7.67383	10.3696	7.64839	0	2.13442	1.5705	25.3995	29.1673	6.86037	55.6094	12.0427	5.00686	48.6784	9.07845	17.0207	4.02039	122.256	16.601
ENSFCAG00000000308	WT1	WT1 transcription factor	323.793	584.253	193.067	225.239	343.898	129.162	405.991	207.579	650.529	434.88	495.981	514.029	870.486	854.917	511.434	881.004	442.786	400.086	840.191	502.426	589.918	107.783
ENSFCAG00000000310	EIF3M	eukaryotic translation initiation factor 3 subunit M	6975.78	4777	8079.82	4592.45	7768.21	8890.39	5169.65	7685.56	7042.94	6577.25	4646.77	4364.99	5274.91	6023.86	3694.64	6434.33	3407.52	4238.12	3978.87	6276.51	4914.64	4068.9
ENSFCAG00000000311			30.6365	40.7286	24.327	51.1238	10.3562	30.3325	53.7311	18.2537	28.6827	28.2849	54.1841	34.6086	42.1634	68.0326	47.6453	44.4524	23.4851	1.20425	70.8201	58.4215	15.2328	28.4929
ENSFCAG00000000312	GPRIN2	G protein regulated inducer of neurite outgrowth 2	0.5927	0.789851	0	2.51761	0	0	0	0	2.22399	0	0	0.849008	1.65525	0	0	1.44163	3.03923	0	2.4931	0	0	0
ENSFCAG00000000313	OCM	oncomodulin	0	0.0941889	0	0	0	0	0	0	0	0	0	0	0	0	0	0	0	1.13027	0	0	0	0
ENSFCAG00000000316	TECPR1	tectonin beta-propeller repeat containing 1	2188.27	2339.49	2729.24	1384.55	1378.82	1821.49	1378.76	3244.15	2800.25	2768.92	2407.98	2103.6	2166.95	1821.78	2496.8	1528.33	2765.75	1996.29	2282.36	2299.81	2481.11	3723.17
ENSFCAG00000000317	BAIAP2L1	BAR/IMD domain containing adaptor protein 2 like 1	711.365	461.038	1024.34	459.266	555.688	873.666	813.37	732.839	520.864	710.887	425.433	385.069	369.198	399.821	484.943	343.359	579.91	572.867	477.118	468.198	592.171	434.374
ENSFCAG00000000318	OAS1	2'-5'-oligoadenylate synthetase 1	3441.41	1469.38	659.395	1430.35	1198.92	759.456	1568.54	9912.49	1077.44	10924.7	245.414	513.623	4325.92	427.717	517.341	3830.84	745.94	806.014	1010.4	1051.39	1113.02	3044.9
ENSFCAG00000000320	OAS3	2'-5'-oligoadenylate synthetase 3	350.145	315.506	89.0123	340.919	169.796	59.5222	357.942	519.249	260.048	1004.67	176.955	186.529	860.782	142.9	338.422	557.092	229.316	132.435	276.498	243.627	207.691	433.826
ENSFCAG00000000321	MYH14	myosin heavy chain 14	32.7951	93.7687	16.4782	49.3805	37.214	48.159	46.421	26.0128	30.0157	8.67935	97.0499	178.134	51.2206	56.7408	147.568	51.5085	54.3471	169.942	110.696	105.212	29.6133	73.1931
ENSFCAG00000000322	OAS2	2'-5'-oligoadenylate synthetase 2	917.505	878.451	418.532	147.87	872.263	312.114	661.288	2110.91	1186.28	1630.78	1020.92	1065.39	1315.69	429.534	639.899	1791.61	722.334	419.002	1072.06	915.277	878.079	271.613
ENSFCAG00000000323	RASAL1	RAS protein activator like 1	563.861	989.367	670.206	822.633	422.963	484.285	935.604	478.153	438.479	258.564	807.529	1512.17	302.194	709.293	1142.83	625.878	1905.79	631.125	1407.51	440.157	850.672	1537.26
ENSFCAG00000000324	NAPSA	napsin A aspartic peptidase	59.2086	70.9508	19.4351	92.447	62.7361	59.2846	28.0282	56.1713	42.548	113.018	11.0408	51.3897	27.3986	48.5024	44.9215	52.5945	27.023	255.574	171.94	76.7485	61.1183	23.1581
ENSFCAG00000000325	POLD1	DNA polymerase delta 1, catalytic subunit	449.426	601.301	535.227	639.165	378.649	304.973	476.815	496.138	355.946	408.494	477.294	398.833	581.351	464.868	503.396	546.591	555.141	1001.27	587.389	673.322	765.056	661.094
ENSFCAG00000000329	MYBPC2	myosin binding protein C2	101.568	24.4359	18.2965	312.337	176.854	54.9698	145.446	52.3913	42.3341	9.91224	14.1257	35.8079	31.0757	40.2474	2.81493	41.1109	16.4378	31.967	19.073	16.6924	37.4793	6.39954
ENSFCAG00000000330	IQCD	IQ motif containing D	27.3464	21.7027	19.8442	14.5848	6.8957	27.215	22.3444	105.564	11.7162	10.607	9.83724	13.5748	11.0013	10.5058	18.4598	36.2787	26.5334	32.8016	21.4999	34.2073	34.8684	10.8638
ENSFCAG00000000332	GARIN5A	golgi associated RAB2 interactor 5A	50.2422	49.6433	77.8381	37.0915	29.7059	53.7415	46.9275	56.0306	45.7839	54.8182	29.1529	34.3493	74.9013	47.4299	48.2571	19.8754	52.8591	73.7066	45.1294	43.1636	43.0306	83.8646
ENSFCAG00000000333	SLC8B1	solute carrier family 8 member B1	1050.36	1504.93	1694.73	1059.83	655.957	957.094	831.825	917.663	864.626	1421.17	2262.27	1910.6	911.632	1303.14	1283.26	1087.87	2057.96	710.11	1441.26	810.746	1491.71	2788.57
ENSFCAG00000000334	EMC10	ER membrane protein complex subunit 10	4383.88	5053.71	6438.33	2233.89	2029.99	3351.65	2489.19	5385.33	5008.35	8134.35	6057.81	4203.59	4263.27	4490.56	4930.02	4586	5859.31	5589.62	5713.78	4065.21	3978.89	6906.47
ENSFCAG00000000336	CHRM1	cholinergic receptor muscarinic 1	15.1371	3.45199	29.2517	0	5.44082	12.5373	9.82418	47.1832	5.5182	11.3415	7.77638	2.24551	0	5.59716	2.93006	2.77766	2.02615	4.52107	3.61821	2.65916	7.27258	0
ENSFCAG00000000338	SAR1B	secretion associated Ras related GTPase 1B	1653.32	1504.94	1405.71	1696.21	1860.83	1782.85	1453.22	1622.44	1658.12	1747.16	1817.16	2122.68	1149.13	1332.17	1654.67	1258.7	1943.35	1346.95	1278.5	990.555	1486.45	1678.91
ENSFCAG00000000341	SERINC3	serine incorporator 3	10887.8	11073.8	11524.2	8556.11	8745.12	12269.5	8487.64	14095.4	10246.1	13178.2	15735.7	15647.4	9286.57	10635.6	11290.6	10637.5	9759.14	7068.84	8549.59	8454.9	8746.36	17074
ENSFCAG00000000344	CYP1A2	cytochrome P450 family 1 subfamily A member 2	0.209801	0	0	1.67841	0	0	0	0	0	0	0	0	0	0	0	0	0	0	0	0	0	0
ENSFCAG00000000345	SLC16A12	solute carrier family 16 member 12	123.993	491.812	177.166	131.41	63.9951	155.663	138.728	90.1917	136.261	98.5307	308.038	497.436	229.419	446.335	389.197	489.681	772.488	556.875	412.293	194.109	707.478	898.389
ENSFCAG00000000347	CSK	C-terminal Src kinase	1732.81	1553.31	1442.81	2118.35	1597.54	1281.14	1853.65	1749.76	1707.36	2111.86	1300.13	1309.98	1709.58	1332.15	1476.82	1586.47	1413.41	1571.91	1742.76	2117.45	1678.69	1400.39
ENSFCAG00000000348	CDC73	cell division cycle 73	226.87	257.944	212.203	349.25	364.447	164.411	351.766	119.647	146.338	106.898	325.775	316.216	200.016	237.593	278.068	257.334	269.424	221.82	312.902	195.927	244.282	235.968
ENSFCAG00000000349	BCL9	BCL9 transcription coactivator	213.238	203.018	176.697	289.593	224.954	184.251	268.739	212.354	183.119	166.196	150.171	131.907	379.464	216.471	171.384	256.685	161.864	212.614	191.703	237.805	147.537	178.612
ENSFCAG00000000350	LMAN1L	lectin, mannose binding 1 like	0.245605	0.168846	0	0	0	0	1.96484	0	0	0	0	0	0	0	0	0	2.02615	0	0	0	0	0
ENSFCAG00000000351	GJA5	gap junction protein alpha 5	829.664	479.479	178.416	1609.87	991.045	96.3327	2054.28	273.848	1137.74	295.78	647.722	333.544	342.988	498.551	691.006	682.421	566.523	92.5106	983.413	359.44	435.894	119.732
ENSFCAG00000000352	SCAMP2	secretory carrier membrane protein 2	1684.47	2063.08	1455.57	1945.93	1566.5	1683.53	1845.08	1329.26	1643.98	2005.88	2222.57	2295.65	1874.64	1934.65	2164.48	1844.81	1972.94	1933.88	2146.09	1763.42	2348.14	2255.68
ENSFCAG00000000354	ZFR	zinc finger RNA binding protein	1465.08	1536.13	1970.28	1789.51	1720.29	1337.84	1566.03	954.202	1313.57	1068.91	1484.45	1720.83	1484.6	1588.05	1522.37	1707.4	1748.83	1120.08	1628.92	1423.4	1394.66	1609.92
ENSFCAG00000000355	SLC22A3	solute carrier family 22 member 3	259.692	146.6	145.931	404.065	328.912	207.998	461.733	70.6809	315.994	142.224	186.168	126.273	344.745	90.414	253.235	132.338	126.365	98.0009	131.179	98.2367	148.173	24.075
ENSFCAG00000000356	MAP3K4	mitogen-activated protein kinase kinase kinase 4	564.613	904.249	642.036	610.622	508.004	524.711	653.034	568.689	489.404	520.405	708.653	884.165	770.934	1106.26	680.084	708.665	873.688	701.654	641.579	1178.98	898.886	1697.44
ENSFCAG00000000357	AGPAT4	1-acylglycerol-3-phosphate O-acyltransferase 4	1475.18	839.586	1134.69	1229.9	1564.53	2232.35	1324.65	1486.97	1005.16	1823.23	656.123	689.471	874.576	825.931	814.368	970.63	860.395	735.521	652.483	1018.14	1041.14	936.261
ENSFCAG00000000359	CDH6	cadherin 6	112.138	58.908	43.3238	442.523	66.9928	34.3787	106.954	43.3014	53.8954	105.737	45.73	32.9062	112.35	36.7418	54.8735	39.5317	91.3945	16.2185	206.223	42.3751	26.2723	2.27972
ENSFCAG00000000360	DROSHA	drosha ribonuclease III	890.573	816.667	1116.15	910.317	782.424	821.872	931.069	896.945	756.261	909.544	858.434	924.531	789.275	863.193	759.995	765.872	805.258	688.497	767.34	1009.14	741.946	826.522
ENSFCAG00000000362	UNC79	unc-79 homolog, NALCN channel complex subunit	246.466	251.147	225.096	362.864	215.941	276.752	364.102	210.675	149.045	167.253	618.66	350.375	129.079	104.629	282.782	158.555	234.091	372.106	309.322	59.088	152.283	242.794
ENSFCAG00000000364	ATP6V1F	ATPase H+ transporting V1 subunit F	1214.43	1142.76	876.656	906.887	1109.89	1172.42	793.097	2000.11	897.277	1959.11	1078.79	1231.76	817.814	1089.93	1443.77	689.143	1258.57	1746.2	882.417	978.567	1289.17	1206.98
ENSFCAG00000000368	CIB4	calcium and integrin binding family member 4	29.8244	31.0585	29.1678	8.18258	35.5801	65.5344	40.361	24.4031	19.7119	15.6543	14.232	24.608	27.8527	50.979	37.6697	16.1438	39.4024	23.9775	18.8861	24.011	51.8103	43.1296
ENSFCAG00000000370	AREG	amphiregulin	1678.67	20.2533	363.649	2794.53	4917.2	571.015	1185.95	216.627	3188.67	191.709	12.5165	7.41122	14.5929	65.6656	11.2387	20.3948	15.2441	36.5087	10.2586	16.8918	15.2729	17.0437
ENSFCAG00000000371	KANK4	KN motif and ankyrin repeat domains 4	76.1634	114.764	105.917	103.776	57.5177	27.698	163.374	12.0012	60.4103	78.6134	208.746	111.475	83.1183	102.091	145.377	123.239	173.38	92.0922	140.333	103.527	69.2506	24.5445
ENSFCAG00000000375			8.1388	14.2907	5.29474	1.90182	12.0663	20.5673	13.8602	6.81618	3.18775	1.41623	5.93867	5.96624	16.4507	29.4635	19.8291	20.1282	3.10459	15.2908	14.4936	17.689	7.52267	15.6119
ENSFCAG00000000376	LRWD1	leucine rich repeats and WD repeat domain containing 1	806.49	676.359	988.159	954.736	607.535	454.318	644.64	897.726	820.77	1084.03	799.593	512.861	655.026	507.347	746.223	484.53	792.821	834.159	674.985	649	589.551	870.209
ENSFCAG00000000377			1266.77	1076.19	913.365	829.755	1201.07	1511.28	743.369	1864.46	1083.18	1987.68	955.538	942.062	909.316	1067.62	1296.63	653.753	1311.32	1502.7	749.671	875.095	1212.62	1437.94
ENSFCAG00000000379			222.093	331.55	108.697	144.953	221.066	375.93	192.577	372.936	170.265	190.322	665.792	242.368	368.268	197.824	309.784	317.335	273.032	424.437	248.754	352.926	285.36	292.717
ENSFCAG00000000381	SLCO4A1	solute carrier organic anion transporter family member 4A1	55.3683	59.2405	25.3445	125.465	138.375	9.89076	74.4561	7.57918	40.7197	21.1156	23.9824	33.1356	108.036	26.805	86.6948	62.261	54.9147	31.2548	78.0025	42.703	116.406	46.6902
ENSFCAG00000000383	NTSR1	neurotensin receptor 1	94.3465	298.648	106.982	37.2099	36.8097	0	47.912	47.4314	241.54	236.887	394.846	281.888	686.979	379.347	580.714	249.961	187.989	92.5386	411.263	152.933	132.085	33.234
ENSFCAG00000000386	ARNTL2	aryl hydrocarbon receptor nuclear translocator like 2	9.43862	6.29884	1.97882	4.88589	13.8627	3.51453	18.262	10.297	21.1747	1.53339	2.29597	0.870627	28.2289	0.935463	2.81499	1.43835	0	15.093	14.4836	3.40662	4.9558	1.06281
ENSFCAG00000000387	SMCO2	single-pass membrane protein with coiled-coil domains 2	0.854575	0.878586	0	0	0	1.2185	0	0	1.112	4.50611	0	0	1.65525	0	0	0	4.69577	0	0.831034	0	2.25425	1.10673
ENSFCAG00000000388	EDF1	endothelial differentiation related factor 1	11141.9	8098.77	10159.4	7564.17	8301.19	9165.59	6921.62	17287.4	10704.6	19031.2	8085.84	6967.74	5643.66	7919.88	9302.61	4467.96	10960.6	12474.4	6566.6	6146.88	7963.31	10685.8
ENSFCAG00000000389	TRAF2	TNF receptor associated factor 2	816.241	535.482	321.844	399.743	368.538	255.414	282.01	2208.86	716.165	1977.35	484.089	490.027	412.425	611.816	465.543	425.049	472.122	595.821	585.581	319.591	359.738	1203.98
ENSFCAG00000000391	FBXW5	F-box and WD repeat domain containing 5	2321.44	1715.48	2529.53	2147.45	1826.27	2920.66	1829.81	2376.01	2445.01	2496.79	1435.76	1362.83	1653.16	1646.49	1645.34	1144.9	1602.68	1678.27	1555.71	2679.13	2253.55	1928
ENSFCAG00000000392	C8G	complement C8 gamma chain	622.893	243.042	779.856	171.491	231.8	118.556	142.373	1545.15	1147.83	846.093	217.132	152.552	232.305	132.933	281.555	79.1631	537.628	332.954	357.169	166.491	165.713	260.906
ENSFCAG00000000393			4733.38	2867.6	5330.84	3114.88	4697.47	5117.26	2622.59	8261.4	3472.13	5250.51	2838.58	1619.02	2297.87	2075.39	3422.47	3848.71	2969.91	5178.33	2853.02	2508.04	2736.85	2063
ENSFCAG00000000394	PAXX	PAXX non-homologous end joining factor	2955.74	1565.72	2703.2	2181.55	2447.54	2394.1	1520.64	4260.65	3539.32	4598.96	2634.93	934.522	1148.42	1082.68	1672.08	930.215	1625.49	2735.25	1220.01	1158.54	1988.51	1657.97
ENSFCAG00000000398	NPDC1	neural proliferation, differentiation and control 1	3943.15	2796.18	3339.04	3399.67	2753.07	2826.96	2101.61	5075.83	6058.99	5990.06	3248.27	1708.54	3202.85	1287.07	2216.23	2666.38	2788.61	4110.56	3736.88	3524.52	2966.31	2097.98
ENSFCAG00000000399	ENTPD2	ectonucleoside triphosphate diphosphohydrolase 2	1.0608	3.85651	1.81861	1.67841	0.958966	0	2.94725	0	1.08317	0	0	35.0004	0	1.88775	0.968646	2.06005	1.01308	2.42797	0	1.68058	1.23965	0
ENSFCAG00000000400	AMPD3	adenosine monophosphate deaminase 3	93.7971	83.9345	86.5986	71.6347	66.7238	95.7694	128.86	65.2934	80.2002	155.297	57.3069	95.8626	77.0655	168.606	115.734	77.9839	64.6429	31.0892	63.4373	98.0138	96.1958	61.276
ENSFCAG00000000401	UAP1L1	UDP-N-acetylglucosamine pyrophosphorylase 1 like 1	636.388	455.516	760.267	617.438	325.887	867.825	610.645	672.129	670.013	566.902	360.906	439.481	275.832	498.566	423.04	612.597	426.286	452.01	374.996	591.867	515.786	494.82
ENSFCAG00000000404	LYVE1	lymphatic vessel endothelial hyaluronan receptor 1	1499.49	827.826	1405.86	1761.63	1924.88	1875.15	1423.85	1815.56	779.771	1009.19	718.564	645.188	1206.03	513.684	1441.37	824.47	435.342	109.871	416.495	2643.53	659.319	320.042
ENSFCAG00000000405	IRAG1	inositol 1,4,5-triphosphate receptor associated 1	559.961	596.037	420.154	842.5	699.371	891.2	1063.71	162.747	295.555	104.448	464.351	627.261	650.202	545.26	454.76	1093.55	443.991	419.64	616.334	472.569	1009.77	354.748
ENSFCAG00000000407	CTR9	CTR9 homolog, Paf1/RNA polymerase II complex component	2493.81	2322.57	3181.28	2361.97	2309.17	2308.4	2267.46	2717.35	2287	2517.84	1997.91	2410.99	2175.04	2457.9	2209.56	2459.31	2221.46	2088.79	1897.42	2831.61	2138.14	2982.64
ENSFCAG00000000408	CCDC89	coiled-coil domain containing 89	29.6169	21.0174	51.7628	14.3431	9.09872	34.6414	27.2787	44.0432	17.4111	38.3561	13.7107	13.7813	31.237	19.0635	23.8773	19.6048	14.5791	15.4646	20.3479	24.6293	39.0431	16.8707
ENSFCAG00000000411	ZBED5	zinc finger BED-type containing 5	521.134	811.141	410.654	415.649	603.085	591.487	456.203	628.739	483.414	579.841	613.917	822.565	890.605	1049.61	779.68	872.729	567.856	635.326	824.055	870.601	826.711	980.041
ENSFCAG00000000413	BMP7	bone morphotic protein 7	0.420007	0.542582	0	2.51761	0	0	0.84245	0	0	0	0	0	1.50673	0	0	0	0	3.89752	0	0	0	1.10673
ENSFCAG00000000414	BFAR	bifunctional apoptosis regulator	1285.58	1080.64	1262.22	1436.67	1305.2	1188.85	1273.66	1543.45	1018.85	1255.76	1199.82	1183.58	1328.53	1075.56	935.889	1178.68	797.782	922.278	978.088	1188.58	867.023	1311.9
ENSFCAG00000000419	PCK1	phosphoenolpyruvate carboxykinase 1	0.368407	0	0	0	0	0	2.94725	0	0	0	0	0	0	0	0	0	0	0	0	0	0	0
ENSFCAG00000000420	ZBP1	Z-DNA binding protein 1	67.3012	40.2197	10.6916	42.7149	20.7775	7.43738	14.2463	146.483	22.6878	273.371	7.79638	11.3398	39.9543	9.16989	29.4591	99.2526	14.3951	37.6293	39.5088	104.627	6.62519	82.8789
ENSFCAG00000000423	NRP2	neuropilin 2	402.397	1142.29	241.296	682.254	442.215	331.62	625.574	189.452	446.545	260.223	1178.03	1562.33	1046.26	1300.16	807.399	1505.04	1129.13	763.144	1018.47	556.891	1218.83	1621.79
ENSFCAG00000000424	RAB9B	RAB9B, member RAS onco family	134.962	102.057	244.196	69.9149	48.3668	210.648	128.494	116.369	103.092	158.619	80.8091	83.312	111.17	91.6887	190.364	55.1115	186.675	85.3822	38.5453	156.687	74.4378	70.504
ENSFCAG00000000425	SCN3B	sodium voltage-gated channel beta subunit 3	8.24389	0.655474	0	15.9449	13.0553	1.2185	19.0526	0	16.6799	0	0.765325	0	3.01711	0.943873	0	0	0	1.22818	0	0.568606	1.34259	0
ENSFCAG00000000427	FGL1	fibrinogen like 1	197.926	176.916	151.902	158.452	247.772	264.925	205.979	236.889	215.597	101.892	39.7241	298.636	67.5205	206.609	343.613	68.5387	306.348	142.395	76.0348	103.348	288.898	181.333
ENSFCAG00000000429			1.18011	1.53289	1.00566	0.826257	3.83586	2.27104	0	0	0	1.50204	0	1.74548	2.616	3.77549	1.91596	0	1.07123	2.52698	0	2.53007	0	2.21347
ENSFCAG00000000430	ITGA6	integrin subunit alpha 6	1264.19	475.788	2303.02	1068.16	1759.55	699.189	2321.15	469.362	930.272	562.813	742.886	574.399	360.175	373.472	766.294	510.611	573.268	234.119	377.873	566.886	420.307	209.165
ENSFCAG00000000434	STK10	serine/threonine kinase 10	278.956	295.159	230.866	495.501	284.349	154.802	378.329	122.472	322.092	243.236	296.062	356.799	355.846	318.714	298.08	332.747	297.398	146.455	309.628	428.955	286.958	114.271
ENSFCAG00000000437	GNS	glucosamine (N-acetyl)-6-sulfatase	8404.15	12242.5	12632.2	6497.91	5949.48	5143.56	9396.98	8564.69	7521.45	11527	12303.5	13471.4	10854.5	16944.9	16022.1	12028.7	14185.4	8548	10932	6817.29	9312.52	15489.1
ENSFCAG00000000438	DHX30	DExH-box helicase 30	1972.99	1476.78	2570.59	1726.11	1220.1	1539.65	1439.83	2686.8	1994.52	2606.35	1507.21	1400.87	1505.03	1396.8	1449.96	1186.53	1283.4	1640.42	1341.13	1890.83	1142.96	1976.28
ENSFCAG00000000439	GPR155	G protein-coupled receptor 155	131.132	134.29	71.0282	278.321	108.41	194.462	141.328	68.3191	113.627	73.5607	177.293	181.158	150.478	190.936	102.426	140.267	75.8377	80.3167	146.907	127.464	100.907	137.493
ENSFCAG00000000440	GLDC	glycine decarboxylase	0.304625	0.36742	0	0	0	2.437	0	0	0	0	0	0	0	0	0	0.720814	2.02615	0	1.66207	0	0	0
ENSFCAG00000000441	AGAP1	ArfGAP with GTPase domain, ankyrin repeat and PH domain 1	294.536	293.404	337.408	428.449	336.242	179.322	472.057	120.81	345.676	136.327	318.412	323.379	294.646	277.417	278.113	269.761	289.643	246.505	318.417	225.437	360.314	318.801
ENSFCAG00000000442	CSRP1	cysteine and glycine rich protein 1	15819.4	9690.88	9766.55	19893.4	20021.6	35616.6	22099.7	4816.32	8627.36	5713.43	5299.93	10452.9	13665.2	8273.54	9584.58	9852.42	9064.99	10858.7	8608.57	7856.72	16393.7	6379.18
ENSFCAG00000000443	NAV1	neuron navigator 1	869.379	1441.99	842.541	987.083	840.423	453.993	1133.28	881.108	952.971	863.626	1503.64	1032.28	1657.28	1401.04	2151.01	1242.7	1345.54	1470.18	765.3	1048.2	1163.97	2522.69
ENSFCAG00000000444	IPO9	importin 9	800.405	1209.67	769.033	1065.69	733.453	698.525	814.178	673.628	824.03	824.709	1249.8	1379.1	1341.19	1203.45	1372.28	1001.56	1476.11	846.921	1080.6	1232.23	1283.23	1049.54
ENSFCAG00000000445	SHISA4	shisa family member 4	1184.89	4328.6	825.504	289.189	471.149	1316.73	445.97	2528.3	1237.21	2365.08	5462.2	3646.77	4170.86	4321.87	5680.27	2081.98	6745.34	5023.53	4373.49	3172.78	3307.2	3956.89
ENSFCAG00000000446	LMOD1	leiomodin 1	1135.26	623.165	852.92	1031.24	913.635	3291.93	1634.43	491.779	550.086	316.053	317.286	533.9	1253.57	445.169	774.717	794.662	332.736	998.731	406.246	945.46	307.598	367.901
ENSFCAG00000000448	RNPEP	arginyl aminopeptidase	1200.94	1401.06	770.824	1444.34	1302.31	1023.21	1446.42	1245.75	1263.61	1111.02	1314.38	1426.01	1375.22	1431.59	1418.3	1448.82	1361.64	1068.87	1681.95	1392.34	1919.33	974.322
ENSFCAG00000000449	ELF3	E74 like ETS transcription factor 3	1.60097	0.599329	0	0.915598	0	5.93223	0.982418	3.49491	0	1.48258	0	1.69802	0	0	0	1.44163	4.05231	0	0	0	0	0
ENSFCAG00000000450	GPR37L1	G protein-coupled receptor 37 like 1	2.92041	8.66644	1.00566	0	0.878287	9.21384	4.50356	7.76191	0	0	3.71774	3.5708	3.93204	11.0402	4.9751	11.9917	1.99305	13.5632	5.75818	18.0976	8.03158	17.3261
ENSFCAG00000000452	UBE2T	ubiquitin conjugating enzyme E2 T	147.179	113.465	157.77	148.43	168.517	155.869	103.936	196.946	86.1948	159.772	143.467	69.597	63.2638	93.4167	88.0739	75.4953	124.733	235.65	105.017	64.4753	219.426	78.971
ENSFCAG00000000454	SYT2	synaptotagmin 2	87.5438	26.7562	26.7889	257.522	149.374	109.83	79.1157	28.0931	34.5714	15.0544	25.9496	11.1039	51.795	24.0094	15.6818	46.7131	11.4886	33.8035	21.5104	50.349	17.1127	11.5571
ENSFCAG00000000455	HNRNPDL	heteroous nuclear ribonucleoprotein D like	1906.41	1917.56	1774.54	2561.5	2495.36	1826.39	2028.51	1611.11	1650.2	1303.71	1550.61	1285.23	3459.59	2182.21	1255.63	2117.09	1517.94	2524.08	1365.21	2163.12	2114.52	1475.55
ENSFCAG00000000456	KPNA6	karyopherin subunit alpha 6	959.451	831.52	1200.03	1075.86	992.968	976.017	1055.33	598.19	1089.26	687.952	894.573	956.093	877.855	804.846	1021.53	815.322	841.519	725.869	839.919	799.9	718.336	682.484
ENSFCAG00000000463	WDR83OS	WD repeat domain 83 opposite strand	4163.57	4943.01	3709.94	2585.35	2477.37	4532.24	2322.93	6259.91	2710.16	8710.65	5240.9	4145.03	3918.83	5315.94	4525.16	3043.61	5646.55	8415.77	3926.15	3708.53	6114.85	5314.8
ENSFCAG00000000465	DHPS	deoxyhypusine synthase	1667.25	1736.89	1745.84	1307.13	1644.75	1959.16	1251.53	1893.17	1345.23	2191.19	1820.12	1853.5	1274.53	1934.1	1710.46	1073.97	2001.18	2231.1	1257.23	1591.89	1770.98	2323.69
ENSFCAG00000000466	FBXW9	F-box and WD repeat domain containing 9	379.98	211.577	407.376	224.864	216.164	253.208	230.334	665.363	410.466	632.069	169.21	122.271	194.753	191.942	158.169	120.612	242.76	297.194	188.26	246.324	347.587	259.84
ENSFCAG00000000467	TNPO2	transportin 2	979.021	988.38	1234.42	1007.4	917.535	941.669	1076.4	776.957	978.208	899.585	977.331	1031.82	1034.27	1093.61	1023.94	893.701	824.179	809.686	1142.1	1011.78	807.614	1210.53
ENSFCAG00000000468	GET3	guided entry of tail-anchored proteins factor 3, ATPase	3306.18	3046.43	2828.48	3354.99	3616.95	3542.9	2921.68	3723.87	2472.95	3987.58	2517.79	2680.71	2350.27	2971.71	3527.45	2345.66	3559.61	3946.18	2446.25	3069.24	4047.92	3094.33
ENSFCAG00000000470	BEST2	bestrophin 2	0	0.282567	0	0	0	0	0	0	0	0	0	0	0	0	0	0	0	3.3908	0	0	0	0
ENSFCAG00000000473	PRDX2	peroxiredoxin 2	27383.2	22000.3	26977.2	32313	33679.1	29861.7	37283.9	21517.2	14659.2	22774.5	30488.1	25277.1	13178	22729	21350.7	9525.1	48045.1	25325	16867.6	8900.36	18443.2	23874.5
ENSFCAG00000000474	RNASEH2A	ribonuclease H2 subunit A	1513.98	1600.68	1977.39	1419.1	1212.64	1878.97	1369.72	1709.63	935.087	1609.31	2178.9	1521.89	1372.43	1522.23	1733.08	855.943	2460.52	1951.85	1534.86	1086.3	1074.78	1915.35
ENSFCAG00000000475	MAST1	microtubule associated serine/threonine kinase 1	6.57271	16.2145	11.1044	10.2011	3.7843	9.5272	1.68755	7.15835	6.33973	2.77904	23.8903	12.4013	12.5858	12.9594	10.1215	10.6352	12.069	19.0029	16.4939	16.6777	26.8401	20.8969
ENSFCAG00000000476	DNASE2	deoxyribonuclease 2, lysosomal	1255.07	823.089	889.423	662.641	547.185	1258.38	941.17	2740.36	1014.42	1987.01	785.502	795.597	730.838	848.911	898.551	956.404	735.171	814.63	1033.28	924.166	695.882	658.137
ENSFCAG00000000477	GCDH	glutaryl-CoA dehydrogenase	1734.89	1365.67	1854.48	1528.63	1283.41	1910.08	1507.03	2241.67	1778.8	1775.02	1365.93	1486.06	1211.36	1416.83	1597.72	699.191	1789.49	1417.56	1289.46	1013.5	1618.43	1482.55
ENSFCAG00000000479	CALR	calreticulin	32977.4	24971.5	37129.3	35231	38249.3	37149.3	36791.2	23409.1	27674.6	28185.3	23281.8	35608.8	22390.2	23131	23368.7	23313.4	29273.9	28406.2	18589.7	17085.3	25273.7	29935.4
ENSFCAG00000000481	NFIX	nuclear factor I X	421.346	643.647	342.152	503.217	367.079	518.99	681.475	206.246	441.935	309.675	558.195	483.082	1215.12	543.808	588.987	670.453	621.179	802.103	581.079	611.171	661.055	387.534
ENSFCAG00000000482			22.702	17.0594	21.8534	18.0557	14.3518	8.34157	20.5372	12.3289	35.1479	50.9998	37.7974	11.7224	22.295	1.91243	6.73404	14.0986	16.8428	14.3697	20.7286	31.3828	17.813	9.01587
ENSFCAG00000000483	TRMT1	tRNA methyltransferase 1	279.421	227.22	248.192	360.492	276.4	217.583	256.303	278.247	296.292	301.857	175.334	228.461	230.404	232.587	182.733	216.963	189.988	343.685	243.531	245.273	199.759	237.922
ENSFCAG00000000484	STX10	syntaxin 10	295.504	334.852	341.866	208.364	231.118	400.596	284.931	337.338	232.921	326.901	276.939	242.711	452.253	355.05	272.018	419.156	264.024	429.92	349.282	389.319	279.361	288.187
ENSFCAG00000000485	IER2	immediate early response 2	183.729	212.019	188.055	136.107	81.9776	77.6534	96.8582	261.004	299.819	328.356	214.686	86.8817	166.468	95.3404	128.36	247.824	241.298	321.19	371.75	238.021	278.031	154.377
ENSFCAG00000000486	CACNA1A	calcium voltage-gated channel subunit alpha1 A	31.8211	34.486	31.9967	30.529	63.0898	31.2765	25.3315	32.5431	23.3095	16.4926	19.2219	37.3837	100.071	12.5261	26.6811	43.6449	10.2862	24.2992	41.3408	42.3825	12.8448	43.1497
ENSFCAG00000000492	IDNK	IDNK gluconokinase	210.348	432.695	152.85	42.5719	70.0369	174.499	64.157	479.992	230.899	467.783	328.915	284.199	226.524	528.941	427.517	291.198	985.915	311.891	347.541	452.806	540.032	466.867
ENSFCAG00000000494	ADAMTS4	ADAM metallopeptidase with thrombospondin type 1 motif 4	486.842	240.804	91.7379	1328.65	759.711	120.055	793.431	181.868	424.142	195.143	130.705	219.162	157.181	125.818	101.34	782.568	135.192	234.909	508.114	157.312	260.172	77.1794
ENSFCAG00000000496	PCM1	pericentriolar material 1	1164.61	1800.83	1350.71	1301.2	1387.41	1004.95	1621.18	909.021	1033.23	709.17	1810.38	2327.21	1954.32	1759.38	1596.8	2334.64	1621.29	1347.47	1705.8	1891.71	1402.06	1858.89
ENSFCAG00000000497	NR1I3	nuclear receptor subfamily 1 group I member 3	7.27314	7.24906	14.0449	6.16137	2.8769	17.059	2.85042	3.33977	4.20092	7.65188	0	0	15.1822	3.89952	12.5291	13.6955	1.03515	18.5691	6.84438	12.8896	0	2.34423
ENSFCAG00000000499	SDHC	succinate dehydrogenase complex subunit C	5085.25	7018.84	4666.91	4194.13	5123.96	5981.53	3915.06	5859.46	4119.81	6821.18	7239.69	7560.62	4595.66	6292.52	6936	4201.24	8728.3	8366.56	5651.49	4125.88	9070.5	11457.6
ENSFCAG00000000503	NME6	NME/NM23 nucleoside diphosphate kinase 6	637.288	912.88	621.499	797.56	583.749	753.902	618.435	713.931	499.385	509.838	1358.39	1128.17	551.679	743.16	1105.08	559.051	731.587	1353.79	935.353	535.697	759.139	1193.46
ENSFCAG00000000505	MYNN	myoneurin	221.814	285.654	261.619	196.242	290.329	238.873	208.291	205.578	216.542	157.039	230.399	284.747	352.938	305.045	257.627	374.827	224.331	249.435	260.137	317.131	306.12	265.108
ENSFCAG00000000506	EGF	epidermal growth factor	2.33777	2.32006	5.07729	0	0	1.2185	6.19919	0	6.20721	0	4.59195	0	2.44366	1.14958	1.82153	1.44163	0	14.6935	0.831034	0.867879	0	0
ENSFCAG00000000507	PLCB3	phospholipase C beta 3	137.075	156.61	136.567	135.884	145.627	149.622	179.408	89.0671	164.157	96.2714	145.598	108.248	179.639	133.567	108.552	218.782	138.284	120.596	206.372	208.727	145.31	165.646
ENSFCAG00000000511	CCDC88B	coiled-coil domain containing 88B	45.2775	63.0394	44.3202	67.3821	31.1301	25.6278	31.664	56.629	55.4906	49.9764	25.2592	49.5107	57.3438	36.5248	24.7556	42.1729	29.2069	110.743	116.562	160.301	46.4522	57.6413
ENSFCAG00000000512	RPS6KA4	ribosomal protein S6 kinase A4	327.307	314.339	337.091	324.761	311.104	243.75	287.395	313.022	427.884	373.451	328.266	200.952	392.892	197.813	244.228	254.973	310.552	306.296	388.283	473.423	385.944	288.441
ENSFCAG00000000513	RAI14	retinoic acid induced 14	593.718	507.224	387.781	1047.93	1158.78	317.927	798.471	108.384	714.126	216.341	650.122	779.788	498.756	597.746	335.823	656.376	638.372	214.146	457.979	453.932	694.969	108.674
ENSFCAG00000000514	TTC23L	tetratricopeptide repeat domain 23 like	7.09929	4.18655	14.2988	12.066	7.67172	1.1807	7.75666	5.24236	5.26684	3.31115	0	4.55394	10.4823	0	1.75444	1.95471	7.09153	6.27852	1.65588	9.08208	7.38515	0
ENSFCAG00000000515	CABLES1	Cdk5 and Abl enzyme substrate 1	43.2137	79.6337	37.0926	57.472	37.7681	57.9026	59.6067	26.7624	41.3948	27.7101	69.7921	104.568	70.0242	96.0675	58.8318	110.93	66.7185	79.0978	59.8258	80.0688	96.7227	62.9575
ENSFCAG00000000517	RIOK3	RIO kinase 3	504.997	465.985	443.682	530.153	719.04	552.619	544.178	383.647	542.139	324.514	431.794	496.598	437.514	517.807	443.07	499.886	410.927	440.634	471.129	536.759	463.797	441.911
ENSFCAG00000000518	RMC1	regulator of MON1-CCZ1	1176.9	796.349	1156.48	761.045	753.193	1634.9	725.288	1509.9	1361.52	1512.84	880.788	880.873	619.693	797.647	874.099	699.561	703.528	712.172	783.616	829.572	686.738	1087.9
ENSFCAG00000000519	NPC1	NPC intracellular cholesterol transporter 1	4393.89	1711.78	3451.02	8107.26	6723	3161.42	6154.61	2151.26	2830.19	2572.35	2111.86	1989.01	1384.77	2288.19	1922.55	1731.58	1416.45	1156.58	1477.34	1849.92	1108.84	2104.29
ENSFCAG00000000523	HS3ST5	heparan sulfate-glucosamine 3-sulfotransferase 5	25.3232	19.4312	34.9826	18.4838	13.1729	27.6643	22.1737	19.1736	30.8863	36.0489	41.7982	19.348	9.13722	4.78857	15.0639	0	16.2436	17.6209	65.0703	15.1614	11.0004	17.9412
ENSFCAG00000000530	CDK15	cyclin dependent kinase 15	5.42047	5.4245	4.79885	2.64605	8.75978	2.74014	2.30823	10.6139	7.172	4.32482	3.48529	6.46432	3.93711	8.10995	3.66438	5.26605	10.9492	6.67562	7.16151	2.54208	5.98079	0.857712
ENSFCAG00000000531	BIN1	bridging integrator 1	5088.16	1249.1	7667.21	6564.68	7450.98	3462.83	3671.89	3629.66	3700.53	4557.47	890.756	960.714	1338.7	1126	1500.64	1025.27	1436.96	1274.44	1109.04	1453.53	1552.12	1321.05
ENSFCAG00000000532	ZBTB47	zinc finger and BTB domain containing 47	145.802	180.935	91.1996	126.851	175.845	302.874	147.472	117.863	113.386	90.9274	179.196	169.838	249.329	217.491	141.938	224.011	81.4826	168.784	185.943	173.975	174.821	204.412
ENSFCAG00000000534	CREBRF	CREB3 regulatory factor	190.575	276.736	260.799	152.509	161.204	193.258	183.453	294.164	106.979	172.231	246.466	223.433	342.524	264.48	364.281	294.647	290.253	247.366	243.907	286.603	322.076	194.8
ENSFCAG00000000536	BNIP1	BCL2 interacting protein 1	200.803	181.595	152.54	181.691	212.217	204.381	195.252	266.558	145.675	248.112	145.053	156.562	184.154	166.795	150.833	178.816	180.264	326.117	166.738	169.86	159.81	194.141
ENSFCAG00000000539	NKX2-5	NK2 homeobox 5	0.251415	0.402702	2.01132	0	0	0	0	0	0	0	0	0	0	0	0	1.44163	0	3.3908	0	0	0	0
ENSFCAG00000000541	POMGNT2	protein O-linked mannose N-acetylglucosaminyltransferase 2 (beta 1,4-)	256.353	373.896	293.929	259.577	155.071	336.764	220.491	248.575	286.02	250.393	333.367	349.799	386.584	297.713	298.45	360.236	380.729	539.98	394.671	403.08	268.035	474.112
ENSFCAG00000000543	C1QB	complement C1q B chain	8554.23	4662.05	3906.2	9620.7	6610.47	3971.88	4537.65	12599.5	7066.17	20121.3	2073.88	3988.73	6398.33	1793.97	2429.53	5882.22	2217.14	5420.41	4477.96	15041.1	1858.18	4363.17
ENSFCAG00000000544	EPHB1	EPH receptor B1	23.4235	36.933	19.8946	53.8785	29.0841	28.5049	24.7898	16.2524	10.6616	4.32192	16.2989	69.7991	27.1869	33.8069	23.0781	61.4701	24.014	50.221	39.2073	52.1643	31.3046	14.6453
ENSFCAG00000000545	CRB1	crumbs cell polarity complex component 1	4.32104	4.15665	5.21925	10.9096	1.65594	1.2185	8.18963	6.26335	1.112	0	10.7044	0	2.0318	7.06898	0	11.533	2.56208	0.847951	1.33816	4.0871	0	9.70626
ENSFCAG00000000546	TRABD2B	TraB domain containing 2B	24.4844	9.11669	10.5971	24.9727	29.6098	46.0195	28.0977	16.8287	17.4161	22.3339	5.8216	5.31758	13.796	8.38208	2.92363	13.6528	5.02456	10.447	10.0295	13.2506	12.3715	8.38359
ENSFCAG00000000548	SLC5A9	solute carrier family 5 member 9	3.80037	0.350452	0	1.83701	0	4.874	5.89451	11.8884	4.44798	1.46105	0	0	0	0.943873	0	2.16244	0	1.09912	0	0	0	0
ENSFCAG00000000550	AGBL4	AGBL carboxypeptidase 4	294.671	349.541	262.902	150.503	118.253	349.571	211.133	440.21	359.344	465.456	279.204	225.329	375.907	362.205	337.89	317.707	432.769	389.575	226.739	399.38	309.24	538.553
ENSFCAG00000000553	TSPAN1	tetraspanin 1	2.9095	5.5221	1.01562	2.51761	0	7.54165	2.94725	7.02268	2.2312	0	2.43779	10.3134	0	10.8477	2.87553	6.93728	4.00469	5.54442	4.15517	1.52459	6.79679	10.8278
ENSFCAG00000000554	POMGNT1	protein O-linked mannose N-acetylglucosaminyltransferase 1 (beta 1,2-)	3798.77	1649.49	4618.2	3496.3	3915.06	4953.03	2967.46	3594.23	3401.93	3443.95	1754.48	2047.98	1483.8	1849.09	1647.46	1321.97	1429.23	1568.56	1350.02	1831.8	1505.91	2003.57
ENSFCAG00000000557	PARP9	poly(ADP-ribose) polymerase family member 9	553.613	740.435	276.655	538.472	367.462	231.29	585.516	902.749	402.107	1124.66	392.844	547.273	1166.28	585.142	615.179	1240.01	646.314	445.712	548.334	899.62	624.2	1174.31
ENSFCAG00000000559	WNT9B	Wnt family member 9B	2.53983	2.80599	0.919275	8.62023	0.909234	0	0.8809	0	4.61046	4.37854	3.82812	0.670121	3.72076	2.75762	0.959077	0.746856	1.01308	2.42896	9.65581	0.840289	7.05123	0
ENSFCAG00000000561	RBM26	RNA binding motif protein 26	716.423	781.405	615.762	910.079	861.471	724.437	659.475	688.041	599.512	672.606	813.971	799.461	848.72	726.478	789.112	845.209	764.367	723.782	804.991	788.017	732.112	740.638
ENSFCAG00000000562	PRTFDC1	phosphoribosyl transferase domain containing 1	355.566	665.869	189.502	242.635	478.285	341.159	224.385	409.115	613.534	345.913	439.254	321.204	855.813	701.935	551.522	625.717	875.016	334.818	669.112	795.653	1065.45	754.94
ENSFCAG00000000566	CTDP1	CTD phosphatase subunit 1	471.194	491.101	442.566	485.085	433.329	388.846	399.058	532.214	515.111	573.344	454.958	380.182	616.785	389.354	408.836	471.662	335.793	573.739	593.703	662.767	488.501	516.928
ENSFCAG00000000567	SLC66A2	solute carrier family 66 member 2	842.034	900.39	796.001	825.969	466.458	645.533	669.759	938.433	990.193	1403.93	1029.25	876.145	904.886	588.341	1044.01	893.807	1057.09	800.115	1028.01	1030.79	920.703	631.544
ENSFCAG00000000568	TXNL4A	thioredoxin like 4A	349.705	301.901	219.94	202.473	279.488	567.095	210.374	449.08	446.447	422.745	271.863	256.894	242.656	319.37	324.518	219.905	344.013	357.429	284.044	280.294	318.293	403.539
ENSFCAG00000000570	C3orf49	chromosome 3 open reading frame 49	0.122802	0	0	0	0	0	0.982418	0	0	0	0	0	0	0	0	0	0	0	0	0	0	0
ENSFCAG00000000573	PSMD6	proteasome 26S subunit, non-ATPase 6	4485.87	3795.18	4513.24	3301.95	4210.99	5205.3	2920.73	5106.05	4584.8	6043.86	4253.18	4019	2923.18	4225.12	2965	2516.42	3887.1	5389.32	3167.34	4115.83	2991.12	5089.59
ENSFCAG00000000574	CADPS2	calcium dependent secretion activator 2	150.51	218.985	91.2153	203.751	119.773	87.3083	194.286	128.327	255.157	124.266	154.846	311.364	229.999	266.985	172.193	336.405	141.612	332.062	277.472	220.388	134.424	50.069
ENSFCAG00000000576	DHRS3	dehydrogenase/reductase 3	1197.59	976.974	1135.37	800.969	716.758	1422.57	840.624	1416.62	1364.3	1883.52	801.875	619.986	1257.76	1115.35	1253.98	981.442	1032.23	882.418	1182.14	1016.98	976.173	603.358
ENSFCAG00000000580	LRRC38	leucine rich repeat containing 38	1.42907	0.938405	5.0283	0	0.958966	0	3.49821	1.9471	0	0	0	2.00722	0.764174	0.93489	0.969069	0	0	4.52107	2.06444	0	0	0
ENSFCAG00000000585	TUBAL3	tubulin alpha like 3	58.1602	53.6456	51.2799	72.8717	62.3091	50.245	84.3677	68.4884	35.4674	40.2521	56.5529	51.8399	61.103	62.0102	49.7538	52.461	33.2294	71.2229	62.3645	44.1395	54.6971	44.3734
ENSFCAG00000000586	ELOVL5	ELOVL fatty acid elongase 5	37881.6	6286.34	55371.3	8066.2	22522.2	71259.8	7361.14	36100.6	57017.9	45353.5	9406.45	6051.5	6096.51	4278.5	13143.4	4219.51	8105.63	7376.76	7116.92	2929.62	2540.81	4170.45
ENSFCAG00000000587	ZDHHC2	zinc finger DHHC-type palmitoyltransferase 2	360.614	274.786	231.849	348.263	355.814	241.563	530.583	450.191	385.816	340.829	265.56	200.098	290.65	329.645	313.913	372.54	286.761	141.071	323.854	294.544	370.503	108.297
ENSFCAG00000000589			0	0.912291	0	0	0	0	0	0	0	0	0	0	3.35802	0	1.93814	0	0	5.65133	0	0	0	0
ENSFCAG00000000591	CNOT7	CCR4-NOT transcription complex subunit 7	641.715	726.798	792.24	580.584	600.408	632.859	655.931	660.719	683.382	527.599	806.539	785.522	697.345	797.045	786.554	766.145	714.906	590.282	713.664	652.615	733.637	677.32
ENSFCAG00000000592	LARP1	La ribonucleoprotein 1, translational regulator	1619.27	1190.73	1194.35	1334.19	1499.91	1315.03	1156.06	2775.98	1485.24	2193.41	954.428	1111.78	1515.65	924.647	1310.23	1184.06	1459.29	951.295	1060.21	1267.33	1319.51	1230.37
ENSFCAG00000000593	FAXDC2	fatty acid hydroxylase domain containing 2	1667.61	6129.92	3054.23	296.047	611.369	1037.03	1098.53	2542.6	1471.98	3229.09	6021	7728.21	6814.37	5446.44	6900.58	5104.36	7516.01	4963.54	4999.24	3669.32	4207.74	10188.3
ENSFCAG00000000594	CNOT8	CCR4-NOT transcription complex subunit 8	174.766	182.688	180.592	156.37	187.385	154.162	212.082	142.111	203.647	161.78	202.926	227.804	184.504	185.351	161.798	214.915	172.897	128.327	224.422	173.313	136.854	179.146
ENSFCAG00000000595	GEMIN5	gem nuclear organelle associated protein 5	783.079	859.009	942.703	952.414	747.209	718.757	835.783	731.819	693.024	642.924	946.828	1055.9	1043.19	798.992	716.117	991.112	851.37	588.567	677.151	1160.88	679.861	798.134
ENSFCAG00000000597	POR	cytochrome p450 oxidoreductase	28412.4	89494.7	18550.2	18230.5	16094.4	23055.7	11646.5	35424.1	38809.6	65488	87999.7	102890	91159.1	78523.9	141072	72224.3	110346	78295.7	70625.2	90460.4	54211.4	96128.6
ENSFCAG00000000598	TMEM120A	transmembrane protein 120A	1162.63	930.6	768.852	1308.55	1631.17	1306.71	1048.14	1092.47	921.816	1223.36	785.487	1408.38	544.524	914.926	673.712	466.182	871.985	1009.26	782.692	466.012	2145.84	1098.21
ENSFCAG00000000600	MDH2	malate dehydrogenase 2	10683.9	5495.01	11028.8	9528.11	9622.25	11534.7	8766.82	11927.4	9624.81	13438	5491.36	4531	4483.48	5499.02	6294.03	3704.05	6283.19	6930.46	3957.46	5490.82	6952.33	6322.92
ENSFCAG00000000603	YWHAH	tyrosine 3-monooxygenase/tryptophan 5-monooxygenase activation protein eta	2.47758	2.26138	2.01132	4.81909	3.95915	2.46695	1.78323	1.95712	0	2.82378	4.39485	0.798056	2.4203	4.1404	1.93814	2.97593	1.04564	1.10178	2.38609	0	4.74648	1.18893
ENSFCAG00000000605			0.277999	0	0	0	0	0	0	0	2.22399	0	0	0	0	0	0	0	0	0	0	0	0	0
ENSFCAG00000000606	SERBP1	SERPINE1 mRNA binding protein 1	6944.97	6110.56	6790.36	7666.95	9193.17	5634.3	7100.79	6344.87	6495.96	6333.37	5811.87	6314.95	5526.4	6988.73	4878.12	7341.16	6057.02	6091.64	6061.53	7037.09	6265.7	4952.45
ENSFCAG00000000608	PIH1D2	PIH1 domain containing 2	102.083	55.8705	109.215	49.187	64.5252	87.9862	64.2295	251.444	100.201	89.8786	31.3168	61.8913	37.8399	69.9215	109.514	32.023	24.1698	41.4721	46.6222	91.2182	38.0037	86.4542
ENSFCAG00000000609	PHF8	PHD finger protein 8	80.5769	119.388	75.2314	106.493	100.987	36.8782	155.313	34.2943	94.7336	40.685	95.4252	105.413	148.824	117.233	124.438	170.862	118.244	95.4561	140.332	134.835	75.5808	106.014
ENSFCAG00000000611	SLC3A1	solute carrier family 3 member 1	7.97439	3.09232	9.05789	6.94619	13.3825	10.8133	11.072	7.02808	1.08964	4.4056	8.2821	0.836519	3.39396	5.65456	0.969069	9.37058	2.02615	3.36194	3.21297	0	0	0
ENSFCAG00000000612	PREPL	prolyl endopeptidase like	533.624	808.723	704.594	279.244	313.228	704.277	341.484	556.766	682.897	686.5	345.103	1194.37	713.398	1055.86	944.781	784.493	863.043	501.836	801.83	840.612	557.691	1101.66
ENSFCAG00000000620	FBXW7	F-box and WD repeat domain containing 7	608.038	400.201	477.979	660.407	788.51	480.795	447.049	898.505	532.865	578.197	188.455	286.199	451.989	434.684	317.332	449.657	427.232	467.461	412.103	467.866	493.024	406.414
ENSFCAG00000000621	BRAP	BRCA1 associated protein	352.835	252.199	382.085	451.223	520.316	304.976	375.941	259.087	304.601	224.449	327.986	277.698	262.5	324.18	211.147	276.492	191.66	259.552	241.402	313.683	162.269	177.813
ENSFCAG00000000626	CD3H18orf21	chromosome D3 C18orf21 homolog	851.33	802.728	560.935	326.599	566.235	945.548	672.697	1382.13	1099.37	1257.12	795.063	658.536	657.823	756.227	1123.37	516.479	1271.6	799.98	680.116	774.959	848.65	749.932
ENSFCAG00000000629			8054.98	12487.8	5480.43	5634.28	4063.46	3121.99	3611.93	11239.3	4580.68	26707.7	7708.07	10733.8	20432.9	12553.1	10410.8	23427.6	10809.4	9484.2	9999.04	10133.5	8949.06	15211.8
ENSFCAG00000000631	DLGAP2	DLG associated protein 2	16.1922	24.85	15.3267	0.902457	0	17.863	21.3166	22.0707	4.25096	47.8073	39.8994	23.2939	30.0386	5.36519	25.4985	43.2034	36.0846	27.9177	18.2828	1.83944	11.8679	34.9082
ENSFCAG00000000632	TDRD1	tudor domain containing 1	11.3453	31.6748	5.32706	5.87442	12.4666	8.52949	51.8932	0	6.67197	0	0	0	90.7952	0	0	15.1371	1.0612	201.628	49.8804	3.88722	0	17.7078
ENSFCAG00000000633	VWA2	von Willebrand factor A domain containing 2	2.93532	6.20296	3.01698	4.23501	1.60044	2.90202	10.1111	0	0	1.61701	5.35727	2.03787	7.40959	5.99847	1.79986	4.32488	0	38.416	6.15505	1.82976	0	1.10673
ENSFCAG00000000634	AFAP1L2	actin filament associated protein 1 like 2	398.024	618.273	280.776	534.307	310.427	173.452	490.313	213.537	667.918	513.464	647.937	471.96	914.434	400.889	798.728	481.759	1053.57	379.691	338.827	771.169	685.35	474.956
ENSFCAG00000000635	ABLIM1	actin binding LIM protein 1	483.994	534.915	321.288	1105.01	956.5	385.062	483.294	171.188	257.251	192.361	577.351	1134.6	487.61	695.176	493.12	880.023	403.561	236.212	553.542	409.882	401.106	146.796
ENSFCAG00000000636	PMPCB	peptidase, mitochondrial processing subunit beta	6597.97	7191.93	7551.55	3049.64	4967.17	8655.98	3890.14	7192.48	7378.06	10098.8	9124.26	9569.57	5627.48	7925.87	6574.66	3692.03	7295.3	10883.7	5369.56	4657.78	5408.57	10174.4
ENSFCAG00000000637	DNAJC2	DnaJ heat shock protein family (Hsp40) member C2	1154.22	1018.52	739.045	1100.06	1482.19	1071.99	1053.17	1527.51	1059.29	1200.5	666.92	832.257	1135.77	950.23	777.663	1193.52	934.352	1210.74	937.55	1303.94	1163.78	1115.51
ENSFCAG00000000638	PSMC2	proteasome 26S subunit, ATPase 2	4324.55	4239.44	3848.75	3745.61	4783.25	5159.72	3329.58	4319.79	4105.63	5304.12	4201.45	4973.37	3267.5	4712.13	3359.04	2862.29	4053.32	5709.28	2916.12	4750.03	4211.12	5857.6
ENSFCAG00000000639	RELN	reelin	512.673	254.803	511.297	584.826	606.195	1014.13	748.927	242.236	327.164	66.6081	282.471	238.936	535.489	205.441	566.906	343.992	118.233	48.1086	136.172	398.602	175.371	7.91813
ENSFCAG00000000640	CSN2	casein beta	15.5698	80.983	0	1.73697	4.85955	0	0	96.6396	5.49425	15.8278	3.8874	44.9974	70.1436	12.4109	278.123	52.7951	55.6498	265.872	86.2312	0	75.5174	26.1683
ENSFCAG00000000643	PHF19	PHD finger protein 19	117.01	194.817	90.5592	165.656	107.746	131.412	184.756	70.4099	88.4304	97.111	160.884	140.438	300.259	168.086	203.198	259.323	107.291	210.728	193.976	186.108	226.156	181.357
ENSFCAG00000000645	C5	complement C5	3.22901	4.14708	0	1.77321	4.80303	3.52792	0.991341	3.4775	9.83512	1.42398	3.81414	5.09405	4.32442	5.54735	5.57161	8.76398	1.01308	4.44051	3.98302	2.70008	4.51266	0
ENSFCAG00000000646	DSC1	desmocollin 1	0.716153	10.4531	1.00566	0	0	1.03863	2.01479	1.67015	0	0	5.48693	6.61572	6.60716	19.7232	10.7961	16.4791	12.1359	6.7816	3.32414	4.76372	27.8535	4.87034
ENSFCAG00000000647	SCN9A	sodium voltage-gated channel alpha subunit 9	234.621	188.82	249.552	547.163	621.235	191.796	149.097	35.2823	60.203	22.6423	572.165	261.661	26.5747	45.5647	196.573	53.0395	84.839	278.14	127.239	50.8119	80.8131	488.416
ENSFCAG00000000648	CREB3L2	cAMP responsive element binding protein 3 like 2	825.07	1486.03	976.355	1182.35	897.187	599.636	1419.13	295.787	689.328	540.788	1801.55	2207.68	1545.36	1274.66	1263.35	1847.34	1856.04	837.068	1803.58	1046.86	1306.22	1042.66
ENSFCAG00000000649	CNTN4	contactin 4	189.701	227.874	124.225	469.76	351.635	59.039	285.042	32.6811	85.5872	109.636	274.214	407.081	214.653	239.854	286.224	272.112	176.739	37.6026	289.137	239.747	256.137	40.9828
ENSFCAG00000000650	SENP8	SUMO peptidase family member, NEDD8 specific	20.3101	20.9395	24.4539	28.5588	18.2995	20.2178	13.3169	14.3136	26.8747	16.4454	17.454	17.7536	25.2696	8.41145	31.6982	30.5305	22.9263	23.12	25.1696	19.5068	16.9728	12.4606
ENSFCAG00000000651	GRAMD2A	GRAM domain containing 2A	12.9771	9.35973	8.23211	20.2806	9.2802	16.0826	21.1411	5.13945	14.2398	9.42057	3.17221	7.19208	5.89701	5.78151	13.2622	30.2759	10.6287	2.16626	5.30082	11.0335	11.9178	5.68873
ENSFCAG00000000652	IL5RA	interleukin 5 receptor subunit alpha	3.06666	0.741679	0	6.71362	13.5591	1.2185	3.04207	0	0	0	0.765325	0	0.871858	0	1.9586	0	0	1.11167	0.817971	3.37472	0	0
ENSFCAG00000000653			43260.5	62327.1	35764.9	70224.6	73365	30954.4	43702.5	25026.6	30298.6	36747	56395.9	68042.6	33030.6	39898.9	71360.2	34238.1	77689	55922.9	49514.9	50772	145280	65779.7
ENSFCAG00000000656	TMEM202	transmembrane protein 202	7.99519	1.49237	8.15076	12.9589	3.83586	15.0433	4.01725	12.1012	1.09734	6.75692	0	2.41307	4.2457	0.958651	0.969069	3.05782	0	1.12681	1.74187	0	2.29084	1.10464
ENSFCAG00000000657	PLEKHG5	pleckstrin homology and RhoGEF domain containing G5	266.056	299.642	272.378	368.848	232.982	167.967	264.317	196.064	351.341	274.553	338.502	275.783	309.832	266.53	267.599	298.695	289.216	245.119	471.807	291.918	313.727	226.976
ENSFCAG00000000658	NOL9	nucleolar protein 9	168.37	188.634	158.883	262.842	197.733	134.36	250.534	110.869	147.889	83.8502	187.783	205.118	185.873	236.156	188.411	223.951	195.767	120.762	185.781	166.846	141.312	225.847
ENSFCAG00000000659	TAS1R1	taste 1 receptor member 1	6.06615	376.794	6.32733	1.90605	1.76335	6.93431	1.89541	15.5362	8.35345	5.81309	629.641	688.366	271.909	339.728	310.739	131.683	282.657	681.997	152.057	189.739	154.357	688.65
ENSFCAG00000000660	ZBTB48	zinc finger and BTB domain containing 48	289.321	366.233	287.966	296.186	318.641	271.631	238.949	326.533	215.178	359.48	280.371	291.09	300.285	356.797	343.051	340.477	330.54	574.515	315.246	346.182	349.726	566.52
ENSFCAG00000000662	THAP3	THAP domain containing 3	195.43	244.697	220.316	103.249	127.56	183.155	75.8126	318.653	226.958	307.734	261.366	142.171	213.8	169.549	171.058	192.953	267.452	399.392	319.705	260.272	267.327	271.324
ENSFCAG00000000663	DNAJC11	DnaJ heat shock protein family (Hsp40) member C11	2780.55	2403.77	2732.86	3467.82	2388.82	1973.11	2675.01	3097.72	2672.58	3236.46	2561.43	2551.75	2068.23	2230.16	2836.81	1780.49	2774.72	2685.02	2431.39	1662.29	1731.9	3531.05
ENSFCAG00000000664	CTIF	cap binding complex dependent translation initiation factor	399.25	326.475	381.894	616.645	451.019	305.88	394.442	264.037	463.129	316.95	419.231	301.011	305.052	299.699	294.006	358.41	434.965	161.666	318.361	434.899	369.951	220.447
ENSFCAG00000000667	TRAF3IP2	TRAF3 interacting protein 2	376.16	436.14	279.162	593.269	441.681	343.132	300.616	346.555	365.249	339.613	387.798	401.104	391.184	485.623	524.45	436.187	492.745	229.426	511.235	441.764	606.425	325.737
ENSFCAG00000000669	TMEM100	transmembrane protein 100	38.8715	68.8698	18.8734	34.4699	56.4502	56.0077	71.8801	28.1803	29.656	15.4545	29.3122	20.7397	161.019	73.6285	34.6322	97.9856	35.6672	122.695	99.4972	49.5518	69.0255	32.6825
ENSFCAG00000000671	MID2	midline 2	213.694	431.688	159.755	212.891	277.298	199.855	217.838	135.414	212.437	294.067	414.667	499.199	317.558	485.39	413.762	500.206	449.741	313.025	348.099	466.198	479.671	492.736
ENSFCAG00000000672	IBA57	iron-sulfur cluster assembly factor IBA57	597.114	322.827	742.926	291.716	424.09	496.735	477.482	1022.47	563.014	758.48	361.896	270.824	370.366	225.698	378.082	210.293	267.729	534.332	373.726	258.858	214.207	407.907
ENSFCAG00000000678	SRRM1	serine and arginine repetitive matrix 1	638.185	590.272	559.156	707.712	741.621	571.87	719.183	651.184	613.672	541.08	519.682	604.123	627.582	703.176	633.556	697.497	524.416	419.847	628.774	631.805	530.913	561.899
ENSFCAG00000000682	CCDC171	coiled-coil domain containing 171	52.7114	50.5702	72.2266	58.111	39.7237	61.8789	54.7757	50.5858	53.6972	30.6924	72.4815	38.2265	55.5712	67.7791	42.0274	56.8676	26.9279	62.6588	62.7424	53.9545	35.2912	32.3149
ENSFCAG00000000686	BRF1	BRF1 RNA polymerase III transcription initiation factor subunit	178.413	196.51	197.637	197.088	200.508	122.628	185.914	147.429	199.996	176.101	194.627	168.474	201.395	143.98	202.43	182.998	256.109	210.651	195.741	215.249	170.992	215.468
ENSFCAG00000000688	MTA1	metastasis associated 1	646.737	779.941	671.829	720.593	700.186	537.893	783.089	516.62	701.187	542.497	600.67	690.816	945.386	626.464	703.497	831.389	727.089	879.036	858.036	938.888	773.677	784.337
ENSFCAG00000000689	CRIP2	cysteine rich protein 2	1820.94	1531.36	1292.42	1827.37	1862.78	935.931	1953.3	1418.72	3066.76	2210.24	1929.63	1243.37	1259.76	1286.54	1689.76	1014.78	1537.44	1701.89	2047.51	2144.08	1633.95	887.585
ENSFCAG00000000692	PLAAT1	phospholipase A and acyltransferase 1	1.0086	1.08099	0	3.35681	0	0	2.98366	1.7283	0	0	2.16734	0	2.31502	0.943873	0.961732	1.54888	1.01308	1.17096	0	1.68058	1.17041	0
ENSFCAG00000000693	ATP13A5	ATPase 13A5	5.46934	3.07379	9.47908	0.940931	4.68489	13.7349	3.97116	0	1.0772	9.86657	3.77565	7.64934	0.86716	5.53324	1.93814	1.48089	4.13478	2.19196	1.61492	0	3.27241	4.42694
ENSFCAG00000000695	OPA1	OPA1 mitochondrial dynamin like GTPase	3279.64	2439.44	4635.28	3416.86	4239.61	2788.16	3399.55	2307.91	2510.58	2939.17	3194.86	2993.83	1805.1	1985.46	2123.98	1922.95	2553.5	2431.13	1993.38	1989.17	1899.07	4380.84
ENSFCAG00000000698	ZNF292	zinc finger protein 292	278.549	422.353	368.647	257.799	348.05	270.827	322.792	173.32	265.103	221.851	530.385	491.136	439.303	411.553	411.168	546.92	346.657	393.076	398.901	369.5	301.288	428.345
ENSFCAG00000000699	CB4H12orf29	chromosome B4 C12orf29 homolog	74.5082	82.5567	90.2489	58.0532	43.0139	112.508	48.2744	127.823	64.2047	51.9401	104.896	73.3178	78.9941	63.0276	94.7139	99.4668	93.9755	62.7795	68.1401	92.0335	92.1042	67.2311
ENSFCAG00000000700	ZBTB8OS	zinc finger and BTB domain containing 8 opposite strand	210.692	187.772	227.009	210.645	192.322	235.105	184.076	193.346	236.378	206.656	168.346	194.54	137.619	260.306	205.129	183.193	146.873	197.638	206.05	213.804	170.571	169.202
ENSFCAG00000000704	YARS1	tyrosyl-tRNA synthetase 1	1502.14	770.24	1184.76	2277.54	2419.55	931.14	1907.33	900.399	1049.51	1346.91	644.717	993.066	678.845	827.819	821.519	691.971	843.456	763.282	751.978	720.728	753.164	752.339
ENSFCAG00000000706	PHF20L1	PHD finger protein 20 like 1	529.289	439.581	363.585	555.751	623.619	572.69	426.602	681.862	560.249	449.952	406.497	459.194	407.144	481.323	391.101	465.858	443.756	426.973	440.968	430.257	487.721	434.185
ENSFCAG00000000709	RNF144A	ring finger protein 144A	81.3926	126.082	52.6241	94.7032	77.4708	68.5035	142.909	28.5896	156.71	29.6304	138.69	158.131	165.55	143.648	171.413	136.059	138.537	73.9773	154.855	95.65	107.175	29.3051
ENSFCAG00000000713	SH2D4B	SH2 domain containing 4B	1.11267	3.35238	1.0032	0.839203	0	1.21002	2.96393	1.7899	1.09513	0	8.29424	1.5998	5.01871	2.85948	2.9546	3.60407	1.01308	12.3589	1.66207	0.863565	0	0
ENSFCAG00000000714	CRNKL1	crooked neck pre-mRNA splicing factor 1	1356.28	1271.71	1452.69	1194.39	1427.85	1325.01	1213.94	1752.71	1309	1174.61	1040.27	1385.16	1284.54	1382.6	1276.37	1262.71	1173.93	1252.58	1235.94	1436.15	1189.09	1341.18
ENSFCAG00000000715	CFAP61	cilia and flagella associated protein 61	117.406	71.622	81.3759	298.214	105.532	88.3809	98.7246	106.125	108.415	52.4782	41.7703	87.6315	55.2087	78.6641	50.6276	35.265	56.5342	65.3013	77.9963	132.205	69.1179	109.142
ENSFCAG00000000717	AGTR1	angiotensin II receptor type 1	485.423	375.097	431.172	462.309	524.389	453.469	575.494	502.542	446.888	487.122	660.747	293.83	264.386	475.782	253.978	321.253	162.898	591.707	337.998	414.362	287.135	437.09
ENSFCAG00000000721	LARP4B	La ribonucleoprotein 4B	166.245	201.201	276.007	229.899	172.439	95.5596	282.835	69.4672	130.25	73.5053	288.036	248.002	213.989	140.771	189.584	194.82	259.558	159.606	243.084	144.655	99.3003	233.003
ENSFCAG00000000724	DNAJB12	DnaJ heat shock protein family (Hsp40) member B12	1020.19	906.823	1228.79	731.634	902.345	940.606	824.908	990.228	989.968	1553.03	851.017	1051.21	862.477	894.438	916.206	806.873	1002.46	764.839	883.978	884.818	923.568	1040
ENSFCAG00000000725	MICU1	mitochondrial calcium uptake 1	1841.98	2025.4	1913.69	1754.52	2264.84	2266.67	1701.12	1473.31	1399.81	1961.85	2206.86	2622.68	1889.69	2164.61	1854.04	1580.46	2347.27	2218.16	1276.06	1642.25	2026.93	2475.77
ENSFCAG00000000730	TUB	TUB bipartite transcription factor	11.9534	9.36856	6.83709	11.358	7.21856	8.80692	13.6231	22.6456	13.8371	11.3009	3.0506	5.2856	13.3754	11.4211	14.523	17.4842	1.13255	14.6494	7.07312	11.8352	10.2373	2.35524
ENSFCAG00000000734	ENOX2	ecto-NOX disulfide-thiol exchanger 2	64.7033	152.271	46.0448	82.6402	81.3552	50.5521	79.824	48.3068	63.9946	64.9089	99.675	157.773	112.747	212.481	151.815	111.788	248.182	90.3992	155.689	124.717	239.44	122.551
ENSFCAG00000000736	ARL8B	ADP ribosylation factor like GTPase 8B	1114.03	1456.55	1067.2	731.348	1265.65	1318.48	939.779	959.29	1056.23	1574.28	1501.95	1518.31	1602.05	1606.77	1464.46	1415.46	1754.03	1138.33	1415.32	1062.45	1615.37	1384.1
ENSFCAG00000000737	EDEM1	ER degradation enhancing alpha-mannosidase like protein 1	440.537	246.744	659.013	385.001	388.21	407.76	864.087	196.033	355.585	268.605	326.657	347.334	284.285	230.191	254.526	268.808	286.32	139.368	260.034	204.92	184.112	174.378
ENSFCAG00000000739			3.4343	5.64032	0	12.588	4.74804	1.2185	2.84632	1.74745	4.32602	0	2.29597	0	19.0429	0	41.6312	0.691092	0	1.19135	0	1.62526	1.20606	0
ENSFCAG00000000741	TBC1D22B	TBC1 domain family member 22B	440.414	415.743	370.676	518.757	568.29	303.824	402.677	470.504	449.181	439.401	322.933	345.989	410.428	391.499	421.503	389.265	498.553	331.084	435.012	490.909	471.181	480.555
ENSFCAG00000000742	RYR3	ryanodine receptor 3	10058.6	1147.23	28223.2	3608.24	6137.83	7210.92	3593.05	12803.4	14094.6	4797.83	950.418	477.451	388.819	327.283	980.603	371.614	5989.53	810.432	928.917	88.9763	2026.7	425.997
ENSFCAG00000000743	AVEN	apoptosis and caspase activation inhibitor	1776.8	747.705	1739.11	1660.79	2276.9	1479.86	1483.07	2367.26	1381.36	1826.08	951.643	725.04	425.825	799.955	691.105	593.912	836.685	1186.12	603.825	442.651	965.843	749.848
ENSFCAG00000000744	ZBTB8B	zinc finger and BTB domain containing 8B	77.1892	246.515	98.6821	55.781	98.4162	66.6442	77.8957	61.2646	77.2137	81.6158	201.499	228.873	174.369	247.092	319.471	265.115	162.269	379.477	151.462	138.257	111.129	579.168
ENSFCAG00000000746	AGO1	argonaute RISC component 1	66.494	108.741	86.2012	94.7788	57.16	54.8067	98.5517	37.3076	66.1652	36.9811	110.223	125.466	130.22	128.089	118.757	153.833	93.5149	70.3144	131.755	96.5221	91.5233	54.6721
ENSFCAG00000000747	AGO3	argonaute RISC catalytic component 3	14.3031	16.8103	15.8063	18.358	21.6558	15.8307	14.1031	7.1199	19.192	2.3587	15.6563	9.36146	8.17952	32.245	7.68541	19.3077	7.8527	18.7738	16.4025	13.5285	26.8287	25.9018
ENSFCAG00000000748	XYLT1	xylosyltransferase 1	53.5577	37.0275	97.9016	32.736	42.2363	37.3272	138.445	19.0621	38.5065	22.2473	68.376	53.9022	33.7077	32.1914	38.5712	32.0354	28.3756	57.709	33.773	22.8359	24.6996	18.1535
ENSFCAG00000000749	VPS13A	vacuolar protein sorting 13 homolog A	1606.81	3892.19	1783.95	1166.03	1216	2512.19	1238.75	1379.56	1937.87	1620.11	3845.16	8802.81	2151.63	3300.2	4439.61	2544.31	3728.09	3204.31	4217.04	2956.07	1975.31	5541.72
ENSFCAG00000000753	DDX18	DEAD-box helicase 18	1076.62	1128.6	784.908	1220.59	1166.39	1059.34	976.029	1430.66	960.723	1014.33	983.334	1008.72	1273.24	1286.68	963.807	1181.73	1091.37	1149.27	1060.11	1152.29	1202.51	1190.1
ENSFCAG00000000754	ADAMTSL4	ADAMTS like 4	119.855	91.4309	60.339	160.567	88.935	158.559	177.881	104.9	98.3915	109.267	61.7504	80.2373	124.374	57.3107	66.2376	148.499	47.4008	105.21	110.658	121.175	93.3129	81.0038
ENSFCAG00000000756	RPS6KL1	ribosomal protein S6 kinase like 1	13.91	15.1829	2.87984	40.0578	39.5992	16.6406	3.4931	3.71667	3.28869	1.60433	4.39895	0.761356	6.20887	12.9059	11.5489	13.5888	16.3224	26.6403	12.87	14.5219	46.8002	15.6272
ENSFCAG00000000758	COL4A5	collagen type IV alpha 5 chain	2072.95	864.266	1795.86	2278.63	2113.7	3465.79	2208.81	2323.67	1239.73	1157.41	440.33	451.991	1248.69	840.804	883.659	1703.73	406.234	720.067	625.6	1810.99	545.137	693.958
ENSFCAG00000000759	PAQR6	progestin and adipoQ receptor family member 6	26.0713	24.7722	19.1392	17.7487	5.17572	12.4399	15.6301	31.313	68.6396	38.4842	37.7318	12.1849	24.6882	7.46302	19.0201	11.1328	29.261	46.8979	47.9142	38.3205	15.3856	7.26641
ENSFCAG00000000760	IRS4	insulin receptor substrate 4	13.5835	16.4461	11.3214	4.57179	9.09243	18.9122	15.6096	10.6251	13.081	25.4544	1.50107	3.29879	66.9829	5.52369	16.048	22.1512	7.2614	33.3199	10.0437	23.3463	4.41964	3.45679
ENSFCAG00000000762	FNDC3B	fibronectin type III domain containing 3B	1437.96	1489.48	2511.42	1432.53	1419.73	1063.29	1959.78	769.742	1470.62	876.561	1880.62	2628.71	1238.76	975.591	1530.13	1637.09	1806.66	1049.32	1922.34	831.198	1094.18	1279.14
ENSFCAG00000000763	MBD3	methyl-CpG binding domain protein 3	2334.65	2207.91	2096.47	1331.97	1330.36	1938.83	1185.84	4382.8	3140.35	3270.59	2104.43	1324.72	2184.99	1495.83	1709.57	1769.81	2268.2	3119.69	2123.68	2643.37	2787.68	2963.01
ENSFCAG00000000764	DRD1	dopamine receptor D1	1.43116	2.5719	0	1.67841	0	2.41148	2.99579	0	4.36365	0	3.78882	4.24504	5.1177	0.954136	0.983671	1.47466	5.18743	1.10358	3.32414	2.4761	1.10079	1.10673
ENSFCAG00000000765	FOXO1	forkhead box O1	621.434	461.066	1222.39	279.179	241.436	466.317	423.942	642.904	883.885	811.417	428.794	465.943	531.226	512.604	767.137	568.154	438.666	234.027	441.611	435.109	333.744	375.781
ENSFCAG00000000768	DNAH6	dynein axonemal heavy chain 6	50.5881	19.5532	52.3226	30.4329	51.5358	41.06	66.7992	73.4333	61.8745	27.2463	30.658	9.49977	11.2091	14.8814	16.8431	27.3345	11.3724	29.7885	13.4548	19.3931	27.2102	22.9937
ENSFCAG00000000770	TRABD2A	TraB domain containing 2A	34.7531	29.0071	30.6975	37.2722	25.6082	54.9966	51.3203	18.4862	24.4667	35.1768	10.3414	36.712	42.5264	44.9126	17.5021	43.1418	13.5712	29.1312	33.0692	12.3266	25.4515	39.3994
ENSFCAG00000000772	TM2D1	TM2 domain containing 1	911.853	613.797	588.782	567.017	1123.69	2089.17	677.127	667.433	1035.6	546.006	1308.86	637.902	610.755	487.136	604.435	429.573	612.794	658.978	469.514	292.639	537.403	715.567
ENSFCAG00000000775	AP3M1	adaptor related protein complex 3 subunit mu 1	3255.3	3264.09	3238.29	3182.52	3116.55	3758.95	3402.58	3063.41	3160.44	3119.63	3681.36	4136.4	2942.35	2891.21	3756.53	2657.52	3349.15	2626.42	2984.25	3031.82	3254.3	3857.74
ENSFCAG00000000778	CLCN3	chloride voltage-gated channel 3	1333.74	1829.42	1793.14	1424.95	1400.97	1161.75	1762.81	806.568	1307.25	1012.46	2586.58	2448.68	1163.38	1499.55	2084.91	1874.6	2353.57	1346.95	1641.33	1096.94	1612.42	2244.08
ENSFCAG00000000782	STRN4	striatin 4	1405.53	1163.43	1450.43	1617.23	1435.38	1074.27	1483.44	1051.15	1555.6	1576.71	1164.31	1092.63	1283.51	1038.77	1004.86	1413.07	1002.69	1203.56	1021.11	1391.02	1141.13	1204.54
ENSFCAG00000000783	LPCAT1	lysophosphatidylcholine acyltransferase 1	465.64	511.128	466.421	602.773	350.826	437.798	572.839	309.186	657.873	327.404	416.42	455.39	618.545	567.455	503.964	500.43	463.845	477.55	649.147	460.343	549.452	470.995
ENSFCAG00000000787	APC	APC regulator of WNT signaling pathway	810.471	1353.72	899.005	1168.09	1022.37	560	1040.64	447.075	749.177	597.414	1559.07	1828.84	1089.69	1311.3	1365.46	1563.26	1647.47	842.141	1426.81	1408.71	989.271	1212.67
ENSFCAG00000000789	BMPER	BMP binding endothelial regulator	73.7012	10.8397	14.4453	111.933	57.487	56.4819	242.52	40.4055	27.6621	38.6741	9.1839	2.47002	40.1756	4.7576	12.2251	14.7013	0	6.36101	13.4278	13.3598	5.38791	8.02643
ENSFCAG00000000790	TP63	tumor protein p63	0.350505	0.0692529	0	0.839203	0	0	1.96484	0	0	0	0	0	0	0	0	0	0	0	0.831034	0	0	0
ENSFCAG00000000791	P3H2	prolyl 3-hydroxylase 2	885.305	826.599	603.52	1267.59	1425.82	1152.46	1087.24	449.818	627.922	468.062	809.965	674.089	822.784	1185.19	969.297	790.875	720.105	682.624	479.539	418.363	1336.15	1030.21
ENSFCAG00000000792	EFEMP1	EGF containing fibulin extracellular matrix protein 1	36298.7	11565	46092.7	18131.6	22633.9	42475.8	32924.7	58075.5	36043.3	34012.5	22802.9	13858.8	7676.82	9646.74	12119.3	9163.01	8960.31	9603.24	13610.7	10208	3714.04	17416.1
ENSFCAG00000000794	CCDC85A	coiled-coil domain containing 85A	1.70701	5.63514	1.01138	0.839203	1.41879	0	6.06993	0	4.31675	0	2.15356	8.77253	10.0655	5.8849	0.917494	7.32612	5.12509	13.2957	2.96478	7.5626	2.44658	1.10673
ENSFCAG00000000796	PINK1	PTEN induced kinase 1	8615.57	8940.87	9687.59	3173.25	7094.45	11127.7	4328.51	8483.18	8988.11	16041.8	10260.4	11048.5	6061.33	10277.9	9219.82	5113.1	8607.75	11827.6	7531.96	5397.1	7975.18	13969.9
ENSFCAG00000000797	FMNL1	formin like 1	452.751	499.152	317.503	735.436	360.013	203.061	319.454	769.487	389.278	527.775	300.078	477.55	471.322	637.024	437.882	550.036	233.482	481.981	495.945	1047.26	406.071	451.195
ENSFCAG00000000798	DDOST	dolichyl-diphosphooligosaccharide--protein glycosyltransferase non-catalytic subunit	17984.7	14753.5	18934	11575	10099.1	13501.5	12780.3	25221.8	16346.4	35419.7	15127.4	17689.8	15150.6	14030.2	14486.3	10751.3	15659.9	15412.7	13567.2	10429.8	14769.9	19966.9
ENSFCAG00000000799	KIF17	kinesin family member 17	115.203	39.0058	347.456	28.7043	11.7043	119.29	36.2462	332.277	17.1405	28.8024	78.9584	41.5004	22.1852	43.7083	5.6868	10.8863	12.2695	186.527	10.6447	6.39063	6.40126	42.9116
ENSFCAG00000000800	SH2D5	SH2 domain containing 5	132.662	45.9352	252.403	93.1299	98.5929	134.875	120.709	142.927	132.489	86.1733	139.169	12.7408	33.7434	25.5391	13.6332	14.3519	12.4948	235.942	29.3351	5.8193	1.25141	27.2016
ENSFCAG00000000801	HP1BP3	heterochromatin protein 1 binding protein 3	862.944	1344.68	1035.11	582.274	807.769	977.65	864.425	921.831	742.538	971.96	1413.29	1559.56	1705.9	1507.23	1018.55	1134.02	1558.15	1078.39	1383.29	1194.05	1145.81	1437.89
ENSFCAG00000000802	EIF4G3	eukaryotic translation initiation factor 4 gamma 3	3599.98	3535.43	4591.26	4532.19	4198.8	3323.2	4222.78	2205.91	3296.72	2428.96	3912.66	4248.18	3380.29	3487.96	3349.74	3586	3820.19	2747.11	2798.77	3098.28	3649.03	4346.92
ENSFCAG00000000804	DIP2C	disco interacting C	159.432	132.988	154.811	270.283	220.723	165.088	235.798	57.9225	89.2509	81.5772	143.718	132.3	152.586	145.148	116.666	150.097	114.174	107.194	140.239	106.283	156.924	130.527
ENSFCAG00000000807	SERPINB9	serpin family B member 9	427.772	916.331	436.966	260.427	232.011	458.852	361.357	511.819	568.948	591.792	1149.59	940.846	1171.18	918.088	1186.24	1069.33	794.655	369.39	613.572	726.824	1654.94	401.312
ENSFCAG00000000810	SERPINB6	serpin family B member 6	1077.44	1365.44	618.533	1214.37	996.204	1329.87	1659.75	832.514	837.766	1130.48	1204.39	1410.99	1244.09	1348.05	899.049	1188.17	1045.21	2191.18	1388.47	1087.46	1690.62	1687.6
ENSFCAG00000000812	KIFAP3	kinesin associated protein 3	1640.2	1527	1892.6	1597.72	1500.78	1723.24	1298.99	1910.83	1670.28	1527.18	1609.01	1651.85	1420.29	1502.75	1579.56	1287.05	1732.02	1307.19	1238.51	1615.08	1586.99	1793.69
ENSFCAG00000000813	ADAM12	ADAM metallopeptidase domain 12	217.6	104.641	126.605	505.519	201.497	120.182	481.827	114.941	168.234	21.9949	112.236	116.365	158.738	108.37	105.244	144.463	66.7888	132.234	106.334	81.4482	105.539	17.9355
ENSFCAG00000000814	HSP90AA1	heat shock protein 90 alpha family class A member 1	17267.1	25194.2	16076.6	14290.3	21205.6	14304.4	17871.9	17610.5	17799.1	18978.4	14194.5	22002.9	24814.1	20518.3	20923.3	36833.5	34334.2	23593	24577.2	19221.1	33693.5	27624.8
ENSFCAG00000000815	WDR20	WD repeat domain 20	693.841	866.655	832.705	706.526	733.334	630.553	659.069	638.589	554.538	795.414	766.666	770.858	725.76	732.776	1070.34	610.38	1061.88	892.351	1014.94	782.06	864.121	1107.72
ENSFCAG00000000816	MOK	MOK protein kinase	99.0295	100.875	153.412	49.5856	54.1973	109.196	75.9362	88.6225	108.394	152.892	144.852	103.483	76.1948	106.753	92.1722	65.8935	130.18	120.621	83.6014	93.3955	91.6995	101.657
ENSFCAG00000000817	IARS1	isoleucyl-tRNA synthetase 1	3379	2447.46	3472.72	3400.96	3330.53	4105.27	3011.29	2747.74	3479.82	3483.71	2961.24	3332.47	2333.41	2781.59	2623.84	2043.55	2325.83	1547.25	2095.21	2756.68	1927.93	2640.57
ENSFCAG00000000818	NOL8	nucleolar protein 8	311.643	345.207	302.708	404.279	366.479	256.046	395.65	265.559	290.778	211.646	317.119	327.633	434.364	326.247	268.071	431.723	297.776	354.603	416.985	371.754	276.992	319.22
ENSFCAG00000000820	CENPP	centromere protein P	58.1144	41.9484	25.7927	59.7313	43.1959	86.1811	89.3781	92.5045	32.2266	35.9052	48.0512	45.6479	56.4123	21.3875	19.0239	39.6186	43.8158	52.646	40.1982	71.1568	30.5886	34.8341
ENSFCAG00000000821	OGN	osteoglycin	1261.96	1471.48	846.668	981.047	1116.48	2855.85	1997.28	1179.99	605.709	512.642	685.687	904.113	2868.86	2463.63	1406.99	2842.28	734.548	1625.16	1683.52	1444.62	569.296	429.073
ENSFCAG00000000822	BICD2	BICD cargo adaptor 2	786.69	623.949	736.858	804.289	739.298	795.073	704.98	997.943	730.699	784.383	739.953	700.022	624.93	467.923	484.134	537.433	752.797	585.898	658.539	669.776	564.181	701.8
ENSFCAG00000000823	PSMD8	proteasome 26S subunit, non-ATPase 8	5156.95	4172.64	4658.18	4483.55	5507.22	5285.88	3745.11	6681.76	4743.93	6149.97	3658.77	3770.04	4096.59	4148.2	4760.87	2847.03	4166.31	5361.33	3436.88	4638.98	3967.39	5219.27
ENSFCAG00000000825	SPRED3	sprouty related EVH1 domain containing 3	29.3213	16.6068	15.966	102.249	32.2627	12.2719	28.4512	17.6643	22.6607	3.04511	20.6898	16.9198	10.8279	12.646	22.8542	10.2641	8.34103	26.707	25.8741	10.0546	15.8426	18.2608
ENSFCAG00000000826	FAM98C	family with sequence similarity 98 member C	893.821	830.881	1001.53	818.625	867.519	785.552	633.154	1202.29	762.723	1079.18	944.369	932.162	560.024	653.321	991.632	549.599	998.195	1166.16	735.234	540.284	902.652	996.937
ENSFCAG00000000827	RASGRP4	RAS guanyl releasing protein 4	27.3851	32.7626	9.86056	37.8247	35.4822	16.1232	22.7609	21.4951	24.8812	50.6526	16.9879	24.0973	27.5803	19.6934	25.5296	31.1713	12.3892	51.0131	53.8234	80.9662	20.6575	29.2416
ENSFCAG00000000828	RYR1	ryanodine receptor 1	165.657	192.43	69.395	756.177	186.343	33.3638	165.712	95.5671	12.9554	5.74062	72.4484	149.841	40.8006	317.824	734.384	83.7682	163.995	460.665	45.334	25.4989	32.5529	182.045
ENSFCAG00000000829	MAP4K1	mitogen-activated protein kinase kinase kinase kinase 1	129.984	200.204	88.4445	240.597	133.897	82.5563	121.423	119.595	90.5033	162.854	182.995	267.446	129.024	156.665	190.2	189.681	79.478	184.748	325.673	258.244	226.397	211.892
ENSFCAG00000000832	ACTN1	actinin alpha 1	4453.33	3207.25	2356.48	8494.17	6447.92	6576.44	5227.25	1967.42	3024.83	1532.14	1979.1	2831.57	4883.65	2759.43	2429.61	4475.29	2059.02	2841.84	2828.79	3772.21	5348.29	2278.16
ENSFCAG00000000833	CAPN12	calpain 12	0.263182	1.51444	0.928797	0	0	0	0	0	1.17666	0	1.46258	0.713321	0	2.83227	4.08931	0	2.07298	1.13027	0.831034	1.68058	2.25425	1.10673
ENSFCAG00000000834	DOCK2	dedicator of cytokinesis 2	187.784	227.843	123.969	336.533	153.649	118.28	208.477	171.511	156.005	233.848	93.3908	229.563	196.331	145.011	135.49	258.99	96.5318	149.831	303.973	807.362	175.211	142.428
ENSFCAG00000000836	LCP2	lymphocyte cytosolic protein 2	111.836	142.412	50.2448	187.42	103.674	97.9725	104.768	93.1454	93.1629	164.297	47.9035	168.667	151.471	122.125	109.916	171.048	65.0285	92.7449	224.513	355.031	113.573	86.9178
ENSFCAG00000000841			1105.98	863.356	1318.51	622.797	1090.23	1430.1	801.677	1080.59	1145.86	1358.06	1065.69	929.508	565.841	814.005	941.283	557.452	1289.99	1133.49	689.033	499.934	884.536	989.516
ENSFCAG00000000843	POLR3A	RNA polymerase III subunit A	880.466	548.782	863.379	1161.21	953.551	667.213	998.426	841.735	856.206	702.012	654.201	602.812	475.78	587.183	505.808	481.177	519.652	480.378	516.521	614.732	388.603	758.536
ENSFCAG00000000844	NELFCD	negative elongation factor complex member C/D	3671.33	2791.81	4005.61	3398.07	3262.63	3728.5	3140.65	4532.7	3199.52	4103	2493.21	2821.64	2545.77	3028.36	2764.33	2306.35	2692.65	3370.91	2537.93	2764.13	2866.07	3310.41
ENSFCAG00000000845	CTSZ	cathepsin Z	1690.64	1851.02	1232.68	1304.58	1309.83	1082.38	1041.89	2538.62	1902.48	3112.61	1044.63	1546.87	1705.31	1345.39	1156.34	2074.67	1207.72	2067.6	3164.54	2673.78	2749.91	1475.51
ENSFCAG00000000849			24784.1	19934.4	23818.6	15283.9	23180.9	23340.3	20204	34151.6	28187.3	30106.2	11655.2	16105.2	22262.8	22737.7	16887.9	24688.6	17014.6	23408.7	17144.5	27785.1	17952.9	21569.5
ENSFCAG00000000850	ZNF831	zinc finger protein 831	1.49513	2.82451	1.92583	5.03522	0	2.69015	0	0	2.3098	0	2.10349	2.14728	1.54071	4.6066	2.92096	2.2056	2.02615	2.4731	10.8034	1.93966	1.12713	0
ENSFCAG00000000852	IFT88	intraflagellar transport 88	318.534	283.431	299.009	489.734	394.845	266.565	331.537	278.386	252.174	236.023	237.344	323.775	310.743	371.462	226.571	370.798	172.69	292.362	245.173	378.349	201.181	270.723
ENSFCAG00000000855	XPO4	exportin 4	551.642	446.755	676.438	753.471	620.119	476.433	543.933	390.239	529.809	422.696	482.474	498.321	432.831	483.063	484.611	465.622	431.24	370.265	452.33	425.753	400.373	434.175
ENSFCAG00000000864	AFDN	afadin, adherens junction formation factor	1064.45	990.097	1383.92	1519.77	1398.39	481.439	1436.81	444.271	1113.17	737.823	1442.33	1253.79	948.709	1065.72	1182.85	1105.61	1060.79	564.626	908.929	869.351	866.163	612.29
ENSFCAG00000000868	CB1H8orf48	chromosome B1 C8orf48 homolog	29.5268	35.6346	20.6175	32.2208	59.9917	41.5371	32.579	17.8117	22.2776	9.17885	26.8738	32.0284	36.7422	43.4136	40.9836	53.3467	22.5124	30.0974	46.2807	16.3455	42.6463	36.344
ENSFCAG00000000869	STARD5	StAR related lipid transfer domain containing 5	696.203	749.152	983.906	362.761	467.331	752.12	425.392	1187.99	456.9	933.23	1199.49	763.868	640.178	470.005	1232.32	259.947	620.097	848.786	584.809	900.839	639.175	830.313
ENSFCAG00000000870	ATP2B4	ATPase plasma membrane Ca2+ transporting 4	279.108	238.139	260.021	486.033	219.356	268.589	609.001	83.2564	189.451	117.158	302.001	265.098	327.586	275.555	247.637	314.856	232.524	169.583	207.427	171.202	171.136	173.066
ENSFCAG00000000872			540.231	622.466	623.002	692.42	564.564	471.523	695.112	368.216	511.377	395.631	633.047	770.603	647.159	744.238	604.03	809.177	576.006	399.161	593.233	610.862	532.136	549.94
ENSFCAG00000000874	TBC1D9	TBC1 domain family member 9	1099.86	1005.52	671.202	2835.6	1741.14	601.358	1455.14	534.482	518.289	441.67	1079.44	1068.59	705.217	1008.6	809.775	1132.06	870.736	1334.22	798.73	603.506	1148.91	1506.48
ENSFCAG00000000877			9174.7	11962.2	5937.66	5017.48	3660.7	3371.79	4351.46	26086.9	6598.68	18373	7985.67	8641.76	15468.2	10877.5	10962.9	26269.5	10901.7	7719.47	8964.76	15450.9	9382.11	10922.4
ENSFCAG00000000880	NFIC	nuclear factor I C	2523.48	4309.11	1766.81	1918.01	1946.47	2825.23	1832.84	3624.39	3173.41	3100.69	2701.71	2450.2	6042.29	3365.88	4147.44	3704.13	3898.32	5631.02	4110.61	5226.65	5262.13	5168.91
ENSFCAG00000000882	CA2H19orf71	chromosome A2 C19orf71 homolog	2.67231	3.13054	2.90329	0.485036	0	3.91591	0	3.10013	4.44798	6.52609	5.11418	3.29535	1.10155	3.57857	0	3.38724	1.23013	6.90043	4.15517	3.58578	3.38138	1.83666
ENSFCAG00000000883	MFSD12	major facilitator superfamily domain containing 12	1540.72	1867.78	678.941	716.195	519.34	899.021	423.744	4343.75	1620.18	3124.56	2745.6	883.16	1709.81	801.993	1912.67	1024.07	2305.15	2766.48	2177.07	1745.12	2892.17	1450.11
ENSFCAG00000000884	NFATC1	nuclear factor of activated T cells 1	239.43	313.045	166.473	189.364	157.469	299.139	215.416	322.514	188.173	376.895	273.14	218.468	450	259.476	287.895	327.217	238.181	298.415	365.377	423.7	315.232	299.441
ENSFCAG00000000886	NKAIN2	sodium/potassium transporting ATPase interacting 2	2.0345	0.410845	0.949045	4.19601	1.83998	2.26557	4.80144	0	2.22399	0	0.747815	0.793192	1.65525	0	0	0.720814	1.01308	0	0	0	0	0
ENSFCAG00000000889	SEPTIN3	septin 3	62.476	26.0709	150.949	5.61041	0	78.0326	12.8973	44.4214	117.231	90.6665	0	26.8788	17.0925	24.826	71.1038	17.0453	25.5692	17.4227	24.931	34.0894	11.7719	42.1197
ENSFCAG00000000892	SMDT1	single-pass membrane protein with aspartate rich tail 1	2369.7	1989.92	3265.51	1216.64	1406.14	2456.72	1191.53	3154.42	2035.33	4231.31	2097.61	2080.66	1516.22	1593.17	2091.02	956.032	3170.99	2701.08	1506.59	1672.17	2201.04	2292.41
ENSFCAG00000000899	HSD17B6	hydroxysteroid 17-beta dehydrogenase 6	9865.8	5859.99	8427.91	5730.85	5213.24	12890.2	4341.05	14929.5	10462.9	16930.7	8097.82	7750.44	5386.43	5476.93	6434.49	4121.84	8417.59	4736.65	5340.81	2835.47	6140.05	5581.3
ENSFCAG00000000900	GBA	glucosylceramidase beta	3914.15	4791.18	4564.07	2409.96	2165.16	2443.31	2987.89	6297.72	3338.76	7106.33	3187.88	3279.8	3369.04	5385.96	6881.17	4674.75	5572.63	4008.15	4776.88	5516.37	4621.74	6219.83
ENSFCAG00000000903	SCAMP3	secretory carrier membrane protein 3	2953.7	3207.9	2878.94	2131.05	2118.74	2585.55	1726.48	3465.97	2767.97	5954.93	3402.5	3124.33	2569.55	2531.34	3103.46	1969.81	3253.83	4228.09	2671.04	3380.84	3983.32	4276.7
ENSFCAG00000000908	ALAS2	5'-aminolevulinate synthase 2	1.56007	19.5287	0	5.35444	0.958966	3.74386	0	0	1.03555	1.38775	0	1.69802	0	0	10.2604	5.01299	26.3851	110.072	39.535	0.825022	39.4494	1.10673
ENSFCAG00000000909	EEF2	eukaryotic translation elongation factor 2	147979	84412.2	235572	124846	133349	181189	140745	109477	176229	82425.3	73146.9	72692.7	87257.8	91733	75796.2	106301	61388.1	82315.3	86911.6	128968	81350	65085.3
ENSFCAG00000000912	TMEM98	transmembrane protein 98	918.442	1495.7	626.386	678.714	889.159	1341.18	1272.16	926.464	684.933	928.533	851.884	1097.09	2196.8	1834.9	1488.36	1807.23	824.827	1857.37	1007.56	867.039	2450.24	1665.16
ENSFCAG00000000913	SPACA3	sperm acrosome associated 3	0	0.163442	0	0	0	0	0	0	0	0	0	0	0	0	0	0	0	1.13027	0.831034	0	0	0
ENSFCAG00000000914	NOTCH3	notch receptor 3	1996.07	2504.12	2036.82	2749.23	2264.79	1806.95	2512.4	1291.55	1745.45	1561.39	4176.52	2454.78	2434.34	2076.08	3028.33	1917.41	2293.46	2842.63	3008.34	2258.55	2077.19	1481.85
ENSFCAG00000000916	BRD4	bromodomain containing 4	963.152	917.036	700	1016.31	888.357	892.764	898.041	1310.21	932.291	1067.25	559.697	591.623	1160.24	777.04	821.621	1077.7	922.006	967.489	912.103	1172.81	1111.3	930.798
ENSFCAG00000000917	BTAF1	B-TFIID TATA-box binding protein associated factor 1	324.493	411.575	354.189	412.406	489.52	271.739	406.182	166.478	303.016	192.416	491.363	544.928	406.081	423.412	405.324	457.564	382.033	324.986	450.498	402.307	310.506	339.899
ENSFCAG00000000919	ESF1	ESF1 nucleolar pre-rRNA processing protein homolog	2317.17	1724.78	2237.16	1686.45	1982.85	2658.33	1347.32	4171.77	1842.29	2611.2	1321.89	1652.62	1632.04	2015.1	1508.38	1808.65	1909.34	1907.82	1403.92	1998.37	1689.47	1849.81
ENSFCAG00000000921	SEL1L2	SEL1L2 adaptor subunit of ERAD E3 ligase	7.94721	6.95294	4.33363	3.65089	4.34277	5.77789	7.62938	10.4089	10.2372	17.197	4.30053	2.22084	3.5486	0.987998	4.79089	3.78975	14.877	3.87063	4.86044	6.12767	22.3896	11.6714
ENSFCAG00000000922	USP47	ubiquitin specific peptidase 47	2506.87	2637.33	3117.69	2954.63	3236.84	2263.33	2446.19	2092.99	2124.67	1818.61	2851.15	3276.16	2387	2512.42	2534.52	2805.95	2614.58	2166.48	2157.4	2992.63	1979	3370.65
ENSFCAG00000000923	PRKAB1	protein kinase AMP-activated non-catalytic subunit beta 1	2740.17	1152.04	3684.68	1326.23	1665.71	2563.2	1644.81	4070.83	3092.36	3873.51	1167.06	1166.43	1146.68	1123.94	1503.87	922.106	1077.47	892.656	1353.54	1252.59	1203.33	1014.83
ENSFCAG00000000924	CIT	citron rho-interacting serine/threonine kinase	77.0092	48.1575	56.2387	171.963	80.552	36.9169	143.228	21.5928	45.3805	60.2017	30.095	16.0523	72.812	12.8201	13.5734	34.4768	40.8452	71.5114	56.6622	40.2142	171.887	16.9405
ENSFCAG00000000928	DTX3L	deltex E3 ubiquitin ligase 3L	1183.62	938.917	452.127	762.694	407.308	480.052	731.918	2462.93	767.16	3404.73	438.228	825.252	1481.8	688.63	597.44	1710.45	778.55	673.664	851.203	863.552	861.356	1496.89
ENSFCAG00000000929	PARP15	poly(ADP-ribose) polymerase family member 15	86.2031	77.8217	24.3505	89.5926	53.5387	23.6941	91.5726	138.232	86.1081	182.536	72.6974	97.1263	104.205	62.65	65.6676	129.656	77.5226	18.7064	109.585	114.893	58.606	22.5466
ENSFCAG00000000930	PARP14	poly(ADP-ribose) polymerase family member 14	444.532	524.754	123.608	317.281	311.394	97.8318	561.574	888.788	379.149	876.628	262.142	441.192	885.787	303.505	328.402	1548.14	308.182	232.353	372.774	599.459	293.053	722.052
ENSFCAG00000000932	SLC49A4	solute carrier family 49 member 4	197.588	471.237	130.264	211.382	172.522	204.341	171.535	195.297	310.493	184.873	508.836	559.751	450.911	534.684	350.024	391.006	497.218	351.427	434.615	333.181	390.75	852.442
ENSFCAG00000000934	SEMA5B	semaphorin 5B	146.806	130.47	43.6041	260.038	168.302	36.2318	262.243	81.4948	195.067	127.463	97.6317	100.714	160.869	121.934	104.442	223.811	171.805	34.8669	148.834	208.654	160.377	31.7028
ENSFCAG00000000936	SF3B5	splicing factor 3b subunit 5	244.48	306.799	283.197	153.656	240.624	275.209	211.392	303.324	208.339	280.099	220.361	266.021	232.946	428.743	239.935	232.574	331.799	390.82	236.88	245.361	359.634	496.515
ENSFCAG00000000938	PDIA5	protein disulfide isomerase family A member 5	886.571	452.393	753.57	1059.07	841.096	824.117	1099.55	785.637	1215.01	514.522	390.191	406.921	577.094	382.168	476.65	838.809	405.506	278.594	318.364	505.354	538.64	310.428
ENSFCAG00000000939	ADCY5	adenylate cyclase 5	364.004	322.316	243.35	493.76	336.404	789.193	458.771	172.358	258.008	160.187	242.768	293.667	659.729	348.66	268.22	360.764	197.763	241.377	275.976	321.589	233.404	423.874
ENSFCAG00000000940	MCCC1	methylcrotonyl-CoA carboxylase subunit 1	4712.19	2384.57	7386.48	2596.72	3345.29	6518.23	3097.3	5927.92	3395.29	5430.26	3829.01	2802.55	1723.55	2134.72	2627.27	1329.65	2844.72	3056.22	1893.36	1681.34	2053.8	2638.7
ENSFCAG00000000941	CARD14	caspase recruitment domain family member 14	0.736872	0.716821	0.996519	0.839203	0	0	2.94725	0	1.112	0	0	0.761768	0	0	0	0	3.03923	0	0	2.52087	2.27999	0
ENSFCAG00000000942	SGSH	N-sulfoglucosamine sulfohydrolase	1425.42	701.841	1608.9	1197.4	1003.72	1135.38	1295.07	1951.33	1233.45	1978.13	425.424	484.801	804.217	622.012	892.321	763.437	350.885	681.423	762.521	1176.7	594.938	863.417
ENSFCAG00000000943	SLC26A11	solute carrier family 26 member 11	305.33	187.603	267.475	251.446	164.559	450.109	313.522	331.862	399.199	264.47	153.806	169.626	208.62	202.974	159.646	365.103	102.114	245.123	197.575	144.765	184.984	116.905
ENSFCAG00000000945	RNF213	ring finger protein 213	1387.81	829.613	917.829	1698.18	703.944	426.836	1458.85	2030.85	860.709	3005.27	585.929	1092.56	1523.2	624.464	750.503	1307.37	529.052	377.598	952.824	702.823	577.3	931.743
ENSFCAG00000000947	NFATC2	nuclear factor of activated T cells 2	25.8007	40.2868	13.7055	45.057	7.14286	28.3831	25.3157	27.2897	40.6078	18.904	14.4211	33.5484	18.0058	36.5752	41.793	52.148	13.9605	36.3974	54.4427	112.912	47.0938	22.1436
ENSFCAG00000000949	IMPDH1	inosine monophosphate dehydrogenase 1	1803.42	2847.79	3228.4	996.173	1070.68	1853.78	1268.22	1921.67	1594.74	2493.71	2657.74	2705.7	2250.8	2354.23	2038.09	1753.91	2236.62	3892.35	2718.56	5362.8	2476.05	3726.62
ENSFCAG00000000950	GARIN1A	golgi associated RAB2 interactor 1A	228.557	238.987	163.66	115.35	296.766	206.06	166.696	493.162	120.21	266.549	298.258	236.054	207.218	242.678	184.791	249.492	209.446	293.096	216.716	130.616	277.835	321.642
ENSFCAG00000000952	OPN1SW	opsin 1, short wave sensitive	0	0.482006	0	0	0	0	0	0	0	0	0.765325	1.69802	0.827623	0	0	0	0	0	2.4931	0	0	0
ENSFCAG00000000954	FLNC	filamin C	1045.82	1178.41	659.214	1002.13	1260.95	2350.38	1300.47	336.226	1282.9	174.329	916.085	778.589	1974.37	1022.84	1148.42	1769.41	1031.48	540.194	1259.63	1806.16	1468.52	425.222
ENSFCAG00000000956	IRF5	interferon regulatory factor 5	167.828	180.646	79.852	141.28	107.027	108.622	111.386	234.094	158.556	401.81	130.36	170.199	203.308	130.021	164.778	199.057	119.961	129.856	290.466	354.139	173.293	102.314
ENSFCAG00000000957	KDM8	lysine demethylase 8	234.334	135.44	222.007	311.737	260.162	221.399	192.164	233.533	303.095	130.576	118.417	98.7392	142.934	99.6392	138.942	129.762	128.149	119.758	159.652	149.494	161.876	177.92
ENSFCAG00000000959	PASK	PAS domain containing serine/threonine kinase	102.138	110.42	128.932	96.6003	65.7822	86.142	109.921	88.7438	82.4053	158.582	125.065	123.095	123.879	100.222	88.6763	121.148	93.1475	105.854	108.022	105.505	100.259	130.172
ENSFCAG00000000962	BEND6	BEN domain containing 6	349.05	97.7403	267.184	208.894	311.624	695.035	239.373	276.837	408.476	384.979	39.1054	62.044	149.001	118.769	83.5638	72.6821	69.414	90.2263	78.292	245.923	75.6326	88.2305
ENSFCAG00000000965	NUP133	nucleoporin 133	287.304	280.273	443.942	328.675	223.168	291.781	371.102	158.282	295.89	185.592	319.236	348.632	283.859	269.842	294.153	276.937	299.025	226.705	234.707	257.254	330.764	222.159
ENSFCAG00000000969	SYNGR4	synaptogyrin 4	0.79271	0.27826	0.865987	0.768268	0	0	0.855103	0	1.112	2.74033	0	0	1.65525	0	0	0.623702	0	0	0	0	1.06017	0
ENSFCAG00000000970	KDELR1	KDEL endoplasmic reticulum protein retention receptor 1	3008.77	2794.73	3183.31	2580.47	2281.72	3818.96	2735.5	3386.81	2879.02	3204.36	2238.05	2422.4	2857.5	2894.01	3112.18	2760.21	2703	2875.88	2509.19	2415.93	3889.52	2858.92
ENSFCAG00000000972	PDE3A	phosphodiesterase 3A	57.1811	50.8916	34.9301	59.1721	23.6721	47.7565	78.8831	43.6366	71.5436	97.8545	59.5558	45.8113	95.6249	37.0954	65.2673	62.204	47.3859	30.3548	53.8139	60.1899	39.3827	14.013
ENSFCAG00000000973	SLCO1C1	solute carrier organic anion transporter family member 1C1	3.14033	0.42713	0	3.46622	0.958966	4.46441	0	1.76492	5.55998	8.90817	0	0.849008	0	0.943873	0	1.44163	1.01308	0	0	0.877976	0	0
ENSFCAG00000000974	TXNRD3	thioredoxin reductase 3	141.415	159.739	145.404	126.023	128.832	141.918	184.265	93.3833	183.082	128.417	125.123	192.92	164.153	211.086	169.062	165.672	142.421	161.685	122.765	164.904	165.053	132.027
ENSFCAG00000000976	PLXNA1	plexin A1	1430.51	1533.13	1725.84	1520.98	898.352	968.018	1353.73	2527.95	1217.66	1231.58	1625.25	1480.43	1327.21	959.781	1831.34	1362.83	1417.91	1478.89	1450.78	1632.81	1697.95	2132.43
ENSFCAG00000000977	MCAM	melanoma cell adhesion molecule	2307.09	2222.35	1915.33	2673.74	2998.94	3818.2	3133.89	874.615	1617.35	1424.69	3808.92	3356.89	2360.5	1764.56	2893.04	1782.68	2098.44	976.278	2677.05	2431.08	1839.64	679.078
ENSFCAG00000000978	RNF26	ring finger protein 26	573.782	601.21	659.528	510.952	533.438	603.244	523.118	559.489	543.132	657.352	544.302	646.063	540.787	646.96	610.412	463.815	553.879	750.022	568.413	494.15	664.785	730.931
ENSFCAG00000000979	MFRP	membrane frizzled-related protein	1.58701	3.32134	6.0733	3.35681	0.944335	1.24145	0	0	1.08021	0	0.764803	1.59078	4.27907	4.72945	2.90721	2.90533	2.03682	11.2788	2.70299	0	1.12713	5.53367
ENSFCAG00000000980	USP2	ubiquitin specific peptidase 2	19.6814	83.1861	16.784	16.8369	27.8218	22.0475	38.5707	13.4098	11.3209	10.6594	80.5787	72.5923	100.889	82.9537	48.9002	70.9077	124.352	114.824	105.12	41.004	66.896	89.2153
ENSFCAG00000000982	OC90	otoconin 90	1.71167	2.35274	3.01608	0	6.65486	1.18855	0	1.72185	1.112	0	3.01921	0.782672	1.62107	4.65403	0	0	2.13594	5.65133	1.78787	1.69308	4.5085	2.37918
ENSFCAG00000000984	KCNQ3	potassium voltage-gated channel subfamily Q member 3	71.427	45.8184	11.0862	0	106.932	14.4977	12.0601	6.92809	22.8773	397.035	129.074	16.2123	12.7433	65.7384	76.6674	57.6924	4.10376	97.2029	48.3231	30.6724	3.26301	8.12822
ENSFCAG00000000987	HEXD	hexosaminidase D	160.958	138.363	175.056	153.738	120.742	195.997	140.211	179.326	177.116	145.475	163.479	82.5997	107.959	141.413	131.766	84.5193	192.256	211.183	111.517	106.91	177.035	149.714
ENSFCAG00000000991	BTNL9	butyrophilin like 9	20.3606	27.4294	23.7984	4.02912	5.54108	2.29253	23.7093	27.997	52.0789	23.4385	98.1867	14.3016	29.909	14.4187	52.4336	10.7174	42.0586	4.56936	35.3448	19.4559	4.46723	3.28916
ENSFCAG00000000993	SPRING1	SREBF pathway regulator in golgi 1	728.822	535.007	753.508	547.728	549.945	940.239	562.759	928.116	731.156	817.122	422.651	503.994	443.633	509.556	573.199	388.369	582.262	643.592	478.812	615.921	642.633	615.46
ENSFCAG00000000994	RNFT2	ring finger protein, transmembrane 2	187.842	204.634	338.975	154.399	113.248	226.209	226.2	75.65	238.936	129.117	185.533	184.957	133.098	319.082	258.756	133.273	176.238	159.928	185.869	148.435	221.367	349.068
ENSFCAG00000000996	MYO9B	myosin IXB	1662.19	1463.82	1210.33	2478.17	2255.65	1521.65	1588.55	1441.45	1391.62	1410.09	1226.43	1343.21	1616.24	1062.32	1413.97	1730.59	1462.52	1391.43	1540.83	1616.78	1893.36	1268.14
ENSFCAG00000000997	USE1	unconventional SNARE in the ER 1	1695.27	1368.96	2194.39	1205.35	1208.7	1934.47	1360.34	2084.78	1478.96	2095.17	1076.61	1287.93	1509.87	1805.6	1380.96	1363.57	1185.69	1435.98	1175.51	1553.94	1231.89	1419.89
ENSFCAG00000000998	OCEL1	occludin/ELL domain containing 1	283.645	331.081	266.875	200.09	238.722	338.745	158.992	495.403	258.271	312.062	252.126	335.294	180.558	278.807	408.626	162.018	504.792	400.318	279.41	257.499	534.228	379.292
ENSFCAG00000000999	NR2F6	nuclear receptor subfamily 2 group F member 6	264.92	383.756	250.32	94.6128	126.341	293.288	119.709	386.682	342.776	505.628	428.58	257.904	363.305	213.912	374.703	191.287	622.67	485.516	315.331	438.827	316.857	596.178
ENSFCAG00000001000	USHBP1	USH1 protein network component harmonin binding protein 1	649.924	658.071	588.484	806.66	558.17	310.148	694.52	821.449	769.103	650.858	656.306	716.036	686.812	605.484	607.881	723.63	847.278	429.593	842.766	820.822	518.162	442.081
ENSFCAG00000001001	DDA1	DET1 and DDB1 associated 1	414.447	358.015	289.805	446.865	484.608	432.035	321.031	414.06	372.287	554.888	443.84	345.027	295.301	308.899	341.074	240.216	532.305	457.004	298.143	316.35	396.981	321.04
ENSFCAG00000001003	ANKLE1	ankyrin repeat and LEM domain containing 1	20.0995	26.4419	29.7443	31.9471	21.7273	17.6995	14.2049	6.83283	16.1265	22.5139	45.5405	40.4774	19.1178	9.45491	28.969	8.31043	31.1474	40.8282	31.9907	4.99393	30.4828	25.9902
ENSFCAG00000001005	ABHD8	abhydrolase domain containing 8	437.126	460.668	438.108	335.224	411.417	545.808	239.702	446.507	499.717	580.524	503.129	362.48	528.681	342.842	563.295	242.271	602.357	577.58	407.245	410.126	439.44	548.569
ENSFCAG00000001006	ANO8	anoctamin 8	535.36	358.6	613.483	931.7	470.469	388.755	480.707	320.933	431.081	645.753	540.131	318.675	200.289	196.046	265.759	246.53	496.327	548.182	343.502	366.731	283.469	497.557
ENSFCAG00000001007	PCOLCE2	procollagen C-endopeptidase enhancer 2	721.463	2238.12	577.816	718.309	989.049	420.308	829.375	843.942	150.961	1241.95	515.161	2636.93	787.312	3649.72	2531.92	3152.93	752.075	1660.08	1615.72	1310.43	1572.19	6673.01
ENSFCAG00000001008	GTPBP3	GTP binding protein 3, mitochondrial	380.564	280.2	477.87	395.106	340.528	281.35	291.424	526.671	390.13	341.43	279.74	236.784	331.517	214.065	254.528	185.108	267.4	347.549	336.185	244.722	308.36	356.438
ENSFCAG00000001009	BST2	bone marrow stromal cell antigen 2	14181.5	13934.1	2332.24	2719.28	3096.4	2388.71	4457.88	54763.8	2650.72	41042.6	7070.19	7406.51	12300.2	5943.08	8577.25	15185.5	15839.8	26370.4	9960.53	2795.97	5633.01	50126.7
ENSFCAG00000001011	FPR2	formyl peptide receptor 2	1.42359	0.931116	0	7.55282	3.83586	0	0	0	0	0	0	0.849008	1.65694	0	0	2.88325	1.01308	2.18369	2.58742	0	0	0
ENSFCAG00000001014	GBP1	guanylate binding protein 1	1180.73	4071.8	597.868	754.104	833.484	515.549	681.65	2643.07	604.076	2816.03	12118.6	4087.83	1805.78	1792.05	2109.45	5560.62	3403.49	3309.19	4737.84	3479.32	2276.27	4181.15
ENSFCAG00000001015	PALMD	palmdelphin	467.598	818.942	335.055	451.214	598.32	297.687	481.548	604.11	481.477	491.376	489.03	649.171	553.785	1271.47	647.912	1262.37	635.709	532.333	893.467	1331.82	1136.54	423.691
ENSFCAG00000001017			32.6373	12.2501	5.993	5.85209	2.914	38.0765	1.95316	107.01	15.2744	84.0248	1.53065	2.5667	4.23739	46.3968	20.995	5.5658	0	14.216	9.47242	7.34049	4.87705	29.8035
ENSFCAG00000001018	SKP2	S-phase kinase associated protein 2	98.9396	132.762	173.147	80.3808	50.1842	86.1381	146.086	46.4477	108.219	100.914	134.346	153.353	133.199	183.712	133.783	170.928	142.523	91.2866	133.613	92.4296	118.542	105.431
ENSFCAG00000001019	RANBP3L	RAN binding protein 3 like	2.40869	2.03607	0	5.03522	7.78156	2.4354	4.01732	0	0	0	1.53065	1.69802	2.47839	0.954623	0.957717	5.89476	0	2.0911	0.765399	3.60275	1.13928	3.3202
ENSFCAG00000001020	MYOM1	myomesin 1	121.371	99.7051	83.0197	177.441	120.05	240.787	194.538	37.6828	58.2756	59.175	94.0231	101.439	112.128	114.355	140.509	95.1935	81.8767	67.1477	158.604	108.604	84.9998	37.5799
ENSFCAG00000001021	NKX2-8	NK2 homeobox 8	0	0.766989	0	0	0	0	0	0	0	0	0	0	0.748075	0	0	1.44163	0	4.52107	2.4931	0	0	0
ENSFCAG00000001024	PAX9	paired box 9	0.464325	1.33058	0	1.67841	0	0	0.924198	0	1.112	0	0	0	0.812653	0	0	0	0	11.8341	0	0	0	3.3202
ENSFCAG00000001025	SLC25A21	solute carrier family 25 member 21	323.545	269.5	350.161	437.757	226.493	446.993	256.206	272.333	327.413	271.004	401.326	310.653	209.076	296.533	277.018	201.453	347.498	303.234	195.964	154.64	219.478	317.131
ENSFCAG00000001026	PSMC4	proteasome 26S subunit, ATPase 4	5416.72	5105.93	6085.4	4810.38	5417.04	5196.51	4096.39	5895.24	4944.27	6888.52	4204.62	5173.45	4443.77	5331.78	4941.19	3699.53	6310.62	5822.45	3970.44	5606.75	5390	6376.55
ENSFCAG00000001027	CE2H19orf47	chromosome E2 C19orf47 homolog	73.1629	104.628	47.787	87.9924	106.908	61.4563	104.122	58.5163	76.8924	41.6288	74.2402	85.4025	105.511	104.413	86.1309	115.559	87.0337	151.793	106.907	121.471	107.135	109.938
ENSFCAG00000001028	PLD3	phospholipase D family member 3	4354.25	4959.63	4465.35	2819.64	2871.74	3511.87	4366.18	5599.97	3713.24	7486.02	2481.99	3705.81	5112.02	4382.39	6222.78	4957.76	3674.74	5885.73	6187.04	8906.13	2699.31	5299.83
ENSFCAG00000001029	HIPK4	homeodomain interacting protein kinase 4	0	0.0689686	0	0	0	0	0	0	0	0	0	0	0.827623	0	0	0	0	0	0	0	0	0
ENSFCAG00000001031	SERTAD3	SERTA domain containing 3	98.973	116.33	111.415	83.066	89.0535	65.8065	116.494	128.265	99.9116	97.7722	100.097	74.9168	155.251	123.595	114.286	125.05	127.918	135.662	137.75	132.147	89.2942	79.988
ENSFCAG00000001032	BLVRB	biliverdin reductase B	4170.46	3447.89	5227.19	829.19	2205.38	6147.25	998.155	8243.21	4069.63	5643.66	2300.94	2127.04	3107.9	2787.06	3360.55	2069.38	3337.25	3718.74	2615.17	9072.57	3051.12	3826.98
ENSFCAG00000001033	SPTBN4	spectrin beta, non-erythrocytic 4	44.9873	40.5798	65.1155	25.7877	14.9407	46.1343	18.8423	66.5702	70.6413	51.8661	34.1852	33.5123	40.5367	36.8109	37.7209	33.8595	54.8908	46.156	45.1981	44.4378	30.136	49.5137
ENSFCAG00000001034			1009.45	484.28	263.498	900.185	780.498	399.911	474.413	1755.01	706.405	2795.68	146.052	544.211	712.916	249.91	258.972	961.452	202.325	427.088	631.763	1049.19	168.565	458.926
ENSFCAG00000001035	SHKBP1	SH3KBP1 binding protein 1	921.335	879.303	907.023	1060.28	827.041	772.848	761.284	1107.75	834.779	1099.68	771.705	584.814	674.182	558.058	1028.82	631.963	996.715	962.176	898.63	1058.46	1548.38	837.741
ENSFCAG00000001036	LTBP4	latent transforming growth factor beta binding protein 4	6207.22	11638.1	6975.72	2325.86	3970.1	11636.9	8147.94	4573.42	7422.37	4605.37	8395.85	4384.76	26544.9	5070.66	10684.2	11014	11862.8	18974	15063	14735	8924.04	4004.57
ENSFCAG00000001037	NAPRT	nicotinate phosphoribosyltransferase	1918.43	1756.46	2258.89	901.382	773.036	2327.1	797.997	3502.92	1809.59	2976.49	1520.3	1347.87	1004.37	1292.25	1912.69	1096.72	2586.55	2467.84	1769.93	1171.73	2142.36	2764.87
ENSFCAG00000001039	TIGD5	tigger transposable element derived 5	227.473	226.695	287.823	141.191	96.4506	188.309	146.922	197.544	391.15	370.397	297.799	110.677	310.318	110.166	155.213	161.077	256.503	321.312	233.327	315.035	185.334	263.579
ENSFCAG00000001040	PYCR3	pyrroline-5-carboxylate reductase 3	953.262	654.61	1007.64	567.644	755.232	950.881	606.954	1358.92	1159.14	1219.69	819.181	552.222	630.893	555.714	811.296	386.124	664.977	791.317	722.119	650.096	574.481	696.894
ENSFCAG00000001041	GFUS	GDP-L-fucose synthase	1819.05	1182.01	1762.09	1491.48	1429.09	1763.44	1369.81	2734.79	1817.97	2183.74	1147.38	1149.9	954.936	1291.21	1428.37	842.941	1491.76	1355.54	1133.24	1000.15	1197	1191.64
ENSFCAG00000001044	SCRIB	scribble planar cell polarity protein	577.552	769.102	743.726	504.291	398.726	423.506	418.644	555.532	934.211	641.78	749.758	426.499	828.518	484.059	629.847	666.941	971.527	1079.32	901.395	1009.01	786.225	696.128
ENSFCAG00000001045	PUF60	poly(U) binding splicing factor 60	5475.28	5323.17	5476.82	6105.68	3986.49	4709.78	4384.63	7527.52	4800.56	6810.73	4227.6	4803.67	4941.78	4900.8	5225.37	4524.51	5766.93	5687.07	4987.36	6484.94	4790.6	7537.44
ENSFCAG00000001052	STYXL2	serine/threonine/tyrosine interacting like 2	0.119871	0	0	0	0.958966	0	0	0	0	0	0	0	0	0	0	0	0	0	0	0	0	0
ENSFCAG00000001056	CABLES2	Cdk5 and Abl enzyme substrate 2	185.599	129.95	127.168	168.38	199.924	232.069	202.785	205.809	210.987	137.668	127.348	124.807	128.291	153.843	112.998	164.838	96.2063	124.862	136.52	105.954	148.164	135.571
ENSFCAG00000001057	RBBP8NL	RBBP8 N-terminal like	0	0.235221	0	0	0	0	0	0	0	0	0	0	0	0.864498	0	0	0	0	0.831034	0	1.12713	0
ENSFCAG00000001058	GATA5	GATA binding protein 5	0.783485	0.919954	0	3.3032	0	0	0	0	0	2.96468	1.53065	2.54703	0.827623	0.943873	0.96134	1.44163	0	0	0	1.68058	0	1.10673
ENSFCAG00000001059	GABRB2	gamma-aminobutyric acid type A receptor subunit beta2	0.801864	7.11566	0	1.67841	0	0	0.824304	2.76618	1.14603	0	4.91058	5.09405	23.2001	3.21207	5.40518	9.6598	3.03923	15.3377	6.64827	4.20145	4.67954	0
ENSFCAG00000001062	CDH3	cadherin 3	321.037	132.85	206.539	673.199	484.306	442.032	456.359	143.328	123.697	38.8378	62.9003	83.0401	298.203	122.741	156.021	187.912	48.2778	266.905	93.7882	99.6845	54.432	120.292
ENSFCAG00000001064	CLOCK	clock circadian regulator	52.1964	118.387	37.8582	78.5611	73.6538	47.7377	74.4846	31.0887	46.9193	27.2681	194.946	169.034	91.424	109.982	132.6	123.836	150.073	70.1191	134.218	69.4267	61.3537	113.634
ENSFCAG00000001069	TST	thiosulfate sulfurtransferase	1553.59	223.902	2225.91	954.152	710.627	1638.64	1132.33	2549.1	1119.99	2097.98	273.414	108.239	220.104	130.536	452.581	145.643	282.191	369.406	190.775	116.177	224.039	173.719
ENSFCAG00000001070	KCTD17	potassium channel tetramerization domain containing 17	638.079	415.389	648.313	645.935	506.383	631.525	437.751	783.027	835.76	615.937	325.838	332.138	466.018	316.562	388.066	408.017	479.224	403.933	403.896	568.508	649.651	242.819
ENSFCAG00000001073	TNS1	tensin 1	2062.31	1561.64	1659.74	2615.6	2267.89	3378.13	3570.83	619.662	1813.24	573.427	1831.87	1468.32	2912.7	1447.03	1586.01	1558.03	1428.34	853.309	1818.95	1971.32	1540.6	323.214
ENSFCAG00000001075	CDKL5	cyclin dependent kinase like 5	37.4113	60.7524	23.2908	63.1774	62.9793	39.321	43.8165	22.3178	28.9447	15.4425	55.5768	51.4481	78.6572	54.419	61.3716	119.934	59.9328	49.4236	60.1786	57.424	42.1369	38.5258
ENSFCAG00000001077	TCF19	transcription factor 19	78.0836	45.3265	44.9555	214.816	119.106	21.4973	159.769	20.7788	25.8582	17.8877	55.6452	12.9843	24.2595	14.0654	40.7355	51.1876	36.566	28.0629	37.6299	41.9788	180.655	20.1477
ENSFCAG00000001078			0.730473	1.08081	0	1.67841	0.958966	0	0.982418	0	2.22399	0	0	0	0	0	0	0	0	6.89667	0.80587	0.840289	0	4.42694
ENSFCAG00000001082	ETV7	ETS variant transcription factor 7	47.7827	56.4938	12.2743	31.3697	19.2298	16.9855	21.4491	117.069	14.3191	149.565	12.3086	39.3152	84.8795	115.604	91.9683	73.8628	28.9031	29.2909	35.9659	53.1464	28.241	84.4397
ENSFCAG00000001084			706.242	768.879	520.697	828.774	780.414	654.805	765.43	838.166	640.833	620.813	544.792	968.128	772.202	776.098	841.295	792.806	775.892	704.96	533.979	859.815	757.637	898.941
ENSFCAG00000001089	CPNE5	copine 5	6.98078	16.1341	8.07116	10.9096	0	11.0458	11.9121	5.34346	8.56406	0	3.01217	19.9938	13.1299	3.74097	15.2111	15.381	15.3364	26.6709	21.6069	8.41182	11.8902	39.2236
ENSFCAG00000001091	CB2H6orf89	chromosome B2 C6orf89 homolog	1069.29	651.804	858.831	985.166	926.303	1643.77	740.954	692.895	1908.45	797.972	757.172	590.507	455.094	389.769	959.933	563.949	1161.74	443.707	477.795	431.414	1009.18	581.388
ENSFCAG00000001093	MTCH1	mitochondrial carrier 1	13591.2	12036.8	15937.1	8320.31	10192	12417.4	7786.7	19862.1	9265.11	24948.9	16060	13840.2	10381.2	11252.1	12752.4	9783.13	15176.4	13942.6	8941.27	8778.71	11556.1	11977.3
ENSFCAG00000001094	FGD2	FYVE, RhoGEF and PH domain containing 2	282.375	287.588	142.521	366.497	207.222	119.284	143.458	365.458	257.928	656.633	111.738	277.43	208.951	151.667	155.454	278.508	131.684	246.483	398.349	1016.19	208.92	265.675
ENSFCAG00000001100	SLC35C2	solute carrier family 35 member C2	929.127	915.719	708.37	1358.93	971.8	690.186	919.28	989.346	700.042	1095.06	846.662	1022.7	738.813	905.666	794.241	630.33	977.02	916.357	874.468	744.353	1242.02	1296
ENSFCAG00000001104	SMG9	SMG9 nonsense mediated mRNA decay factor	1049.01	819.354	1075.05	851.169	872.467	1018.45	847.588	1547.6	915.1	1264.66	709.027	799.718	855.358	865.133	816.796	675.637	727.379	939.287	751.698	945.657	733.758	1012.8
ENSFCAG00000001105	KCNN4	potassium calcium-activated channel subfamily N member 4	4.47925	4.79972	0	15.4712	5.54514	4.93809	4.45041	0	2.22414	3.205	2.23914	5.09405	6.35953	4.71312	4.97072	0.688377	2.067	7.25876	10.4507	4.22189	8.42664	1.10673
ENSFCAG00000001106	DNAJB5	DnaJ heat shock protein family (Hsp40) member B5	82.1132	71.8929	45.3091	109.016	131.09	119.625	86.4519	54.0281	68.0554	43.33	75.0871	81.1552	41.4125	56.1711	55.9353	63.9505	77.5476	56.4791	89.0547	33.5892	183.177	49.1546
ENSFCAG00000001108	SETD3	SET domain containing 3, actin histidine methyltransferase	800.946	716.664	760.899	708.149	1118.72	1075.46	766.103	499.904	743.93	734.406	1165.84	687.12	708.112	570.914	691.58	501.849	936.006	726.867	673.404	593.421	630.79	714.063
ENSFCAG00000001112	VCP	valosin containing protein	18373.6	13222.6	22592.4	21623.4	20489.7	18183.9	18255.4	14932.2	17556.4	13355.1	12643.5	15916.2	11806.2	13903.8	13174.1	11208.1	13561.5	12903.5	11531.8	14640	12513.3	14869.7
ENSFCAG00000001118	NUP54	nucleoporin 54	1210.92	863.641	1032.48	711.447	1181.35	1706.91	877.139	1728.82	1073.01	1376.24	880.815	882.12	951.286	926.245	889.659	913.554	926.864	860.732	736.094	831.198	880.036	685.084
ENSFCAG00000001120	PIGO	phosphatidylinositol glycan anchor biosynthesis class O	944.071	761.635	1135.44	1184.51	746.969	955.023	1002.96	869.955	958.474	699.238	1062.6	932.371	504.807	1001.69	768.81	534.168	667.741	667.297	591.032	594.854	631.876	1182.37
ENSFCAG00000001121	SCARB2	scavenger receptor class B member 2	3464.07	4141.19	4150.75	2203.32	2564.58	1788.4	2608.71	4480.31	2632.19	7284.34	4557.56	4486.91	3652.18	4286.94	3573.86	3704.8	3942.23	3568.1	3287.02	4383.87	3535.61	6715.25
ENSFCAG00000001123	STOML2	stomatin like 2	2462.83	2048.27	2473.26	2231.94	2647.13	2468.76	2378.76	2786.99	2548.85	2166.96	1805.59	1998.67	1910.54	2170.91	1701.87	2124.84	1799.79	2599.09	2014.93	1852.73	1941.77	2658.54
ENSFCAG00000001124	MYH9	myosin heavy chain 9	37991.6	65161.4	49866.5	58732.9	41241.2	26718.6	42227.9	19535.5	34133.5	31476.9	62327.4	68186.3	46688.6	48820.7	66738.6	63475.1	59998.1	48846.3	73003.7	55128.3	90388.8	98335.3
ENSFCAG00000001125	FAM214B	family with sequence similarity 214 member B	548.579	293.829	519.393	671.162	712.156	566.589	497.128	450.896	525.675	445.636	322.709	346.466	239.472	232.842	342.81	194.82	291.591	233.431	414.664	323.171	357.865	226.101
ENSFCAG00000001126	CRTAM	cytotoxic and regulatory T cell molecule	3.86176	4.52347	0	2.65468	0.967262	4.78386	10.1219	8.76842	2.17031	1.4277	3.69962	11.8861	4.28004	2.83411	2.82248	10.8122	5.12533	4.43146	4.05407	0.852802	0	3.48343
ENSFCAG00000001127	TXN2	thioredoxin 2	8307.93	5247.82	9827.61	5317.56	5830.49	7276.58	6436.7	13628.1	7517.69	10628.7	3546.92	5711.12	4275.95	5588	7898.56	3393.94	6827.46	5833.36	3805.86	4299.4	4641.97	7151.34
ENSFCAG00000001128	FOXRED2	FAD dependent oxidoreductase domain containing 2	144.013	495.982	153.127	198.814	116.049	114.459	212.31	85.2709	143.98	128.096	431.178	479.815	365.842	521.776	522.618	481.51	528.219	366.62	388.973	271.075	824.714	769.439
ENSFCAG00000001129	JHY	junctional cadherin complex regulator	3.65488	12.7629	1.06848	7.85493	0	4.57787	1.98249	6.79175	4.20439	2.75914	22.2767	5.93593	4.33311	22.1063	14.5086	3.72924	4.09022	24.9621	17.4517	3.51915	14.9842	15.2577
ENSFCAG00000001131	EIF3D	eukaryotic translation initiation factor 3 subunit D	18744.1	12797	16757	15474.5	15878.6	21165.6	15875.4	22697.6	20038.4	22066.1	8638.93	12089.4	14371.8	17743.6	12439.6	13968.8	11027.9	12006.2	10860.9	17981.5	13030.7	9404.68
ENSFCAG00000001132	HSPA8	heat shock protein family A (Hsp70) member 8	102905	75253.9	131258	83517.7	124702	113831	81117.1	92269.3	92476.3	104063	53049.4	87191.8	55965.6	74538.4	75373.4	72374.3	91597.5	72880.4	54957.8	68635.5	99938.2	96544.6
ENSFCAG00000001133	CLMP	CXADR like membrane protein	223.202	153.032	78.8138	223.37	311.08	413.243	501.409	95.3575	132.872	29.4672	51.0472	158.728	262.351	110.578	85.5563	183.225	65.951	406.566	151.896	79.4075	238.514	42.5645
ENSFCAG00000001135	MCTP2	multiple C2 and transmembrane domain containing 2	202.18	206.571	126.662	403.899	265.643	180.457	282.506	101.128	138.193	118.949	285.086	180.208	417.694	166.59	217.528	308.014	131.53	114.203	244.199	160.151	206.602	47.0515
ENSFCAG00000001138	PLCB2	phospholipase C beta 2	81.1013	97.4168	52.6856	174.502	66.1842	34.8899	100.622	54.7534	85.3629	79.8105	47.2494	130.295	99.1687	99.0994	53.744	84.2158	32.9486	64.6257	174.717	222.856	74.6405	85.4416
ENSFCAG00000001141			4.26495	22.9636	15.1455	5.03522	0.958966	2.41962	0.982418	5.22623	4.35161	0	0	17.7027	0	2.84768	0.987085	3.63273	15.4007	47.9547	57.1546	64.6845	19.8997	45.2994
ENSFCAG00000001146	CB4H12orf56	chromosome B4 C12orf56 homolog	4.54219	4.78763	4.70681	7.55282	6.58833	7.73971	1.99242	0	7.75745	0	6.12088	5.25182	6.88752	2.73751	3.99257	4.62092	4.94804	2.1284	3.28729	8.24122	4.80842	4.42694
ENSFCAG00000001147	BCL9L	BCL9 like	442.512	606.243	441.286	494.979	513.286	372.36	683.924	235.803	467.231	331.223	539.267	466.012	883.153	390.581	611.288	613.296	606.06	599.092	764.653	714.474	530.747	556.29
ENSFCAG00000001150	CENATAC	centrosomal AT-AC splicing factor	138.037	101.21	76.7934	170.794	138.123	130.604	116.919	174.323	117.631	179.11	80.2595	77.8289	120.018	87.6301	90.4243	60.2772	125.179	150.783	81.3803	87.5483	151.913	101.276
ENSFCAG00000001151	RPS25	ribosomal protein S25	21033.2	13826.8	22081.2	15039.1	17026.7	22079.6	16621.1	27932.6	20920.1	26565.5	10129.4	12729.3	14166.3	15528.7	12006.5	14550.5	12497.1	18959.5	11544.2	15897.8	13952.5	13959.6
ENSFCAG00000001152	TRAPPC4	trafficking protein particle complex subunit 4	1823.97	1047.31	2414.19	984.299	1023.58	1894.74	1079.41	2908.46	1664.87	2622.25	1178.2	1068.26	914.094	817.246	1592.03	614.387	1664.86	1036.24	789.402	947.744	780.091	1165.11
ENSFCAG00000001153	SLC37A4	solute carrier family 37 member 4	641.965	361.733	789.718	421.172	391.196	734.792	513.045	864.274	557.454	864.069	595.721	373.156	260.195	333.722	274.293	297.86	504.026	374.712	329.83	262.224	338.183	396.88
ENSFCAG00000001154	HYOU1	hypoxia up-regulated 1	8163.29	2453.61	16243.7	8883.81	7103.64	6557.64	8509.38	6022.08	5995.1	5990.96	2413.6	3379.12	2070.08	1936.86	2413.59	3645.49	2408.37	2550.25	2181.6	2426.4	1820.48	2197.45
ENSFCAG00000001156	VPS11	VPS11 core subunit of CORVET and HOPS complexes	1756.26	1662.87	1558.87	1560.87	1648.28	1914.87	1614.91	2111.63	1600.86	2039.79	1644.97	1604.25	1633.08	1987.97	1769.92	1478.91	1863.98	1686.63	1450.07	1572.44	1587.24	1674.96
ENSFCAG00000001158	RILPL2	Rab interacting lysosomal protein like 2	1483.22	1066.13	1575.19	814.712	802.963	1418.06	1067.61	2181.37	1339.66	2666.21	1067.74	903.068	828.887	1067.74	1452.4	617.387	1279.85	1402.36	865.769	1216.71	725.952	1365.66
ENSFCAG00000001159	SNRNP35	small nuclear ribonucleoprotein U11/U12 subunit 35	332.431	491.871	243.668	318.044	369.108	302.545	307.063	479.953	303.134	335.93	380.383	492.754	423.731	578.829	450.546	429.415	500.024	484.542	441.044	457.767	567.931	695.489
ENSFCAG00000001160	HMBS	hydroxymethylbilane synthase	1046.11	862.245	1336.2	740.434	936.101	1090.66	781.94	1248.17	959.728	1275.63	875.991	848.247	660.003	888.312	1012.28	613.869	1129.15	961.424	788.646	703.253	804.692	1061.07
ENSFCAG00000001161	RILPL1	Rab interacting lysosomal protein like 1	1360.67	1333.01	1495.86	676.498	942.829	1323.21	890.602	2037.68	1435.54	2083.11	1436.02	1161.81	1229.41	1287.67	1351.46	938.008	1442.72	1720.55	1069.18	1779.96	1033.8	1545.51
ENSFCAG00000001163	DPAGT1	dolichyl-phosphate N-acetylglucosaminephosphotransferase 1	2112.1	2139.18	1876.69	1828.85	1818.18	2374.7	1605.39	2795.25	1692.85	2904.91	2580.52	2627.87	1664.78	2094.59	2521.16	1431.97	2797.3	1723.06	1704.81	1422.67	2197.5	2903.9
ENSFCAG00000001164	C2CD2L	C2CD2 like	425.63	362.013	447.567	413.032	313.494	529.627	272.446	459.669	347.203	622.005	359.784	368.484	287.214	338.683	375.474	301.499	339.646	358.26	376.883	411.286	399.104	427.843
ENSFCAG00000001165	HINFP	histone H4 transcription factor	250.913	337.934	251.701	246.933	280.145	223.404	263.746	256.668	237.903	246.804	235.588	344.855	358.775	361.181	336.272	382.815	350.605	325.568	359.949	339.615	290.199	369.784
ENSFCAG00000001166	ABCG4	ATP binding cassette subfamily G member 4	18.6162	34.1281	1.04579	21.4153	19.9663	5.7479	38.8717	8.55018	51.8752	1.45749	58.6794	63.2536	13.4997	43.0259	37.6024	33.987	54.9145	13.0172	32.0044	28.7209	27.0343	3.79852
ENSFCAG00000001167	NLRX1	NLR family member X1	950.762	849.423	1260.73	1180.16	711.53	983.906	1159.93	837.024	949.421	523.409	762.162	883.515	851.454	800.274	909.077	615.942	529.062	934.793	1002.22	976.294	777.969	1150.31
ENSFCAG00000001168	PDZD3	PDZ domain containing 3	4.99371	15.1922	0.994978	3.42976	2.85067	1.2185	26.572	0	3.26756	1.61615	0.742662	0	8.99419	4.70293	0.992894	12.4992	1.05972	138.648	6.73401	3.34387	3.48294	1.10673
ENSFCAG00000001169	CCDC153	coiled-coil domain containing 153	0.591683	0.392978	2.01132	0	0	0	0	0	0	2.72215	0.765325	0	0	0	0.969069	0.720814	0	2.26053	0	0	0	0
ENSFCAG00000001170	ASTE1	asteroid homolog 1	98.161	105.162	87.1276	125.28	115.412	106.045	85.6996	97.4277	85.4353	82.8608	100.586	133.504	117.041	126.775	82.0038	118.365	79.9653	98.8262	80.6147	113.312	105.972	104.978
ENSFCAG00000001171	NEK11	NIMA related kinase 11	78.5815	67.5339	72.4563	70.3465	69.817	83.5666	66.0615	105.057	68.8204	92.5267	56.3692	65.49	53.8178	72.855	65.3223	40.2871	78.99	62.4822	45.5284	105.774	104.591	58.8995
ENSFCAG00000001173			2481.92	2124	2735.87	1779.11	1823.58	1955.17	1520.93	3921.03	2794.13	3325.54	2322.01	1740.25	1763.13	1419.63	1898.45	1546.61	2654.29	2914.31	2228.39	2390.44	2284.22	2326.31
ENSFCAG00000001175	ZBTB46	zinc finger and BTB domain containing 46	116.877	163.041	94.5342	141.564	82.2034	22.7754	131.084	68.9452	255.614	138.295	315.66	126.067	228.113	119.676	164.346	130.429	243.771	32.2996	260.451	112.749	170.385	52.5484
ENSFCAG00000001177	TPD52L2	TPD52 like 2	1844.2	2114.79	1856.39	1643.7	1904.06	1751.14	1791.62	2012.24	2038.85	1755.59	2300.85	2763.74	2291.24	2158.18	1872.16	1935.6	1836.1	1916.6	2302.57	1835.91	2050.87	2113.68
ENSFCAG00000001178	DNAJC5	DnaJ heat shock protein family (Hsp40) member C5	1742.17	1846.16	1765.66	1713.79	1549.84	1133	1241.53	1688.84	2678.02	2166.69	2201.34	1389.5	1690.02	1490.4	1571.15	1548.17	2350.24	2104.34	1870.71	1678.93	1876.9	2382.27
ENSFCAG00000001181	ZNF512B	zinc finger protein 512B	864.03	897.404	788.594	911.388	766.845	562.406	832.105	1081.4	871.233	1098.27	647.527	772.012	961.334	918.487	796.781	897.571	732.675	999.491	922.932	1107.8	877.92	1134.32
ENSFCAG00000001182	SAMD10	sterile alpha motif domain containing 10	2.70569	9.86198	2.91547	0	0.932375	0	1.92441	5.3858	4.39938	6.08811	0.755372	6.86348	26.9723	11.3011	11.1388	7.80457	4.00448	11.3027	4.54468	16.8058	9.88777	6.96277
ENSFCAG00000001183	PRPF6	pre-mRNA processing factor 6	4767.67	4062.66	5673.39	4956.15	4070.49	4457.64	3959.62	5386.98	4200.06	5437.01	3535.8	4364.15	3515.27	4399.75	3496.77	3960.34	3609.72	4697.58	3594.27	4595.34	3527.5	5455.39
ENSFCAG00000001186	RGS19	regulator of G protein signaling 19	279.437	270.314	211.692	302.007	212.363	187.048	204.986	373.003	321.545	422.853	174.65	175.096	253.829	181.407	175.71	286.511	170.069	273.026	346.259	694.808	339.867	172.542
ENSFCAG00000001187	OPRL1	opioid related nociceptin receptor 1	0.440878	0.326236	0	0	0.872114	1.2185	0	0	0	1.43641	1.46013	0	0	0	0	1.44163	1.01308	0	0	0	0	0
ENSFCAG00000001189	MYT1	myelin transcription factor 1	0	0.22351	0	0	0	0	0	0	0	0	0	0	0	0	0	0.720814	0	1.13027	0.831034	0	0	0
ENSFCAG00000001190	NTNG1	netrin G1	171.531	15.6014	19.0408	237.236	133.97	36.6447	51.5899	50.6386	290.487	552.644	42.3241	4.80568	26.918	5.69022	14.5695	13.0976	4.10395	16.9042	4.89128	14.3286	13.563	26.0209
ENSFCAG00000001191	VAV3	vav guanine nucleotide exchange factor 3	24.1608	68.2643	21.5957	21.2804	24.7755	16.4131	37.0275	10.453	54.5326	7.20851	118.414	122.547	70.5329	73.1457	72.718	89.4049	81.0056	26.5219	57.1426	55.1648	28.0504	24.5237
ENSFCAG00000001192	PCMTD1	protein-L-isoaspartate (D-aspartate) O-methyltransferase domain containing 1	302.49	626.991	520.801	216.356	216.519	362.275	365.158	219.749	328.522	190.543	939.624	716.371	533.93	711.807	722.574	802.134	453.26	447.983	578.787	534.108	369.6	713.717
ENSFCAG00000001193	SLC25A24	solute carrier family 25 member 24	168.927	242.06	189.855	159.2	164.118	196.172	176.153	145.754	140.499	179.663	283.911	278.056	275.016	261.051	256.444	375.929	215.78	130.694	249.839	212.857	257.171	107.974
ENSFCAG00000001198	LRRN4	leucine rich repeat neuronal 4	0.1049	1.17825	0	0.839203	0	0	0	0	0	0	0.716307	0	0.79658	0.949786	0	2.23851	1.02199	3.68887	2.4931	0	1.12713	1.10673
ENSFCAG00000001199	PTP4A1	protein tyrosine phosphatase 4A1	1185.42	664.422	928.642	1531.8	3079.13	889.777	965.517	646.476	825.072	616.947	726.374	773.056	614.68	680.321	830.756	727.397	740.993	495.984	589.773	479.779	813.185	500.761
ENSFCAG00000001201	BOD1L1	biorientation of chromosomes in cell division 1 like 1	473.675	436.557	415.495	453.521	536.875	468.217	380.127	695.009	468.695	371.462	364.765	402.156	535.136	365.652	352.963	544.458	438.824	503.751	468.715	515.105	409.241	337.917
ENSFCAG00000001202	RUFY1	RUN and FYVE domain containing 1	753.527	1214.81	701.196	823.147	733.92	659.905	673.775	803.862	694.352	938.06	1274.74	1398.52	968.571	1222.81	983.495	1119.74	1313.09	1429.02	1139.62	1114.2	1329	1284.9
ENSFCAG00000001203	TMOD1	tropomodulin 1	881.347	3491.69	445.004	1928.86	561.182	539.476	2111.49	664.068	610.152	190.55	2160.18	3753.37	1605.23	2809.13	5024.81	2771.7	5869.35	1889.77	4032.73	840.514	8525.05	2618.39
ENSFCAG00000001204	HNRNPH1	heteroous nuclear ribonucleoprotein H1	3058.98	3249.74	3085.27	2533.16	2878.16	2471.08	3579.91	3337.44	3212.91	3373.94	2887.35	3893.44	4569.56	3056.97	3568.33	3970.06	3058.95	2572.92	2974.19	3023.6	2306.37	3115.16
ENSFCAG00000001205	TSTD2	thiosulfate sulfurtransferase like domain containing 2	159.859	220.125	168.896	199.205	167.868	145.284	238.929	104.135	154.947	99.6079	230.107	243.709	232.787	260.523	256.874	244.162	175.509	154.145	195.092	196.067	222.832	229.693
ENSFCAG00000001206	NCBP1	nuclear cap binding protein subunit 1	1488.05	1534.26	1548.59	1714.67	1527.02	1410.88	1673.29	1267.56	1415.24	1347.15	1459.73	1694	1342.31	1513.73	1771.3	1475.72	1655.55	1288.43	1400.36	1403.51	1804	1602.44
ENSFCAG00000001211			8903.03	5237.52	10210.5	6797.35	5140.63	9565.13	6245.07	14354.6	8761.32	10149.6	6872.09	4773.87	3605.46	6243.75	6764.53	3988.09	4626.91	6490.33	5412.58	3177.48	4140.12	6755.04
ENSFCAG00000001215	FSHR	follicle stimulating hormone receptor	2873.81	3745.64	1905.01	470.552	1139.5	1888	1314.42	4223.16	2893.58	9156.27	2545.66	6221.7	3417.5	2389.93	6790.9	3917.69	4387.36	4088.25	4081.58	1491.8	3937.05	1678.29
ENSFCAG00000001216	EHMT1	euchromatic histone lysine methyltransferase 1	720.532	753.485	856.782	917.198	723.331	487.026	927.37	518.388	790.222	543.936	757.989	746.987	899.698	706.254	699.023	905.927	765.826	575.293	833.399	817.795	692.449	641.179
ENSFCAG00000001219	PTBP1	polypyrimidine tract binding protein 1	3830.07	4247.26	3192.27	4998.46	4022.42	2654.96	3759.78	3859.72	3612.29	4540.66	4648.41	3914.21	4646.32	3801.11	4066.42	4028.19	3893.65	3474.33	5078.08	3872.54	4327.22	5216.62
ENSFCAG00000001220	MISP	mitotic spindle positioning	0.921558	12.0573	3.62781	0	0	0	0.82002	0	1.21682	1.70781	44.6288	7.94526	3.66635	12.0513	11.2754	2.23615	10.1755	9.04213	4.15517	1.68058	7.94859	29.8818
ENSFCAG00000001225	MACROH2A2	macroH2A.2 histone	58.1232	94.8711	34.7344	84.1642	81.9284	60.2229	91.6014	41.7778	28.2288	42.3278	40.024	35.2226	237.318	96.4492	45.5566	176.252	48.0347	167.066	64.931	91.1951	81.4335	54.9713
ENSFCAG00000001226	AIFM2	apoptosis inducing factor mitochondria associated 2	2899.19	1217.2	2651.17	3323.1	3745.74	2525.03	2126.86	3470.11	2149.51	3202.02	2385.65	1534.28	662.2	1223.03	1152.37	599.446	1256.3	1586.03	1739.35	707.29	813.655	946.86
ENSFCAG00000001228	LRRC20	leucine rich repeat containing 20	108.865	166.273	145.848	119.374	97.3347	93.0515	100.772	97.0453	130.497	86.9953	172.642	184.142	104.92	103	172.143	98.4287	232.97	179.495	162.348	134.108	246.972	204.104
ENSFCAG00000001230	NODAL	nodal growth differentiation factor	11.0635	3.6169	3.8474	4.08103	10.452	21.0003	13.8855	20.849	10.1179	4.27454	0.77562	2.09191	3.92574	3.85083	1.92795	10.4697	1.92523	4.53607	9.85241	1.77194	1.12331	1.15207
ENSFCAG00000001231	PALD1	phosphatase domain containing paladin 1	228.814	325.787	165.746	354.883	193.051	114.387	373.951	79.395	490.246	58.8516	367.424	503.134	332.87	387.357	263.678	355.501	362.001	91.5828	376.082	406.045	379.984	83.7833
ENSFCAG00000001232	ADAMTS14	ADAM metallopeptidase with thrombospondin type 1 motif 14	74.7434	300.665	16.097	42.095	73.4156	30.9221	71.3211	12.9996	40.2796	310.817	206.144	365.037	578.835	132.494	112.991	123.324	96.6585	504.271	816.345	496.715	76.4404	98.7285
ENSFCAG00000001233	TBATA	thymus, brain and testes associated	20.0764	4.58655	2.0462	79.7243	62.8628	0	13.7539	0	2.22399	0	7.88864	5.96562	0	8.5546	0	1.44163	1.06601	23.2654	5.74997	0	0	1.10673
ENSFCAG00000001234	SGPL1	sphingosine-1-phosphate lyase 1	1658.15	1055.55	2059.2	2252.47	1772.17	1101.62	1657.43	636.766	1543.93	2241.59	1188.11	1422.15	968.828	1120.55	1358.36	1036.41	1037.58	859.808	1076.89	1042.86	707.074	847.944
ENSFCAG00000001235	PCBD1	pterin-4 alpha-carbinolamine dehydratase 1	708.677	679.018	299.368	34.686	92.3842	436.17	90.0892	685.251	969.951	3061.52	947.708	561.124	512.151	759.016	821.847	334.277	852.596	620.635	538.416	514.037	791.338	895.076
ENSFCAG00000001236	LDB1	LIM domain binding 1	1674.98	2192.07	1366.19	1391.7	1501.04	1956.23	1499.32	1957.88	1944.42	1783.02	1744.54	1950.23	2850.61	2382.69	2346.46	2212	1833.89	1962.83	2135.59	2919.88	1816.63	2149.46
ENSFCAG00000001238	PPRC1	PPARG related coactivator 1	536.348	438.844	280.162	1049.57	737.689	436.859	739.757	320.938	348.377	377.427	349.926	383.509	582.315	483.346	412.718	587.56	284.895	469.707	397.682	458	388.802	467.665
ENSFCAG00000001241	GBF1	golgi brefeldin A resistant guanine nucleotide exchange factor 1	3845.61	3852.52	3667.81	5268.49	4325.87	3252.33	4760.56	3065.57	3088.08	3336.15	3631.38	4282.7	3663.25	4186.19	3980.54	3558.41	3626.73	3675.01	3357.02	3684.12	3971.43	4613.5
ENSFCAG00000001242	NFKB2	nuclear factor kappa B subunit 2	2343.81	1772.94	1363.42	4500.49	3906.65	1483.22	1943.17	2113.87	1268.84	2170.81	1580.45	1873.08	1502.23	1317.54	1879.32	1830.26	2128.31	2569.65	2135.46	1343.55	1746.9	1368.47
ENSFCAG00000001243	PSD	pleckstrin and Sec7 domain containing	94.9043	75.6721	140.398	42.6066	31.9635	82.6647	57.518	108.371	123.94	171.772	77.0251	73.7423	83.302	94.6952	67.4355	50.4953	54.8618	69.8407	75.88	95.4388	65.9678	99.3813
ENSFCAG00000001244	FBXL15	F-box and leucine rich repeat protein 15	419.236	294.272	555.57	121.417	164.93	312.02	116.754	792.4	569.999	720.799	539.629	97.9075	291.695	106.697	206.697	187.46	294.005	511.367	275.741	393.237	289.683	337.14
ENSFCAG00000001245	CUEDC2	CUE domain containing 2	2948.61	2805.05	2796.57	2665.99	3342.09	2864.23	2434.43	3616.13	2388.78	3480.65	2588.83	2943.31	2213.62	2957.18	2867.32	2379.17	3067.11	3518.19	2239.26	2605.95	3180	3100.67
ENSFCAG00000001248	ACTR1A	actin related protein 1A	1754.31	1793.64	1856.42	1935.49	1723.47	2065.52	1815.5	1365.03	1773.8	1499.23	2013.51	2092.75	1539.41	1652.39	2129.03	1493.69	2145.97	1285.63	1539.43	1680.89	2089.9	1861.04
ENSFCAG00000001249	SUFU	SUFU negative regulator of hedgehog signaling	240.132	260.537	249.213	401.522	297.24	222.113	270.263	110.98	216.765	152.958	286.585	236.253	315.98	283.353	241.502	281.728	234.304	258.708	242.583	264.768	242.424	238.261
ENSFCAG00000001251	ARL3	ADP ribosylation factor like GTPase 3	1962.97	2347.51	1905.35	1375.21	2075.76	2289.85	1141.97	2397.26	1782.56	2735.79	1612.41	2608.44	1757.4	2535.28	2588.73	1546.71	2921.08	2706.22	1980.95	2328.91	2339.72	3244.32
ENSFCAG00000001254	CYP17A1	cytochrome P450 family 17 subfamily A member 1	2903.06	4664.88	2626.47	4228.89	4107.28	3633.65	1563.61	1125.8	984.16	4954.62	401.372	367.044	9573.52	7087.35	2342.15	9579.43	1416.34	11438.6	2577.73	9832.99	235.868	1126.1
ENSFCAG00000001256	SH3GL3	SH3 domain containing GRB2 like 3, endophilin A3	67.0309	32.1718	175.945	67.0522	55.1239	98.2298	42.8434	31.9156	52.7368	12.4009	35.8281	24.9218	31.2702	27.7907	36.8565	16.0525	8.77686	87.1023	53.87	15.9484	26.8691	20.7748
ENSFCAG00000001257	ADAMTSL3	ADAMTS like 3	199.395	178.073	191.924	319.714	234.067	224.996	291.197	57.5948	180.433	95.2379	135.951	299.064	177.866	216.673	126.122	150.716	169.298	184.015	263.786	90.2381	251.914	71.2367
ENSFCAG00000001258	RHAG	Rh associated glycoprotein	1.73892	1.31043	0	0.839203	1.8393	3.24888	6.94518	0	1.03878	0	1.81824	1.69802	0.818706	0	0.969069	1.33085	1.01308	1.38965	2.04611	0	4.64142	0
ENSFCAG00000001259			66.5237	205.63	24.3808	34.5825	42.3166	107.724	22.4926	92.2843	58.7065	149.702	91.8303	326.999	86.672	133.734	523.118	225.064	109	117.135	365.218	357.643	103.621	27.5191
ENSFCAG00000001261	CD37	CD37 molecule	257.745	234.748	124.984	387.69	220.54	215.501	189.545	275.726	294.711	353.265	118.903	218.879	199.86	166.499	208.318	275.248	107.857	191.914	415.287	593.163	157.369	163.675
ENSFCAG00000001264	UGGT1	UDP-glucose glycoprotein glucosyltransferase 1	1230.94	1030.97	2346.48	1543.4	1109.42	935.527	1822.16	425.62	926.583	738.323	1573.05	1720.04	716.796	765.832	1178.11	1186.93	1109.25	580.438	971.199	713.589	700.623	1155.81
ENSFCAG00000001265	TTC27	tetratricopeptide repeat domain 27	598.877	366.63	527.166	816.219	709.186	589.751	525.886	652.722	560.563	409.521	272.287	441.3	403.371	381.865	388.455	295.074	284.324	335.374	389.111	429.142	417.733	361.523
ENSFCAG00000001266	LSM11	LSM11, U7 small nuclear RNA associated	9.67071	10.8616	14.7834	7.98161	6.62187	7.45565	5.44621	8.88317	18.1319	8.06185	16.7189	12.5527	8.82352	11.6047	8.41478	13.7751	16.2889	11.5545	6.54301	5.00209	12.6737	6.38747
ENSFCAG00000001267	CLINT1	clathrin interactor 1	1213.52	1719.57	1260.87	1618.01	1432.76	1069.34	1286.8	1044.94	1081.31	914.147	1534.21	1615.82	1472.73	1492.9	2117.71	1605.4	2722.07	1263.53	1665.57	1477.74	2052.43	1614.76
ENSFCAG00000001269			495.367	403.746	333.648	264.008	290.31	592.756	208.26	1032.95	519.198	721.802	299.133	213.637	374.855	354.417	318.33	307.455	417.521	573.914	407.18	509.611	525.529	543.368
ENSFCAG00000001271	CYSTM1	cysteine rich transmembrane module containing 1	988.208	1295.34	868.206	686.778	1242.42	1071.07	525.888	1244.89	820.641	1445.78	1595.41	1075.78	944.185	1070.22	1364.79	733.183	1238.15	2203.86	1015.8	1144.68	1709.07	1448.92
ENSFCAG00000001272	PFDN1	prefoldin subunit 1	1734.28	1598.93	1759.66	1159.39	1338.08	1565.98	1170.19	2662.86	1409.56	2808.53	1325.6	1662.27	1598.6	1599.7	1496.61	1560.91	1694.78	1690.12	1305.44	1512.9	1788.58	1951.67
ENSFCAG00000001273	HBEGF	heparin binding EGF like growth factor	54.7231	74.7758	63.8067	82.1026	26.1042	17.36	64.3824	34.6543	62.2273	87.1473	155.198	68.4146	74.3116	72.2132	74.8562	121.769	69.0178	34.2183	93.5721	50.7841	51.1022	31.852
ENSFCAG00000001275	ANKHD1	ankyrin repeat and KH domain containing 1	1499.32	1577.13	1318.37	1983.54	1779.06	1327.55	1767.62	1657.82	1025.4	1135.24	1205.2	1543.79	1806.11	1733.3	1404.51	1387.91	1651.19	1566.91	1405.3	1614.68	1675.47	1931.22
ENSFCAG00000001276	APBB3	amyloid beta protein binding family B member 3	17.3868	24.701	16.1433	15.7649	21.2607	21.883	15.3606	16.5071	21.0732	11.1012	29.1647	30.5456	28.7295	26.2933	36.0779	8.41261	24.1791	39.4255	17.6413	11.402	24.5485	19.9925
ENSFCAG00000001277	SLC35A4	solute carrier family 35 member A4	485.432	440.108	579.511	624.338	543.356	404.453	499.316	370.718	451.838	409.927	445.025	351.377	427.715	472.537	541.52	329.587	370.55	413.8	498.621	365.061	440.638	624.859
ENSFCAG00000001278	CD14	CD14 molecule	166.113	440.263	96.612	253.67	205.604	123.224	116.296	137.454	144.365	251.676	339.467	650.796	606.203	171.814	420.687	315.175	398.34	407.112	761.173	686.672	296.781	228.932
ENSFCAG00000001279	IK	IK cytokine	4303.35	4480.57	4463.81	3637.52	3831.36	4264.89	3761.34	5225.06	4038.57	5204.21	3711.09	4992.29	4456.53	4518.61	4368.92	4358.25	4521.25	4631.21	3865.68	4738.98	4381.63	5222.39
ENSFCAG00000001280	TMCO6	transmembrane and coiled-coil domains 6	76.3603	55.6506	63.239	122.874	58.8667	42.5327	135.14	85.5979	56.9651	45.6677	40.6935	50.3944	82.0892	43.3242	69.4113	69.0734	63.2288	29.2946	92.9922	32.0156	56.4539	38.8363
ENSFCAG00000001282	NDUFA2	NADH:ubiquinone oxidoreductase subunit A2	3287.72	2135.28	3446.09	1800.55	2934.69	3693.38	2039.97	5557.53	3031.83	3797.75	2087.93	2577.33	1821.43	2080.83	2542.53	1169.37	2750.03	2514.53	1958.16	1629.74	2063.35	2428.1
ENSFCAG00000001286	HARS1	histidyl-tRNA synthetase 1	3128.26	2629.93	3429.65	3065.01	2654	3129.49	2675.42	3180.72	3199.88	3691.88	2214.42	3100.32	2289.84	2717.93	2647.63	2112.77	2692.11	2892.37	2046.34	2546.25	2420.59	3878.57
ENSFCAG00000001287	TM4SF18	transmembrane 4 L six family member 18	178.438	180.076	98.0107	304.765	209.628	22.0458	231.107	79.2174	351.044	131.688	291.821	211.529	197.72	197.839	276.079	246.28	179.647	20.6889	141.7	204.045	154.161	39.4053
ENSFCAG00000001288	HARS2	histidyl-tRNA synthetase 2, mitochondrial	297.103	192.029	382.653	252.569	293.601	337.711	288.303	306.308	261.314	254.366	240.411	248.328	163.559	186.578	177.778	184.748	185.973	198.332	155.642	146.932	164.47	251.597
ENSFCAG00000001289	ZMAT2	zinc finger matrin-type 2	781.77	796.894	864.462	830.622	933.619	699.821	926.525	753.473	652.239	593.4	683.476	820.188	819.853	835.856	732.519	771.66	805.456	854.296	673.588	760.979	906.062	898.801
ENSFCAG00000001290	S100A8	S100 calcium binding protein A8	56.4139	174.01	67.7145	99.1792	56.3945	62.7432	4.03175	23.8792	105.175	32.1937	14.1597	42.9673	62.1211	38.816	89.0033	98.4079	57.5256	976.459	589.181	22.3874	56.7313	40.3589
ENSFCAG00000001291	SLC35F4	solute carrier family 35 member F4	1.20429	4.5057	1.00566	0	2.8769	0	5.75177	0	0	0	0	2.57185	12.8159	3.77956	0	3.60407	4.31006	11.3027	10.3761	4.20145	0	1.10673
ENSFCAG00000001293	ACO1	aconitase 1	4451.57	16026.8	5709.28	2964.43	4066.52	6441.29	4255.02	3303.81	4057.51	4814.7	18475.2	10626.2	17090.6	22907.8	18256.8	18969.8	8742.21	12893	11127.7	13748.5	14923.1	24560.8
ENSFCAG00000001294	DDX58	DExD/H-box helicase 58	3611.31	1801.09	685.153	1313.96	951.255	444.855	1504.3	11854.2	1354.73	10782.1	587.965	908.688	5554.39	712.181	1464.2	3672.76	1101.34	897.566	1220.83	1052.15	1057.68	3383.28
ENSFCAG00000001297	NDUFB6	NADH:ubiquinone oxidoreductase subunit B6	878.107	722.675	1038.95	620.403	874.476	917.186	503.657	1213.94	917.838	938.411	739.421	782.66	573.32	655.401	805.343	438.913	835.632	812.796	602.782	517.96	902.391	1005.49
ENSFCAG00000001298	CRTC2	CREB regulated transcription coactivator 2	411.987	540.582	349.945	463.02	334.756	388.507	302.868	524.41	483.804	448.585	464.496	338.483	724.402	446.559	397.942	460.783	574.985	653.263	619.5	691.835	472.556	642.183
ENSFCAG00000001300	PNPO	pyridoxamine 5'-phosphate oxidase	1011.74	561.918	1071.27	759.786	1326.43	1168.16	942.739	1012.72	957.333	855.479	978.933	686.225	425.783	662.64	644.651	404.122	327.626	751.658	589.624	478.913	223.355	569.486
ENSFCAG00000001301	CORO1A	coronin 1A	559.37	716.008	318.796	841.409	525.976	373.603	306.393	602.537	565.42	940.824	329.039	588.744	404.976	521.693	568.212	576.019	419.968	879.047	1096.33	2041.91	929.204	236.951
ENSFCAG00000001305	BTN2A2	butyrophilin subfamily 2 member A2	9.18952	7.16363	0.894009	28.4235	6.32806	25.9254	4.31062	1.58554	4.72701	1.32201	2.4988	4.79457	2.13267	1.62729	3.38114	4.48631	49.9501	3.97458	3.76188	2.45514	5.83574	1.06539
ENSFCAG00000001309	PLAAT3	phospholipase A and acyltransferase 3	2374.04	858.771	3282.78	1475.22	1045.06	2131.59	1160.18	2801.38	2795.88	4300.21	792.115	623.15	1065.01	794.48	585.482	404.99	861.67	862.671	729.103	1903.43	743.314	939.839
ENSFCAG00000001312	SMTN	smoothelin	4541.56	3285.55	4340.12	4806.75	4119.55	6801.32	5041.45	3847.11	4470.59	2905.61	4070.07	3047	4149.91	2802.8	4079.79	3155.73	3579.43	2731.47	3852.2	4226.59	1875.32	1856.32
ENSFCAG00000001313	PSMD5	proteasome 26S subunit, non-ATPase 5	1511.3	1539.3	1374.08	1417.58	1321.95	1731.09	1397.41	1723.14	1597.6	1527.54	1470.44	1531.3	1451.29	1676.23	1756.79	1342.29	1498.16	1490.48	1415.44	1603.8	1334.84	1900.53
ENSFCAG00000001314	SELENOM	selenoprotein M	2249.27	2305.81	2013.1	1701.29	2343.4	2315.62	1747.53	2539.41	2854.13	2479.67	1774.88	2459.32	1725.66	1761.41	1824.23	1723.26	2358.82	2468.5	2208.5	1362.86	4835.23	3167.09
ENSFCAG00000001315	INPP5J	inositol polyphosphate-5-phosphatase J	14.8508	26.2267	21.8794	6.81244	4.47489	26.1356	7.58443	19.578	11.643	20.6986	58.719	43.5816	16.8174	17.2568	18.4128	11.1323	13.166	38.771	24.048	15.6355	15.2575	41.9226
ENSFCAG00000001316	PLA2G3	phospholipase A2 group III	4920.46	19.4984	2137.57	2283.12	27673.5	1018.6	5480.95	268.402	350.584	150.944	2.24255	9.62587	9.36112	141.192	11.8824	3.5866	2.01566	6.66177	9.53783	13.0735	13.8593	10.9427
ENSFCAG00000001317	RNF185	ring finger protein 185	222.691	263.514	197.903	262.422	269.774	228.89	294.534	148.082	214.625	165.303	322.32	338.092	313.727	267.071	315.391	238.037	254.654	217.954	228.805	250.306	212.551	203.265
ENSFCAG00000001318	LIMK2	LIM domain kinase 2	8222.44	3833.84	9478.69	9515.31	10358.3	5178.6	10262.4	8631.66	6697.57	5657.06	5016.66	5030.82	3697.07	3286.89	4380.4	2517.11	4894.91	3348.12	3772.87	2990.22	2784.33	4286.73
ENSFCAG00000001319	PIK3IP1	phosphoinositide-3-kinase interacting protein 1	2766.71	821.882	2365.69	3330.64	3213.93	2632.36	3175.27	2897.21	1950.4	2568.22	804.22	1003.04	904.902	635.631	985.095	607.751	578.224	774.921	874.363	1236.45	644.662	813.325
ENSFCAG00000001322	DRG1	developmentally regulated GTP binding protein 1	1712.45	1293.7	1705.95	2034.68	2353.92	1652.11	1519.68	1464.27	1380.21	1588.78	1180.23	1413.4	1140.59	1357.35	1184.4	1176.1	1207.98	1678.39	1071.6	1375.16	1403.17	1336.1
ENSFCAG00000001323	EIF4ENIF1	eukaryotic translation initiation factor 4E nuclear import factor 1	1029.38	1096.57	915.406	1658.97	1157.34	858.163	1050.85	945.704	824.256	824.35	886.31	1103.66	1252.79	988.037	991.891	1123.19	1121.84	1269.34	1373.93	1085.13	957.834	1004.85
ENSFCAG00000001324	SFI1	SFI1 centrin binding protein	318.692	357.132	355.56	380.069	332.731	309.809	283.978	370.427	159.233	357.728	393.989	416.209	431.619	305.612	429.064	283.618	314.891	346.541	213.566	537.388	240.348	372.736
ENSFCAG00000001325	RGS7	regulator of G protein signaling 7	145.387	350.908	103.589	112.514	94.8463	246.916	124.297	235.602	144.86	100.47	342.401	305.477	161.968	822.415	357.396	324.485	196.668	262.04	265.032	182.576	410.644	579.791
ENSFCAG00000001326	PISD	phosphatidylserine decarboxylase	1739.78	815.093	1683.92	1849.83	1284.8	1603.69	1777.02	2534.65	1258.08	1926.22	942.012	728.329	903.82	877.831	809.135	811.546	579.247	1026.99	869.625	619.811	848.34	764.43
ENSFCAG00000001328	DEPDC5	DEP domain containing 5, GATOR1 subcomplex subunit	239.884	249.136	252.375	339.887	268.126	193.427	315.992	182.974	205.859	160.434	235.829	302.854	261.36	248.139	257.339	261.154	240.762	233.262	214.124	242.349	220.982	271.473
ENSFCAG00000001330	YWHAG	tyrosine 3-monooxygenase/tryptophan 5-monooxygenase activation protein gamma	3810.91	3827.81	3521.54	4871.76	5355.56	2902.63	4709.56	2669.05	3461.36	2995.79	4020.34	4386.3	3949.76	3564.28	4445.63	3643.4	3784.77	3001.33	3691.89	3638.78	3086.42	4720.84
ENSFCAG00000001331	SLC5A1	solute carrier family 5 member 1	110.955	0.685904	10.7731	66.4696	425.781	74.2349	53.5425	1.80343	250.653	4.37974	0	0.871058	0.671298	1.88775	0.969069	1.54964	0	1.12867	0	0	1.15336	0
ENSFCAG00000001332	COL9A3	collagen type IX alpha 3 chain	51.1789	35.8415	51.9582	24.0216	55.0526	22.7853	70.9219	86.378	40.2604	58.0532	29.3355	2.58011	51.4846	22.3926	17.2167	49.0258	19.9873	149.111	29.3274	15.9054	20.1065	23.6253
ENSFCAG00000001334	ZNF648	zinc finger protein 648	5.00315	15.1787	0.931304	3.2848	4.79483	16.23	0.855853	9.67612	1.08028	3.17206	0	1.47221	61.6269	6.38507	6.67738	20.4533	6.1291	42.3566	6.62858	13.3484	9.79504	7.27232
ENSFCAG00000001335	RHOF	ras homolog family member F, filopodia associated	99.4573	76.8253	58.0102	94.0858	84.4227	104.141	74.5137	117.929	91.3212	171.235	108.168	75.4462	62.9871	77.664	104.436	68.2577	83.1862	134.302	54.4637	44.2798	39.7056	69.0066
ENSFCAG00000001338	TRIM21	tripartite motif containing 21	676.746	439.502	312.759	769.833	773.187	373.419	413.31	934.245	343.369	1493.84	345.277	423.815	528.887	339.619	331.54	450.834	496.265	319.048	367.162	599.122	667.603	404.851
ENSFCAG00000001341	ADAR	adenosine deaminase RNA specific	5094.08	4526.35	4726.77	5579.32	3611.3	3530.7	4193.66	6349.73	4577.25	8183.9	3809.38	3585.9	6414.14	3778.47	4266.92	5208.14	3580.02	3831.25	4574.16	5660.83	3772.83	5834.22
ENSFCAG00000001343	PMVK	phosphomevalonate kinase	3595.29	2331.21	5337.48	2279.66	1007.73	1952.07	1110.8	8287.37	3149.93	5637.27	2584.47	1050.86	1517.68	1433.74	1929.29	1596.99	4043.81	3362.86	2552.71	2073.18	1802.14	4026.85
ENSFCAG00000001344	PBXIP1	PBX homeobox interacting protein 1	7483.6	7873.13	9378.84	3357.48	2622.22	5171.53	3790.84	13732.9	5909.71	15905.2	6759.6	6685.37	5553.56	7078.43	9490.26	7113.24	9800.93	7425.25	8994.4	9714.32	5141.39	10720.8
ENSFCAG00000001346	SHC1	SHC adaptor protein 1	7086.26	5437.71	8933.1	5073.32	4406.49	7803.71	5836.54	7708.34	8615.03	8313.59	4954.13	4958.99	6284.07	4787.6	7220.3	5818.5	4637.13	4191.68	5553.8	7821.25	4562.04	4463.02
ENSFCAG00000001350	SLC5A7	solute carrier family 5 member 7	0.624328	0.222929	0.985726	1.67841	0	1.2185	0	0	1.112	0	0	0	0	0	0	0	1.01308	0	1.66207	0	0	0
ENSFCAG00000001352	CYP46A1	cytochrome P450 family 46 subfamily A member 1	329.785	786.276	207.882	220.884	79.6764	574.788	119.068	365.935	159.921	910.128	876.816	743.63	365.534	1074.75	615.796	597.341	1209.9	986.553	877.487	238.05	958.126	891.338
ENSFCAG00000001354	SLC16A11	solute carrier family 16 member 11	2.91366	21.686	5.38008	3.18575	2.93941	0	4.29953	0	3.89936	3.60513	79.7399	11.4803	8.95511	3.72213	9.56251	2.77181	72.1135	47.1831	6.81848	2.52087	13.1511	2.21347
ENSFCAG00000001355	ALOX12	arachidonate 12-lipoxygenase, 12S type	2.45141	2.30392	3.8484	0	1.82187	0	0.944706	1.87824	11.118	0	1.47563	0.742579	1.60683	0.942732	2.98841	2.14589	3.03923	6.7816	3.71957	0.840289	3.36423	0
ENSFCAG00000001356	BCL6B	BCL6B transcription repressor	875.097	1525.15	625.149	1251.37	694.244	565.978	1213.61	680.798	1352.23	617.392	2464.3	2072.26	1203.44	1465.79	1419.19	2005.5	1605.51	528.571	2427.85	1244.11	1494.42	370.808
ENSFCAG00000001357	UACA	uveal autoantigen with coiled-coil domains and ankyrin repeats	2019.67	1660.58	1772.12	2557.08	2482.27	2062.64	2523.09	1665.51	1689.96	1404.66	2032.8	2763.94	1433.89	1836.81	1509.8	2534.74	1279.35	1174.09	1381.54	1615.67	1431.88	932.447
ENSFCAG00000001358	RNASEK	ribonuclease K	7169.52	6679.43	5653.62	5662.61	7257.69	9441.2	4249.76	7756.07	5399.56	11935.6	7249.13	5835.8	5372.61	5840.1	6968.89	4325.61	7286.11	9617.59	5527.14	6786.19	8851.1	6492.88
ENSFCAG00000001361	LARP6	La ribonucleoprotein 6, translational regulator	564.522	597.552	514.377	361.565	369.394	563.859	554.446	781.376	760.537	610.618	742.601	538.666	879.404	493.12	424.551	621.068	662.689	658.253	536.536	699.118	473.93	440.686
ENSFCAG00000001367	PCDHB4	protocadherin beta 4	43.5723	65.6227	15.7928	32.4307	62.4699	53.9034	54.5955	50.2554	49.3504	29.7802	66.713	42.8246	121.47	91.8604	63.4268	58.9001	43.7665	38.1872	115.913	68.6165	42.6004	33.1933
ENSFCAG00000001368	PRSS58	serine protease 58	18.0629	0.0786561	3.02832	66.297	43.1535	10.9665	13.7539	1.74405	5.55998	0	0	0	0	0.943873	0	0	0	0	0	0	0	0
ENSFCAG00000001369	TAPT1	transmembrane anterior posterior transformation 1	842.916	1264.51	784.338	469.501	559.774	882.194	575.639	1194.7	1045.81	1231.37	2039.66	1785.08	961.727	1102.47	938.926	1006.59	1343.5	1258.77	1262.79	642.808	1169.61	1662.14
ENSFCAG00000001371	MLH1	mutL homolog 1	418.771	535.603	341.596	629.6	353.405	425.748	574.27	476.035	170.07	379.445	334.241	819.788	309.975	489.002	675.666	653.492	323.279	790.066	628.625	429.89	424.254	548.958
ENSFCAG00000001372	NOX5	NADPH oxidase 5	7.4309	0.476604	2.01132	16.7841	24.9331	0	15.7187	0	0	0	0	0	0	0	0	0	0	2.23813	1.80054	1.68058	0	0
ENSFCAG00000001374	LRRFIP2	LRR binding FLII interacting protein 2	3709.62	3192.4	4763.33	2620.45	3663.08	3561.23	2751.85	4383.77	3015.99	4917.24	4444.32	3645.27	2031.46	3219.36	2767.88	2314.42	3230.94	2964.61	3138.83	3474.86	3040.47	4036.33
ENSFCAG00000001377	OMA1	OMA1 zinc metallopeptidase	495.863	298.202	585.288	363.011	320.724	505.944	398.809	646.574	548.562	597.992	343.385	322.237	210.741	299.638	254.272	209.504	304.204	330.678	241.479	293.754	312.335	456.2
ENSFCAG00000001380	SLC5A2	solute carrier family 5 member 2	1.25491	0.531456	1.00566	1.67841	0	3.69545	1.90511	1.75467	0	0	1.53065	0.845377	1.82042	0.943873	0	0	0	1.23715	0	0	0	0
ENSFCAG00000001383	VPS35	VPS35 retromer complex component	1712.77	1780.64	1884.76	2067.55	2242.24	1803.59	1960.21	1069.7	1471.19	1202.94	2269.14	2027.23	1468.94	1866.46	1855.93	1929.33	1680.89	1407.74	1605.56	1777.83	1731.68	1747.02
ENSFCAG00000001384	CB3H14orf28	chromosome B3 C14orf28 homolog	21.1278	22.4388	25.0689	11.7714	28.105	18.8508	18.3737	17.9298	21.5714	27.3515	15.4181	13.5379	34.6256	31.7659	23.2369	24.5649	13.6852	21.342	23.7085	18.3951	38.3743	10.6113
ENSFCAG00000001385	MEMO1	mediator of cell motility 1	441.187	389.468	330.432	457.962	605.622	476.166	430.492	379.546	424.811	424.462	505.981	367.451	297.036	392.716	478.177	362.331	350.845	371.769	392.981	308.774	441.252	404.302
ENSFCAG00000001388	MYLK3	myosin light chain kinase 3	6.13732	11.1722	8.20505	7.55282	1.67065	12.2082	16.1288	0	3.33294	0	19.8233	18.7156	2.90466	5.32254	9.06616	14.9617	11.5151	16.1108	10.8253	5.3872	2.83337	16.601
ENSFCAG00000001392	JADE3	jade family PHD finger 3	59.6697	91.7096	73.9122	55.1414	97.9342	27.7156	90.3922	55.0211	43.0522	34.1884	91.9038	108.638	94.3985	98.1498	109.14	126.427	112.684	62.2056	82.5763	91.1236	85.1348	38.1337
ENSFCAG00000001395	RBM10	RNA binding motif protein 10	1385.67	1844.64	1026.55	1969.34	1602.67	1095.24	1408.1	1391.72	1213.97	1377.79	1502.1	1652.11	1794.92	1556.03	1473.14	2008.79	1530.16	2200.99	1986.67	2256.88	1793.49	2380.35
ENSFCAG00000001396	UBA1	ubiquitin like modifier activating enzyme 1	14700.9	18989.3	17953.3	18763.3	13929.4	11813.9	12861.2	12286.3	12636.3	17363.7	16588.9	18218.6	17248.1	17134.6	19232.1	15399.8	20484	21065.3	15526.7	20233.7	23736	23003.6
ENSFCAG00000001398	CDK16	cyclin dependent kinase 16	2779.14	2395.71	3556.3	2937.83	3289.08	2459.37	2611.22	2550.47	2263.09	2565.77	2560.53	2579.78	1627.69	1931.25	2959.28	1649.17	2531.54	2778.9	2008.8	1768.33	3060.77	3292.53
ENSFCAG00000001399	USP11	ubiquitin specific peptidase 11	5199.99	5120.24	5364.25	7610.76	4301.36	4207.47	6114.64	4867.22	3497.67	5636.51	5067.05	4863.23	4690.1	5056.12	4356.04	4766.95	5068.13	5635.4	4500.08	5436.02	4990.29	7013.51
ENSFCAG00000001409	DHX40	DEAH-box helicase 40	686.589	587.749	885.118	624.529	575.704	818.208	663.564	725.054	762.777	437.757	548.741	645.259	597.696	748.144	528.84	530.949	469.152	403.245	528.941	638.99	716.067	696.962
ENSFCAG00000001412	AK5	adenylate kinase 5	11.4105	16.8466	26.6766	13.5143	10.0948	4.54001	14.7695	8.53954	11.7505	1.39898	9.67601	10.9194	31.8319	15.5345	13.2175	9.1204	18.6957	47.0773	20.4438	14.6079	8.65256	2.38211
ENSFCAG00000001413	PLPPR1	phospholipid phosphatase related 1	1934.01	23.1445	1705.89	2966.43	2827.81	1758.11	2777.61	771.319	1736.46	928.476	26.8528	10.5681	24.9145	33.1847	9.48463	14.2299	7.55908	65.1898	19.6537	15.6666	30.6055	19.8243
ENSFCAG00000001415	ZZZ3	zinc finger ZZ-type containing 3	649.514	814.031	551.343	857.395	755.388	619.483	750.992	646.572	518.861	496.075	736.673	922.699	994.755	799.553	777.664	1108.42	659.326	654.842	782.862	893.523	658.535	779.514
ENSFCAG00000001417	ALDOB	aldolase, fructose-bisphosphate B	324.34	240.798	291.311	219.926	244.818	281.501	320.462	583.298	340.113	313.289	289.939	255.941	171.946	203.272	178.572	119.153	370.737	278.972	254.919	134.779	382.165	249.188
ENSFCAG00000001418	PGAP4	post-GPI attachment to proteins GalNAc transferase 4	40.7053	71.7179	28.3425	42.9543	34.1718	50.6579	80.1477	23.653	39.2	26.5151	72.6524	76.0768	105.573	80.3292	54.608	109.869	81.6077	56.7866	73.9284	29.2614	94.9418	24.9811
ENSFCAG00000001419	RNF20	ring finger protein 20	1747.24	1840.28	1959.97	1647.56	1642.53	1623.34	1863.27	1793.28	1782.47	1665.48	1624.87	2103.12	1848.72	1896.3	1944.21	1993.12	1905.49	1765.95	1576.58	1630.29	1838.76	1956
ENSFCAG00000001420	PDLIM1	PDZ and LIM domain 1	1451.36	2344.43	856.357	2078.42	2043.9	1111.6	1695.33	947.821	1572.33	1305.1	1901.78	2107.21	1322.1	2136.77	1289.68	2644.8	2476.81	1943.34	2536.56	1836.34	6420.07	1517.75
ENSFCAG00000001421	SORBS1	sorbin and SH3 domain containing 1	80.9667	47.6348	52.2676	100.393	50.2149	179.77	159.256	22.8674	61.5849	21.3799	64.7757	39.9781	88.566	39.0608	51.2233	73.7243	29.0242	47.7857	41.7214	40.2787	38.1567	17.3223
ENSFCAG00000001422	ALDH18A1	aldehyde dehydrogenase 18 family member A1	3516.3	3648.07	4590.63	3527.54	2578.27	3887.08	4666.16	3188.19	2893.92	2798.63	3645.93	4809.71	3074.93	3648.9	3809.13	3102.84	4340.33	2963.17	2990.56	2937.3	3142.74	5311.3
ENSFCAG00000001427	SPATA13	spermatogenesis associated 13	24.2705	57.3747	18.4102	32.7714	26.8154	14.5046	37.2077	6.61864	42.7504	15.0858	43.2738	55.5346	78.6687	77.3751	45.3591	72.0375	81.4136	35.8265	63.0883	34.6359	40.3821	60.9013
ENSFCAG00000001428	CLEC9A	C-type lectin domain containing 9A	52.71	90.8224	38.1147	38.5967	29.0896	18.1609	51.0314	71.0615	48.514	127.111	76.1991	51.9198	127.883	85.5907	44.6073	227.387	66.4972	31.1437	114.308	136.802	63.7945	63.7361
ENSFCAG00000001430	OLR1	oxidized low density lipoprotein receptor 1	101.053	94.8505	23.6977	257.059	117.419	58.6685	127.39	155.721	37.6808	30.7871	38.305	44.0304	78.084	94.2761	24.5085	175.218	77.2689	54.2107	66.9121	82.9713	297.816	104.605
ENSFCAG00000001433	KCNK10	potassium two pore domain channel subfamily K member 10	0.531894	0.0692529	1.00566	0	0	0	0	1.74745	0	1.50204	0	0	0	0	0	0	0	0	0.831034	0	0	0
ENSFCAG00000001434	METTL22	methyltransferase 22, Kin17 lysine	1604.86	975.985	2122.9	1117.9	1228.87	1413.74	1070.28	2175.71	1880.16	1829.32	1048.17	779.067	924.916	724.033	867.111	716.722	771.659	1034.02	1065.93	1210.04	1026.54	1543.62
ENSFCAG00000001436	PRDM14	PR/SET domain 14	0.118649	1.0267	0	0	0	0	0.949189	0	0	0	0.765325	0	1.68188	0	0	0	0	9.04213	0.831034	0	0	0
ENSFCAG00000001438	CAPN1	calpain 1	5281.95	5487.61	5813.66	5435.4	4339.96	5627.94	5300.43	4926.66	5075.16	5736.42	5180.11	4626.73	6545.38	4247.7	5678.3	5639.7	4680	5798.49	5660.8	6999.84	5909.6	4884.64
ENSFCAG00000001439			104.036	133.299	230.458	1.87889	1.77701	123.997	8.422	126.865	105.517	233.37	155.706	242.57	106.251	184.584	99.2441	31.7406	135.472	160.591	229.874	88.2475	53.4287	111.88
ENSFCAG00000001440	POLA2	DNA polymerase alpha 2, accessory subunit	265.634	269.187	234.917	317.474	225.848	308.206	260.657	332.243	176.367	269.364	292.25	340.52	258.031	350.973	177.623	173.866	295.032	257.087	229.744	245.245	328.071	281.807
ENSFCAG00000001441	CDC42EP2	CDC42 effector protein 2	57.7828	58.3505	47.4625	65.6133	57.2495	54.3763	53.0395	30.3554	91.1402	63.0259	103.152	27.251	52.1983	44.0574	58.8685	50.0632	38.6179	101.215	83.3063	55.188	58.9821	27.3062
ENSFCAG00000001442			20699.4	14826.4	19519.4	12220.5	15101.1	20587.6	14461.4	32069.7	17145.8	34489.5	11213	14225.7	16436.5	15894	15147.8	14258.5	13272.9	20209.4	12468.5	16177.8	13857.9	14755.3
ENSFCAG00000001443	FRMD8	FERM domain containing 8	141.748	150.84	143.205	216.319	105.56	71.2855	151.789	127.525	181.545	136.761	177.71	160.563	197.593	126.727	136.154	143.512	137.737	133.285	173.074	198.409	140.972	84.3402
ENSFCAG00000001445	ARFGEF2	ADP ribosylation factor guanine nucleotide exchange factor 2	966.398	704.32	951.544	1452.81	1423.35	868.19	1142.35	585.591	727.396	579.957	863.929	974.501	570.29	756.78	627.977	597.728	876.571	535.447	565.264	668.134	796.674	618.537
ENSFCAG00000001446	CSE1L	chromosome segregation 1 like	2602.2	3310.24	2602.52	2079.12	2408.3	3286.57	2273.52	2921.73	2413.35	2832.45	2932.77	3976.36	2622.66	4444.47	2859.15	2812.82	2820.19	3166.13	2897.01	2935.45	4026.61	4229.24
ENSFCAG00000001447	STAU1	staufen double-stranded RNA binding protein 1	1362.42	1386.07	1853.77	1293.11	1296.75	1249.5	1378.58	1095.23	1465.03	1267.42	1301.47	1747.34	1338.98	1476.81	1444.78	1243.49	1659.87	1013.73	1289.71	1633.66	1131.33	1351.66
ENSFCAG00000001448	DDX27	DEAD-box helicase 27	1174.09	1356.72	1223.76	1525.46	1249.45	1062.8	1234.59	1240.21	932.181	924.303	984.783	1620.35	1367.21	1517.52	1172.51	1492.83	1120.81	1540.28	1250.71	1425.02	1225.37	1563.24
ENSFCAG00000001449	ZNFX1	zinc finger NFX1-type containing 1	3430.98	3405.34	2611.41	4382.73	2946.8	1713.48	3323.71	4371.85	2264.99	5832.88	3169.7	3410.36	4509.91	3078.26	2879.68	5952.34	2810.84	1928.54	3279.91	3490.83	2736.55	3617.2
ENSFCAG00000001451	NAGA	alpha-N-acetylgalactosaminidase	7591.39	2350.81	9488.64	4125.95	4676.76	4940.6	5392.82	12272.8	8130.47	11703.1	1472.66	3061.74	2051.79	3476.78	3217.1	2237.32	2004.09	1897.37	1861.42	2012.32	2257.89	2659.17
ENSFCAG00000001452	SLC39A14	solute carrier family 39 member 14	457.171	957.876	305.461	529.209	669.717	207.787	537.42	228.17	824.409	355.197	667.735	826.596	1182.37	1824.18	854.499	1583.72	919.86	343.199	1204.66	610.003	1032.41	445.282
ENSFCAG00000001453	TNFRSF8	TNF receptor superfamily member 8	1.02524	1.4626	0	4.19601	0	0	1.8449	0	2.16098	0	0	0	1.6312	0	0.958232	0.696699	0	6.11444	1.66207	1.68058	4.80795	0
ENSFCAG00000001459	ALDH1L2	aldehyde dehydrogenase 1 family member L2	91.1079	62.2912	47.7139	138.195	136.627	81.6429	220.909	36.4986	41.9291	25.3483	38.4677	66.2077	57.6248	54.0869	47.3971	113.816	42.2002	39.826	70.1367	74.3614	107.337	36.0335
ENSFCAG00000001460	WASHC4	WASH complex subunit 4	366.95	403.221	462.816	433.404	384.532	378.715	487.127	213.551	373.13	202.324	535.523	475.813	380.494	378.115	414.982	441.524	456.913	293.483	371.587	387.894	352.215	350.109
ENSFCAG00000001461	APPL2	adaptor protein, phosphotyrosine interacting with PH domain and leucine zipper 2	702.48	1272.18	817.968	549.904	498.742	763.892	691.128	787.758	784.113	726.339	1107.1	1222.04	1308.81	1325.39	1312.21	1122.18	1340.09	941.157	1303.31	1391.36	958.732	1933.81
ENSFCAG00000001462	COL14A1	collagen type XIV alpha 1 chain	1130.22	2633.57	1795.68	927.396	559.196	864.009	1880.3	887.408	658.615	1469.15	3677.33	5314.55	2320.57	2243.29	3517.32	2963.02	2667.59	1885.72	2723.94	2459.88	1240.23	589.445
ENSFCAG00000001463	MRPL13	mitochondrial ribosomal protein L13	2338.16	1617.96	1826.88	1377.52	1359.39	2957.32	1386.85	2760.91	2971.4	4064.97	1324	1662.21	1542.46	1673.4	2132.3	1104.35	1945.37	1625.01	1186.54	1537.15	2050.19	1632.57
ENSFCAG00000001464	MRPS22	mitochondrial ribosomal protein S22	1773.35	705.352	1546.18	1610.34	2867.82	1261.5	1513.26	2089.75	1523.55	1774.41	644.243	697.784	580.339	702.309	617.651	576.067	775.421	918.816	662.13	766.978	700.476	822.013
ENSFCAG00000001465	COPB2	COPI coat complex subunit beta 2	6056.25	4868.38	6613.87	6465.69	7285.42	5506.35	6497.32	5700.6	4803.17	5577.63	4699.66	5835.39	4221.25	4742.33	4826.51	5260.56	4867.3	3829.34	4322	4400.51	5716.46	5699.3
ENSFCAG00000001466	L3MBTL3	L3MBTL histone methyl-lysine binding protein 3	1164.57	1012.57	1119.86	1248.9	1353.89	1461.94	1053.14	1054.06	1007.52	1017.28	635.282	1002.46	1211.97	1093.6	771.343	1029.59	1245.68	904.985	1110.65	945.522	874.052	1325.69
ENSFCAG00000001467	RBP2	retinol binding protein 2	26.0786	25.1031	5.24076	20.8745	54.0156	9.89263	15.3523	26.0925	30.5154	46.6449	3.07439	30.9323	9.30848	20.1015	13.5823	15.2065	21.3515	33.7668	49.3867	48.8124	26.2879	29.4266
ENSFCAG00000001468	SAMD3	sterile alpha motif domain containing 3	1.37043	5.11572	0	0.770869	0	3.20932	0	0	4.08508	2.89819	4.84868	11.8861	0	4.42712	10.4881	8.66542	5.16373	0	6.64827	4.77301	3.38138	1.10673
ENSFCAG00000001472	TMED10	transmembrane p24 trafficking protein 10	8021.21	5592.71	6643.77	6149.98	5684.13	12547.2	8073.48	5975.47	6549.05	12546.6	6013.4	5805.63	5830.46	6910.72	4668.97	6570.35	4925.36	4521.79	5365.51	3188.37	5061.75	8250.25
ENSFCAG00000001473	PRND	prion like protein doppel	133.154	57.6936	49.7386	141.676	186.177	200.529	322.039	66.3371	83.9905	14.7443	119.642	72.4804	70.1619	60.3124	40.2801	140.524	9.35515	43.896	37.2022	80.2385	9.03956	9.19186
ENSFCAG00000001476	GSR	glutathione-disulfide reductase	210.886	158.127	278.206	93.0653	282.565	168.105	244.713	186.191	234.273	199.967	119.962	209.125	197.909	110.959	170.901	183.968	135.068	127.153	85.2779	301.797	137.845	117.558
ENSFCAG00000001479	RAPGEF6	Rap guanine nucleotide exchange factor 6	85.2744	160.185	90.2554	117.13	115.141	80.5278	119.861	48.8346	60.8651	49.5797	181.517	240.362	152.538	166.476	159.705	204.488	143.302	125.444	175.366	132.612	129.099	111.316
ENSFCAG00000001480	NIBAN2	niban apoptosis regulator 2	888.678	1256.55	629.778	1164.8	879.316	957.869	1154.33	523.055	1266.36	533.91	1119.95	1135.72	1661.18	1156.21	1711.83	1489.6	978.068	718.08	1383.94	1646.67	1043.49	1033.88
ENSFCAG00000001481	STXBP1	syntaxin binding protein 1	785.689	969.008	1196.61	640.873	889.277	693.525	947.943	470.165	802.456	644.658	1169.75	1376.37	1055.22	1102.36	989.161	939.954	1284.77	522.984	952.639	884.279	903.936	446.674
ENSFCAG00000001483	PTRH1	peptidyl-tRNA hydrolase 1 homolog	189.172	156.615	215.391	181.904	120.862	148.505	148.999	319.91	240.64	137.169	205.612	83.2288	139.186	114.588	212.85	58.04	239.487	265.936	123.106	102.638	193.207	141.495
ENSFCAG00000001486	SH2D3C	SH2 domain containing 3C	941.273	815.3	540.865	1723.44	968.542	735.534	1007.23	782.646	986.726	785.203	946.825	543.12	1152.55	714.671	816.06	870.59	792.86	853.118	1061.22	851.181	666.526	514.878
ENSFCAG00000001488	FPGS	folylpolyglutamate synthase	625.659	576.336	631.826	712.916	738.966	461.439	606.796	444.892	555.732	852.702	677.494	448.265	484.014	443.748	597.286	300.599	584.503	912.135	728.857	482.783	576.836	679.513
ENSFCAG00000001489	ENG	endoglin	10894.9	12850.6	9113.39	14568.9	8756.56	8013.6	10524.2	8759.64	15074.3	12349	12999.9	10497.9	16782.5	12157.3	16175.5	13250.9	12782.5	11503	14159.5	14276.9	10958.9	8662.55
ENSFCAG00000001491	ST6GALNAC6	ST6 N-acetylgalactosaminide alpha-2,6-sialyltransferase 6	862.241	1057.67	864.326	633.397	558.678	1152.23	772.032	916.201	963.282	1037.78	1095.48	1249.08	1387.59	1196.54	1242.48	1005.02	1158.23	570.723	1059.37	1030.37	823.659	873.474
ENSFCAG00000001492	PIP5KL1	phosphatidylinositol-4-phosphate 5-kinase like 1	0	0.530431	0	0	0	0	0	0	0	0	0	0	0	0	0	0	1.01308	4.52107	0.831034	0	0	0
ENSFCAG00000001493	FAM102A	family with sequence similarity 102 member A	111.732	117.28	187.186	69.6491	42.2323	85.7815	157.308	120.867	122.793	108.037	130.284	107.421	114.881	122.793	127.136	115.202	97.6762	87.8885	126.41	102.083	216.433	59.1505
ENSFCAG00000001494	NAIF1	nuclear apoptosis inducing factor 1	24.6872	30.0077	30.7087	13.0692	25.9645	37.8556	19.2737	17.9537	31.3265	21.3457	28.5153	18.762	31.3312	18.5782	48.3209	25.5542	20.6033	30.7139	42.0846	31.2295	34.6871	29.7124
ENSFCAG00000001495	SLC25A25	solute carrier family 25 member 25	302.954	236.99	171.637	867.682	366.396	177.584	412.326	98.0306	185.137	144.84	189.699	267.199	162.392	193.257	153.674	422.878	240.597	187.165	320.176	280.992	335.12	90.729
ENSFCAG00000001496			0.344047	3.43415	0	0	1.04709	0	0	1.70528	0	0	0.781769	0	0	6.83231	12.8531	1.44163	4.05231	10.1724	0.874846	4.20145	0	0
ENSFCAG00000001502	ATP5MC2	ATP synthase membrane subunit c locus 2	8418.1	5389.18	9143.04	6346.17	5922.7	8386.51	6461.58	12245.2	7616.81	11222.8	3910.55	4860.51	5139.11	5762.53	6688.85	4766.19	5774.79	5052.25	4473.66	6140.23	6695.57	5405.97
ENSFCAG00000001506	SLC1A4	solute carrier family 1 member 4	362.215	254.332	359.987	389.903	283.943	216.753	317.361	389.862	598.177	341.731	320.074	296.654	313.375	248.774	178.509	209.867	202.478	172.603	366.692	259.693	291.916	191.352
ENSFCAG00000001510	UPB1	beta-ureidopropionase 1	6.34739	7.94321	12.1766	2.66162	2.91089	15.5444	5.01984	3.44425	3.24034	5.78123	5.35845	1.68108	33.3613	11.4247	12.8144	5.88934	1.02728	5.47458	8.12186	2.45633	6.57032	1.1389
ENSFCAG00000001512	SNRPD3	small nuclear ribonucleoprotein D3 polypeptide	2201.33	1926.29	1824.26	1457.95	1748.42	2832.65	1461.42	3379.84	1875.07	3031.06	1547.67	2064.27	1662.49	2414.04	1774.78	1336.4	1965.48	2655.67	1631.3	1902.38	1895.14	2265.84
ENSFCAG00000001513	LRRC75B	leucine rich repeat containing 75B	52.062	48.2539	52.5834	48.9752	31.2441	67.7678	44.2301	58.3199	57.9673	55.4082	42.3798	16.9051	56.1581	39.5164	53.9073	48.6669	37.3853	53.5335	51.882	61.8534	56.738	60.1209
ENSFCAG00000001514			230.506	157.274	289.646	178.168	148.008	158.189	175.396	427.434	259.499	207.711	150.524	112.435	187.436	107.223	222.733	112.827	192.115	90.521	210.825	328.857	98.2379	73.5539
ENSFCAG00000001515	PNLIPRP1	pancreatic lipase related protein 1	0.899368	2.90631	0	0.946596	0	0	0	0	1.31778	4.93057	0	8.49008	1.26113	8.09734	1.77668	0.61399	1.3075	4.68754	2.4931	1.68058	2.25425	2.21347
ENSFCAG00000001517	HSPA12A	heat shock protein family A (Hsp70) member 12A	60.5634	74.215	39.5442	95.4108	67.1962	52.3463	136.623	8.55071	60.6129	24.2238	118.758	122.281	82.6324	83.0797	83.2717	48.3372	94.8876	40.7711	69.0844	56.8368	63.1066	27.5336
ENSFCAG00000001518	ENO4	enolase 4	1.5029	1.15892	2.01132	0.839203	1.91793	2.437	4.81777	0	0	0	0	0	0.920435	1.88775	2.76825	0.761794	0	1.12863	0	0.796111	1.21717	4.42694
ENSFCAG00000001520	AMIGO2	adhesion molecule with Ig like domain 2	214.167	153.657	134.421	126.615	210.447	798.611	166.854	114.733	138.239	23.4191	55.5549	131.116	521.858	198.934	191.31	238.37	66.839	95.1237	103.335	123.476	50.9219	67.0477
ENSFCAG00000001523	TEAD2	TEA domain transcription factor 2	730.786	999.532	412.941	897.318	881.036	560.007	1175.58	485.13	950.492	483.782	853.114	1081.33	1430.7	1162.71	1045.45	1470.77	992.386	820.976	1011.22	943.484	961.205	221.043
ENSFCAG00000001524	KASH5	KASH domain containing 5	6.38775	7.7103	12.1044	7.82555	5.76516	4.68713	13.3053	0	4.2988	3.11576	5.35727	7.98331	9.97567	3.774	12.2935	8.46324	0	14.2358	7.62943	0.847341	16.4304	5.53367
ENSFCAG00000001528	PPEF1	protein phosphatase with EF-hand domain 1	7.70663	11.7304	3.20063	12.2952	4.64835	7.96013	19.8525	6.92725	5.35116	1.4178	6.57786	7.68844	27.4257	11.8199	5.54541	14.7149	2.07292	18.8343	6.2523	26.0969	8.90018	4.83608
ENSFCAG00000001529	PHKA2	phosphorylase kinase regulatory subunit alpha 2	398.71	584.605	429.807	487.066	359.879	431.132	350.159	346.402	363.987	421.25	448.466	557.202	653.137	743.029	543.2	531.434	585.927	584.903	478.866	562.825	612.241	714.035
ENSFCAG00000001531	NSD1	nuclear receptor binding SET domain protein 1	1373.92	1587.04	1311.51	1980.94	1872.6	1034.32	1879.35	988.316	959.273	965.078	1729.23	1840.63	1481.25	1519.13	1601.73	1745.92	1681.68	1323.93	1451.5	1602.63	1611.97	1454.88
ENSFCAG00000001532	PRELID1	PRELI domain containing 1	3599.5	2312.88	3347.14	3836.04	4525.39	3273.24	3422.53	3618.97	3205.25	3567.46	2510.87	2392.8	2070.41	2097.47	2237.16	2317.84	2126.42	2592.5	2392.16	2525.85	2617.85	1873.21
ENSFCAG00000001535	RGS14	regulator of G protein signaling 14	32.1054	41.178	15.752	56.7626	22.2897	25.7336	22.4408	31.2268	27.6758	54.9622	16.8505	49.5354	78.2856	26.6756	33.4368	47.143	21.3932	27.7786	75.4612	82.6136	22.6326	12.3302
ENSFCAG00000001536	SLC34A1	solute carrier family 34 member 1	3.14646	0.0637771	4.09381	0	0	14.622	0.982418	1.74745	2.22399	1.50204	0.765325	0	0	0	0	0	0	0	0	0	0	0
ENSFCAG00000001538	F12	coagulation factor XII	19.277	7.82569	37.0613	5.81855	9.15856	24.1665	8.44248	37.2397	19.4218	12.9073	9.3136	4.42245	4.72777	3.55991	2.58385	6.10584	9.36764	9.20022	5.06315	12.1656	11.963	15.4352
ENSFCAG00000001539	GRK6	G protein-coupled receptor kinase 6	425.998	302.34	239.437	830.854	706.996	337.671	568.663	244.101	260.154	220.105	369.193	359.184	272.789	266.75	292.688	284.317	266.282	259.206	347.105	319.584	335.248	255.734
ENSFCAG00000001540	DBN1	drebrin 1	2043.93	1432.95	2541.5	2390.46	1578.91	2034.63	2265.66	1815.82	1995.97	1728.49	1842.83	1601.76	1338.99	1338.1	1261.85	1715.36	1195.39	1339.63	1484.89	1519.85	1312.27	1244.42
ENSFCAG00000001542	DDX41	DEAD-box helicase 41	1966.81	2192.29	1670.36	1721.75	1275.15	1969.64	2021.71	2555.74	2089.85	2430.29	1603.04	2969.42	1749.39	2065.73	2585.49	1637.61	1828.2	3343.14	1825.97	1709.41	2977.94	2012.15
ENSFCAG00000001543	FAM193B	family with sequence similarity 193 member B	166.242	171.744	136.267	182.391	196.448	116.936	208.672	201.17	136.335	151.72	107.285	119.613	264.816	145.951	126.147	165.165	208.272	202.985	178.09	195.079	179.567	167.955
ENSFCAG00000001545	CE3H7orf50	chromosome E3 C7orf50 homolog	1997.53	1264.9	2203.77	1380.7	1895.39	1329.01	915.584	3124.15	1974.12	3157.55	1333.69	751.086	1034.98	757.912	1288.01	682.535	1882.87	1932.37	1184.31	1437.93	1492.83	1400.31
ENSFCAG00000001547	CYP4V2	cytochrome P450 family 4 subfamily V member 2	880.668	576.594	915.242	421.141	344.349	1017.96	270.394	1221.18	2015.17	839.913	442.393	476.441	714.744	523.283	825.238	521.54	498.262	211.683	448.748	656.243	863.282	737.273
ENSFCAG00000001549	F11	coagulation factor XI	1.01514	0.334217	2.07401	1.80471	0	0	0	1.74745	1.112	1.38297	0	0	0	0	0	2.88348	0	0	0	0	1.12713	0
ENSFCAG00000001551	CAMK4	calcium/calmodulin dependent protein kinase IV	6.22291	35.7532	5.82395	7.6175	7.45951	9.70769	7.54562	3.61018	6.56661	1.45218	3.68911	5.69511	9.13353	8.2972	0.947124	44.6031	8.57672	35.0686	16.2981	277.111	17.3275	2.29166
ENSFCAG00000001556	APP	amyloid beta protein	18459.2	31338.2	16321.4	27497.6	20578.6	12797.9	26747.6	13042.8	14118.6	16569.1	30810.8	37637.4	38631.6	34388.4	34361.7	40698.9	28624.2	24145.4	26818.4	28034.9	27673.5	24233.2
ENSFCAG00000001563	SEC31A	SEC31 homolog A, COPII coat complex component	5433.08	5139.29	4354.47	6538.86	6046.71	6310.72	5908.62	5129.13	4617.7	4558.46	4541.12	5110.88	5159.2	5208.53	5075.56	5485.94	4649.56	4674.81	4765.79	5404.23	6134.31	5461.54
ENSFCAG00000001564	ADAMTS9	ADAM metallopeptidase with thrombospondin type 1 motif 9	1122.46	812.397	960.013	2285.56	955.69	475.213	1898.43	226.384	1382.07	796.304	1233.42	885.12	820.037	925.98	583.006	987.803	862.235	243.332	1027.82	1012.66	796.644	370.701
ENSFCAG00000001566	PRKCG	protein kinase C gamma	1.20573	3.96834	0	0.839203	3.73533	0	3.95934	0	1.112	0	0.765325	0	10.0181	7.53646	0	2.88325	0	12.2751	6.92756	1.68058	0	5.53367
ENSFCAG00000001567	CACNG7	calcium voltage-gated channel auxiliary subunit gamma 7	20.5051	59.0478	8.49383	3.37165	20.1048	53.0224	30.4545	20.888	24.5908	3.11505	39.7293	25.9544	137.872	76.5387	58.2182	40.9803	13.3135	107.251	71.6607	34.6981	12.3349	90.0219
ENSFCAG00000001568	SMARCA2	SWI/SNF related, matrix associated, actin dependent regulator of chromatin, subfamily a, member 2	4169.96	4516.89	5631.13	4541.16	3813.45	4152.24	4724.62	3509.12	3552.28	3435.71	4333.05	6457.09	4031.21	4311.94	4055.32	4468.1	3666.3	3926.45	4134.56	5231.73	3368.93	6218
ENSFCAG00000001572	CCNB1	cyclin B1	126.548	80.5781	79.2122	260.106	142.144	86.938	230.21	68.8654	74.5272	70.3803	71.926	37.9893	66.4273	87.1815	40.8774	122.368	49.3269	157.769	63.2314	100.929	124.35	44.5607
ENSFCAG00000001574	ENPP6	ectonucleotide pyrophosphatase/phosphodiesterase 6	2028.59	1350.06	2806.38	3270.61	2091.57	2284.19	2868.97	1316.41	1024.35	566.218	834.531	1059.89	3108.33	1567.65	1406.29	2436.39	941.572	1781.63	984.635	1009.65	457.827	612.322
ENSFCAG00000001576	SIN3B	SIN3 transcription regulator family member B	593.027	744.475	627.16	876.512	544.115	619.092	760.7	441.815	476.969	397.851	680.801	771.537	918.511	729.335	620.858	842.343	595.188	802.424	827.035	754.422	583.688	807.553
ENSFCAG00000001577	F2RL3	F2R like thrombin or trypsin receptor 3	0	0.282567	0	0	0	0	0	0	0	0	0	0	0	0	0	0	0	3.3908	0	0	0	0
ENSFCAG00000001578	CPAMD8	C3 and PZP like alpha-2-macroglobulin domain containing 8	261.875	232.887	195.808	262.442	172.669	363.398	364.924	239.781	223.672	272.308	163.961	151.904	604.384	148.75	166.905	397.37	123.581	369.699	170.363	279.865	109.93	107.932
ENSFCAG00000001579	HAUS8	HAUS augmin like complex subunit 8	749.578	676.527	960.423	644.188	809.927	518.995	534.057	724.736	836.339	967.956	462.469	704.927	288.606	717.958	798.104	365.567	1027.93	775.592	700.925	573.62	743.31	959.308
ENSFCAG00000001580	NUP58	nucleoporin 58	181.768	176.308	167.082	198.366	221.165	198.929	177.401	188.502	177.824	124.871	155.149	160.517	218.97	235.976	191.875	204.936	148.299	135.462	167.568	195.88	161.766	139.294
ENSFCAG00000001581	ATP8A2	ATPase phospholipid transporting 8A2	12.9974	120.048	12.6155	4.19601	2.87593	3.52819	77.4943	0	3.26881	0	19.6301	329.117	104.058	33.6527	60.6566	54.9333	22.9632	298.939	146.534	6.8721	13.4886	349.728
ENSFCAG00000001583	TTC7B	tetratricopeptide repeat domain 7B	2402.58	1354.22	3125.14	2067.15	2323.03	2270.45	1548.75	2908.48	2511.6	2466.07	1260.84	1265.18	1334.74	1880.16	1220.07	1047.89	1283.38	1043.03	1380.62	1479.48	1518.71	1536.53
ENSFCAG00000001585	RPS6KA5	ribosomal protein S6 kinase A5	135.504	114.974	228.506	91.0209	78.2692	172.925	136.479	90.2775	169.164	117.394	140.883	92.501	153.206	161.408	75.8629	104.113	75.2812	136.234	130.892	148.567	88.0084	72.7297
ENSFCAG00000001587			16.0989	29.434	13.6326	14.434	17.0828	2.76015	7.92881	2.02772	36.6203	34.3048	57.9135	18.602	45.1748	6.45811	22.3392	26.8437	59.0492	5.8724	37.0636	16.6667	54.89	2.3346
ENSFCAG00000001588	CCDC88C	coiled-coil domain containing 88C	1624.54	179.478	377.925	7691.4	1944.31	137.569	1730.86	273.108	553.701	287.436	237.171	161.303	172.365	171.79	232.351	162.691	189.161	247.495	243.928	170.502	108.567	56.4074
ENSFCAG00000001592	EPHX4	epoxide hydrolase 4	0.687151	2.99999	1.00566	0.774612	0	1.25332	0.953715	0	0	1.5099	12.2452	1.6509	0.838138	0	0	4.30572	0	8.77656	0.831034	2.64619	4.7061	0
ENSFCAG00000001593	EED	embryonic ectoderm development	541.76	554.015	487.547	570.891	677.235	553.631	505.283	557.75	467.156	514.589	474.789	533.65	625.228	599.98	577.056	604.155	480.67	535.983	498.455	602.558	626.031	489.621
ENSFCAG00000001594	XAB2	XPA binding protein 2	1431.35	1593.25	1238.85	1486.52	1219.1	1148.93	1385.07	1914.82	1328.04	1729.49	1219.73	1018.21	2049.67	1190.08	1120.73	1562.46	1287.45	2845.23	1808.91	1882.78	1311.28	1822.48
ENSFCAG00000001595	PCP2	Purkinje cell protein 2	21.085	7.64146	7.68724	76.3938	61.0913	3.99762	9.96338	1.98266	4.44798	3.11627	15.2294	1.37688	5.30913	6.46593	0	0.60537	12.5331	21.2631	4.93545	0	13.8083	10.1708
ENSFCAG00000001596	STXBP2	syntaxin binding protein 2	616.164	295.979	342.234	1098	638.152	714.347	555.606	747.378	439.804	393.788	82.3204	164.373	202.007	167.884	300.51	199.806	407.876	337.285	222.915	351.524	978.02	137.224
ENSFCAG00000001601	FCER2	Fc epsilon receptor II	3.90706	5.65161	6.73672	13.4272	0.89565	4.83895	0.909917	0	4.44798	0	1.39717	8.51842	1.58357	0.932624	0	4.91434	5.16407	6.0922	10.016	20.878	6.10951	2.21347
ENSFCAG00000001602	CLEC4G	C-type lectin domain family 4 member G	4.51797	219.059	1.81566	1.58108	0.841588	12.6856	0.837613	0	6.72763	11.6546	530.595	79.3438	101.416	328.046	163.563	155.915	317.592	640.452	180.482	4.0405	16.5899	110.673
ENSFCAG00000001605	PDGFC	platelet derived growth factor C	479.958	720.272	447.248	564.078	565.951	491.99	612.586	313.557	441.461	402.796	813.882	918.158	554.892	715.673	651.268	805.833	537.916	568.398	871.191	441.315	1039.22	725.524
ENSFCAG00000001606	PAK1IP1	PAK1 interacting protein 1	363.314	286.224	272.138	354.369	535.703	322.523	353.684	411.992	312.944	343.161	285.502	350.023	263.684	342.434	212.399	257.517	274.744	306.436	295.95	244.635	259.294	342.068
ENSFCAG00000001608	GCM2	glial cells missing transcription factor 2	0	0.0692529	0	0	0	0	0	0	0	0	0	0	0	0	0	0	0	0	0.831034	0	0	0
ENSFCAG00000001610	CCT2	chaperonin containing TCP1 subunit 2	6154.48	4408.76	6469.13	5871.65	7745.49	6537.57	5481.3	5980.48	5322.45	5827.75	3550.29	4785.17	3933.04	4816.58	3959.88	4835.94	3916.62	4533.19	3679.69	4947.12	4972.49	4975.19
ENSFCAG00000001614	POLK	DNA polymerase kappa	254.623	341.997	265.442	327.94	323.145	201.898	269.222	210.571	220.763	218.003	444.557	384.171	283.989	282.358	423.229	364.597	380.703	239.976	373.886	312.541	313.651	300.31
ENSFCAG00000001619	POP4	POP4 homolog, ribonuclease P/MRP subunit	750.362	831.89	644.195	603.069	612.4	811.874	511.871	974.773	850.641	994.072	860.184	727.68	741.395	817.038	710.21	696.445	782.075	940.744	812.926	868.439	795.613	1229.93
ENSFCAG00000001621			0.237404	1.79917	0	0	0.958966	0	0.940263	0	0	0	0	0	0.846117	0	0	6.48732	0	9.04213	0.787511	0	0	4.42694
ENSFCAG00000001624	CCNE1	cyclin E1	82.4154	48.9164	67.0101	72.9477	69.106	66.7499	63.277	115.096	96.6513	108.485	56.8069	78.1154	44.1683	45.5784	42.1393	33.9569	44.6388	33.3556	51.8696	46.1212	73.4527	36.7938
ENSFCAG00000001625			486.716	604.545	206.965	997.95	400.204	252.421	768.354	436.951	484.201	346.681	267.811	1545.53	205.577	561.629	263.02	2036.3	359.908	138.181	810.11	281.771	731.978	52.7174
ENSFCAG00000001626	CD300LF	CD300 molecule like family member f	902.924	140.44	580.64	328.283	1030.43	1479.31	218.637	226.179	1201.2	2158.71	74.342	87.0595	151.154	135.945	50.5801	178.251	63.3982	99.1137	229.124	398.99	157.677	59.64
ENSFCAG00000001627	RAB37	RAB37, member RAS onco family	13.602	14.6336	12.8826	34.9337	23.546	8.70792	4.73177	1.86314	13.0662	9.08479	4.57169	20.7914	13.2066	8.56132	17.0689	13.6595	18.9859	15.4039	25.5352	26.7971	6.87864	4.14297
ENSFCAG00000001628	PAX5	paired box 5	8.11929	1.44958	0.973084	29.3721	26.2118	3.4538	3.99196	0	0.951601	0	2.01681	1.16979	0.736888	0	2.90721	0.720814	1.01308	4.58634	4.24406	0	0	0
ENSFCAG00000001631	VIPAS39	VPS33B interacting protein, apical-basolateral polarity regulator, spe-39 homolog	249.687	356.844	232.263	320.291	342.324	187.561	335.363	213.559	188.095	178.04	275.136	396.837	328.912	426.855	310.652	361.5	320.013	345.087	376.601	373.064	312.369	455.099
ENSFCAG00000001632	AHSA1	activator of HSP90 ATPase activity 1	2586.07	2660.28	2599.38	2165.05	2776.42	2479.3	2416.25	3001.98	2384.95	2865.25	2046.29	2524.5	2329.72	2584.65	2586.12	2719.98	2485.22	3103.22	2363.41	2573.22	2831.96	3775.09
ENSFCAG00000001633	ISM2	isthmin 2	85.4822	217.749	133.057	47.7927	47.5162	49.1865	64.3904	95.2335	74.0588	172.622	204.262	170.578	436.682	57.3735	587.415	139.452	46.4589	176.33	184.196	364.294	69.5831	176.363
ENSFCAG00000001634	SPTLC2	serine palmitoyltransferase long chain base subunit 2	1431.91	507.406	660.773	2619.58	3528.81	727.561	1625.75	639.304	877.597	775.925	700.89	624.222	455.213	425.322	414.651	541.37	534.749	496.247	576.293	406.811	488.182	424.917
ENSFCAG00000001637	SNW1	SNW domain containing 1	1336.58	1354.9	1506.58	1185.1	1210.63	1297.56	1191.16	1585.27	1265.27	1451.03	1151.76	1384.35	1514.36	1412.78	1270.9	1502.04	1361.14	1244.62	1224.25	1575.92	1239.79	1376.93
ENSFCAG00000001639	ADCK1	aarF domain containing kinase 1	222.291	268.719	170.679	281.597	205.018	216.897	235.763	227.496	169.04	271.833	324.017	382.67	177.506	356.568	297.191	141.379	293.66	242.871	223.921	212.387	337.414	235.045
ENSFCAG00000001642	GPT2	glutamic--pyruvic transaminase 2	803.508	244.079	972.755	1217.01	1184.59	462.253	905.769	772.553	460.131	453.001	235.081	212.244	222.041	250.941	313.173	255.881	240.765	248.733	210.271	252.127	179.926	307.77
ENSFCAG00000001645	G2E3	G2/M-phase specific E3 ubiquitin protein ligase	184.655	225.393	154.937	197.772	317.311	178.887	219.472	190.895	123.907	94.0609	250.001	231.327	220.982	249.629	218.536	283.267	228.452	156.12	241.889	221.825	230.21	172.477
ENSFCAG00000001647	GHITM	growth hormone inducible transmembrane protein	14582.9	9516.52	16829.8	14148.5	17760	13920.9	11867.7	12378.5	11758.2	17999.4	8539.92	11694.2	7771.42	12244.8	10619.5	7050.81	9315.64	9855.58	8741.25	8126.72	7817.43	12421
ENSFCAG00000001649	CDHR1	cadherin related family member 1	8.83112	4.99637	4.1466	11.1772	5.79924	13.2055	29.4148	3.36446	2.10083	1.44032	14.8494	0.843676	2.60804	0.950116	8.7517	5.90235	4.02242	11.0279	3.31716	3.11825	2.16431	2.40111
ENSFCAG00000001652	DPYSL5	dihydropyrimidinase like 5	8.3528	8.87653	3.28039	39.4425	10.479	4.76083	6.63423	0	2.2254	0	10.2174	21.0465	16.091	6.00488	7.1806	16.1221	7.09153	10.69	5.57885	0.845977	5.64951	0
ENSFCAG00000001655	RGR	retinal G protein coupled receptor	0.341234	0.23868	0	0	0	0	0.982418	1.74745	0	0	0	0	0	0	0	0.720814	1.01308	1.13027	0	0	0	0
ENSFCAG00000001656	SLC35F3	solute carrier family 35 member F3	0.876234	4.43148	0	0.839203	0	2.437	3.73368	0	0	0	3.82662	0	13.2051	1.73338	1.16089	2.16244	0	27.8289	2.4931	0.767214	0	0
ENSFCAG00000001657	METTL24	methyltransferase like 24	13.4469	25.8199	9.78228	20.4105	12.1119	14.051	27.2696	10.6877	7.68837	5.57421	28.74	30.8968	38.1087	30.5499	27.584	4.55766	17.7943	28.0006	16.2178	24.5313	30.9926	31.8651
ENSFCAG00000001658	DDO	D-aspartate oxidase	24.1843	85.8613	31.4455	5.93861	7.08323	14.5836	3.01138	71.2974	6.65245	53.4622	135.989	51.0886	40.221	20.2905	269.951	44.7157	95.4434	30.882	76.1921	35.8228	176.879	52.8603
ENSFCAG00000001661	CTC1	CST telomere replication complex component 1	1061.09	1085.77	1294.67	1234.86	1068.19	1034.74	1057.66	834.644	880.332	1083.6	975.259	970.407	1051.97	1063.43	1064.74	921.648	1122.96	1053.95	1084.07	1284	1245.29	1191.56
ENSFCAG00000001662	PFAS	phosphoribosylformylglycinamidine synthase	926.269	1110.07	1101.26	1166.46	757.019	670.482	1268.46	624.653	1157.69	664.134	1055.02	740.38	1191.93	1088.76	911.615	1127.8	1173.43	1332.93	988.424	1134.92	1220.08	1355.58
ENSFCAG00000001663	SLC25A35	solute carrier family 25 member 35	127.851	201.799	123.258	72.7856	101.278	185.369	100.766	132.273	166.962	140.119	342.906	224.811	144.394	181.425	281.598	124.817	346.041	161.467	132.667	93.1663	197.401	190.892
ENSFCAG00000001665	ARHGEF15	Rho guanine nucleotide exchange factor 15	593.724	777.575	527.878	881.133	486.379	178.805	684.589	352.818	1009.48	628.716	1086.73	697.548	897.422	741.44	799.314	819.717	1062.29	256.606	1038.23	899.16	719.96	312.498
ENSFCAG00000001666	VPS53	VPS53 subunit of GARP complex	350.348	503.528	381.265	447.635	331.98	242.993	582.507	189.483	353.071	273.852	536.79	764.543	453.307	596.789	565.823	526.981	543.462	327.412	448.046	427.789	413.496	437.899
ENSFCAG00000001669	TLCD3A	TLC domain containing 3A	100.042	214.651	85.1816	64.9981	65.9786	80.3803	94.646	113.027	151.45	144.673	331.094	226.757	206.283	263.789	224.704	159.275	200.121	174.51	234.431	137.697	185.91	231.236
ENSFCAG00000001672			1.10273	1.68703	1.01117	0	0	2.45035	0.982418	1.88718	1.09296	1.3978	2.18309	0.781772	0	1.00691	0.969069	2.89905	4.12188	1.13027	2.4931	0	1.15997	3.49928
ENSFCAG00000001673	MRM3	mitochondrial rRNA methyltransferase 3	528.417	309.892	622.925	282.465	342.236	441.471	428.359	585.489	451.269	1073.12	244.875	275.82	326.176	236.374	267.28	248.315	327.839	551.467	271.27	316.032	232.86	420.398
ENSFCAG00000001674	NXN	nucleoredoxin	2227.71	2505.21	2021.51	3586.46	4312.81	1403.62	2504.96	883.528	1395.21	1713.61	2017.87	2396.91	1989.5	2977.48	2037.97	1360.9	2151.01	3185.58	2056.71	1394.31	4315.22	4179.06
ENSFCAG00000001675	ANGPTL5	angiopoietin like 5	0.24851	0.742073	1.00566	0	0	0	0.982418	0	0	0	0	0	0	0	0	0	0	2.26053	3.32414	0	0	3.3202
ENSFCAG00000001684	ANKRD45	ankyrin repeat domain 45	418.438	291.818	501.807	340.482	72.2376	783.778	400.569	42.4778	549.437	656.717	491.008	307.335	174.145	233.28	554.988	731.467	98.4948	208.959	120.928	107.335	317.181	156.694
ENSFCAG00000001690	CCDC152	coiled-coil domain containing 152	31.8073	9.23422	19.5089	29.7569	24.1538	49.5366	25.9452	46.1453	23.9873	35.4242	15.504	4.14594	11.8638	9.60526	5.65167	5.74445	6.46958	13.836	7.68793	15.0159	8.18066	7.1054
ENSFCAG00000001691	TMEM132C	transmembrane protein 132C	4.14406	11.4436	2.01132	0	0	5.37331	23.6372	2.13064	0	0	0.765325	1.37092	8.94968	0.892827	0	3.694	0	98.3332	12.4655	2.18392	2.42839	6.23975
ENSFCAG00000001693	SLC15A4	solute carrier family 15 member 4	1979.21	1965.56	1922.44	1504.38	1216.89	1611.85	1354.89	2710.29	2233.71	3279.25	1308.42	2066.94	1286.25	1804.79	2426.36	1792.1	2937.86	1910.09	2214.97	1370.67	2053.41	2414.8
ENSFCAG00000001701	PHAX	phosphorylated adaptor for RNA export	772.244	1015.73	675.246	790.328	811.04	811.533	810.444	773.444	765.006	740.911	969.116	1059.07	843.497	1281.58	976.119	1055.66	1110.56	986.444	1049.52	959.375	917.194	980.633
ENSFCAG00000001702	TARS2	threonyl-tRNA synthetase 2, mitochondrial	2890.8	2175.73	3344.13	2116.51	2328.22	2442.25	1986.36	4453.75	3108.36	3346.8	1920.42	1960.84	1980.16	2264.26	1889.71	1708.4	2043.03	2593.98	1959.98	2562.08	1877.67	3348.17
ENSFCAG00000001704	COX5B	cytochrome c oxidase subunit 5B	16139.7	13857.4	19410.6	11654.1	12751.8	15827.3	9747.37	21264.8	12778.7	25683.2	12516	15269.3	10768.7	12881.4	16801.1	7517.69	18701.4	17687.6	8422.1	13350.3	15342	17031.7
ENSFCAG00000001706	MPPED2	metallophosphoesterase domain containing 2	6.59251	9.38157	4.87625	5.86908	8.48454	3.71455	9.78845	10.7525	7.77736	1.47734	24.8323	3.25358	6.71656	8.54125	16.5846	11.7104	11.5115	3.42373	9.11546	6.67129	6.92918	3.2891
ENSFCAG00000001709	BRD8	bromodomain containing 8	835.156	767.4	970.657	820.962	980.516	785.81	1024.83	739.349	720.445	638.683	738.714	799.008	806.478	826.954	738.372	851.51	625.35	797.799	751.285	872.027	631.132	770.173
ENSFCAG00000001710	KIF20A	kinesin family member 20A	100.963	64.1272	31.3402	266.014	169.88	25.7924	284.266	14.049	10.7688	5.59168	48.096	6.7891	76.4848	26.6257	17.1194	67.1604	41.7352	265.272	62.3404	31.1784	93.0788	33.6465
ENSFCAG00000001711	CDC23	cell division cycle 23	184.308	206.921	209.423	163.258	207.333	197.383	193.044	158.481	177.08	168.466	245.594	213.19	194.726	191.889	213.887	169.228	216.536	206.723	183.155	190.211	246.22	211.694
ENSFCAG00000001712	GFRA3	GDNF family receptor alpha 3	3.90733	6.71842	5.4083	0	2.83451	11.2243	7.38586	3.35126	1.05448	0	5.38005	0.740526	2.37934	15.2701	4.68366	5.07582	1.87073	11.3027	8.43358	7.55096	5.21776	12.7158
ENSFCAG00000001714	FAM53C	family with sequence similarity 53 member C	110.718	123.558	107.032	183.392	116.29	79.5755	200.715	46.4666	92.3658	59.9058	115.784	132.256	132.87	113.792	118.308	149.107	107.315	130.879	178.895	96.1203	115.862	91.5078
ENSFCAG00000001715	KDM3B	lysine demethylase 3B	763.953	1114.92	862.816	824.713	713.624	708.786	964.752	683.334	693.29	660.306	1057.02	1189.9	1340.12	1305.66	1014.65	1244.46	988.382	906.536	1041.1	1121.75	979.241	1190.24
ENSFCAG00000001718	HSPA9	heat shock protein family A (Hsp70) member 9	12618.9	9610.86	14036.2	10465.2	11915.3	14249.8	10756.2	13956.1	12424.4	13148.3	9890.05	10864.7	9182.57	9497.18	9755.33	7579.6	11019.6	10396.5	7807.46	8244.23	8084.3	13008.7
ENSFCAG00000001719	CTNNA1	catenin alpha 1	4407.84	6098.03	4965.84	4838.62	4843.17	4005.36	5228.15	3454.64	4367.46	3559.5	6371.51	7378.03	5708.63	7479.39	7060.08	6290.44	5706.51	4418.32	5589.18	5105.37	6544.3	5524.58
ENSFCAG00000001720	LRRTM2	leucine rich repeat transmembrane neuronal 2	1.32679	0.565332	4.02264	0.840222	0.958966	0	2.03225	0	0	2.76022	0	0	1.65525	0	0	2.28006	0	0	0.867788	0.840289	1.1406	0
ENSFCAG00000001721	SIL1	SIL1 nucleotide exchange factor	4332.54	4833	4569.36	3055.97	3254.98	4042.23	3528.85	5448.4	3618.73	7141.79	4439.96	5656.14	3711.88	5802.9	5307.81	4091.25	4794.89	4598.88	4075.76	3645.31	4948.88	6922.33
ENSFCAG00000001723	SLC23A1	solute carrier family 23 member 1	9.87759	12.8969	10.0888	5.34682	4.82256	10.3254	5.77864	22.8421	10.5363	9.28006	8.43965	10.1945	20.6997	19.1202	11.9219	9.2203	12.6548	22.6907	5.85739	11.0001	6.88325	16.0803
ENSFCAG00000001726	SPATA24	spermatosis associated 24	978.65	512.121	1161.67	436.205	616.11	1091.54	543.623	1693.28	808.77	1478.01	320.333	502.767	469.475	675.658	631.851	316.658	642.385	527.362	380.075	507.63	537.991	633.264
ENSFCAG00000001727	DNAJC18	DnaJ heat shock protein family (Hsp40) member C18	178.789	145.935	219.608	170.736	164.414	217.344	163.954	156.277	167.899	170.084	164.4	188.733	127.331	196.625	115.663	149.919	98.299	139.004	159.942	155.113	113.622	142.566
ENSFCAG00000001729	STING1	stimulator of interferon response cGAMP interactor 1	178.225	102.755	75.0039	239.911	141.165	58.9598	121.713	217.532	107.459	464.052	39.0477	69.8709	188.116	77.3886	41.898	140.351	33.2506	80.8105	145.888	276.443	78.5646	61.4318
ENSFCAG00000001730	CHST4	carbohydrate sulfotransferase 4	0.543516	3.63942	0	3.35681	0	0	0.991321	0	0	0	0.795403	5.09405	4.26959	4.87252	2.90721	8.39132	1.01308	11.9283	3.32414	0	1.07743	0
ENSFCAG00000001731	ENO3	enolase 3	998.314	850.94	1241.98	529.35	520.988	918.266	607.598	1979.42	922.07	1266.83	782.001	887.426	685.546	826.156	791.813	651.528	651.94	999.327	877.99	1288.39	755.069	1014.09
ENSFCAG00000001732	KIRREL1	kirre like nephrin family adhesion molecule 1	88.3971	135.307	73.7701	157.682	79.1992	79.3074	164.834	55.4402	60.1934	36.7511	131.85	166.422	140.886	116.266	124.623	181.081	96.864	91.9934	168.813	70.6128	176.175	158.104
ENSFCAG00000001733	GRPR	gastrin releasing peptide receptor	0.230608	0.848374	1.00566	0.839203	0	0	0	0	0	0	0	0.805629	0	1.95988	0	0	0	3.22296	0.831034	0	2.25425	1.10673
ENSFCAG00000001734	HECTD1	HECT domain E3 ubiquitin protein ligase 1	1713.23	2030.87	1915.74	2431.97	1992.29	1477.03	2361.32	1111.44	1419.22	996.864	2598.95	3079.16	1869.49	2030.12	2107.55	2196.28	1909.16	1518.48	1646.49	1783.25	1480.18	2151.35
ENSFCAG00000001736	EMC4	ER membrane protein complex subunit 4	1463.29	1605.64	1398.2	920.782	1167.24	1789.7	872.981	2001	1332.43	2224	1856.18	2120.69	1495.12	1441.7	1636.54	1123.62	1950.82	1814.34	1265.88	1191.26	1395.24	1976.28
ENSFCAG00000001737	SLC12A6	solute carrier family 12 member 6	387.584	437.024	519.981	633.329	383.436	365.49	476.919	193.84	298.618	229.061	534.736	583.421	401.411	338.977	511.858	621.601	451.327	243.257	397.187	429.885	333.659	396.965
ENSFCAG00000001739	DNAJB8	DnaJ heat shock protein family (Hsp40) member B8	0	0.0807558	0	0	0	0	0	0	0	0	0	0	0	0	0.969069	0	0	0	0	0	0	0
ENSFCAG00000001740	NUTM1	NUT midline carcinoma family member 1	0.320235	0.825161	0	1.33104	0	0	0	0	0	1.23084	0	0	0	1.88775	0	0.649127	3.03923	0.944454	0	0	3.38138	0
ENSFCAG00000001741	LPCAT4	lysophosphatidylcholine acyltransferase 4	107.497	60.6442	105.177	79.1067	85.4008	76.0878	160.145	128.45	127.537	98.0686	50.8592	47.267	78.1116	81.4157	77.4156	89.3172	75.7391	35.4045	61.5698	35.2689	55.6947	39.6669
ENSFCAG00000001744	MTMR3	myotubularin related protein 3	544.806	885.747	630.559	775.013	576.851	441.465	915.762	259.286	481.326	278.186	969.94	1229.01	937.607	912.483	915.141	977.66	847.381	751.877	864.57	718.325	627.517	877.444
ENSFCAG00000001747	MAPK13	mitogen-activated protein kinase 13	791.068	910.159	552.147	441.915	437.507	406.851	456.015	585.73	999.847	2448.53	540.649	602.085	1059.22	877.296	1229.44	495.745	997.971	732.791	240.48	2431.6	1180.93	533.694
ENSFCAG00000001748	BRPF3	bromodomain and PHD finger containing 3	610.634	661.111	786.843	693.908	532.795	570.234	578.227	487.453	678.549	557.061	605.049	615.68	595.001	648.125	856.822	610.149	708.452	549.593	701.356	649.893	676.773	716.442
ENSFCAG00000001749	AIP	aryl hydrocarbon receptor interacting protein	4940.01	4350.3	4557.02	3947.82	3956.13	5594.1	2904.53	6426.62	4998.19	7135.68	4852.88	3702.6	3285.76	3941.17	3772.54	3620.06	5002.1	6642.01	4305.58	4031.99	4447.62	4599.27
ENSFCAG00000001751	PITPNM1	phosphatidylinositol transfer protein membrane associated 1	984.665	2372.01	868.411	1014.83	696.818	1044.71	683.769	1159.91	1459.09	949.777	3388.22	1961.57	1627.44	1530.29	2135.26	1484.21	3850.94	2550.96	2937.17	1755.3	1764.64	3478.12
ENSFCAG00000001752	BNIP5	BCL2 interacting protein 5	0	0.152296	0	0	0	0	0	0	0	0	0	0	0	0	0	0.720814	0	0	0	0	0	1.10673
ENSFCAG00000001755	GSTP1	glutathione S-transferase pi 1	24040.8	49199	24299.5	16958.1	17238.2	23917.9	10591.1	38234.4	27715.2	33372.1	52892.1	46904.2	29318.9	40024.6	35372.6	24807	97125	58812.1	49985.2	46434.8	60790.7	47920.4
ENSFCAG00000001757	NDUFV1	NADH:ubiquinone oxidoreductase core subunit V1	10778.7	8539.62	13471.1	6035.57	7004.55	9328.2	6839.4	17633.3	9940.49	15977.1	8565.9	7899.01	6791.44	8389.15	8216.06	5117.19	10013.8	11944.1	7156.8	7499.65	8608.25	12274.1
ENSFCAG00000001760	TBX10	T-box transcription factor 10	0.152312	0	0	0	0	1.2185	0	0	0	0	0	0	0	0	0	0	0	0	0	0	0	0
ENSFCAG00000001762	RPL29	ribosomal protein L29	36576.5	22714.3	34348	29531.7	31986.7	34857.9	34462.1	49228	36673.4	41524.3	15415.1	18918.8	25379.3	26828	23658.3	29456.3	18178.4	30054.4	20461	23940.1	20786.2	19495.5
ENSFCAG00000001763	CRH	corticotropin releasing hormone	3.45396	3.44345	2.66574	2.35373	1.65464	5.34828	2.56938	3.72945	4.44798	4.86248	2.2339	0.666869	6.62098	1.92316	0	1.45447	7.29176	0	6.50607	2.70244	8.45816	3.46358
ENSFCAG00000001764			347.884	28.031	317.059	55.8561	189.836	921.776	108.049	701.922	302.435	186.138	18.8096	15.4807	20.7867	17.3473	12.4219	8.69675	7.77253	138.014	5.40649	42.4714	27.8538	21.3103
ENSFCAG00000001765	CINP	cyclin dependent kinase 2 interacting protein	1170.97	1095.87	992.931	1054.18	1163.53	1247.83	806.497	1436.98	1129.3	1536.54	1279.32	1271.63	665.235	1306.24	1253.97	730.236	1723.26	1012.94	1004.33	747.398	949.105	1206.81
ENSFCAG00000001768	PPP1R37	protein phosphatase 1 regulatory subunit 37	836.34	801.528	885.049	557.817	639.105	630.861	532.782	1112.29	1079.15	1253.67	975.057	501.628	802.283	519.707	715.13	659.327	896.126	1000.65	830.019	1077.72	789.36	851.334
ENSFCAG00000001772	TSPEAR	thrombospondin type laminin G domain and EAR repeats	3.26726	0.411351	2.96023	0.839203	11.8158	1.2185	0.961711	7.23059	1.112	0	2.29597	0	0.827623	0.943873	0	0	0	0	0	0.868743	0	0
ENSFCAG00000001776			9445.96	5902.14	11764	3284.65	7090.14	13684.3	4709.21	8895.21	9545.37	16594.9	8868.51	7186.84	4952.73	4210.61	8307.28	4246.37	3966.67	7803.71	4871.73	5879.32	3995.62	6536.28
ENSFCAG00000001779	WDR19	WD repeat domain 19	407.957	560.423	595.046	296.957	305.916	455.614	509.475	393.02	375.764	331.861	565.828	607.449	569.071	553.367	378.024	518.644	491.837	637.268	462.473	642.642	596.727	701.744
ENSFCAG00000001780	ZNF236	zinc finger protein 236	97.0281	81.4302	111.313	94.0958	99.0318	100.104	105.394	56.5273	105.444	104.315	94.0816	87.006	99.2493	72.3023	58.2318	113.896	69.8868	66.523	91.8495	94.096	58.0514	71.9896
ENSFCAG00000001781	RFC1	replication factor C subunit 1	770.65	930.658	839.733	646.127	812.206	795.246	821.346	833.38	778.907	638.258	784.841	1062.25	988.407	860.523	867.323	1210.05	1015.78	824.501	918.016	1018.62	811.64	805.944
ENSFCAG00000001782	CA2H19orf25	chromosome A2 C19orf25 homolog	175.71	221.024	249.384	138.122	157.924	105.178	65.153	196.198	249.572	244.148	413.968	101.916	238.299	71.3102	144.627	96.9455	472.705	385.583	192.076	124.684	258.22	151.957
ENSFCAG00000001783	ADAMTSL5	ADAMTS like 5	41.8687	80.8047	31.5097	43.7373	27.4874	43.6195	28.9435	66.2616	49.8751	43.5159	67.392	13.4154	96.5032	64.0673	132.401	19.3287	133.331	133.506	59.6668	85.2866	83.5565	81.2028
ENSFCAG00000001784			0	0.188378	0	0	0	0	0	0	0	0	0	0	0	0	0	0	0	2.26053	0	0	0	0
ENSFCAG00000001785	MYRIP	myosin VIIA and Rab interacting protein	25.0111	51.01	21.8696	18.0096	30.854	29.2556	45.9446	18.2403	14.8582	21.0572	41.1088	7.01984	25.7196	71.5296	65.7948	44.8946	72.6272	27.1466	17.3411	139.23	78.5314	21.1766
ENSFCAG00000001786	ENTPD3	ectonucleoside triphosphate diphosphohydrolase 3	4.33841	6.45429	2.14867	2.80329	8.48083	5.94028	1.96016	10.5544	1.15197	1.66772	20.9956	13.2812	11.8431	5.28574	1.93814	1.53534	0.972562	3.16951	10.5122	0	3.78535	4.13273
ENSFCAG00000001789	TOGARAM2	TOG array regulator of axonemal microtubules 2	1.51902	2.67369	2.15395	0.839203	0.910014	2.31754	0.972729	1.75409	3.20461	0	2.88935	2.40583	1.68483	0.911504	2.87826	2.98357	4.05231	3.31806	6.10235	2.74555	2.11269	0
ENSFCAG00000001791	CLIP4	CAP-Gly domain containing linker protein family member 4	208.527	150.987	253.775	309.474	274.511	179.898	272.742	121.204	159.924	96.6907	298.646	120.306	93.4375	124.414	176.144	133.098	104.81	155.823	166.911	111.881	164.26	162.112
ENSFCAG00000001793	NAV2	neuron navigator 2	56.5747	97.2142	38.8293	105.042	100.297	43.0827	85.077	13.8228	56.459	9.98836	64.5733	66.9933	115.737	110.955	63.7886	101.746	99.8464	214.898	62.4819	93.4709	73.2258	98.8542
ENSFCAG00000001798			754.582	553.549	629.55	895.795	998.822	769.297	684.631	718.879	702.505	637.179	401.97	576.023	564.218	633.809	440.791	663.902	519.405	498.867	488.625	691.817	650.67	512.494
ENSFCAG00000001799	NELL1	neural EGFL like 1	12.7924	13.704	3.13611	8.35833	0.978463	7.3859	67.0449	5.2651	8.82573	1.34435	7.18916	13.7161	58.4863	2.68652	3.07482	11.533	0.963464	24.4643	17.6528	9.21656	0	15.4645
ENSFCAG00000001801	NCK1	NCK adaptor protein 1	524.496	577.211	557.348	507.236	699.224	423.603	574.384	385.079	523.924	525.171	570.666	650.464	507.963	585.112	583.176	708.204	572.197	426.906	674.52	550.377	708.917	388.026
ENSFCAG00000001802	CLDN18	claudin 18	4255.15	265.386	6501.46	3430.65	942.45	4283.31	2839.27	4150.67	6055.24	5838.15	121.228	177.677	770.377	94.4469	405.338	69.4574	500.298	162.892	103.151	290.882	265.219	223.667
ENSFCAG00000001804	IL20RB	interleukin 20 receptor subunit beta	3.1542	1.92921	1.66571	1.67841	10.9478	1.93663	2.68053	2.83323	3.4913	0	1.86787	1.46696	3.62573	0.804282	0.798689	1.25275	1.81806	1.97312	3.91257	2.75222	1.02583	1.85244
ENSFCAG00000001805	CLDN20	claudin 20	3.14734	6.12962	3.01698	0	0	1.17548	0	0	0	20.9863	0.770463	5.58347	11.937	1.88776	9.39664	2.12169	11.401	9.04213	5.81724	8.9373	1.12713	5.53367
ENSFCAG00000001806	TDRD5	tudor domain containing 5	3.4689	10.2666	4.33934	0	4.59328	8.26207	7.83908	1.674	1.04339	0	13.1044	5.23517	16.6668	2.67569	3.75947	3.03955	8.10461	49.7317	14.0516	3.62731	3.20303	0
ENSFCAG00000001807	NPHS2	NPHS2 stomatin family member, podocin	35.1155	44.5213	20.9322	28.704	22.9597	105.493	28.7705	37.1694	19.8654	17.0295	21.5062	16.638	91.7723	69.678	39.6087	63.2259	34.0169	41.141	51.5826	36.0418	48.1115	20.9329
ENSFCAG00000001808	OPCML	opioid binding protein/cell adhesion molecule like	8.98107	0.289102	0	26.8545	31.6459	3.7414	7.85935	1.74745	0	0	0	1.69802	0	0	0	0	0	0	1.7712	0	0	0
ENSFCAG00000001809	ALDH8A1	aldehyde dehydrogenase 8 family member A1	0.6701	0	0	0	0.958966	2.437	1.96484	0	0	0	0	0	0	0	0	0	0	0	0	0	0	0
ENSFCAG00000001810	HBS1L	HBS1 like translational GTPase	2648.65	2621.97	2389.88	1659.62	2280.19	4870.52	1945.67	2238.63	3046.58	2758.12	3029.29	3584.73	2039.8	2746.18	2938.72	2046.98	3207.58	2939.85	2164.26	1860.24	2614.69	2291.38
ENSFCAG00000001812	MYB	MYB proto-onco, transcription factor	1.9717	1.72934	2.01132	0.839203	7.8796	2.15874	2.88473	0	0	0	0.671469	2.38931	0.763562	0.760679	2.90721	1.30349	1.01308	2.43965	5.5153	0	2.98838	0
ENSFCAG00000001813	AHI1	Abelson helper integration site 1	461.664	439.602	388.246	501.209	595.746	509.882	504.699	500.052	361.157	332.319	480.071	505.046	389.85	449.255	380.096	428.388	439.927	372.188	427.352	578.612	346.626	477.817
ENSFCAG00000001815	LHX9	LIM homeobox 9	135.542	188.66	73.735	105.254	88.3913	267.589	132.378	264.852	88.7528	63.3816	128.173	125.308	466.431	156.344	152.771	162.52	147.788	203.071	215.477	284.358	136.99	84.6911
ENSFCAG00000001819	LRRK2	leucine rich repeat kinase 2	377.365	692.075	351.123	314.346	332.213	554.774	484.778	369.522	333.358	278.809	916.861	986.537	523.835	727.754	659.154	824.454	782.331	411.833	702.921	520.032	474.367	774.822
ENSFCAG00000001820	ARHGAP10	Rho GTPase activating protein 10	660.374	1241.39	595.173	529.762	753.351	1104.58	913.955	613.432	398.126	374.613	1347.44	1523.35	1162.59	1280.66	698.864	1498.6	813.253	1132.03	1282.28	1134.53	993.099	2029.92
ENSFCAG00000001822	CAMSAP1	calmodulin regulated spectrin associated protein 1	550.636	531.284	533.342	550.455	477.545	523.173	490.364	568.438	618.845	642.929	632.288	441.14	627.937	393.842	522.659	496.649	627.936	664.749	519.707	559.424	460.878	428.194
ENSFCAG00000001825	VPS16	VPS16 core subunit of CORVET and HOPS complexes	1750.88	1497.04	1810.38	2819.48	1708.35	1445.64	1576.53	1501.64	1688.32	1456.74	1439.45	1463.63	1200.28	1374.72	1728.31	1139.63	1743.47	1289.04	1203.02	1138.99	1939.05	2304.88
ENSFCAG00000001827	LHPP	phospholysine phosphohistidine inorganic pyrophosphate phosphatase	514.171	470.59	449.383	466.755	403.719	547.183	340.779	583.787	408.739	913.027	452.524	331.487	483.493	398.246	471.771	297.907	431.998	716.772	412.012	423.137	778.873	448.858
ENSFCAG00000001828	ISM1	isthmin 1	44.6441	19.5365	8.81767	33.6527	27.2995	37.2465	86.8481	37.8732	99.1868	26.2283	15.5196	30.5978	26.4164	27.8981	5.18961	8.86206	11.6511	37.8139	12.7887	3.34261	22.0761	32.2822
ENSFCAG00000001829	TASP1	taspase 1	144.766	124.265	144.177	162.899	171.791	127.722	100.725	168.111	130.073	152.634	120.314	127.874	207.218	148.963	103.491	107.862	87.9053	116.693	129.511	108.046	109.337	123.967
ENSFCAG00000001831	CNNM4	cyclin and CBS domain divalent metal cation transport mediator 4	284.529	514.732	328.721	284.344	240.132	255.284	323.899	199.629	388.487	255.738	589.485	636.651	504.252	584.423	543.052	492.071	466.932	349.574	520.868	478.005	458.458	553.012
ENSFCAG00000001833	ANKRD23	ankyrin repeat domain 23	12.4772	8.56324	6.26042	6.24218	6.10564	21.7888	15.182	15.1925	8.65107	20.395	7.7838	6.23504	11.6343	11.498	7.91313	14.9911	4.19407	7.96673	5.36498	11.2981	6.36049	7.51916
ENSFCAG00000001834	SEMA4C	semaphorin 4C	362.055	428.896	328.243	445.235	353.666	302.331	493.87	252.268	432.298	288.525	536.36	459.505	521.572	431.334	379.876	487.31	422.471	291.926	485.791	410.197	449.08	271.326
ENSFCAG00000001836	CFAP52	cilia and flagella associated protein 52	32.85	35.6707	22.1016	32.8972	25.6733	45.0193	25.9043	42.3328	16.4145	52.4573	16.4686	46.7866	25.2229	30.4141	61.3072	34.0469	29.6446	73.6662	50.2992	12.2131	42.246	5.73309
ENSFCAG00000001839	UBE2F	ubiquitin conjugating enzyme E2 F (putative)	322.603	291.826	344.853	302.684	285.073	251.302	259.983	396.284	330.829	409.815	330.604	265.643	237.805	266.196	330.928	279.279	310.249	316.726	268.377	278.772	312.862	304.466
ENSFCAG00000001840	DHRS7C	dehydrogenase/reductase 7C	0.696678	4.69725	0	0	1.91793	3.6555	0	0	0	0	0	0	6.83456	4.90245	0	12.4343	0	23.7356	0.880809	3.13202	1.12713	3.3202
ENSFCAG00000001842	GLP2R	glucagon like peptide 2 receptor	0	0.214325	0	0	0	0	0	0	0	0	0	0	0	0	0	1.44163	0	1.13027	0	0	0	0
ENSFCAG00000001843	KLHL30	kelch like family member 30	4.83253	4.76373	2.61496	3.87735	1.66389	17.1788	8.52457	2.14213	1.112	1.54656	9.79663	3.94821	5.12952	5.53681	0	5.68288	2.00233	3.81418	2.01983	0.973363	12.4293	5.83165
ENSFCAG00000001845	GAS7	growth arrest specific 7	60.3356	93.3292	41.2584	96.0602	68.7599	64.3338	104.703	24.1204	50.2976	33.1513	133.668	60.3222	182.144	60.1008	45.1436	179.779	33.3633	47.0991	128.621	140.966	59.2569	49.4871
ENSFCAG00000001850	TRAF3IP1	TRAF3 interacting protein 1	159.961	132.184	153.876	186.062	186.712	167.371	162.637	161.06	141.769	120.202	140.554	146.857	166.332	122.821	124.071	146.181	190.131	140.663	127.801	115.84	76.1338	88.8279
ENSFCAG00000001851	ASB1	ankyrin repeat and SOCS box containing 1	58.9007	65.1917	78.7194	56.0849	82.3521	60.4911	74.8823	31.2726	54.9975	32.4057	81.7889	75.7318	52.4054	61.6494	74.6678	49.239	57.2256	58.1216	76.6981	85.8785	53.1909	55.7033
ENSFCAG00000001852	RBM34	RNA binding motif protein 34	533.901	551.265	425.7	414.37	504.026	558.913	419.917	577.399	512.334	858.553	383.097	572.042	666.883	595.502	636.951	481.581	652.917	427.826	509.595	606.843	503.311	578.633
ENSFCAG00000001853			0.323332	0.680556	0	0.839203	0	0	0	1.74745	0	0	0	0.849008	1.6349	0	1.02221	0	1.01308	1.12661	0	2.52087	0	0
ENSFCAG00000001858	ARMH4	armadillo like helical domain containing 4	56.3006	45.4859	99.279	48.4006	50.8119	103.696	78.7396	12.1145	37.6701	19.6929	50.2921	23.2382	52.6229	24.6481	41.7874	52.6268	23.626	115.739	18.2873	42.9258	18.8447	81.193
ENSFCAG00000001859	SELENBP1	selenium binding protein 1	433.31	333.214	283.902	359.562	240.352	723.516	690.45	506.44	275.747	386.51	159.067	188.05	734.209	312.455	200.071	426.69	128.75	636.969	306.644	531.699	168.759	205.209
ENSFCAG00000001861	PSMB4	proteasome 20S subunit beta 4	8291.92	6653.04	9719.93	5691	7350.5	9283.71	5793.93	11516.2	7539.66	9440.41	6866.83	6563.26	6334.92	6782.16	5900.13	4995.67	7160.81	7629.93	5463.55	8100.02	6245.91	7793.25
ENSFCAG00000001863	TMEM43	transmembrane protein 43	675.184	649.023	677.858	931.282	560.745	901.159	884.067	322.898	703.328	420.135	657.591	668.904	810.789	742.07	632.279	757.639	600.496	516.609	659.324	603.306	583.522	555.742
ENSFCAG00000001864	POGZ	pogo transposable element derived with ZNF domain	289.988	443.734	367.538	389.184	291.049	221.295	404.74	142.893	300.168	203.038	285.905	520.703	621.31	481.466	444.793	536.417	300.214	330.095	501.326	446.429	348.54	507.606
ENSFCAG00000001865	XPC	XPC complex subunit, DNA damage recognition and repair factor	1185.48	922.106	1114.73	1360.61	1072.77	859.946	1109.31	1678.48	1017	1270.99	861.069	998.075	1156.35	1017.33	739.751	896.841	697.104	855.171	771.59	1230.72	608.334	1232.94
ENSFCAG00000001868	FBXO43	F-box protein 43	0.601854	0.75134	0	1.67841	1.91793	1.2185	0	0	0	0	0	0	0	0.942958	0.950743	0	1.01308	3.30938	0.784029	0.888769	1.12713	0
ENSFCAG00000001870	SPAG1	sperm associated antigen 1	56.7134	53.3268	46.9714	64.3244	60.3747	67.9171	25.3182	72.2193	66.079	50.5029	48.672	47.0695	43.2591	79.7759	47.2634	42.3711	35.8865	60.2282	46.0908	82.0238	57.7538	49.5271
ENSFCAG00000001871	RNF19A	ring finger protein 19A, RBR E3 ubiquitin protein ligase	371.545	571.593	456.169	468.82	324.733	353.29	557.738	256.742	353.03	201.834	681.962	882.449	559.999	666.939	545.973	600.789	643.484	377.815	518.773	433.511	572.234	375.182
ENSFCAG00000001873	SNX31	sorting nexin 31	1.46844	0.829067	0.945054	0.839203	0	4.874	2.86528	0	2.22399	0	0	0	2.48287	0	0	0.720493	0	0	1.66207	1.61491	2.36173	1.10673
ENSFCAG00000001874	PABPC1	poly(A) binding protein cytoplasmic 1	24223.8	15201.4	25524.8	24092.4	30013.4	23193.8	26779.6	22704.1	23335.3	18147.1	14121.3	15462.8	18492.8	18804.1	14990.4	21069.2	10345.6	14656.4	16593.9	16053.1	14098.5	7729.15
ENSFCAG00000001877	SGK2	serum/glucocorticoid regulated kinase 2	23.1539	0.566367	112.634	0	0.958966	37.7735	30.7544	0	0	3.11058	0	0	1.65525	0	0.978906	0.720814	1.01308	0	0	2.42836	0	0
ENSFCAG00000001880	TNFRSF11B	TNF receptor superfamily member 11b	498.518	1204.35	23.911	761.443	2204.52	196.667	173.311	54.6338	500.732	72.9312	84.7086	358.075	520.187	1317.23	279.718	5121.54	165.397	244.06	793.669	756.377	3309.84	1501.45
ENSFCAG00000001881	CNOT6	CCR4-NOT transcription complex subunit 6	101.223	98.1243	90.9342	122.184	112.195	44.8864	228.066	44.3668	111.34	55.8104	103.148	96.8188	110.296	104.972	121.772	152.354	121.544	38.6485	109.631	82.6636	68.9388	66.7057
ENSFCAG00000001882	FLT4	fms related receptor tyrosine kinase 4	793.041	838.026	641.28	1329.87	849.739	565.07	1111.94	396.783	1098.61	351.031	1458.32	1329.9	1155.54	650.449	1348.86	823.326	802.49	185.546	829.817	852.892	475.707	143.453
ENSFCAG00000001884	DNTTIP1	deoxynucleotidyltransferase terminal interacting protein 1	471.961	418.348	433.557	488.656	556.995	480.057	418.497	592.908	338.486	466.529	375.979	381.862	385.808	494.793	336.791	416.09	375.34	449.273	393.322	452.627	438.187	520.101
ENSFCAG00000001885	UBE2C	ubiquitin conjugating enzyme E2 C	82.0525	41.0861	24.5722	203.831	115.747	41.2559	154.392	58.8704	29.6238	28.1272	38.9386	26.1116	16.0059	29.8413	15.2243	43.557	30.8924	97.002	40.5005	32.1299	100.726	22.1039
ENSFCAG00000001886	TNNC2	troponin C2, fast skeletal type	19.4978	3.20109	10.8146	27.6122	33.0752	9.34975	21.9257	35.7731	8.84259	8.58892	1.43348	2.39809	2.40474	0.970827	3.93785	7.16596	3.03923	3.49832	1.59624	9.72896	2.2394	0
ENSFCAG00000001888	ACOT8	acyl-CoA thioesterase 8	786.889	576.573	767.547	697.542	776.862	688.133	536.818	1245.37	695.463	887.371	358.033	613.975	386.183	471.9	695.634	350.569	595.502	847.381	423.757	598.62	680.096	897.226
ENSFCAG00000001889	ZSWIM3	zinc finger SWIM-type containing 3	154.331	147.801	101.95	200.216	184.24	116.127	150.863	180.069	127.141	174.042	111.333	136.238	157.231	177.83	141.328	146.736	146.131	125.445	170.09	142	178.381	140.867
ENSFCAG00000001890	ZSWIM1	zinc finger SWIM-type containing 1	110.846	83.7883	121.033	110.671	114.144	114.419	95.2635	102.437	100.405	128.398	46.659	60.2518	80.4673	75.7144	88.4191	67.2521	81.1654	82.4067	97.2152	104.656	94.0361	127.217
ENSFCAG00000001891	SPATA25	spermatosis associated 25	7.14368	2.25668	6.13431	2.2566	6.71276	4.23007	2.54284	24.3684	9.34323	1.56128	0	1.97016	2.07482	2.68012	1.96071	0.684315	2.99536	1.31644	4.82691	2.92417	1.28998	4.35713
ENSFCAG00000001893	CTSA	cathepsin A	4234.44	8236.41	3111.68	4564.07	3654.87	2309.97	6627.61	5022.57	4693.33	3891.44	8242.68	11652.7	3262.33	11900.8	10230.5	3873.51	13195.2	3162.14	5574.28	7121.24	8453.98	12167.5
ENSFCAG00000001894	PLTP	phospholipid transfer protein	1959.47	689.171	1452.83	2909.5	2257.14	1921.51	3698.05	1263.23	1465.36	708.103	638.381	974.92	626.837	742.897	527.658	285.111	281.132	1175.68	643.996	1437.38	416.614	519.444
ENSFCAG00000001895	DCP2	decapping mRNA 2	149.505	158.283	144.064	218.875	175.143	119.923	170.926	149.379	127.82	89.9071	164.744	163.565	136.13	137.114	147.087	236.05	150.811	117.797	120.612	212.952	192.912	119.626
ENSFCAG00000001896	MCC	MCC regulator of WNT signaling pathway	174.056	356.303	137.913	300.07	95.9547	156.537	337.678	76.2068	191.169	96.9193	437.85	437.626	370.795	334.412	384.014	319.217	329.952	311.328	421.202	299.839	368.105	261.29
ENSFCAG00000001898	TPX2	TPX2 microtubule nucleation factor	378.759	269.934	271.267	686.986	591.318	254.781	646.837	206.188	197.907	174.787	226.848	163.082	389.048	201.144	255.678	352.172	183.411	478.992	242.094	266.875	344.378	135.48
ENSFCAG00000001899	MYLK2	myosin light chain kinase 2	1.54645	1.64501	2.04848	4.61377	0.944677	1.23042	0.99057	0	1.112	1.43166	2.85769	0.809381	1.6794	0.944473	0	2.95459	1.00379	3.36911	0.859927	0.845736	1.09588	3.3202
ENSFCAG00000001900	FOXS1	forkhead box S1	805.267	787.96	859.424	459.484	661.457	1191.5	745.735	812.126	992.09	720.322	1394.13	425.795	626.188	560.827	995.431	688.371	624.119	646.328	1314	1156.59	752.181	271.558
ENSFCAG00000001901	DUSP15	dual specificity phosphatase 15	1369.49	542.568	1455.14	550.741	608.798	967.994	730.445	2912.43	1098.47	2631.87	450.832	339.6	592.278	317.495	928.571	327.711	1101.5	652.736	434.648	435.549	535.955	393.938
ENSFCAG00000001902	TTLL9	tubulin tyrosine ligase like 9	3.30774	3.17387	5.80978	7.15466	1.5449	2.437	0.807293	4.10327	1.112	3.493	1.53065	0	5.50045	5.66324	0	11.2513	0	7.88016	0	3.62032	1.31727	1.32302
ENSFCAG00000001904	HCK	HCK proto-onco, Src family tyrosine kinase	102.433	194.999	23.3532	51.4329	41.6407	66.1176	121.473	169.657	154.84	190.953	124.238	239.64	191.551	208.352	100.22	319.847	76.7257	205.704	293.685	333.273	172.199	74.5492
ENSFCAG00000001905	TM9SF4	transmembrane 9 superfamily member 4	5226.35	3544.61	7167.17	4349.97	3645.67	5442.48	4138.37	4776.78	5201.69	7088.71	4190.21	4199.88	3435.13	2764.22	4515.09	2831.56	4807.08	3023.95	2694.18	2024.5	4098.24	3951.22
ENSFCAG00000001908	ASXL1	ASXL transcriptional regulator 1	839.961	800.932	838.764	1085.21	988.921	742.81	1002.6	675.696	706.258	679.433	734.943	756.753	960.187	823.716	779.477	887.921	723.487	725.959	757.998	891.367	793.104	776.27
ENSFCAG00000001911	PLA2G4A	phospholipase A2 group IVA	1009.19	575.307	1450.65	561.175	734.111	1597.93	976.366	896.04	834.921	1022.32	764.464	586.396	449.17	417.29	683.333	384.897	685.276	459.791	566.115	701.884	709.599	495.469
ENSFCAG00000001913	ACKR2	atypical chemokine receptor 2	19.2012	8.28008	18.0948	31.0505	26.4432	6.85634	47.2516	1.63965	22.2739	0	13.8624	14.4467	24.4602	3.85309	5.93671	12.1943	1.0616	1.13462	4.15281	7.87342	5.82828	4.55683
ENSFCAG00000001914	C9orf72	C9orf72-SMCR8 complex subunit	361.012	342.794	288.937	481.281	547.242	314.507	323.31	278.885	349.858	304.079	323.134	442.744	299.94	330.568	273.232	384.896	272.78	270.655	360.706	459.098	269.084	426.696
ENSFCAG00000001918	PLPPR5	phospholipid phosphatase related 5	191.472	282.268	96.7516	194.569	128.604	21.7428	214.486	135.623	468.687	271.314	141.372	327.517	297.448	362.305	197.427	486.615	326.979	74.1657	313.794	181.891	637.614	40.0879
ENSFCAG00000001919	LRFN2	leucine rich repeat and fibronectin type III domain containing 2	9.39288	6.13329	13.7171	5.05687	0.827836	9.26572	8.79295	16.2815	7.76341	13.4376	9.13924	2.09543	7.68796	4.53909	0.988721	0.714888	10.0556	11.8367	0.991195	1.92174	15.9801	7.64886
ENSFCAG00000001921	IREB2	iron responsive element binding protein 2	1141.7	696.767	1694.75	1122.15	1146.2	1003.71	1150.99	825.034	1306.18	884.551	909.359	891.59	577.751	685.975	906.17	749.583	780.837	469.198	692.273	596.747	479.579	622.141
ENSFCAG00000001928			0.751666	0	0	0	4.79483	1.2185	0	0	0	0	0	0	0	0	0	0	0	0	0	0	0	0
ENSFCAG00000001929	BPTF	bromodomain PHD finger transcription factor	596.864	689.221	629.7	677.251	696.482	534.19	806.963	517.957	496.535	415.831	655.755	814.722	783.098	740.278	634.698	909.443	623.778	543.426	665.25	648.089	537.641	714.476
ENSFCAG00000001930	CHRNA5	cholinergic receptor nicotinic alpha 5 subunit	12.9125	14.09	11.8428	11.5525	20.9992	16.9449	11.9488	7.05661	15.5547	7.40023	17.6721	13.3601	12.8387	16.1255	16.583	18.7603	7.35397	17.6513	9.53826	9.39917	14.9899	14.8073
ENSFCAG00000001932	CHRNA3	cholinergic receptor nicotinic alpha 3 subunit	18.4126	19.9541	22.6082	8.54065	10.4144	15.9632	44.366	22.7636	16.6566	5.98802	7.88123	13.3748	41.949	14.2208	16.9897	34.1093	15.2816	41.8392	13.897	7.71151	24.8066	7.38832
ENSFCAG00000001933	CHRNB4	cholinergic receptor nicotinic beta 4 subunit	22.0278	34.3377	45.4088	11.0872	7.99141	12.9164	43.8417	28.0991	13.2153	13.6627	24.982	60.8215	42.6675	31.6213	62.8637	69.1842	6.0285	54.9246	17.1215	10.4051	6.68313	24.7495
ENSFCAG00000001936	KPNA2	karyopherin subunit alpha 2	1186.77	873.824	1015.11	1173.41	836.04	972.525	1563.03	1352.43	1593.89	987.734	710.987	729.171	563.643	630.506	843.601	651.177	571.971	993.664	1538.48	1063.11	1404.21	785.37
ENSFCAG00000001939	IL23R	interleukin 23 receptor	5.31304	1119.97	4.02694	2.04413	2.65168	19.0375	1.85074	3.24113	4.07278	5.57947	876.156	1856.35	255.017	1051.55	850.525	988.787	1749.95	1297.77	1046.19	195.26	428.342	2843.71
ENSFCAG00000001940	IL12RB2	interleukin 12 receptor subunit beta 2	51.0551	12.6794	50.8659	105.141	149.797	12.205	30.2283	9.22976	24.0547	26.9187	2.77915	50.4943	5.60047	16.711	4.45527	27.0893	6.51538	1.135	21.7637	1.90268	9.30905	4.39721
ENSFCAG00000001942	ARL9	ADP ribosylation factor like GTPase 9	1119.85	1161.52	1292.88	547.546	742.638	1231.44	757.593	1415.32	1222.64	1748.74	798.376	1068.11	1224.4	1601.38	1107.32	922.381	1279.31	1143.74	1063.16	1413.92	989.513	1326.68
ENSFCAG00000001944	RNF152	ring finger protein 152	13.9614	7.94072	13.7046	24.0566	9.9853	8.09044	26.1223	6.48236	14.0858	9.16403	3.4953	5.47766	17.0736	2.70551	9.10888	6.8523	12.0592	8.96587	9.54065	7.80235	9.92902	2.27836
ENSFCAG00000001945	DENND4C	DENN domain containing 4C	1166.75	890.833	1649.57	1485.33	1482.94	838.607	1504.36	612.34	1068.36	692.493	1160.33	1325.88	679.907	709.287	1040.01	1021.49	1048.22	624.693	725.795	943.207	555.353	855.824
ENSFCAG00000001946	SLC29A4	solute carrier family 29 member 4	69.2214	7041.08	17.1847	57.9591	47.5317	213.932	93.0109	54.91	35.3506	33.8927	6028.17	3007.02	3729.46	11056.8	6263.31	4287.02	11781.2	7307.61	6810.41	3418.77	15276.6	5526.55
ENSFCAG00000001947	CH25H	cholesterol 25-hydroxylase	36.1354	42.5756	14.7283	78.6299	72.9195	14.8432	25.8274	49.9958	16.2126	15.9265	9.61591	38.904	23.7877	68.3356	15.3227	79.1234	10.4822	46.5639	36.9052	52.0296	80.2303	49.6071
ENSFCAG00000001948	LIPA	lipase A, lysosomal acid type	802.836	1266.16	599.59	774.754	485.575	517.062	1138.54	682.624	1167.66	1056.89	1337.48	1789.33	1366.69	1634.4	1216.3	1689.51	944.52	399.957	2002.5	1448.46	893.397	471.411
ENSFCAG00000001949	TNRC18	trinucleotide repeat containing 18	880.946	1135.39	896.612	599.079	421.48	705.837	690.051	1116.69	1388.34	1229.48	973.284	649.982	1521.11	758.457	904.012	1151.7	905.587	1250.9	1247.17	1271.32	1630.31	1360.89
ENSFCAG00000001952	NMUR1	neuromedin U receptor 1	10.2144	4.96632	9.51903	4.20379	1.84825	12.1098	9.02114	35.203	3.33599	6.4744	0.754918	0.768631	10.5548	4.70412	0	13.6508	1.05052	3.58341	2.69743	13.5946	7.08904	1.14761
ENSFCAG00000001953	JAK1	Janus kinase 1	6192.12	9173.67	6129.13	6393.3	6439.92	6457.9	7106.93	5768.02	6184.61	5057.14	10103.5	9909.43	9509.98	9027.06	9328.44	8915.55	9364.96	6814.32	8533.22	8593	9929.54	10055.1
ENSFCAG00000001954	ARMC8	armadillo repeat containing 8	273.878	361.723	233.947	379.553	410.342	247.583	358.625	215.768	193.091	152.11	390.716	378.357	352.849	414.723	340.856	294.286	385.245	369.781	347.188	349.044	306.882	410.752
ENSFCAG00000001955	NME9	NME/NM23 family member 9	3.08708	13.008	1.02728	0.88859	0	10.3818	0	6.69556	1.07727	4.62617	6.1226	18.0612	2.59445	37.6642	1.9177	4.32488	0	33.4493	8.31034	13.6505	0	30.0004
ENSFCAG00000001956	CCNF	cyclin F	29.4045	21.4042	13.2665	77.7628	31.5923	7.19124	78.4961	1.80271	19.3176	5.80643	18.212	4.58832	12.3011	12.7037	14.2137	22.6522	15.2697	53.7286	10.6639	30.5807	58.174	3.76282
ENSFCAG00000001959	NTN3	netrin 3	0.777927	1.36404	2.01132	0.839203	0.840842	0	2.53205	0	0	0	3.0613	0	5.23709	0	0.969069	2.15991	0	2.58705	1.07701	0	1.27708	0
ENSFCAG00000001960	TBC1D24	TBC1 domain family member 24	1139.75	423.11	1387.23	1644.77	801.087	782.794	1513.77	1260.57	826.608	901.204	569.038	376.14	345.597	388.576	342.91	365.584	311.703	660.306	342.5	446.126	444.975	483.868
ENSFCAG00000001962	AMDHD2	amidohydrolase domain containing 2	13721.7	10065.8	12122.6	6201.58	7891.03	10796.8	4516.81	20731	13430.7	34083.2	11140.8	7132.52	8365.95	5910.25	10385.8	6447.59	14632.5	10826.1	8456.92	10140.2	16163.9	11187.1
ENSFCAG00000001964	PDPK1	3-phosphoinositide dependent protein kinase 1	83.9786	99.8786	94.4261	104.819	92.683	69.9321	134.067	49.6832	66.3389	59.8784	146.015	130.074	97.5853	80.9438	93.0955	117.225	123.372	87.8753	87.2943	95.3846	53.8454	85.8327
ENSFCAG00000001967	SEPTIN10	septin 10	1202.51	1165.24	880.136	1412	1894.46	1234.12	1455.85	876.182	949.714	917.588	1126.92	1173.96	1194.57	1371.02	1068.57	1321.89	994.38	801.606	1078.3	1041.61	1918.1	891.945
ENSFCAG00000001969	BACE2	beta-secretase 2	7492.51	3739.26	7095.57	6780.01	6273.35	7303.51	6054.84	11422.9	6111.35	8898.52	3389.29	3397.67	3393.54	3656.68	4240.45	3440.74	2939.55	3447.21	3109.13	5463.46	5198.58	3194.84
ENSFCAG00000001970	FAM3B	FAM3 metabolism regulating signaling molecule B	1.67883	4.22098	1.00566	0	3.83586	1.08038	5.89451	1.6142	0	0	0	2.54203	0	1.82736	0.969069	2.57934	0	9.04213	6.04402	0	24.0696	3.57818
ENSFCAG00000001972	ZNF641	zinc finger protein 641	28.3913	33.1128	54.8067	35.46	41.932	18.0905	35.8436	9.7015	15.542	15.7542	30.9517	36.3808	24.444	38.8526	44.8428	35.8347	34.8252	28.1869	36.9031	27.1945	26.1567	32.7805
ENSFCAG00000001973	LRRK1	leucine rich repeat kinase 1	310.657	445.379	196.825	409.51	282.907	345.623	499.867	226.244	310.928	213.351	403.719	504.296	601.1	490.864	455.427	629.18	344.167	340.508	496.319	460.48	348.101	270.384
ENSFCAG00000001976	CD2	CD2 molecule	147.937	159.786	39.8284	76.1156	57.065	78.6916	59.4211	206.513	83.1882	582.671	41.4884	108.533	202.991	120.07	154.248	246.326	75.9427	148.046	380.153	273.447	76.3285	89.8636
ENSFCAG00000001977	PTGFRN	prostaglandin F2 receptor inhibitor	886.56	1406.58	822.645	1012.53	785.06	611.616	2215.8	803.229	513.175	328.419	1650.59	1655.17	1259.1	1370.65	1201.34	1430.25	1162.57	1571.21	1520.98	783.972	1273	2000.19
ENSFCAG00000001979	CD101	CD101 molecule	0.996004	2.09379	0	3.35681	1.89531	0	1.00462	1.7113	0	0	1.49552	3.39603	0.878621	1.86364	0	4.58053	1.04071	3.26552	2.46448	2.52087	1.07285	2.54672
ENSFCAG00000001981	TTF2	transcription termination factor 2	287.284	190.359	287.133	416.2	285.421	228.509	355.37	190.121	250.287	285.231	236.648	188.361	171.456	167.264	208.247	185.517	139.333	192.622	194.306	254.853	200.303	145.399
ENSFCAG00000001982	RBM41	RNA binding motif protein 41	20.6057	34.1714	16.3727	11.1865	16.872	19.5493	36.56	17.2914	26.0109	21.0029	31.9662	48.1042	32.5808	34.6639	29.0472	39.5044	39.4799	25.0849	50.4164	28.0324	25.9989	25.1778
ENSFCAG00000001983	SREBF1	sterol regulatory element binding transcription factor 1	13766.3	2622.42	19138.9	2133.4	1525.49	10859.3	1315.16	14460.6	23243.7	37453.6	3014.53	1032.32	3882.6	1615.81	3029.43	830.586	4579.99	3026.51	2575.52	2318.17	2800.56	2763.05
ENSFCAG00000001984			3.6688	2.89339	0	8.3057	5.06294	1.23179	12.0099	0	0	2.74003	2.3476	1.69802	9.22057	1.90017	1.82307	3.696	5.06538	4.49119	0.841988	2.49876	1.13794	0
ENSFCAG00000001986	DRC3	dynein regulatory complex subunit 3	205.497	221.215	168.219	114.07	335.97	233.197	152.843	244.36	191.866	203.447	93.9734	118.195	262.016	265.818	207.794	220.27	99.3599	338.144	148.709	246.034	322.039	332.229
ENSFCAG00000001994	SLC22A11	solute carrier family 22 member 11	10.5253	64.2326	6.24475	8.59805	6.37215	12.6956	41.651	1.70802	1.04818	5.8849	5.08587	90.4562	16.6452	30.8678	2.89496	457.852	13.1229	47.2449	40.2996	13.9389	47.3282	5.05375
ENSFCAG00000001995	SEMA3B	semaphorin 3B	284.05	456.159	325.923	178.464	263.303	632.149	301.544	306.706	124.471	139.842	147.028	374.351	157.32	838.599	308.46	278.849	71.9277	470.729	228.68	528.293	1304.83	764.841
ENSFCAG00000001997	SLC22A12	solute carrier family 22 member 12	0.152312	0	0	0	0	1.2185	0	0	0	0	0	0	0	0	0	0	0	0	0	0	0	0
ENSFCAG00000001999	FBP2	fructose-bisphosphatase 2	17470.7	181.671	5756.4	39044.4	49755.3	6461.59	26757.7	4237.08	2803.78	4949.24	59.9893	272.727	302.436	642.417	54.5449	84.4578	16.0103	342.897	34.2512	313.224	32.0113	25.0914
ENSFCAG00000002000	ZMYND10	zinc finger MYND-type containing 10	414.191	231.794	518.645	315.701	379.293	446.624	348.847	539.849	277.376	487.195	215.229	231.466	191.127	230.596	280.659	194.098	195.689	258.015	152.416	291.703	265.138	275.39
ENSFCAG00000002001	NPRL2	NPR2 like, GATOR1 complex subunit	722.856	677.603	796.737	654.894	661.235	832.047	642.236	915.957	704.383	575.356	586.469	668.464	458.586	686.462	854.36	527.596	689.327	718.17	647.265	554	810.046	930.489
ENSFCAG00000002003	HEATR9	HEAT repeat containing 9	0	0.0707507	0	0	0	0	0	0	0	0	0	0.849008	0	0	0	0	0	0	0	0	0	0
ENSFCAG00000002008	TPRG1	tumor protein p63 regulated 1	23.3135	30.1257	2.01132	93.9907	18.5616	11.4568	58.8022	1.68507	0	0	16.4079	37.2885	25.111	62.1946	7.6032	7.94178	7.5595	46.088	22.3067	19.9935	16.6578	92.3553
ENSFCAG00000002009	ZYG11A	zyg-11 family member A, cell cycle regulator	0.119871	0.579042	0	0	0.958966	0	0	0	0	0	0	0	1.70216	0	0	2.16244	0	2.26053	0.823367	0	0	0
ENSFCAG00000002011	ECHDC2	enoyl-CoA hydratase domain containing 2	1733.67	873.98	2546.22	693.82	971.424	1525.45	906.362	2371.77	1933.76	2920.59	521.535	967.014	989.015	785.227	978.039	708.142	676.734	782.75	887.728	994.449	906.251	1290.87
ENSFCAG00000002012	ARID3B	AT-rich interaction domain 3B	63.5224	55.125	66.5356	71.1012	46.8526	78.0163	46.4495	59.8288	50.7138	88.6815	45.2687	43.5239	56.9256	40.3625	62.4888	39.8101	42.0079	72.7882	42.1163	76.8011	54.5947	84.812
ENSFCAG00000002014	EDC3	enhancer of mRNA decapping 3	180.624	222.922	151.074	259.9	199.714	149.237	265.669	127.409	177.042	114.944	176.429	300.867	250.247	220.842	229.498	247.135	200.798	208.556	270.551	223.55	195.737	150.857
ENSFCAG00000002015	KRT24	keratin 24	1.02923	0.149407	0	1.7764	0	3.45341	0	0	0	3.00407	0	0.849008	0	0.943873	0	0	0	0	0	0	0	0
ENSFCAG00000002016	CYP1A1	cytochrome P450 family 1 subfamily A member 1	32.864	107.757	60.3395	152.454	0	23.39	3.87459	0	0	22.8542	122.365	251.456	3.31662	49.5326	308.304	116.298	159.587	12.2413	181.165	16.5631	33.519	38.7357
ENSFCAG00000002019	KRT10	keratin 10	71.6984	84.2081	65.0057	69.5302	62.2464	52.169	83.0694	84.9792	72.6645	83.9225	87.9696	53.9035	60.6556	85.5791	57.074	58.0309	144.514	133.574	76.3978	38.8686	110.19	103.74
ENSFCAG00000002020	KRT12	keratin 12	0	0.188378	0	0	0	0	0	0	0	0	0	0	0	0	0	0	0	2.26053	0	0	0	0
ENSFCAG00000002022	KRT23	keratin 23	22.37	21.5467	19.3794	17.9022	13.7698	16.0156	19.5426	26.6685	10.6243	55.0575	6.51206	20.8798	16.3961	21.8587	11.0944	41.7973	13.8694	22.4172	47.4082	25.9093	10.8644	19.5534
ENSFCAG00000002028	NAT10	N-acetyltransferase 10	244.372	316.526	184.201	394.62	267.63	150.242	370.987	173.853	234.424	179.023	199.208	357.221	350.096	385.645	195.94	332.603	228.876	398.522	281.52	285.926	257.944	524.815
ENSFCAG00000002029	ABTB2	ankyrin repeat and BTB domain containing 2	321.6	609.041	206.497	678.597	293.172	352.077	389.159	401.176	158.739	93.3829	342.863	514.139	554.217	393.051	641.021	342.077	695.435	647.638	525.926	240.831	837.051	1574.25
ENSFCAG00000002030	CAT	catalase	8597.81	8099.31	9966.66	5824.28	6371.79	9010.18	7764.39	10327.9	8678.46	10838.7	6140.53	8141.97	7325.96	9112.49	10051.7	6980.1	8986.15	5815.35	6895.87	8389.52	8119.99	11232.1
ENSFCAG00000002034	TRIM39	tripartite motif containing 39	146.152	142.033	200.698	129.8	145.238	156.198	133.508	124.409	125.203	154.164	144.481	153.57	140.914	145.69	131.795	128.163	187.735	144.934	127.45	123.66	140.371	135.631
ENSFCAG00000002041	NDST1	N-deacetylase and N-sulfotransferase 1	432.608	496.177	454.969	788.778	550.475	158.197	731.276	135.367	440.443	201.357	906.807	615.056	507.003	404.017	504.518	557.892	524.058	265.599	444.566	365.265	344.998	514.349
ENSFCAG00000002042	NLRP9	NLR family pyrin domain containing 9	1.82101	2.79422	5.0283	5.87442	1.91793	0	0	1.74745	0	0	0	0.838383	0.871438	0	0	12.8656	0	7.58129	4.87346	1.68058	1.12713	3.6927
ENSFCAG00000002043	SYNPO	synaptopodin	3632.36	3868.31	3522.26	4245.3	2560.92	2671.53	5742.24	2945.79	5108.79	2262.03	3691.67	2510.48	4951.96	2032.04	3887.96	3697.7	4920.9	7015.7	3627.15	2436.43	3026.85	4620.93
ENSFCAG00000002045	EXOC5	exocyst complex component 5	1076.49	1064.82	1053.33	1113.46	1245.17	1132.44	1037.06	1021.58	1092.83	916.051	1222.81	1190.87	997.605	1112.56	1046.65	1213.06	1151.71	703.702	939.418	1119.05	1022.42	1057.93
ENSFCAG00000002046	AP5M1	adaptor related protein complex 5 subunit mu 1	150.411	138.479	156.329	106.42	172.639	167.83	150.462	145.112	176.197	128.296	176.131	135.225	98.4923	165.335	152.79	126.6	175.25	100.143	165.909	99.801	112.552	153.517
ENSFCAG00000002047	GNAZ	G protein subunit alpha z	13.7053	24.461	13.6334	7.68398	19.3573	36.194	16.4101	1.78459	13.0096	1.56979	25.7017	19.8573	25.3667	15.1887	29.6278	18.9718	17.8448	32.4733	20.0914	28.9266	40.6464	18.8349
ENSFCAG00000002048	RAB36	RAB36, member RAS onco family	352.764	412.289	527.404	202.673	295.022	311.875	523.824	280.084	338.492	342.74	390.619	542.001	372.973	426.82	417.966	265.196	495.516	382.198	370.793	299.248	372.876	611.257
ENSFCAG00000002050	BCR	BCR activator of RhoGEF and GTPase	1564.21	2248.03	1482.03	2259.91	1911.55	1176.16	1601.47	946.24	1874.13	1262.2	1806.46	2915.05	2181.93	2520.88	2367.85	2951.42	2093.01	1617.1	2131.24	1969.96	2247.72	2173.74
ENSFCAG00000002051	SOX5	SRY-box transcription factor 5	10.0164	8.47605	9.12292	6.95806	29.3194	6.07782	14.5543	4.32401	4.32772	5.4473	11.344	3.71568	10.7617	17.3518	7.66351	7.09551	6.9754	11.6577	6.59693	13.0446	2.51306	2.99276
ENSFCAG00000002053	TICAM2	TIR domain containing adaptor molecule 2	176.587	133.798	208.679	96.171	92.9343	132.507	120.972	269.723	101.543	390.165	90.7662	110.542	172.096	83.8038	146.564	288.334	113.311	114.728	106.833	177.144	112.027	89.4241
ENSFCAG00000002054	TNNT1	troponin T1, slow skeletal type	39.0306	130.896	19.1565	28.0012	81.1701	23.4608	46.7153	52.7046	37.9629	23.0732	64.2434	229.364	68.3535	103.66	23.7181	272.192	89.6664	437.335	60.3937	30.4185	42.9274	148.483
ENSFCAG00000002055	PDE7A	phosphodiesterase 7A	69.3976	90.6384	54.0578	90.7352	117.749	51.4772	69.8286	44.0044	90.5312	36.7972	92.0486	98.4231	93.4261	99.6476	105.994	93.5412	87.999	52.2483	105.691	88.9431	105.529	64.1688
ENSFCAG00000002056	DLG5	discs large MAGUK scaffold protein 5	398.108	526.468	301.424	691.055	643.569	182.49	619.979	168.433	429.56	148.358	526.232	878.014	448.687	428.157	330.801	662.329	730.546	419.752	475.818	289.482	459.053	668.749
ENSFCAG00000002057	ACAP2	ArfGAP with coiled-coil, ankyrin repeat and PH domains 2	227.615	236.148	283.561	272.972	320.894	195.364	355.967	130.748	175.737	85.6781	322.879	288.305	186.844	236.887	270.602	254.487	309.744	161.346	243.547	203.792	175.127	180.224
ENSFCAG00000002060	PSMD11	proteasome 26S subunit, non-ATPase 11	1418.99	1156.65	1192.86	2100.48	2336.8	1168.07	1690.99	770.22	1026.95	1065.57	1257.16	1181.86	1220.06	1293.15	1060.19	1198.91	1063.03	1011.89	1009.86	1385.49	1088.29	1109.88
ENSFCAG00000002061	CD2H10orf71	chromosome D2 C10orf71 homolog	0.792003	0	0	2.51761	0.958966	0	0	1.74745	1.112	0	0	0	0	0	0	0	0	0	0	0	0	0
ENSFCAG00000002065	CHAT	choline O-acetyltransferase	0	0.0707507	0	0	0	0	0	0	0	0	0	0.849008	0	0	0	0	0	0	0	0	0	0
ENSFCAG00000002066	STPG1	sperm tail PG-rich repeat containing 1	10.0446	12.5388	7.53858	0.895475	7.41063	5.99603	5.55838	22.443	11.7359	18.7786	13.7969	0.817095	10.555	14.366	4.44099	12.9588	18.0476	23.352	3.94369	11.9789	31.4269	4.78235
ENSFCAG00000002067	NIPAL3	NIPA like domain containing 3	1341.17	1043.41	1643.82	1471.84	1384.11	1260.65	1358.98	1002.42	1421.08	1186.45	1179.26	1038.61	1107.71	899.837	1588.88	1086.95	976.979	777.313	943.154	1146.11	925.78	850.386
ENSFCAG00000002068	ARG1	arginase 1	1127.14	4.12601	623.57	1394.37	3949.98	975.508	1438.26	491.293	90.0716	54.0733	0	2.57326	0	43.4182	0	0	0	3.52068	0	0	0	0
ENSFCAG00000002071	TULP2	TUB like protein 2	37.8942	39.1815	43.6332	79.4792	34.9344	13.1171	45.3667	51.6606	5.42864	29.5341	13.2993	21.0964	62.9747	0.950559	73.4256	13.8001	53.012	45.5688	30.6888	56.5939	89.2883	9.47921
ENSFCAG00000002072	DGKD	diacylglycerol kinase delta	184.525	321.88	97.3682	428.285	220.336	95.1367	285.953	71.1823	163.316	114.621	338.716	397.88	304.204	364.165	300.847	345.103	328.405	247.493	311.579	249.271	247.932	426.971
ENSFCAG00000002076	TANC2	tetratricopeptide repeat, ankyrin repeat and coiled-coil containing 2	117.922	137.869	63.2775	300.13	111.993	58.7806	260.547	52.1017	61.1013	35.4448	173.333	131.725	196.513	143.41	182.7	155.835	122.098	97.7015	130.925	110.93	132.745	76.5172
ENSFCAG00000002077	CYB561	cytochrome b561	2477.55	1706.27	2524.68	3510.16	2694.34	3174.43	2559.09	1814.54	1790.27	1752.9	3385.29	2180.62	1134.78	1247.85	1716.37	1134.79	1083.25	1860.8	1634.61	1290.85	1534.73	2271.24
ENSFCAG00000002078	ACE	angiotensin I converting enzyme	2855.49	4036.31	2100.33	3309.16	1356.95	1968.55	3885.27	2621.85	3361.14	4240.67	2462.46	4417.74	4972.11	2897.76	4241.5	5797.44	3705.91	1375.45	4319.06	8622.23	1497.5	4126.62
ENSFCAG00000002080	COPG1	COPI coat complex subunit gamma 1	5420.45	4463.1	5958.43	5930.03	5492.14	5105.82	5275.02	5354.77	4556.83	5690.58	4672.74	4720.65	3756.42	4174.9	4684.75	3943.63	4684.81	4169.7	3944.85	3922.53	5427.72	5454.52
ENSFCAG00000002081	GLI1	GLI family zinc finger 1	25.2519	45.8708	21.8283	30.216	11.817	30.5481	78.0109	24.63	2.11115	2.85402	19.2219	9.58749	34.3361	70.5178	14.7051	217.705	5.13557	89.567	26.7705	16.8773	6.14939	39.8764
ENSFCAG00000002082	ARHGAP9	Rho GTPase activating protein 9	156.246	179.093	88.44	182.873	165.285	110.005	123.217	221.102	170.006	189.043	67.7455	177.547	155.578	92.717	109.491	171.924	88.7323	160.847	267.118	581.238	169.974	106.2
ENSFCAG00000002083	MARS1	methionyl-tRNA synthetase 1	1956.37	2201.86	2015.47	1995.41	2010.26	2154.2	1519.19	2228.82	1802.28	1925.3	2500.64	4273.28	1479.97	1910.28	1921.63	1497.38	2294.77	1795.52	1608.73	1586	2295.6	3258.51
ENSFCAG00000002084	DDIT3	DNA damage inducible transcript 3	96.7443	144.18	46.1108	32.6619	62.6366	49.4743	61.1003	320.846	57.6793	143.445	142.036	60.6907	112.99	99.4101	175.327	150.265	263.274	237.172	73.6414	203.38	85.4782	126.494
ENSFCAG00000002086	DCTN2	dynactin subunit 2	4227.01	3404.63	4216.67	3490.37	3786.75	4678.36	3764.2	4820.19	4431.9	4627.62	3487.48	3272.07	2948.9	3801.36	3175.06	3098.1	3488.18	3633.88	3143.65	3650.96	3675.67	3480.3
ENSFCAG00000002087	KIF5A	kinesin family member 5A	0	0.352843	0	0	0	0	0	0	0	0	2.29597	0	0	0	1.93814	0	0	0	0	0	0	0
ENSFCAG00000002088	DTX3	deltex E3 ubiquitin ligase 3	77.8345	96.893	63.9622	59.6953	60.8753	183.661	78.3961	78.6382	75.6867	21.7618	55.1228	62.5428	140.362	208.19	53.7127	114.906	39.1296	155.187	91.8933	118.156	68.1829	55.3315
ENSFCAG00000002089	ARHGEF25	Rho guanine nucleotide exchange factor 25	394.418	275.575	299.011	427.391	376.025	731.851	558.93	260.515	303.025	198.594	189.813	248.404	358.654	331.23	257.105	329.961	184.817	378.252	283.897	337.69	291.534	115.547
ENSFCAG00000002090	B4GALNT1	beta-1,4-N-acetyl-galactosaminyltransferase 1	2.08263	8.75235	1.31533	4.69956	2.23737	2.25125	1.10041	1.10445	1.97889	1.9738	5.05916	3.21265	11.3199	14.5217	5.12631	7.3215	7.2195	12.6573	6.3167	17.0666	7.90505	7.30175
ENSFCAG00000002091	FBXW12	F-box and WD repeat domain containing 12	19.1695	31.6719	36.5997	2.79918	20.5918	25.9826	37.7788	21.0154	5.16766	3.42066	22.2064	18.3108	12.6374	17.7015	26.5372	36.8131	22.6441	146.04	15.5249	2.66502	37.8126	21.1691
ENSFCAG00000002093	PLXNB1	plexin B1	287.716	374.257	277.428	300.017	222.615	241.012	365.385	310.918	236.281	348.076	299.676	462.878	328.52	517.529	315.664	321.906	371.948	254.547	345.741	314.171	570.63	387.876
ENSFCAG00000002094	ATRIP	ATR interacting protein	594.994	538.407	465.329	724.349	765.585	732.721	538.524	564.154	446.948	522.341	576.25	545.493	429.638	537.403	472.213	534.818	515.035	554.822	499.092	695.883	389.382	710.855
ENSFCAG00000002096	PFKFB4	6-phosphofructo-2-kinase/fructose-2,6-biphosphatase 4	275.851	80.7667	378.863	244.612	260.63	282.081	350.901	138.006	258.503	293.215	126.21	102.212	88.2984	73.9803	67.4896	76.0258	71.1112	46.3989	71.6969	64.7994	87.7576	93.2202
ENSFCAG00000002097	NCK2	NCK adaptor protein 2	557.419	618.164	575.196	423.95	518.373	365.043	514.901	516.84	784.758	760.293	688.031	510.064	739.75	522.423	635.051	543.15	736.34	576.962	718.623	665.377	728.897	353.298
ENSFCAG00000002100	UQCRC1	ubiquinol-cytochrome c reductase core protein 1	9734.79	7603.36	10559.8	8201.34	8539.66	9749.01	7724.56	12169.2	8783.48	12151.3	7107.28	8546.59	5923.55	7034.36	8395.3	4876.51	9545.32	9618.17	5624.6	5657.18	9048.62	9862.78
ENSFCAG00000002102	CELSR3	cadherin EGF LAG seven-pass G-type receptor 3	11.4652	8.85457	11.0383	29.6098	11.806	7.35794	20.6125	0	9.81576	1.4812	20.1471	10.1485	7.37575	6.43064	7.84392	5.80304	5.06538	15.9601	15.4374	5.46971	6.57326	0
ENSFCAG00000002105	GTF2F2	ral transcription factor IIF subunit 2	577.394	468.628	533.4	346.957	458.349	622.288	400.634	995.203	589.18	673.142	439.35	343.942	426.44	505.624	396.448	370.354	450.2	423.927	430.891	612.081	613.686	610.597
ENSFCAG00000002106	KCTD4	potassium channel tetramerization domain containing 4	0.314139	1.22801	0	0	0	0	0	0	1.14355	1.36956	0	0	0.835214	0	0.928981	1.53899	0	2.26053	0.831034	1.68058	1.12713	5.53367
ENSFCAG00000002107	TPT1	tumor protein, translationally-controlled 1	138418	144416	109149	101971	159929	118259	124600	155906	159655	177873	139038	131001	130022	139429	150393	140541	149332	152654	141640	150199	159739	149008
ENSFCAG00000002109	DDX21	DExD-box helicase 21	521.045	404.573	618.241	796.73	578.21	462.054	566.959	332.971	514.021	299.174	362.765	494.923	582.882	483.808	395.804	622.362	309.553	269.347	393.945	391.69	219.576	328.221
ENSFCAG00000002112	GRWD1	glutamate rich WD repeat containing 1	333.372	263.492	323.581	336.654	322.244	224.614	281.308	465.081	333.909	379.588	210.621	182.665	309.753	193.888	219.324	206.682	256.368	405.208	303.316	280.112	279.247	314.713
ENSFCAG00000002117	CYTH2	cytohesin 2	2597.42	2339.68	2938.39	2272.29	2158.61	2689.09	2060.98	3204.7	2372.18	3083.11	2360.39	2101.9	1722.08	2680.49	2224.89	1857.72	2555.55	2881.72	1909.43	2542.16	3359.53	1880.28
ENSFCAG00000002118	HOXB7	homeobox B7	12.3659	19.9785	6.51313	4.07395	3.37681	22.5435	16.0665	28.3111	6.91809	11.1244	11.6441	10.8711	15.892	13.0279	27.7795	18.6422	31.6656	19.8396	25.6529	30.4656	26.3567	7.90468
ENSFCAG00000002122	ARHGAP6	Rho GTPase activating protein 6	160.798	182.984	171.371	85.0898	126.916	143.538	179.028	149.174	253.691	177.577	90.2336	161.449	253.389	227.999	212.587	278.317	144.856	88.3917	186.764	338.918	155.331	57.5723
ENSFCAG00000002126	TRAF5	TNF receptor associated factor 5	30.7438	39.7221	15.8063	47.6565	42.9407	28.9033	37.0841	19.3069	25.4654	28.7871	43.4742	43.4999	37.3777	39.2874	34.3526	60.8482	29.3281	28.8454	78.5173	40.8736	28.208	12.0523
ENSFCAG00000002130	RBMS3	RNA binding motif single stranded interacting protein 3	30.6238	51.8748	20.7905	39.4526	37.4763	33.251	60.9599	7.75997	35.0745	10.2258	80.2907	67.9621	87.8046	50.0016	62.1715	65.3034	55.3212	18.3625	49.6161	22.4493	32.5172	30.6976
ENSFCAG00000002133	JUP	junction plakoglobin	1645.78	1671.37	1342.1	1862.43	2070.14	1578.61	2322.67	1349.84	1525.22	1115.23	1526.17	1285.33	2068.9	1710.31	1419.43	2122.87	1228.49	2037.55	2141.86	1868.59	1729.55	917.351
ENSFCAG00000002134	PDK3	pyruvate dehydrogenase kinase 3	1910.82	1625.95	2620.79	549.299	927.982	3536.18	1178.07	1795.31	2322.71	2356.25	1672.66	1602.33	1499.68	1543.41	1511.15	1283.4	1516.77	1762.23	1694.23	1406.16	2064.32	1955.09
ENSFCAG00000002135	P3H4	prolyl 3-hydroxylase family member 4 (inactive)	2796.97	1627.61	2514.28	2692.84	2053.67	2184.91	2850.56	4061.08	1640.35	4378.12	1641.51	1594.02	1250.16	1651.34	1639.55	1581.21	1323.28	1950.39	1487.58	1982.7	1333.87	2095.75
ENSFCAG00000002136	PCYT1B	phosphate cytidylyltransferase 1B, choline	190.054	197.016	161.907	246.556	306.378	201.925	233.317	111.779	85.744	172.823	188.539	174.884	74.6036	182.874	149.761	177.441	119.469	259.713	185.099	334.204	248.03	269.575
ENSFCAG00000002137	FKBP10	FKBP prolyl isomerase 10	7012.69	4994.42	7901.15	8733.63	5567	5109.85	9382.67	6311.6	4820.26	8275.36	5837.42	5316.99	3531.43	4438.7	4838.5	5880.75	3540.36	6741.72	5255.23	3261.43	5560.31	5730.2
ENSFCAG00000002138	POLA1	DNA polymerase alpha 1, catalytic subunit	294.796	322.385	264.521	407.025	343.742	244.198	434.512	220.737	240.287	203.35	285.724	309.905	446.9	378.042	300.132	388.519	206.442	307.653	346.259	338.148	324.756	236.142
ENSFCAG00000002139	KLHL10	kelch like family member 10	1.81758	0.15139	1.02197	4.30176	2.8769	0	0	0	3.33599	3.00407	0	0.872806	0	0.943873	0	0	0	0	0	0	0	0
ENSFCAG00000002140	ACLY	ATP citrate lyase	27026.6	4067.89	31497	45418.4	47515.9	27914.1	34706.8	8074.27	13786.9	7299.6	3560.21	4835.01	2692.53	3252.84	5641.55	2787.51	3387.45	5115.72	3951.76	6585.52	3131.2	3873.32
ENSFCAG00000002141	ODAD4	outer dynein arm docking complex subunit 4	130.012	57.1492	92.8629	207.103	182.643	79.4087	155.627	134.438	97.5908	90.422	25.0812	20.1744	43.8536	57.9438	71.2801	50.7255	48.7155	80.4934	29.5938	135.093	68.5468	54.2899
ENSFCAG00000002142	DNAJC7	DnaJ heat shock protein family (Hsp40) member C7	4215.08	2621.12	4500.46	3117.45	3409.45	4872.6	3172.51	4621.44	4416.94	5609.77	2029.49	2640.63	2458.92	3384.98	2243.3	2453.63	2261.22	2919.45	1995.93	3550.33	2720.52	2795.08
ENSFCAG00000002143	ZNF385C	zinc finger protein 385C	0.595511	2.35222	1.00566	0.837665	0	1.2185	0	0	0	1.70227	0	0	2.27192	0.931056	1.00427	1.44163	3.03923	10.4893	4.15517	4.89404	0	0
ENSFCAG00000002145	DHX58	DExH-box helicase 58	4979.97	1627.25	695.614	1982.98	1019.31	645.806	1621.98	14882.7	1469.43	17522	485.966	464.702	4745.16	595.447	944.501	2613.04	725.445	1623.78	1465.68	1158.46	864.469	3840.38
ENSFCAG00000002146	KAT2A	lysine acetyltransferase 2A	926.358	836.442	730.391	1189.68	945.881	705.781	888.275	1082.82	891.853	976.183	563.37	705.971	977.567	777.811	692.732	1222.79	757.169	802.671	823.687	961.904	778.658	972.981
ENSFCAG00000002148	RAB5C	RAB5C, member RAS onco family	6250.11	6769.56	4858.78	6729.11	6369.14	6152.61	5224.32	6713.31	6880.76	7072.83	7732.47	5638.2	6922.47	5622.27	7757.53	4455.46	7516.57	7480.11	5833.92	7131.2	7867.18	7277.35
ENSFCAG00000002149	KCNH4	potassium voltage-gated channel subfamily H member 4	5.29992	10.4897	7.01403	13.8543	0.888566	3.64929	4.63856	3.6329	4.32001	4.40173	18.2957	9.08235	9.81805	6.34687	10.628	12.2826	13.1947	19.2065	8.30187	5.5191	3.22808	9.9731
ENSFCAG00000002151	GHDC	GH3 domain containing	1293.81	2110.35	1333.25	671.46	746.27	1281.67	446.351	2102.73	1228.17	2540.6	2753.15	1449.19	1370.09	3785.26	2178.54	1416.81	2332.87	2798.04	1665.85	1544.19	1211.28	2818.97
ENSFCAG00000002153	STAT5A	signal transducer and activator of transcription 5A	2930.04	2569.28	3365.62	3354.96	3036.54	2252.36	3674.29	2973.85	2014.53	2768.19	2758.41	2543.21	2278.82	3222.53	2928.71	2323.37	2344.67	2527.5	2643.15	2157.33	1766.34	3337.29
ENSFCAG00000002154	STAT3	signal transducer and activator of transcription 3	957.22	1502.84	763.767	1313.08	983.958	694.676	1117.44	608.474	1066.71	1109.65	1297.64	1591.42	1497.19	1543.47	1265.31	1721.28	1870.38	965.913	1511.55	1372.43	2044.32	1353.18
ENSFCAG00000002155	TMEM18	transmembrane protein 18	677.893	574.21	577.608	513.146	466.915	586.071	543.568	985.048	882.465	868.319	399.855	721.289	459.398	688.503	598.737	542.866	706.775	447.504	592.487	391.789	676.394	664.923
ENSFCAG00000002156	HNRNPU	heteroous nuclear ribonucleoprotein U	3955.04	4382.98	3694.69	4173.83	4292.93	2760.21	3823.55	3603.24	4680.6	4611.3	3422.77	3852.22	5314.43	4154.04	4041.52	5703.2	4554.33	4165.65	4266.31	4380.2	4348.61	4392.44
ENSFCAG00000002157	FZR1	fizzy and cell division cycle 20 related 1	1121.01	1226.65	998.897	1198.39	792.113	964.681	709.073	1758.7	1105.4	1440.81	1229.41	768.408	1186.02	979.576	1025.53	1033.96	1443.79	1501.44	1332.03	1299.64	1427.34	1492.71
ENSFCAG00000002158	FCHO2	FCH and mu domain containing endocytic adaptor 2	206.62	771.559	161.668	261.165	186.56	196.38	277.416	182.489	246.752	140.534	733.739	950.497	498.037	924.751	555.506	794.013	854.503	424.06	616.396	460.143	1670.14	776.932
ENSFCAG00000002160	TUBGCP2	tubulin gamma complex associated protein 2	1079.04	994.608	1211.63	1221.91	902.283	1015.7	987.217	1088.98	1194.17	1010.45	920.679	927.39	975.865	959.051	883	924.291	869.134	901.08	1027.89	1258.92	1035.34	1252.65
ENSFCAG00000002161	TMEM171	transmembrane protein 171	38.6251	2.05824	2.968	25.1761	255.085	12.185	10.8066	1.66831	1.112	0	0	0	0	5.66324	0	12.2538	0	2.2963	0	0	0	4.48548
ENSFCAG00000002162			1.60503	0.304895	0	0.839203	5.81326	0	2.94725	0	3.24054	0	0.765325	0	0	0	0.969069	0.704927	0	0	0	0	1.21942	0
ENSFCAG00000002164	MATN2	matrilin 2	1933.88	2414.26	1213.63	3226.55	2758.86	1918.84	3703.02	963.517	1100.26	586.332	1508.31	2088.13	4663.31	2130.59	1714.12	4020.65	1280.69	4108.39	2509.16	1493.51	2504.84	949.455
ENSFCAG00000002165			17890.8	12599	17693.4	11894.1	16984.4	19054.1	12785.8	25540	17266.9	21907.6	8981.04	12580.1	12271.3	14582.3	11544.6	11943.8	11988.8	15600.3	10540	14624.4	12353.8	14177.7
ENSFCAG00000002167	RIDA	reactive intermediate imine deaminase A homolog	1208.19	847.668	941.311	777.927	1029.56	1298.83	673.084	1990.11	1132.89	1821.79	694.457	729.627	702.575	768.871	892.248	689.734	928.216	920.449	676.289	993.77	1245.04	930.735
ENSFCAG00000002168	POP1	POP1 homolog, ribonuclease P/MRP subunit	89.047	75.8702	75.3034	171.194	144.575	39.5964	127.014	49.5769	51.8762	53.2402	42.655	84.1769	84.5902	69.2536	66.4966	91.8889	51.0824	97.3885	74.9968	79.9181	62.7487	105.247
ENSFCAG00000002170	B3GALT1	beta-1,3-galactosyltransferase 1	0.628177	0.587295	1.00566	0	0.958966	0	3.06079	0	0	0	0	0	0.827623	0	0	3.06031	0	0	0	0.840289	2.31932	0
ENSFCAG00000002177	URB1	URB1 ribosome biosis homolog	208.131	180.598	218.912	289.53	255.455	140.155	270.061	156.085	200.657	134.19	153.666	197.835	228.961	194.873	147.869	211.09	156.583	219.84	159.1	152.67	160.15	184.535
ENSFCAG00000002179	VIP	vasoactive intestinal peptide	1.00971	1.85993	0	0.847937	0	0	0.982418	1.80186	0	4.44543	13.2213	0	0	0.925078	0	1.40672	1.01308	0	1.66207	1.68058	2.41034	0
ENSFCAG00000002180	CD320	CD320 molecule	1226.91	911.38	1111.64	504.906	532.095	823.807	456.693	1758.66	1406.65	3220.8	1512.13	610.697	1001.77	556.292	635.492	510.901	994.293	1806.85	541.004	793.398	728.338	1245.4
ENSFCAG00000002181	NT5DC4	5'-nucleotidase domain containing 4	0	0.174683	0	0	0	0	0	0	0	0	0	0	0	0	0.969069	0	0	0	0	0	1.12713	0
ENSFCAG00000002182	OGT	O-linked N-acetylglucosamine (GlcNAc) transferase	617.003	900.223	630.351	722.926	623.789	726.943	691.706	455.329	591.117	493.863	986.005	994.749	892.868	922.028	1002.19	1071.02	713.659	658.374	949.604	1005.31	716.932	889.943
ENSFCAG00000002186	CXCR3	C-X-C motif chemokine receptor 3	15.1952	34.4976	8.66121	29.5753	13.6154	25.076	8.49514	3.64826	14.2704	18.2198	18.9473	38.6897	25.0934	30.606	56.1978	41.6124	30.1893	37.2131	63.6798	29.7236	32.5496	9.46961
ENSFCAG00000002187	METAP1D	methionyl aminopeptidase type 1D, mitochondrial	263.8	177.35	279.503	365.417	393.935	217.013	291.139	186.825	130.342	246.222	185.892	116.47	193.569	194.217	205.691	136.936	113.7	188.711	170.859	198.791	155.987	267.379
ENSFCAG00000002189			0.767559	0.815618	0	0.839203	1.02295	1.25516	3.02316	0	0	0	0.808983	2.54703	0.827623	1.88775	0.969069	0.720814	2.02615	0	0	0	0	0
ENSFCAG00000002193	RAB3C	RAB3C, member RAS onco family	8.6679	5.22766	8.88108	6.58897	11.7383	14.7838	15.7281	1.58154	7.40373	2.63775	9.72006	1.49443	9.54316	2.49976	3.42121	3.06744	3.65639	9.01277	4.54713	4.76814	8.52766	2.47375
ENSFCAG00000002195	JAG1	jagged canonical Notch ligand 1	339.978	559.187	452.726	290.99	248.509	201.36	495.472	250.117	579.518	201.129	523.675	675.32	748.029	676.566	647.363	953.511	555.218	161.882	520.585	776.034	344.17	127.886
ENSFCAG00000002198	G6PC3	glucose-6-phosphatase catalytic subunit 3	2207.87	3016.47	2205.5	1461.95	1548.23	3790.43	1349.17	2386.66	1612.23	3308.82	3854.45	3471.21	2520.05	3130.58	3423.93	1642.92	3010.1	3268.34	2387.48	1842.98	3583.2	4062.46
ENSFCAG00000002199	HDAC5	histone deacetylase 5	1534.5	2798.45	1327.63	1574.64	1444	1755.52	1705.77	1642.37	1424.05	1402.05	2203.84	2195.49	3353.68	2584.53	2436.12	2844.23	2565.81	2885.79	2647.99	3201.77	3772.18	2890.01
ENSFCAG00000002202	MECR	mitochondrial trans-2-enoyl-CoA reductase	713.883	453.593	504.983	710.578	1050.09	747.452	710.764	730.195	700.837	556.166	492.556	354.669	452.476	581.129	408.37	330.585	467.948	480.126	380.224	418.736	499.093	577.205
ENSFCAG00000002203	PTPRU	protein tyrosine phosphatase receptor type U	156.17	999.56	166.027	96.7583	89.2984	127.772	258.555	82.2377	257.871	170.837	2371.16	1464.73	902.005	788.936	553.397	799.179	840.714	1120.41	964.109	421.546	461.735	1306.8
ENSFCAG00000002206	PDHB	pyruvate dehydrogenase E1 subunit beta	3101.16	2099.32	3693.3	2496.33	3924.16	2989.06	2827.55	2963.01	2633.76	3282.12	1810.01	2368.81	1717.45	2276.38	2212.96	1610.19	2089.81	2354.2	1793.29	2033.44	2037.21	2888.1
ENSFCAG00000002208	CCDC196	coiled-coil domain containing 196	7.17552	0	13.2779	0	2.8769	17.059	0	12.2322	4.44798	7.51018	0	0	0	0	0	0	0	0	0	0	0	0
ENSFCAG00000002210	ACOX2	acyl-CoA oxidase 2	12.1683	12.734	7.12443	1.85775	0	24.2166	1.00064	25.372	13.7574	24.0172	6.12096	3.30965	16.5653	1.90744	9.77664	2.95094	6.08978	3.26857	14.1276	76.5856	8.52606	3.57989
ENSFCAG00000002211	NTHL1	nth like DNA glycosylase 1	1022.64	912.072	1251.76	624.416	596.731	976.964	486.631	1533.67	1061.34	1649.58	934.979	716.074	821.23	972.112	649.941	607.022	872.628	1533.57	825.027	975.111	780.219	1256.95
ENSFCAG00000002212	PKD1	polycystin 1, transient receptor potential channel interacting	1002.8	2052.49	867.287	750.604	863.106	1006.05	747.164	1015.45	1112.68	1660.03	2994.22	1553.79	1845.85	1688.15	1303.72	1652.34	1572.89	3103.86	2270.04	2628.79	1614.06	2402.14
ENSFCAG00000002214	SOX6	SRY-box transcription factor 6	4.87167	22.1542	2.98731	6.49347	0	4.50279	2.82319	11.2057	4.56833	6.39255	19.0383	11.6256	28.8526	28.3289	17.3831	32.0264	16.1623	24.8837	9.14138	54.9395	4.9434	18.5253
ENSFCAG00000002216	PITPNC1	phosphatidylinositol transfer protein cytoplasmic 1	179.573	340.484	228.347	139.409	195.193	217.16	179.501	107.422	229.621	139.932	452.392	440.156	370.944	472.989	267.862	365.051	317.196	299.169	382.801	226.959	228.291	262.004
ENSFCAG00000002222	MUTYH	mutY DNA glycosylase	115.096	118.658	96.4619	171.319	139.77	90.5014	113.312	104.935	96.5292	107.94	100.285	99.4211	132.294	125.957	98.2645	103.084	100.993	127.193	122.795	105.706	181.431	126.468
ENSFCAG00000002225			273969	44658.5	393235	100765	124900	552571	95516.3	274591	255829	394343	65637.7	45861.4	33413.2	51793.5	31054.5	26359.4	58029.9	82338.8	32415.3	30070.9	30525.7	48401.4
ENSFCAG00000002226	TSR2	TSR2 ribosome maturation factor	557.06	556.174	649.026	584.722	496.397	455.112	355.642	652.484	519.527	743.574	438.334	515.49	534.362	455.599	538.889	442.197	742.348	700.115	456.997	614.856	615.888	619.016
ENSFCAG00000002227	HIVEP1	HIVEP zinc finger 1	68.8144	89.0251	65.3915	44.3812	55.0384	68.3511	98.5047	42.4367	100.374	76.0377	72.8317	58.1128	122.158	84.7604	76.1213	147.57	98.6675	86.9567	106.963	89.6004	43.0991	81.4598
ENSFCAG00000002228	SCAF4	SR-related CTD associated factor 4	315.305	401.301	256.001	426.56	458.58	185.008	366.132	236.98	328.271	264.906	326.868	362.764	399.915	422.759	361.569	491.888	383.951	353.803	409.272	456.826	421.515	424.48
ENSFCAG00000002229	DBR1	debranching RNA lariats 1	293.757	256.721	293.54	264.567	330.1	325.737	272.012	291.24	262.999	309.866	275.136	308.685	254.083	245.379	216.272	224.293	223.885	261.383	235.349	246.943	306.236	283.012
ENSFCAG00000002230	FGD1	FYVE, RhoGEF and PH domain containing 1	505.062	351.704	430.378	870.021	716.516	353.692	495.543	391.032	444.394	338.917	296.716	311.036	393.25	367.534	354.242	425.621	316.644	283.248	331.614	387.239	472.4	280.904
ENSFCAG00000002234	MAPK10	mitogen-activated protein kinase 10	8.462	9.67044	10.1666	3.91081	1.23587	4.27626	21.5536	9.33308	7.94129	9.27846	6.39784	1.42944	12.9911	13.9724	26.8368	0.627232	10.1308	4.0167	11.2889	18.9858	9.36828	0
ENSFCAG00000002235	GALNT18	polypeptide N-acetylgalactosaminyltransferase 18	105.863	71.0614	74.0738	177.69	118.903	97.141	130.175	81.9603	85.6416	81.3221	66.5835	53.9614	75.1565	102.603	76.3745	113.921	68.7078	45.0395	79.6228	76.9751	53.4423	40.3485
ENSFCAG00000002239	TNFAIP2	TNF alpha induced protein 2	187.734	277.742	78.8205	392.919	203.894	166.185	269.127	105.951	181.786	103.187	255.128	355.153	377.667	277.174	273.556	428.517	170.383	196.016	382.601	247.086	119.738	249.889
ENSFCAG00000002245			820.997	542.436	674.072	850.093	541.107	917.74	768.297	1036.61	1174.98	605.073	570.124	763.234	547.261	631.901	463.116	121.803	634.913	412.069	521.711	345.347	1093.88	403.87
ENSFCAG00000002250	SRSF1	serine and arginine rich splicing factor 1	307.795	383.677	290.922	400.532	397.573	200.478	403.408	204.208	330.06	235.174	364.706	420.313	363.446	323.472	469.081	402.232	476.864	342.314	455.366	269.047	396.127	321.153
ENSFCAG00000002251	OVCH2	ovochymase 2	37.0876	34.23	14.155	1.79305	0.966843	28.6492	4.03215	22.5769	21.7906	202.737	2.29892	6.62665	15.4089	0.950767	128.775	5.87403	5.06538	2.19044	4.87259	153.805	84.8929	0
ENSFCAG00000002252	ITGA8	integrin subunit alpha 8	579.355	181.476	244.588	773.088	952.399	1386.96	933.704	69.2615	200.347	74.4997	190.311	138.19	412.912	172.665	184.888	200.732	60.3393	361.36	133.259	162.149	102.611	58.2972
ENSFCAG00000002253	SEC63	SEC63 homolog, protein translocation regulator	3325.78	4041	3431.31	2608.17	2672.65	3329.16	2911.72	3627.69	4004.05	4021.49	7273.4	5326.85	3567.94	3120.19	3274.36	3411.67	5543.42	3388.53	3855.03	2100.33	3874.15	3756.16
ENSFCAG00000002255	NR2E1	nuclear receptor subfamily 2 group E member 1	10.3576	5.47161	6.03395	18.0804	15.2504	8.42201	10.9491	21.1209	0	3.00407	7.61826	2.49046	6.76103	12.28	9.80368	0	9.31887	10.0788	0.828992	0.85176	1.1273	4.50021
ENSFCAG00000002257	HHIPL2	HHIP like 2	167.667	133.651	165.746	122.109	126.415	331.67	88.5331	119.158	155.604	232.101	118.536	122.44	94.5989	118.579	96.0683	103.12	114.096	135.335	219.492	237.785	133.629	110.135
ENSFCAG00000002260	AIDA	axin interactor, dorsalization associated	2855.94	2512.47	3136.01	2374.99	2560.21	2291.37	3053.26	3030.93	2547.09	3853.68	3659.92	2146.33	2312.28	2376.46	3941.02	2294.58	2529.48	2056.97	2339.48	1798.04	2138.78	2556.28
ENSFCAG00000002261	POU1F1	POU class 1 homeobox 1	1.10522	0.164213	0	0	0	0	8.84176	0	0	0	0	0	0	0	0	0	0	1.13027	0	0.840289	0	0
ENSFCAG00000002263	TMEM144	transmembrane protein 144	283.408	225.109	342.219	98.8454	184.323	376.804	179.179	375.486	371.749	338.662	203.86	366.422	148.914	249.81	355.66	205.918	304.707	182.629	139.449	171.814	181.645	190.474
ENSFCAG00000002264	INCENP	inner centromere protein	90.9806	70.2681	87.8229	162.388	97.1002	68.4327	98.9717	65.5901	68.2531	79.2861	96.0035	47.2383	48.1855	53.9564	59.3416	59.4425	61.9531	102.045	68.4462	78.9224	130.329	37.3537
ENSFCAG00000002265	CTBP1	C-terminal binding protein 1	2310.4	2718.96	2398.79	1655.51	1596.74	1938.67	1621.45	2782.98	2864.49	3624.59	2829.79	1884.02	2870.68	1697.7	2298.84	2018.23	3205.75	3521.73	3171.24	3396.03	2683.77	3049.71
ENSFCAG00000002267	ZZEF1	zinc finger ZZ-type and EF-hand domain containing 1	288.718	373.047	373.729	428.195	337.822	217.8	366.152	134.333	272.352	179.36	514.484	445.708	361.199	351.485	388.737	297.149	593.691	273.574	313.481	250.016	335.712	351.323
ENSFCAG00000002269	ANKFY1	ankyrin repeat and FYVE domain containing 1	722.951	673.803	683.679	1174.94	707.341	466.687	955.409	465.672	712.335	617.542	769.982	686.485	880.761	578.13	644.119	784.045	605.293	479.843	787.173	651.779	626.351	591.678
ENSFCAG00000002270	UBE2G1	ubiquitin conjugating enzyme E2 G1	370.563	508.479	408.155	278.234	329.292	360.278	364.519	362.801	403.024	458.198	513.681	469.098	474.627	531.432	680.864	434.038	591.782	461.596	435.113	448.896	449.583	611.038
ENSFCAG00000002272	MYBBP1A	MYB binding protein 1a	2445.86	2124.17	2767.26	3466.28	2206.96	1771.77	2055.77	2210.8	2487.74	2600.27	2092.07	1766.14	2293.68	1753.39	1664.89	2183	1863.22	2988.04	2324.88	2383.28	1738.9	2438.57
ENSFCAG00000002273	KSR2	kinase suppressor of ras 2	3.56427	4.33093	1.05639	1.67841	0.918981	5.8949	9.82675	7.00783	2.13089	0	3.61481	0.816263	6.86111	4.65849	3.81952	2.16244	1.01308	12.2023	2.6097	14.2134	0	0
ENSFCAG00000002274	RFC5	replication factor C subunit 5	343.683	353.506	233.641	408.77	337.355	369.006	418.189	406.425	317.171	258.909	308.405	322.787	389.649	384.12	263.584	376.587	267.033	427.787	370.658	317.452	487.14	326.87
ENSFCAG00000002276	VSIG10	V-set and immunoglobulin domain containing 10	494.773	744.808	458.899	477.678	353.478	536.583	533.667	639.112	563.222	395.548	789.387	742.096	842.144	807.487	549.22	779.427	665.377	580.089	787.12	647.057	633.144	1115.15
ENSFCAG00000002278	CA10	carbonic anhydrase 10	7.48377	16.8829	3.93805	0	4.85881	22.2482	1.91264	1.69812	7.57611	17.6382	0.74526	20.4536	25.3733	19.2574	14.277	17.6222	23.6062	6.7816	17.6941	44.814	9.75832	2.21144
ENSFCAG00000002280	GOLGA4	golgin A4	1064.64	1087.4	1032.55	1146.9	1183.68	1008.37	1097.74	1158.96	1027.99	860.939	1057.36	1402.73	1142.38	1199.27	815.287	1390.13	1117.75	811.376	967.318	1014.7	790.682	1339.81
ENSFCAG00000002281	ITGA9	integrin subunit alpha 9	240.323	341.513	243.987	275.304	218.195	269.934	532.37	66.2841	254.195	62.3166	599.504	367.009	463.055	422.964	332.231	419.685	348.628	170.954	304.562	337.236	212.183	120.15
ENSFCAG00000002282	CTDSPL	CTD small phosphatase like	1186.83	917.582	989.679	1374.08	1829.27	1207.52	1256.94	942.229	1013.32	881.605	802.388	851.117	1138.47	898.835	968.302	1028.22	796.192	998.138	686.492	1214.89	925.082	702.851
ENSFCAG00000002283	ALPK2	alpha kinase 2	45.284	10.1269	15.9182	190.447	51.6214	15.0422	62.9499	6.82815	13.8626	5.6024	14.7066	15.3593	12.9565	6.51096	17.7973	11.9797	4.09828	6.57573	11.4456	11.0185	4.29137	4.78353
ENSFCAG00000002284	ITGB2	integrin subunit beta 2	915.355	924.04	549.089	1194.26	908.614	486.011	650.497	1202.12	1105.91	1226.34	357.597	1043.31	1154.54	554.608	605.602	1101.7	448.327	792.697	1684.68	2436.69	515.261	393.461
ENSFCAG00000002285	VILL	villin like	20.2321	42.261	19.1509	20.9308	60.9551	23.3368	9.7956	14.0177	10.7197	2.95063	87.2946	66.4535	24.006	20.6218	11.6683	10.0399	6.0675	161.545	18.4064	5.89835	57.5659	37.5651
ENSFCAG00000002286	PLCD1	phospholipase C delta 1	489.317	417.54	424.87	489.782	409.937	832.634	676.372	353.806	417.842	309.291	377.59	281.042	457.702	469.846	443.068	364.757	327.287	391.494	511.478	394.591	620.636	370.988
ENSFCAG00000002300	ADAMTS5	ADAM metallopeptidase with thrombospondin type 1 motif 5	82.7402	87.6381	40.5524	195.514	95.1838	49.184	141.186	39.1104	72.2204	28.9712	165.861	92.5392	89.483	43.6284	154.947	128.285	119.279	39.3273	52.1057	61.6594	63.9503	40.5919
ENSFCAG00000002304	DYNLRB1	dynein light chain roadblock-type 1	3071.72	4278.72	2353.46	2458.55	2660.48	3062.73	2167.34	4180.12	2515.12	5175.98	4664.32	4704.31	2934.59	4121.84	4494.73	2559.74	5394.49	5401.08	3031.28	3700.56	4540.69	5797.05
ENSFCAG00000002305	PIGU	phosphatidylinositol glycan anchor biosynthesis class U	1052.2	1076.56	799.928	933.45	943.158	916.819	815.616	1440.5	1074.1	1494.07	765.956	1367.08	907.88	1061.4	1189.79	897.362	1248.11	845.161	951.23	852.318	1181.53	1650.9
ENSFCAG00000002306	NCOA6	nuclear receptor coactivator 6	717.274	893.203	654.003	875.242	930.791	641.442	820.88	604.555	649.165	562.11	686.196	946.147	1037.61	977.133	977.218	951.611	898.851	688.555	908.408	992.062	745.295	909.349
ENSFCAG00000002307	GGT7	gamma-glutamyltransferase 7	472.205	508.395	575.48	443.073	309.384	282.035	713.127	809.603	297.314	347.622	316.792	438.533	596.032	828.618	709.435	403.435	493.809	204.482	468.275	513.897	468.488	658.94
ENSFCAG00000002309	ACSS2	acyl-CoA synthetase short chain family member 2	3622.84	3826.64	4237.51	3385.91	4450.29	3427.77	4046.49	2550.49	3121.59	3762.68	4206.03	3456.26	3745.42	3769.28	3924.72	3265.86	4398.06	2754.98	2806.81	4591.84	4783.95	4216.45
ENSFCAG00000002310	GSS	glutathione synthetase	792.492	809.241	1081.82	328.578	486.047	1033.95	402.362	966.176	868.172	1172.82	497.437	871.373	682.302	1034.02	750.023	552.523	771.84	945.879	701.059	731.02	1040.1	1133.32
ENSFCAG00000002312	TRPC4AP	transient receptor potential cation channel subfamily C member 4 associated protein	4532.58	4459.13	4635.59	5516.44	4268.53	4355.97	4238.51	4647.34	3977.71	4620.56	4460.05	4606.46	4385.04	4285.34	4342.19	3763.29	4169.75	4497.59	4220.44	4695.24	4445.33	5638.83
ENSFCAG00000002313	EDEM2	ER degradation enhancing alpha-mannosidase like protein 2	2029.96	1487.79	1545.49	2508.43	2916	2039.87	1952.57	1801.06	1871.77	1604.52	1456.02	1736.39	1293.27	1212.75	1400.98	1520.42	1536.91	1550.91	1288.43	1359.27	1820.67	1677.42
ENSFCAG00000002314	PROCR	protein C receptor	101.593	78.7199	45.6835	158.922	178.098	91.3371	84.5073	44.9872	134.629	74.5789	71.1339	82.3043	44.8745	99.0191	117.253	99.4543	48.679	28.4092	124.923	108.344	96.7239	23.5205
ENSFCAG00000002315	FOXK2	forkhead box K2	1043.79	742.09	933.447	777.773	875.209	807.525	902.073	1085.17	1225.32	1743.79	722.68	609.084	820.529	537.797	830.847	628.642	957.578	784.401	852.623	831.079	694.435	635.384
ENSFCAG00000002316	RAB40B	RAB40B, member RAS onco family	51.9521	50.1471	54.9475	34.5014	44.9149	45.1212	51.7468	69.324	73.5324	41.5289	38.4355	40.4549	67.0063	59.3247	36.3757	42.3977	59.1569	63.9802	80.3584	26.1008	52.1565	36.0178
ENSFCAG00000002317	WDR45B	WD repeat domain 45B	532.008	539.046	425.35	547.803	544.626	541.133	536.796	622.271	574.604	463.478	660.382	528.202	595.892	542.125	518.561	494.954	562.755	472.15	650.544	501.387	478.545	463.061
ENSFCAG00000002318	ZNF511	zinc finger protein 511	381.005	363.323	249.189	357.885	466.025	509.704	331.328	321.798	405.773	406.338	264.428	270.542	312.198	513.708	421.181	321.888	295.85	452.659	346.117	340.383	407.923	412.993
ENSFCAG00000002319	ETNPPL	ethanolamine-phosphate phospho-lyase	0.418971	3.41025	0	0	1.00877	2.343	0	0	0	0	0.754096	4.24504	4.3341	7.27604	0	0	2.16941	1.13027	15.7056	0.861069	1.12713	3.3202
ENSFCAG00000002323	FOXJ2	forkhead box J2	117.221	217.613	91.8262	171.052	140.939	105.913	205.779	44.2983	99.6733	78.2862	270.106	217.087	292.248	198.866	251.612	251.077	217.234	169.439	231.802	220.952	153.974	136.954
ENSFCAG00000002325	NECAP1	NECAP endocytosis associated 1	2557.69	1264.35	2514.05	2361.32	2893.89	2585.11	2337.5	2695.4	1834.17	3240.04	1197.98	1228.72	1269.63	1193.42	1766.61	1139.49	1435.47	979.135	1220.29	1133.59	1432.73	1175.18
ENSFCAG00000002326	PDCD5	programmed cell death 5	847.493	890.305	789.888	564.293	767.071	901.582	588.247	1126.28	795.264	1247.32	728.509	884.687	850.149	837.929	681.804	658.031	946.615	1318.29	756.699	917.117	961.709	1142.12
ENSFCAG00000002327	SMC2	structural maintenance of chromosomes 2	126.958	154.148	187.694	143.588	100.62	101.057	195.79	112.759	104.911	69.2444	260.023	173.028	115.791	124.074	161.91	175.403	141.072	154.955	118.317	249.444	127.156	48.6002
ENSFCAG00000002328	ANKRD27	ankyrin repeat domain 27	694.468	637.22	605.935	854.698	754.654	591.035	894.697	657.906	638.517	558.299	605.024	705.692	715.304	662.29	519.216	758.6	516.433	503.605	705.99	701.906	609.831	642.745
ENSFCAG00000002331	CDH24	cadherin 24	55.6365	54.1949	65.0327	54.8802	63.6418	55.7452	72.671	29.4138	58.9004	44.807	60.9302	47.1725	76.2256	58.1097	52.7394	57.004	28.4867	55.6179	72.9889	58.5612	47.5998	34.9031
ENSFCAG00000002332	ACIN1	apoptotic chromatin condensation inducer 1	1330.48	1609.16	936.784	2180.47	1484.46	877.628	1875.22	1106.37	1147.39	1035.49	1024.58	1664.29	1634.96	1550.44	1521.67	1701.83	1821.82	1462.84	1639.51	1763.87	1663.62	1860.53
ENSFCAG00000002333	CB3H14orf119	chromosome B3 C14orf119 homolog	143.034	176.359	122.536	158.208	153.06	123.924	181.949	141.502	124.792	138.298	135.229	221.637	161.609	196.516	190.511	205.551	142.737	135.236	196.927	191.561	168.64	170.157
ENSFCAG00000002334	CEBPE	CCAAT enhancer binding protein epsilon	0.326754	1.14628	0	0	0	0	0	0	1.112	1.50204	0	3.39603	0.827623	0	0	0	0	0	1.66207	3.36116	4.5085	0
ENSFCAG00000002335	SLC7A8	solute carrier family 7 member 8	427.084	262.566	872.475	108.922	165.083	527.15	261.502	226.684	666.753	588.101	221.71	323.825	371.045	256.303	228.101	163.968	164.478	220.486	331.914	370.381	221.879	276.705
ENSFCAG00000002336	MYO3A	myosin IIIA	7.14065	2.88001	4.15041	2.65838	8.62796	17.5087	5.94448	5.23511	4.36886	8.63129	0.747208	5.1472	3.46091	1.85801	1.83972	2.22948	2.02615	8.84116	2.35007	2.67556	3.38465	0
ENSFCAG00000002337	GAD2	glutamate decarboxylase 2	0.122802	0.0941889	0	0	0	0	0.982418	0	0	0	0	0	0	0	0	0	0	1.13027	0	0	0	0
ENSFCAG00000002339	TLE4	TLE family member 4, transcriptional corepressor	250.13	302.776	194.838	570.38	302.111	199.115	252.786	147.69	159.755	174.365	256.588	258.768	252.943	280.659	250.192	363.061	221.207	283.62	533.361	266.914	285.674	380.324
ENSFCAG00000002340	KCNA6	potassium voltage-gated channel subfamily A member 6	82.5337	11.4844	184.693	72.9883	197.136	59.4185	81.0413	8.57223	11.8729	44.5473	8.16338	5.66267	30.032	14.2498	13.7532	28.085	11.5117	4.65418	5.17428	4.93166	6.98156	4.61378
ENSFCAG00000002342	ZNF143	zinc finger protein 143	239.23	351.425	170.972	274.814	365.802	245.589	238.594	217.5	246.811	153.757	306.807	409.683	398.937	375.893	368.558	370.874	300.937	276.49	325.682	396.955	374.148	312.142
ENSFCAG00000002344			3947.66	3463.56	3314.01	3525.49	3653.29	4136.67	3156.17	4726.97	3007.4	6061.31	3410.21	3502.25	2540.5	2976.1	3752.7	2006.14	4057.43	5664.04	2451.36	2645.17	4205.13	4351.67
ENSFCAG00000002345	PGS1	phosphatidylglycerophosphate synthase 1	1433.99	607.145	1133.16	1192.73	1110.15	977.547	837.406	2154.13	1631	2435.78	473.245	587.859	555.707	409.407	603.874	471.217	997.722	547.164	537.052	592.739	684.286	825.471
ENSFCAG00000002351	TARS1	threonyl-tRNA synthetase 1	1965.38	1989.54	1705.39	2134.7	2097.98	2037.43	1903.37	2028.95	1992.55	1822.7	1920.4	2376.2	1728.17	2423.17	1688.46	1939.09	1678.69	1905.8	1931.54	1804.43	2007.03	2471.44
ENSFCAG00000002353	RXFP3	relaxin family peptide receptor 3	1.79299	3.32723	0.978188	2.51761	0.929545	0	8.84176	0	1.07684	0	2.29597	4.06442	0	1.88901	7.03358	1.36873	0	7.02419	13.1452	0.840289	1.15857	1.10673
ENSFCAG00000002354	SLC45A2	solute carrier family 45 member 2	0.362113	0.153676	0	1.67841	0	1.2185	0	0	0	0	0	0	0	0	0	0	1.01308	0	0.831034	0	0	0
ENSFCAG00000002357	TRIM32	tripartite motif containing 32	360.419	258.826	409.675	568.932	351.801	277.716	368.481	268.787	368.355	269.606	249.418	256.541	318.132	260.889	271.661	278.158	235.598	275.373	257.688	232.439	276.702	193.316
ENSFCAG00000002358	RPS17	ribosomal protein S17	37871.1	24883	39128.7	29397.5	33581.4	33797.4	30657.9	52021.2	37945.2	46439.8	15290.2	21054.1	27043.3	30152.7	23920.3	28110.7	20918.1	36855.9	20492.2	26144.2	23975.7	24638.8
ENSFCAG00000002361	DMAC2	distal membrane arm assembly component 2	827.646	557.066	1097.55	533.081	473.412	773.426	488.94	1140	723.25	1391.51	453.002	395.544	624.704	507.113	698.009	355.755	492.043	804.455	530.986	642.794	583.736	596.646
ENSFCAG00000002362	MPHOSPH8	M-phase phosphoprotein 8	1297.15	1017.32	1040.28	1326.26	1480.36	1367.39	1081.11	1663.54	1153.77	1264.53	809.986	908.24	1220.76	1018.42	941.163	1095.3	1069.71	1115.37	825.035	1160.82	1067.57	975.517
ENSFCAG00000002364	TIAM1	TIAM Rac1 associated GEF 1	269.47	250.517	351.183	374.51	230.351	240.946	329.799	147.98	308.388	172.6	236.327	275.503	255.712	224.86	126.272	327.249	327.883	231.423	366.329	215.619	191.28	227.743
ENSFCAG00000002367	RUFY4	RUN and FYVE domain containing 4	0	0.157312	0	0	0	0	0	0	0	0	0	0	0	1.88775	0	0	0	0	0	0	0	0
ENSFCAG00000002369	SPATA6L	spermatosis associated 6 like	37.8693	31.1336	37.6547	20.3761	4.54074	50.9039	50.7104	39.8733	28.011	70.8841	32.1378	29.2705	16.5917	43.9882	28.0837	21.8195	15.9326	48.7231	14.2573	57.4394	40.7153	24.6442
ENSFCAG00000002370	ARPC2	actin related protein 2/3 complex subunit 2	7377.76	6124.35	5747.12	8070.03	8233.94	6336.15	6610.19	8067.91	7397.74	8559.04	4951.7	6361.95	5524.2	5614.84	5605.75	5289.93	5654.41	5816.58	5848.16	7683.4	9184.1	5957.18
ENSFCAG00000002372	AAMP	angio associated migratory cell protein	4338.88	3120.98	5150.89	3456.83	3438.82	4211.49	3491.54	6011.05	3898.11	5052.31	2590.55	3476.39	3336.99	3150.07	3036.09	2644.38	3658.74	3365.37	2619.14	2921.91	2977.67	3674.49
ENSFCAG00000002373	PNKD	PNKD metallo-beta-lactamase domain containing	1175.85	1073.89	804.628	1831.44	1348.97	884.156	1060.17	1091.72	1352.6	1033.1	896.895	1353.64	1058.68	886.695	1232.58	882.191	1101.47	903.535	937.026	1278.54	1035.81	1319.56
ENSFCAG00000002374	TMBIM1	transmembrane BAX inhibitor motif containing 1	6220.06	3287.17	2977.35	8843.16	12892.2	5096.02	9224.22	2769.85	3232.33	4725.37	4303.72	3222.35	3381.16	2838.15	3358.81	2887.75	3455.55	2300.51	2594.14	2410.62	5435.87	3257.44
ENSFCAG00000002376	CATIP	ciliosis associated TTC17 interacting protein	0	0.272431	0	0	0	0	0	0	0	0	0	0	0	0	0	2.16244	0	0	0	0	0	1.10673
ENSFCAG00000002377	SLC11A1	solute carrier family 11 member 1	17.3985	14.1123	13.8796	45.933	39.8668	4.63052	7.62022	9.83737	12.7232	4.69714	2.30218	5.00608	38.4927	8.58419	3.98896	16.0483	6.3447	32.1947	23.512	21.4398	9.13786	2.29661
ENSFCAG00000002378	CTDSP1	CTD small phosphatase 1	813.244	1118.99	811.574	760.471	705.73	810.543	972.501	642.069	975.503	827.559	1188.59	989.973	1443.48	1118.74	1122.43	1101.01	1011.02	1050.65	1338.34	1212.88	1014.55	836.155
ENSFCAG00000002379	VIL1	villin 1	0.187754	0.283792	0	0	0	0	0	0	0	1.50204	0	0	1.65525	0.919222	0	0	0	0	0.831034	0	0	0
ENSFCAG00000002380	USP37	ubiquitin specific peptidase 37	37.609	73.2789	48.755	67.7599	30.876	21.9509	61.0109	14.7161	43.2626	12.5403	104.459	115.11	100.679	65.0067	53.2879	103.588	71.8291	44.9198	67.3781	69.1003	36.7159	47.2716
ENSFCAG00000002382	TAF5	TATA-box binding protein associated factor 5	69.7958	93.2355	64.0997	63.0451	58.5377	97.5735	84.1809	32.3709	73.3847	85.1738	117.681	93.8798	102.5	104.588	77.2212	109.395	89.2204	108.49	96.6949	81.0455	75.5032	62.6074
ENSFCAG00000002383			2231.5	1645.67	2213.56	1255.79	1967.05	2299.6	1285.73	3590.15	1954.97	3285.16	1417.92	1618.94	1327.23	1576.71	1847.88	979.456	1979.44	2005.99	1365.95	1488.15	1573.62	2566.76
ENSFCAG00000002384	PDCD11	programmed cell death 11	3381.64	2117.48	4592.52	3801.16	2557.62	3070.14	2504.85	3620.75	3082.27	3823.79	1977.1	2858.95	1536.45	1824.14	2507.63	2269.34	1926.37	2422.65	1354.22	2730.67	1689.91	2312.36
ENSFCAG00000002386	CALHM2	calcium homeostasis modulator family member 2	171.749	222.291	138.722	168.547	128.946	252.533	206.745	163.853	171.629	143.016	168.414	199.409	266.729	264.256	219.809	245.404	191.286	171.726	278.739	264.87	220.817	176.03
ENSFCAG00000002387	CALHM1	calcium homeostasis modulator 1	0	0.157704	0	0	0	0	0	0	0	0	0.765325	0	0	0	0	0	0	0	0	0	1.12713	0
ENSFCAG00000002388	CALHM3	calcium homeostasis modulator 3	1.48946	3.85977	1.92979	2.51761	0	2.57199	3.76904	0	1.12723	0	0.765325	11.3161	4.03538	3.78995	0.969069	3.6052	0	3.47534	4.98621	0	5.62745	7.74714
ENSFCAG00000002390	SH3PXD2A	SH3 and PX domains 2A	88.4405	97.2476	69.0879	140.722	77.5676	123.214	159.564	43.2042	64.1223	30.0419	78.1059	85.9766	189.318	83.4559	65.1808	166.057	49.8202	111.769	136.274	107.091	69.2138	24.7088
ENSFCAG00000002394	SERPINA7	serpin family A member 7	4.98998	0	0	22.6585	17.2614	0	0	0	0	0	0	0	0	0	0	0	0	0	0	0	0	0
ENSFCAG00000002398	HS1BP3	HCLS1 binding protein 3	614.409	965.194	825.54	555.507	507.222	789.023	604.078	513.109	508.21	612.581	937.549	775.663	586.823	1196.02	906.598	752.709	1084.51	888.508	839.31	1103.73	1280.21	1230.7
ENSFCAG00000002400	MLEC	malectin	1000.58	994.238	1220.26	792.648	816.124	1047.16	711.268	1096.06	1181.94	1139.18	1182.65	1162.04	1149.44	1059.14	884.017	1175.61	748.085	715.326	990.859	957.224	774.89	1131.57
ENSFCAG00000002402	ACADS	acyl-CoA dehydrogenase short chain	1756.33	1250.69	2229.27	749.174	956.538	1381.77	1054.08	2796.29	2098.9	2784.61	1236.96	1168.52	1310.3	1322.43	1160	1020.53	1403.68	1617.67	1177.14	814.007	962.903	1814.12
ENSFCAG00000002404	GALNT13	polypeptide N-acetylgalactosaminyltransferase 13	96.7109	4.76781	3.08607	6.01639	6.88284	241.177	91.414	361.814	29.1668	34.1302	1.42196	1.71153	23.0436	0.947218	0.973765	2.169	7.97761	6.49363	3.08786	2.64108	1.14225	5.60427
ENSFCAG00000002405	ZSCAN20	zinc finger and SCAN domain containing 20	65.2995	115.823	80.2239	110.257	68.478	36.3625	80.5926	38.821	57.3915	50.2698	105.138	132.292	83.3346	92.5478	122.861	155.332	153.161	96.0141	94.8548	98.6955	99.7135	155.936
ENSFCAG00000002406	CSMD2	CUB and Sushi multiple domains 2	5.79881	3.45943	2.43529	2.91259	3.83586	26.9938	4.59993	3.28759	0.823373	1.50204	0	0.653057	12.0382	0.72155	2.58936	0	0	7.66999	2.54937	10.4136	0	4.87797
ENSFCAG00000002407	HMGB4	high mobility group box 4	0.125707	0.0941889	1.00566	0	0	0	0	0	0	0	0	0	0	0	0	0	0	1.13027	0	0	0	0
ENSFCAG00000002416	RASEF	RAS and EF-hand domain containing	34.5198	126.263	55.3112	0	17.1527	98.9633	11.5935	65.6949	0	27.4427	121.572	333.14	37.7534	92.3517	133.662	70.5554	126.131	88.1608	252.726	159.653	41.2365	58.2189
ENSFCAG00000002417	PLEKHA8	pleckstrin homology domain containing A8	617.866	444.723	533.961	551.381	777.489	540.809	724.25	592.687	769.253	453.099	559.638	476.65	267.764	258.441	438.896	366.288	575.277	632.517	299.835	441.99	435.519	583.863
ENSFCAG00000002419	SMOC2	SPARC related modular calcium binding 2	1537.21	925.418	1078.99	1404.42	1453.61	4241.26	1854.23	862.489	914.208	488.493	402.743	509.024	2147.4	1836.8	719.679	839.423	332.98	1694.44	859.792	753.112	641.9	367.722
ENSFCAG00000002420	THBS2	thrombospondin 2	699.354	771.6	410.828	692.701	854.709	1579.97	984.043	453.949	493.24	125.4	446.595	300.334	2740.4	403.605	609.432	1083.97	219.986	1542	683.022	547.852	345.268	336.732
ENSFCAG00000002423	CTPS1	CTP synthase 1	649.35	398.241	578.525	683.542	580.867	474.484	692.894	653.603	773.461	757.425	642.977	462.798	376.606	453.214	532.521	349.622	387.849	447.273	235.153	324.518	309.794	256.562
ENSFCAG00000002426	UBR1	ubiquitin protein ligase E3 component n-recognin 1	424.567	576.693	584.945	609.504	470.658	340.087	548.153	282.606	328.575	232.009	743.739	956.527	479.651	563.679	659.538	658.64	575.509	342.848	559.775	402.592	443.833	533.985
ENSFCAG00000002427	FST	follistatin	13135.6	835.08	7618.85	3395.32	22336.8	8505.11	5763.91	31844.6	13816.4	11803.4	418.243	161.545	1078.76	795.338	1271.25	3528.13	186.265	1076.49	340.726	317.12	260.723	586.383
ENSFCAG00000002429	CLSTN2	calsyntenin 2	1603.11	2380.45	1280.02	869.187	463.317	999.543	274.717	978.984	2850.46	5108.68	3172.05	3398.31	1060.6	1007.05	2321.93	3165.14	2293.45	2343.27	3204.6	1206.06	3733.09	1659.8
ENSFCAG00000002431	RXRA	retinoid X receptor alpha	655.119	857.162	898.435	509.082	407.085	595.135	699.016	563.554	922.365	646.281	890.574	660.188	1125.9	588.611	959.054	826.792	978.096	761.594	935.549	1124.57	695.472	739.546
ENSFCAG00000002434	SMS	spermine synthase	26080.4	3785.92	34129.2	6824.4	16310.7	39661.7	9198.76	38279.9	33276.8	30962	4158.27	3792.28	3422.04	3035.93	4045.71	2447.5	4617.92	4547.81	3404.47	3055.63	3181.11	5722.37
ENSFCAG00000002436	ATP8B3	ATPase phospholipid transporting 8B3	0.758912	0.301955	0	0.839203	0.958966	1.20647	0.982418	0	2.08424	0	0	0.849008	0	0	0.969069	0.720814	0	1.08457	0	0	0	0
ENSFCAG00000002438	ZRANB1	zinc finger RANBP2-type containing 1	245.54	285.718	299.936	281.944	390.659	235.575	333.892	138.957	153.894	129.465	247.169	300.449	366.659	315.213	258.997	308.25	186.97	306.912	310.657	300.704	289.223	237.419
ENSFCAG00000002440	SGTB	small glutamine rich tetratricopeptide repeat co-chaperone beta	61.2547	33.6753	90.5737	71.4825	54.3644	61.7455	71.7877	36.758	65.0547	38.271	39.3164	49.269	35.9373	53.7476	28.0854	28.1429	40.8168	11.0275	24.0304	29.0951	52.7929	11.8426
ENSFCAG00000002441	CTBP2	C-terminal binding protein 2	1358.31	1439.1	1497.13	1310.68	1217.17	1515.96	1569.99	1201.07	1193.74	1360.73	1261.47	1229.43	2306.99	1416.39	1606.21	1734.5	1275.32	1647.69	1246.3	1461.53	1362.08	721.297
ENSFCAG00000002443	ABHD17A	abhydrolase domain containing 17A, depalmitoylase	2197.76	2258.42	1748.53	1618.93	1749.17	1535.24	1355.61	3610.53	2725.72	3238.35	2723.86	1411.04	2274.53	1250.3	2106.62	1806.27	2730.79	2809.37	2374.22	2753.46	2221.49	2639.09
ENSFCAG00000002445	LRRC39	leucine rich repeat containing 39	72.4775	33.5155	128.746	38.4412	32.9645	104.922	50.4722	71.0476	69.4259	83.8006	39.757	17.0197	21.8064	30.8166	17.5744	24.39	38.2752	83.5642	42.1465	8.6957	30.018	48.1223
ENSFCAG00000002447	DOCK3	dedicator of cytokinesis 3	23.5044	4.52075	34.1924	1.89821	0	18.5556	4.95592	98.5632	0	29.87	5.2537	4.22424	1.73176	1.85525	1.91366	7.42719	7.13759	3.28106	4.98621	3.42359	3.20587	9.80884
ENSFCAG00000002450	DCAF1	DDB1 and CUL4 associated factor 1	735.887	770.804	748.778	993.871	841.55	609.014	832.909	522.505	658.944	679.525	774.88	944.979	647.563	830.973	762.311	832.493	754.814	657.917	769.57	803.591	703.131	767.424
ENSFCAG00000002451	BCAS1	brain enriched myelin associated protein 1	2.37867	3.51691	0	1.67841	2.87811	3.30998	11.1629	0	0	0	2.29597	0.849008	0.804637	0	0	0	0	28.0703	9.16619	0	1.01674	0
ENSFCAG00000002452	CYP24A1	cytochrome P450 family 24 subfamily A member 1	0	0.0922279	0	0	0	0	0	0	0	0	0	0	0	0	0	0	0	0	0	0	0	1.10673
ENSFCAG00000002455	SLITRK1	SLIT and NTRK like family member 1	0.152312	0.0689686	0	0	0	1.2185	0	0	0	0	0	0	0.827623	0	0	0	0	0	0	0	0	0
ENSFCAG00000002456	ERICH1	glutamate rich 1	184.614	157.933	160	134.133	150.808	170.421	154.482	260.409	178.858	267.803	132.553	94.7169	118.644	169.529	130.928	134.501	144.031	172.324	164.282	162.008	274.442	197.236
ENSFCAG00000002457	TBL1XR1	TBL1X/Y related 1	130.201	171.988	106.874	132.234	190.429	121.516	200.392	115.716	129.531	44.9119	109.032	220.456	153.874	189.826	195.48	316.842	163.202	106	160.69	113.375	214.135	120.947
ENSFCAG00000002460	ADGRF4	adhesion G protein-coupled receptor F4	2.99241	1.02384	3.06411	3.60774	0.963105	5.98512	3.05564	0	4.36429	2.89926	0.763069	0.854702	2.48287	1.88902	2.92304	0.720814	1.01308	0	0.814948	0.824556	0	0
ENSFCAG00000002461	OR8K1	olfactory receptor family 8 subfamily K member 1	0	1.0975	0	0	0	0	0	0	0	0	0	0	0	0	0	0	13.17	0	0	0	0	0
ENSFCAG00000002464	WDR26	WD repeat domain 26	1281.61	1062.97	1329.78	1484.5	1405.98	1330.71	1325.4	1016.92	1384.43	975.144	1311.85	1138.38	1003.6	1011.93	960.932	1050.5	962.96	906.058	1123.06	1206.05	997.961	1082.33
ENSFCAG00000002467	RCC1L	RCC1 like	3038.85	914.635	2630.65	4286.32	3542.31	2416.4	3582.95	2812.9	2723.98	2315.27	952.659	828.044	805.866	751.96	744.216	650.696	931.47	1449.99	835.845	937.343	1027.22	1060.31
ENSFCAG00000002468	NCF1	neutrophil cytosolic factor 1	208.267	155.082	90.7851	164.835	103.19	119.465	82.1696	266.611	175.401	663.682	79.2343	196.988	133.162	119.003	79.6393	152.646	49.8452	277.9	295.41	308.947	101.823	66.3885
ENSFCAG00000002474	ADA	adenosine deaminase	1343.88	1014.21	1286.53	1543.17	498.049	918.607	1483.34	1700.83	1412.1	1908.4	751.973	1038.45	630.264	817.836	709.961	764.895	1031.02	1562.81	1767.24	1784.83	846.388	464.907
ENSFCAG00000002475	HAT1	histone acetyltransferase 1	1886.92	1971.85	2127.52	1035.37	1359.16	2469.61	1097.66	2295.75	2299.98	2410.32	1894.37	2359.09	1635.24	1908.5	1843.65	1506.64	2336.02	2135.83	1646.21	1792.74	2270.28	2333.68
ENSFCAG00000002476	CCN5	cellular communication network factor 5	267.662	165.269	183.838	205.266	72.381	147.854	183.042	409.428	622.068	317.417	151.535	209.35	197.202	226.124	109.054	165.52	66.5202	261.366	323.571	134.48	48.8742	89.6377
ENSFCAG00000002477	ITPR1	inositol 1,4,5-trisphosphate receptor type 1	2509.92	2796.86	4085.99	3069.65	1811.48	2866.88	3617.94	1040.12	2117.36	1469.94	3340.98	4433.64	1809.65	2333.47	3655.61	2913.44	2483.86	2352.91	2624.82	1209.52	1245.97	5158.43
ENSFCAG00000002478	MPV17L2	MPV17 mitochondrial inner membrane protein like 2	1604.24	1147.05	1742.92	1762.14	1745.46	880.562	1165.12	2348.59	739.052	2450.08	1385.92	1306.25	728.37	812.522	1812.32	411.489	1560.27	1594.13	867.385	286.612	1170.08	1829.28
ENSFCAG00000002479	RAB3A	RAB3A, member RAS onco family	1830.31	1118.13	1477.05	2134.64	1982.1	1755.37	1652.43	1976.51	1182.66	2481.71	1155.97	1453.11	775.473	1134.69	1556.4	657.911	1755.22	1543.36	685.346	609.213	927.223	1163.63
ENSFCAG00000002481	AURKC	aurora kinase C	16.1454	110.463	8.99198	6.90307	13.7816	16.1942	42.2034	11.8802	1.07991	28.1291	84.5276	73.5033	85.4028	52.2341	60.3256	51.8607	81.5853	447.25	89.3593	55.3759	112.444	131.688
ENSFCAG00000002485	CCDC125	coiled-coil domain containing 125	50.863	59.1208	57.1367	28.8292	41.4038	58.8027	55.5275	44.6796	69.1208	51.4037	90.2387	37.6578	74.6459	70.8236	64.0921	56.5854	45.1162	41.6378	81.8534	75.3883	41.5963	29.8142
ENSFCAG00000002487	RAD17	RAD17 checkpoint clamp loader component	431.953	462.992	559.843	358.069	381.273	512.656	374.929	391.135	450.504	427.213	550.529	553.086	384.808	470.874	458.214	493.305	521.377	379.571	380.277	442.532	381.836	539.49
ENSFCAG00000002492	SERTAD2	SERTA domain containing 2	6.73689	9.4016	16.6913	3.35681	8.91842	7.89793	9.89802	0	7.13263	0	11.7922	2.03989	11.8622	4.79062	13.4062	12.304	5.5755	4.57137	15.2375	11.2071	11.1787	8.85388
ENSFCAG00000002493	WDR17	WD repeat domain 17	45.2509	18.7369	99.9893	20.8837	86.1327	26.3737	27.3651	40.8278	31.9347	28.5	19.7964	10.0274	28.8204	23.1529	13.9786	36.0612	6.50826	27.7975	18.7194	31.1436	6.53615	2.30119
ENSFCAG00000002494	ASB5	ankyrin repeat and SOCS box containing 5	40.5199	58.7286	21.7091	43.1364	40.3232	24.4541	24.3214	121.313	38.0864	10.8159	18.2915	79.072	89.0763	46.5498	31.4228	183.045	113.246	47.7889	26.0042	25.7615	28.3303	16.1558
ENSFCAG00000002495	P2RX2	purinergic receptor P2X 2	1.06569	3.22867	0	0	1.14881	0	5.70041	1.67634	0	0	0.765325	0	2.24746	4.50405	0	3.60407	0	19.2145	5.88776	2.52087	0	0
ENSFCAG00000002497	EDIL3	EGF like repeats and discoidin domains 3	19.0417	65.0108	5.96196	38.2913	31.3229	13.9127	42.9082	5.00025	11.872	3.06449	38.1306	132.821	86.457	69.3895	17.029	251.626	22.0703	25.0519	28.873	86.8524	8.5783	13.2514
ENSFCAG00000002498	POLE	DNA polymerase epsilon, catalytic subunit	166.125	109.696	61.7389	485.979	166.309	57.6331	378.467	39.5841	99.2087	40.0818	122.453	75.729	72.6493	72.2847	89.9757	167.131	72.8469	202.119	55.8507	72.4847	240.022	72.8107
ENSFCAG00000002499	DISC1	DISC1 scaffold protein	17.4362	30.8204	19.0523	25.1876	16.1155	10.9989	23.7601	13.4147	16.2187	14.742	28.6619	33.6818	36.8805	43.277	27.4859	42.1561	30.3063	16.9111	25.522	40.0798	15.3287	29.554
ENSFCAG00000002503			2681.23	1923.91	2286.15	2055.72	2864.47	2939.25	1957.91	3484.48	2629.49	3232.32	1892.64	1808.04	1998.52	2346.34	2038.55	1549.06	2339.86	1824.88	1460.05	1627.9	1815.67	2385.44
ENSFCAG00000002504	ANKLE2	ankyrin repeat and LEM domain containing 2	372.026	638.788	430.585	436.348	411.923	305.271	483.345	242.533	443.989	222.217	685.428	809.606	621.022	615.241	552.518	704.398	688.872	494.331	765.646	541.291	374.372	812.727
ENSFCAG00000002505	CDC14A	cell division cycle 14A	141.809	358.238	144.418	139.644	133.358	145.114	162.182	136.147	146.881	126.728	404.448	279.681	338.495	272.831	423.56	319.781	528.29	209.23	599.146	377.693	356.398	189.308
ENSFCAG00000002506	GOLGA3	golgin A3	791.883	788.34	1297.94	1161.12	994.37	576.375	926.943	303.973	643.575	430.763	1368.51	972.111	745.745	487.994	880.956	629.915	774.724	694.976	1021.09	823.454	316.385	744.221
ENSFCAG00000002507	CHFR	checkpoint with forkhead and ring finger domains	1575.43	1005.48	1539.14	1649.45	1505.16	1287.35	1529.73	1236.93	2192.95	1662.71	1555.52	1040.99	840.501	755.757	901.229	853.405	1265.72	788.584	1169.73	956.583	1102.96	834.734
ENSFCAG00000002508	ZNF605	zinc finger protein 605	16.1213	21.194	21.3962	12.2613	25.9299	14.4531	15.8295	14.065	16.3728	8.66259	13.0661	21.2314	30.5658	17.167	20.1822	20.41	10.1725	11.9415	28.8751	27.1785	23.8845	29.6531
ENSFCAG00000002509	ZNF26	zinc finger protein 26	90.6104	96.1524	73.9116	116.788	112.054	66.5173	102.917	82.3006	84.809	85.5861	91.47	83.7717	117.36	107.673	86.1699	123.562	61.5904	92.822	93.7003	95.5847	112.133	87.9926
ENSFCAG00000002513	CPO	carboxypeptidase O	0.646136	0.0700241	1.02717	0	1.91793	0	0	0	2.22399	0	0	0	0	0	0	0	0	0	0	0.840289	0	0
ENSFCAG00000002514	KLF7	Kruppel like factor 7	58.2024	27.7799	42.4985	109.743	87.2846	45.8489	76.8298	13.7413	63.0116	26.661	23.0044	39.9728	39.7181	13.4474	38.1944	30.7384	24.2509	20.6399	25.7331	36.0928	35.8958	5.67059
ENSFCAG00000002516	CC2D1B	coiled-coil and C2 domain containing 1B	422.9	375.45	459.492	592.022	544.709	374.251	444.016	300.018	365.666	303.026	468.484	447.69	329.035	403.182	420.587	315.127	380.395	283.374	361.6	368.055	351.768	376.106
ENSFCAG00000002517	ORC1	origin recognition complex subunit 1	49.4866	35.5796	28.7871	117.227	44.9868	29.5028	100.723	28.9684	26.5011	19.1959	36.1787	23.4969	35.9494	38.7714	25.8781	59.2666	10.5768	51.7638	38.9431	29.3374	43.9773	32.8162
ENSFCAG00000002518	PRPF38A	pre-mRNA processing factor 38A	374.024	347.814	395.118	399.499	374.442	298.966	391.034	383.678	387.577	361.881	268.471	339.669	471.555	402.313	291.361	507.659	241.056	331.628	376.443	361.101	307.241	275.276
ENSFCAG00000002520			724.614	736.901	742.906	737.954	456.605	802.874	682.569	880.675	556.016	937.311	412.806	643.25	720.122	756.767	655.799	859.486	842.523	645.885	579.342	939.813	878.454	908.565
ENSFCAG00000002522	CTNND2	catenin delta 2	141.618	1186.6	109.221	100.24	80.4394	164.254	173.493	117.105	252.327	135.862	1857.87	1705.58	633.699	922.48	1689.12	935.286	1143.48	1376.57	1323.42	313.711	777.589	1560.35
ENSFCAG00000002523	LRP4	LDL receptor related protein 4	11075.4	742.885	10068.4	25119.7	12479.6	5133.3	21568.2	3209.82	5380.89	5643.38	863.05	506.336	979.188	527.794	534.504	593.446	521.866	1317.87	335.483	1827.45	425.84	481.798
ENSFCAG00000002524	CSTPP1	centriolar satellite-associated tubulin polyglutamylase complex regulator 1	1615.77	1180.55	1444.5	1942.8	1638.93	1434.42	1115.62	1843.13	1285.03	2221.74	922.381	962.823	1119.09	1174.15	1188.68	886.234	1111.13	1409.34	826.102	1601.46	1413.11	1552.11
ENSFCAG00000002525	ARFGAP2	ADP ribosylation factor GTPase activating protein 2	1686.9	1311.64	2340.04	1457.52	1798.52	1990.72	1465.63	1500.65	1473.58	1468.51	1512.26	1704.02	1168.23	1353.59	1452.84	967.387	1265.23	1633.57	1069.07	1220.39	988.769	1404.38
ENSFCAG00000002527	ACP2	acid phosphatase 2, lysosomal	3128.01	2462.1	2854.61	3752.74	4023.32	2568.16	2522.77	2929.1	2476.98	3896.43	3202.26	3329.78	2050.71	1429.86	2703.28	1652.52	2589.98	2534.82	2326.39	2622.84	1604.21	3498.52
ENSFCAG00000002528	NR1H3	nuclear receptor subfamily 1 group H member 3	2622.45	1271.1	2475.58	1752.8	2352.35	2664.81	1683.63	3621.16	2824.86	3604.39	1114.22	851.121	1635.98	1051	1479.92	1132.34	1437.79	1568.33	1174.97	1572.31	1012.66	1222.57
ENSFCAG00000002529	MADD	MAP kinase activating death domain	1073.95	1834.36	917.189	2140.19	1330.43	593.212	1301.89	701.504	776.035	831.184	1677.26	3158.07	1205.79	1404.52	3210.24	1220.45	3127.04	1665.41	1321.63	659.147	1299.31	2063.48
ENSFCAG00000002530	MYBPC3	myosin binding protein C3	372.201	23.434	11.588	203.71	2236.47	25.7325	306.39	8.84276	179.142	5.73142	16.41	15.109	1.64987	34.5516	2.85591	17.6592	27.5739	90.5347	7.7799	7.14179	45.91	14.0319
ENSFCAG00000002531	SPI1	Spi-1 proto-onco	336.061	373.249	131.973	349.316	255.021	164.548	176.967	507.235	349.347	754.084	110.481	334.092	329.402	218.52	156.197	349.138	145.142	500.89	715.849	920.458	407.261	291.557
ENSFCAG00000002532	SLC39A13	solute carrier family 39 member 13	370.535	282.859	307.697	524.976	381.04	332.698	316.22	255.747	486.372	359.53	343.958	296.419	290.363	256.274	219.13	236.189	300.735	401.207	250.851	170.942	365.095	263.145
ENSFCAG00000002533	PSMC3	proteasome 26S subunit, ATPase 3	10227.7	10689.2	10972.8	10215.4	10808.5	8635.43	8905.24	10983.9	10224.5	11075.8	8212.23	12254.6	7693.92	11010.3	9317.7	7615.59	11644.8	13332.4	8350.07	12398.9	11456.8	14983.2
ENSFCAG00000002534	RAPSN	receptor associated protein of the synapse	0.800047	0.149407	0	2.51761	1.91793	0	1.96484	0	0	0	0	0.849008	0	0.943873	0	0	0	0	0	0	0	0
ENSFCAG00000002535	CELF1	CUGBP Elav-like family member 1	228.403	173.213	258.652	244.327	286.836	181.329	306.544	183.535	212.854	153.148	189.671	184.25	171.711	171.595	195.494	218.953	188.581	111.716	169.855	145.162	159	172.566
ENSFCAG00000002536	RAB1A	RAB1A, member RAS onco family	5056.5	3878.38	4261.26	4521.01	6343.96	5664.99	4204.02	5025.4	4768.96	5662.41	3994.52	4274.06	3670.9	3468.82	4687.56	3259.64	4296.16	3315.09	3620.19	3443.85	5391.08	3118.73
ENSFCAG00000002537	KCNK4	potassium two pore domain channel subfamily K member 4	1964.33	1478.71	2483.47	1331.18	1181.52	1691.11	1099.96	2740.95	1984.35	3202.12	1782.51	1040.57	1295.84	889.541	1641.73	919.836	1671.74	1870.74	1508.13	1514.18	1889.95	1719.76
ENSFCAG00000002540	ACER2	alkaline ceramidase 2	47.1673	36.9157	70.8642	54.7589	36.2232	51.5314	75.2838	10.161	57.859	20.6567	42.9883	43.3072	56.8132	25.1381	32.1598	68.9558	31.3299	16.2376	37.4111	48.3362	35.8729	4.43823
ENSFCAG00000002541	RPS6	ribosomal protein S6	51638.5	28508.9	65550.7	35864.4	50513.8	57674.8	46752.6	53174.2	51098.5	52479.1	20761.4	24931.1	33767.5	33806	24719.2	35434.1	23085.7	37943.6	27992.6	30068.3	26526.6	23070.3
ENSFCAG00000002543	GHRHR	growth hormone releasing hormone receptor	0	0.0941889	0	0	0	0	0	0	0	0	0	0	0	0	0	0	0	1.13027	0	0	0	0
ENSFCAG00000002544	ADCYAP1R1	ADCYAP receptor type I	64.3041	167.474	56.9911	71.8812	37.6933	70.797	131.871	60.5191	55.7321	28.948	116.051	243.655	336.732	218.369	153.36	232.046	99.0651	123.888	141.958	186.022	128.852	29.6914
ENSFCAG00000002545	UGGT2	UDP-glucose glycoprotein glucosyltransferase 2	291.916	818.035	211.566	301.482	357.033	273.004	479.872	225.471	196.114	290.786	930.297	1142.52	445.826	714.878	1068.68	752.653	832.783	434.156	890.836	599.525	1206.71	797.55
ENSFCAG00000002553	C1QTNF1	C1q and TNF related 1	893.961	1461.4	674.845	723.068	803.881	1358.36	1389.23	628.946	817.221	756.136	1684.37	790.512	1042	927.344	742.021	1353.35	658.212	1680.6	1292.69	1980.9	2361.94	3022.9
ENSFCAG00000002554	ENGASE	endo-beta-N-acetylglucosaminidase	313.333	421.182	357.63	261.773	149.158	260.382	205.978	463.468	342.561	465.713	262.812	339.846	334.188	378.765	259.34	215.864	565.417	398.65	374.634	412.707	525.938	986.015
ENSFCAG00000002555	RBFOX3	RNA binding fox-1 homolog 3	94.7331	76.0288	70.8317	46.1534	141.8	58.5948	115.688	52.2474	180.975	91.5757	46.3485	26.736	46.2605	57.8149	45.2024	62.4156	61.5216	113.473	73.4573	119.416	158.698	101.002
ENSFCAG00000002557	APIP	APAF1 interacting protein	2714.2	1467.73	2150.13	1579.24	4482.57	3161.42	1788.04	3244.13	2017.06	3291.05	1294.76	1264.32	1180.15	1680.19	1446.8	1413.46	1678.33	1456.65	1210.83	1318.52	1939.36	1729.38
ENSFCAG00000002559	TRPC3	transient receptor potential cation channel subfamily C member 3	2.98823	5.79309	3.01698	0	8.58692	2.37758	4.99837	3.47198	0	1.454	11.3499	5.82045	12.8381	5.68073	2.95013	10.0914	5.20652	3.3908	4.90689	5.01527	0	2.2669
ENSFCAG00000002561	RASA2	RAS p21 protein activator 2	48.4666	39.1931	38.8669	50.6533	101.1	40.6227	69.3332	24.6871	27.7456	34.7234	57.838	41.6844	42.1921	33.4389	32.6634	42.0471	50.0436	40.6591	39.1416	30.1849	34.9476	25.4762
ENSFCAG00000002566	SUV39H1	SUV39H1 histone lysine methyltransferase	74.1265	68.0379	73.8053	91.1638	61.7414	64.1915	80.7808	70.4268	106.009	44.8939	54.11	60.1782	83.5887	66.5286	66.0013	78.7759	44.3947	73.943	80.9263	85.8668	66.3229	55.8178
ENSFCAG00000002567	GLOD5	glyoxalase domain containing 5	0.719331	0.0939271	2.05599	0.839203	0	0	0	1.74745	1.112	0	0	0	0	0	0	0	0	0	0	0	1.12713	0
ENSFCAG00000002568	HDAC6	histone deacetylase 6	787.913	780.455	906.978	803.267	649.447	791.241	771.22	844.986	704.099	832.065	756.965	728.648	762.333	795.902	792.273	706.206	763.813	789.17	787.972	787.067	727.667	967.449
ENSFCAG00000002569	TIMM17B	translocase of inner mitochondrial membrane 17B	1387.02	1185.09	1364.36	1293.67	1852.39	1209.61	1136.98	1604.81	745.759	1888.59	1212.54	1241.36	798.386	899.635	1467.53	660.199	1569.6	2173.94	797.414	986.898	1201.06	1212.56
ENSFCAG00000002570	PQBP1	polyglutamine binding protein 1	2074.33	1867.43	2150.82	1819.94	2539.11	2128.46	1843.77	2228.85	1544.11	2339.63	1318.24	1874.88	1708.02	1831.28	1856.06	1637.14	1997.14	2481	1723.14	2089.04	2050.58	1842.71
ENSFCAG00000002571	SLC35A2	solute carrier family 35 member A2	927.817	1210.04	834.92	614.864	860.565	1104.87	791.778	825.325	844.57	1545.64	1684.36	1234.15	832.941	1041.22	1195.84	800.808	1515.17	1332.07	1137.91	771.345	1458.04	1516.6
ENSFCAG00000002572	OTUD5	OTU deubiquitinase 5	4107.64	3227.53	3493.78	4351.52	4426.46	3892.98	3364	5097.83	3734.27	4500.25	2791.87	2734.77	3135.91	3072.67	3240.86	2997.17	3254.55	3449.33	3073.3	3350.55	3957.83	3671.51
ENSFCAG00000002573	GRIPAP1	GRIP1 associated protein 1	1082.97	858.248	993.153	1489.68	1393.79	787.942	950.577	1141.77	852.967	1053.9	783.14	901.093	748.349	864.231	833.815	832.796	837.491	861.531	853.964	1026.87	749.62	1006.08
ENSFCAG00000002574	TFE3	transcription factor binding to IGHM enhancer 3	629.928	559.462	461.518	884.758	870.087	537.319	749.493	466.37	590.838	479.039	593.66	575.584	581.057	523.924	546.035	541.441	505.482	479.543	607.908	706.277	513.512	539.124
ENSFCAG00000002577	WDR45	WD repeat domain 45	3164.78	3458.9	2452.12	2356.13	2182.9	4877.34	2188.89	3964.82	3059.9	4236.1	3390.3	3385.54	3206.76	3811.88	3305.48	2505.65	3762.1	3390.5	2943.96	2986.26	4429.95	4388.42
ENSFCAG00000002579	KCND1	potassium voltage-gated channel subfamily D member 1	44.5295	6.12269	46.3354	97.4496	57.787	23.9749	34.2825	10.4446	62.7084	23.2536	19.4777	2.41325	1.92486	10.9338	2.34417	5.52898	2.94068	3.28432	10.5353	0.816364	5.30757	7.96527
ENSFCAG00000002580	CRISP1	cysteine rich secretory protein 1	4.36373	0.70655	4.50435	1.27566	1.91793	0	2.94725	4.72278	17.6217	1.92012	0	1.88549	0	1.24593	1.93814	1.44163	0	0	1.96741	0	0	0
ENSFCAG00000002581	SLC6A3	solute carrier family 6 member 3	1.9328	1.88565	4.86036	1.67841	1.81303	1.26097	4.73762	0	1.112	0	2.25424	2.26648	2.44929	2.80463	0	1.41663	1.02395	4.58471	1.87453	1.75129	1.09536	1.10673
ENSFCAG00000002582	MID1	midline 1	112.104	132.447	55.516	265.484	183.796	57.6942	206.052	32.2255	71.8364	24.2262	207.916	147.738	98.1588	197.3	99.0476	110.572	140.842	39.644	275.825	84.3569	100.073	87.8875
ENSFCAG00000002585	FBXL19	F-box and leucine rich repeat protein 19	106.052	132.664	119.76	124.567	100.433	61.1009	101.403	122.812	135.505	82.8351	137.221	105.345	122.702	85.3739	162.859	121.799	142.931	120.806	155.908	150.215	160.723	126.083
ENSFCAG00000002588	SETD1A	SET domain containing 1A, histone lysine methyltransferase	406.196	548.05	345.977	621.255	508.913	388.713	465.562	245.597	391.467	282.081	544.72	506.257	640.375	563.062	496.014	561.657	538.055	541.942	614.471	548.487	433.556	588.009
ENSFCAG00000002590	EPRS1	glutamyl-prolyl-tRNA synthetase 1	8427.34	6131.9	9690.53	7911.08	8743.08	7143.29	6785.78	9787.23	8354.95	9002.8	5932.04	6767.02	5996.19	6092.77	6805.34	5754.41	5793.14	5984.15	4540.63	6551.55	5162.79	8202.74
ENSFCAG00000002591	HTRA4	HtrA serine peptidase 4	247.887	32.1984	286.651	8.27416	18.6421	277.325	32.7789	448.287	118.627	792.51	23.2325	5.78234	48.1313	16.5335	39.1694	30.0088	31.8401	47.5827	11.2465	31.2271	58.4917	43.1342
ENSFCAG00000002593	TM2D2	TM2 domain containing 2	1053.78	378.872	1070.56	807.78	877.267	1609.74	675.553	1172.33	830.732	1386.31	459.415	371.261	277.939	324.225	298.091	247.509	577.99	475.068	331.084	293.996	491.449	398.434
ENSFCAG00000002594	HSD3B7	hydroxy-delta-5-steroid dehydrogenase, 3 beta- and steroid delta-isomerase 7	10186.5	13577	10925.9	6086.19	5958.2	11639.3	6519.61	13919.7	10262.2	16181.3	18014.7	17246	10325.1	8747.51	21787.8	8294.77	16190.3	16734.5	12177.9	8697.61	7984.47	16723.6
ENSFCAG00000002595	ADAM9	ADAM metallopeptidase domain 9	4699.78	1926.47	6883.5	5171.34	7893.82	3237.04	6221.67	2493.59	1911.53	3785.72	2420.06	2256.13	1402.74	1358.51	2323.8	1605.45	3087.62	1566.56	1449.16	1189.69	2944.63	1513.26
ENSFCAG00000002597	IARS2	isoleucyl-tRNA synthetase 2, mitochondrial	3507.15	3522.79	5195.8	2123.84	2539.38	4653.3	2252.58	3272.19	4030.81	3989.26	3455.31	3726.79	2938.62	3920.61	2906.29	2807.88	3015.7	2658.63	2529.99	5587.81	2672.52	6053.34
ENSFCAG00000002598	STX1B	syntaxin 1B	43.353	23.2554	52.8442	2.67926	4.79707	22.767	20.5572	61.8655	82.6657	98.6479	11.4548	22.0651	35.9283	13.3032	35.8876	12.1697	13.6637	31.2387	15.9132	63.7971	9.39492	14.2481
ENSFCAG00000002599	RAB3GAP2	RAB3 GTPase activating non-catalytic protein subunit 2	1048.72	1069.2	1227.83	1462.64	1467.2	909.078	1348.5	590.286	820.048	564.175	1158.95	1180.21	927.545	1222.49	845.759	1084.12	1196.74	772.808	853.156	1040.19	1012.79	1535.59
ENSFCAG00000002602	PRSS53	serine protease 53	2.11008	2.6877	1.00465	0.900813	4.3772	2.51356	0.977376	0	1.08871	6.01832	1.49942	4.67541	5.79392	0.935848	0.969069	6.47602	1.00923	2.28353	0.89419	0	4.39553	3.3202
ENSFCAG00000002604	BCKDK	branched chain keto acid dehydrogenase kinase	1814.68	1256.13	1976.48	1447.78	1541.84	1795.87	1724.58	2159.87	1911.35	1959.69	1418.34	1190.57	1084.39	1174.92	1513.83	909.679	1397.12	1376.51	1118.03	1110.48	1206.98	1572.74
ENSFCAG00000002605	KAT8	lysine acetyltransferase 8	907.66	890.186	985.135	700.498	747.038	983.083	708.378	1061.4	878.511	1197.23	783.811	867.738	1006.29	1008.55	854.67	851.27	820.195	1047.18	839.248	839.381	859.512	904.393
ENSFCAG00000002606	PRSS8	serine protease 8	0.12589	0.0689686	0	0	0	0	1.00712	0	0	0	0	0	0.827623	0	0	0	0	0	0	0	0	0
ENSFCAG00000002607	PRSS36	serine protease 36	16.4295	6.51851	29.1705	2.48765	0.903447	30.3397	6.43615	11.5119	23.5503	27.0366	13.9549	2.17785	1.56797	1.8586	7.94985	0	5.97943	14.2861	4.71002	2.67649	14.9442	8.11672
ENSFCAG00000002608	PYCARD	PYD and CARD domain containing	4408.62	3516.4	4090.23	535.98	380.831	4538.21	444.749	10254.1	4185.37	10839.5	4286.79	2268.84	4652.78	2021.37	3092.03	2295.77	5050.1	3704.09	2722.44	4677.42	4483.33	2941.81
ENSFCAG00000002617	GTF2I	ral transcription factor IIi	4686.71	5263.58	5471.1	5224.21	3991.81	4326.22	4834.99	4288.25	4907.6	4449.52	5919.14	6064.35	4622.25	5311.33	5802.3	5736.32	5108.9	4174.17	4790.97	4852.54	5023.57	5757.14
ENSFCAG00000002620	UQCR11	ubiquinol-cytochrome c reductase, complex III subunit XI	960.658	699.774	1466.66	338.154	582.654	659.175	342.504	1476.19	1102.46	1717.46	1007.88	346.13	803.534	348.051	487.209	267.624	1190.74	1197	648.452	597.515	720.583	782.573
ENSFCAG00000002622	PPIL2	peptidylprolyl isomerase like 2	768.33	843.982	646.499	1195.35	851.683	656.43	935.661	639.104	560.488	661.431	732.376	842.845	968.508	922.243	691.555	858.714	773.415	853.431	862.384	927.952	781.491	912.867
ENSFCAG00000002625	NRGN	neurogranin	24.3423	50.7746	21.5392	30.7175	7.9412	14.6969	36.2792	19.2368	31.95	32.3776	38.536	18.8421	79.226	30.6848	43.4269	55.137	46.4958	47.4743	88.8541	89.0805	40.8351	30.7023
ENSFCAG00000002626			316.787	308.446	350.908	277.132	306.701	234.89	384.017	382.041	251.073	347.532	255.707	352.558	318.785	430.23	274.455	320.491	214.438	377.185	256.967	296.963	260.177	343.4
ENSFCAG00000002630	PPM1F	protein phosphatase, Mg2+/Mn2+ dependent 1F	876.528	987.679	1017.47	1030.93	989.832	736.13	1228.9	489.874	927.671	591.411	1118.7	1105.5	898.585	864.187	1359.25	1082.9	1114.09	556.3	1090.56	883.217	827.191	951.672
ENSFCAG00000002631	TOP3B	DNA topoisomerase III beta	1091.17	931.891	1124.15	1306.7	978.191	761.206	1109.83	1263.44	916.612	1269.19	890.702	802.983	878.954	971.237	819.085	839.394	763.129	1061.68	917.082	1114.83	923.554	1200.06
ENSFCAG00000002632	FBXW8	F-box and WD repeat domain containing 8	1136.81	1285.06	1009.1	1388.76	1127.95	1091.29	1254.82	1019.31	1034.67	1168.59	1182.31	1267.05	1129.64	1462.83	1115.77	1018.51	1137	1540.64	1216.66	1138.83	1559.59	1651.89
ENSFCAG00000002633	TESC	tescalcin	162.255	224.036	89.6572	200.12	201.144	142.494	237.339	102.249	210.806	114.228	179.015	100.22	355.452	149.705	124.153	218.271	95.6188	702.027	235.581	207.57	189.249	131.568
ENSFCAG00000002634	FBXO21	F-box protein 21	1372.3	1449.54	1420.09	1834.52	1224.74	1372.76	1842.66	1077.81	1125.54	1080.31	1511.34	1326.22	1673.24	1574.13	1331.65	1551.19	1264.54	1285.75	1284.28	1510.08	1501.98	1580.12
ENSFCAG00000002636	NXPH3	neurexophilin 3	88.3695	120.834	61.7781	131.597	36.6681	127.622	123.724	73.1363	81.3024	71.128	67.1476	37.4685	172.441	63.2615	73.1198	78.5826	77.9798	318.917	153.604	255.684	71.8835	79.9175
ENSFCAG00000002637	SPOP	speckle type BTB/POZ protein	1629.85	1440.28	1660.45	1672.97	2094.54	1665.14	1595.29	1744.1	1319.67	1286.66	1150.5	1328.11	1639.09	1554.41	1389.39	1521.25	1337.97	1510.6	1342.8	1698.76	1374.02	1436.48
ENSFCAG00000002639	FAM117A	family with sequence similarity 117 member A	2110.81	1919.88	1772.19	2061.99	1890.94	2182.98	1555.75	2580.97	2121.94	2719.73	2201.84	1787.32	2021.42	1883.65	1819.45	1688.62	1892.03	1836.35	1737.31	2288.19	1857.94	2024.5
ENSFCAG00000002640	KAT7	lysine acetyltransferase 7	277.81	317.219	279.689	307.359	242.582	265.947	290.223	201.333	362.277	273.068	219.068	251.765	366.559	455.097	314.351	378.049	224.446	345.489	245.107	303.058	284.925	418.716
ENSFCAG00000002641	TAC4	tachykinin 4	3.17952	13.0954	0.583484	2.5954	0	4.11866	1.70219	5.92854	1.21299	9.29488	2.09432	73.3549	0.956291	34.1495	1.12859	6.88625	1.01308	3.17541	9.97241	19.5137	4.90067	0
ENSFCAG00000002648	IGSF1	immunoglobulin superfamily member 1	5.86886	1.62681	6.5115	5.03522	2.81731	14.7815	12.2038	3.37755	2.22399	0	1.53065	3.34957	0.884869	2.83983	0	2.30556	0	4.31832	3.29951	0	0.993434	0
ENSFCAG00000002652	TANGO6	transport and golgi organization 6 homolog	579.599	601.68	575.878	818.54	579.178	462.607	725.182	411.234	561.496	502.679	595.17	696.664	556.677	736.489	649.387	664.179	515.001	331.68	467.277	681.71	704.882	621.051
ENSFCAG00000002653	TNNT3	troponin T3, fast skeletal type	5166.68	797.279	4585.35	7381.77	7039.13	1085.07	8345.08	6750.74	2486.51	3659.81	1776.22	360.916	1063.38	617.404	736.883	268.93	1004.47	730.468	1593.5	449.34	644.635	321.204
ENSFCAG00000002654	ADGRB3	adhesion G protein-coupled receptor B3	6.45086	9.50377	4.58067	3.03811	6.19927	8.44865	21.6724	4.24704	1.10151	2.31916	9.1839	9.07565	22.5599	8.24604	3.05924	23.066	0	19.6922	7.05698	9.2203	0	2.8851
ENSFCAG00000002656			122.483	362.284	84.3456	130.068	143.257	184.696	165.678	70.378	132.847	68.591	173.497	373.901	343.166	483.563	576.547	283.274	278.575	493.788	441.371	227.04	196.396	476.295
ENSFCAG00000002657	GPRASP2	G protein-coupled receptor associated sorting protein 2	73.6512	133.555	66.1283	38.1782	58.0808	140.111	103.9	102.98	42.5161	37.3149	102.929	88.7573	309.776	147.594	122.618	215.989	73.2497	183.004	100.806	136.402	77.8882	43.6454
ENSFCAG00000002658	TNK2	tyrosine kinase non receptor 2	1143.49	1499.73	1072.05	1162.73	938.711	905.356	862.204	1193.56	1183.05	1830.24	1333.66	1455.49	1232.51	1425	1538.9	1142.9	1800.99	1375.87	1448.32	2048.19	1719.5	1475.49
ENSFCAG00000002659	PLIN2	perilipin 2	24973.6	6511	19756.2	31574.2	35173.5	27070.6	19194.5	29326.9	22153.9	15539	5417.73	5295.77	3096.17	3425.01	3466.55	5838.17	5080.9	18224	9694.63	2557.68	10151.2	5884.26
ENSFCAG00000002663	RTRAF	RNA transcription, translation and transport factor	5992.38	4555.47	5686.05	3190.47	5411.32	8517.2	3900.94	8421.85	5690.64	7120.57	4597.96	4369.21	4409.99	4811.73	4339.81	4215.9	3720.56	5053.91	4296.84	5232.5	4470.71	5146.48
ENSFCAG00000002664	BET1L	Bet1 golgi vesicular membrane trafficking protein like	576.25	528.582	732.524	498.785	590.193	580.978	506.911	568.773	476.553	655.284	511.279	439.963	609.011	551.069	568.611	400.238	591.11	619.845	531.015	515.828	482.942	522.074
ENSFCAG00000002668	SIRT3	sirtuin 3	906.29	857.335	844.504	676.591	691.909	1020.93	777.761	1314.07	881.192	1043.36	823.855	974.731	849.746	1069.01	864.786	597.177	785.316	1177.69	647.033	566.967	725.011	1206.71
ENSFCAG00000002669	PSMD13	proteasome 26S subunit, non-ATPase 13	2748.36	1903.35	2596.35	2334.54	2868.23	2991.3	2538.36	2983.87	2686.89	2987.34	1766.81	1864.78	1777.69	2185.11	1646.4	1848.75	1856.58	2126.19	1835.13	2237.34	1819.65	1875.83
ENSFCAG00000002671	MARK4	microtubule affinity regulating kinase 4	1278.54	835.654	1047.93	982.307	831.663	1145.56	813.875	1669.27	2381.23	1356.49	959.053	614.363	851.41	739.126	851.673	724.481	778.441	1092.65	868.335	928.82	729.116	890.38
ENSFCAG00000002672	CKM	creatine kinase, M-type	42.8848	64.7977	26.7983	34.1762	19.198	128.481	95.069	27.4032	4.3762	7.57696	108.649	65.8944	55.469	85.6289	31.3865	47.8854	61.0029	102.064	66.3932	72.9134	51.3993	28.8861
ENSFCAG00000002673	KCND3	potassium voltage-gated channel subfamily D member 3	10.1774	119.311	23.8928	6.71362	28.2859	6.01196	10.9451	3.42188	2.14785	0	124.231	157.961	47.0105	153.697	57.7219	116.82	182.275	144.436	73.4951	17.5389	43.3367	313.21
ENSFCAG00000002676	KLC3	kinesin light chain 3	9.05292	10.8192	13.4312	2.30991	12.0699	12.9285	5.03659	11.9157	6.69023	8.04136	18.3678	3.52697	5.99601	13.5842	8.72162	5.0457	0	61.4302	1.8689	0	0	11.2892
ENSFCAG00000002677	WDFY1	WD repeat and FYVE domain containing 1	310.11	305.473	307.651	473.089	384.169	213.363	502.067	151.313	306.612	142.612	413.237	606.024	292.006	351.541	310.165	374.972	303.932	148.459	311.472	211.346	221.086	121.443
ENSFCAG00000002678	MRPL44	mitochondrial ribosomal protein L44	784.323	436.428	921.693	553.767	769.277	747.146	673.898	947.869	967.008	693.925	508.039	425.072	477.765	508.707	404.586	428.364	444.523	430.52	432.313	392.368	405.152	379.726
ENSFCAG00000002679	ERCC2	ERCC excision repair 2, TFIIH core complex helicase subunit	3390	3098.53	4439.8	2039.43	1574.5	3541.12	2466.98	5394.31	3609.57	4054.3	5503.4	2388.39	2397.09	3308.09	3732.69	2406.53	1603.37	3885.27	1773.18	2285.61	1598.01	6300.77
ENSFCAG00000002680	SERPINE2	serpin family E member 2	5554.64	2626.6	1327.41	7706.68	15261.9	5702.71	3723.07	1254.53	7380.58	2080.22	926.931	1398.74	2161.65	6004.54	1612.35	7598.2	2230.76	992.971	1437.91	1102.91	3558.62	2493.58
ENSFCAG00000002682	TXNRD2	thioredoxin reductase 2	2700.73	1141.32	3648.73	2644.45	2238.29	2507	2310.42	3076.52	1929.89	3250.51	1069.39	1183.91	960.411	1269.11	1286.99	574.242	1000.2	1288.32	964.301	1061.19	1318.91	1718.89
ENSFCAG00000002684	COMT	catechol-O-methyltransferase	3448.18	2411.69	2283.42	2415.24	3086.36	4291.02	3098.28	3476.09	3674.68	5260.36	2663.16	1961.55	2332.1	2419.63	2401.79	1930.59	2030.95	3071.2	2097.81	2317.14	3108.9	2605.47
ENSFCAG00000002685	ADGRG5	adhesion G protein-coupled receptor G5	1.71619	8.43433	1.0455	2.51761	2.01334	0	4.91209	0	3.24098	0	5.85772	14.8024	0	8.3726	16.1448	5.17903	7.09153	6.07858	19.6032	15.9655	2.11657	0
ENSFCAG00000002686	ARVCF	ARVCF delta catenin family member	230.055	160.39	219.158	479.594	196.618	140.23	233.023	204.074	183.9	183.839	133.092	128.047	82.5795	143.321	101.659	142.021	108.029	168.859	226.104	130.024	344.846	216.092
ENSFCAG00000002687	KATNB1	katanin regulatory subunit B1	458.756	407.587	499.816	502.36	518.382	425.134	431.433	451.303	396.642	444.98	419.79	340.506	324.008	363.946	403.146	269.117	400.219	544.323	351.315	436.749	493.85	544.074
ENSFCAG00000002688	TANGO2	transport and golgi organization 2 homolog	1197.77	460.463	1237.37	1062.21	993.458	1475.07	1006.96	896.691	1410.79	1499.59	463.988	475.665	459.307	330.829	605.107	300.857	626.564	476.601	391.542	605.489	497.058	292.551
ENSFCAG00000002689	KIFC3	kinesin family member C3	2029.69	1311.24	2270.2	2205.34	1619.31	1152.22	1768.84	2569.82	2030.1	2621.7	1376.43	1138.7	1247.72	1034.04	1113.02	1010.53	1159.01	1537.67	921.504	1737.82	1335.24	2123.19
ENSFCAG00000002691			77.7484	168.322	64.453	48.1055	7.94999	20.8898	73.7702	71.2534	203.62	131.945	167.229	218.296	156.481	150.026	166.922	323.694	140.957	34.6647	311.274	210.061	79.1839	61.0804
ENSFCAG00000002693	USB1	U6 snRNA biosis phosphodiesterase 1	97.1471	70.6182	87.905	100.828	153.771	71.679	74.91	62.0887	83.4405	142.555	106.936	49.6133	51.0743	74.3742	67.6135	50.1341	61.3697	84.7418	71.5572	93.6896	73.5116	62.8021
ENSFCAG00000002694	MMP15	matrix metallopeptidase 15	988.19	449.464	1667.01	338.439	362.994	844.218	697.04	769.057	1500.46	1726.31	942.745	551.013	506.29	276.565	296.415	394.281	444.69	566.962	457.878	314.474	276.57	365.679
ENSFCAG00000002698	HAO2	hydroxyacid oxidase 2	262.008	3.13915	123.569	527.716	856.625	187.996	272.904	12.7557	76.7374	37.7634	3.37779	2.65531	0.820332	5.39647	2.90721	3.60407	0.89274	12.4733	0.838448	0	0	4.70408
ENSFCAG00000002699			0.0995713	0.818259	0	0	0	0	0.79657	0	0	0	0	4.24504	0.738588	0	0	0	0	1.13027	2.4931	0	1.2121	0
ENSFCAG00000002702	XPO1	exportin 1	710.854	915.826	808.788	678.506	820.276	458.337	1077.08	505.64	903.564	434.639	587.461	911.321	859.918	698.979	1214.33	1543.3	998.054	540.792	758.465	899.496	904.813	1072.98
ENSFCAG00000002703	KANSL3	KAT8 regulatory NSL complex subunit 3	735.377	949.914	984.09	972.518	700.816	758.39	954.758	416.648	642.841	452.955	949.309	1109.47	965.669	976.447	986.556	969.507	782.228	869.55	978.358	905.2	678.886	1227.79
ENSFCAG00000002704	SLC16A6	solute carrier family 16 member 6	389.598	113.25	345.176	311.974	614.48	307.467	507.217	341.582	397.333	291.56	188.918	68.1493	199.105	100.2	153.785	45.9018	168.106	124.354	34.7874	87.7749	120.432	67.4902
ENSFCAG00000002706	ARSG	arylsulfatase G	373.093	451.354	559.071	266.519	418.81	414.048	362.592	314.87	210.496	438.336	468.921	515.146	365.084	577.077	587.637	500.554	396.133	380.078	445.943	273.405	296.722	609.551
ENSFCAG00000002708	WIPI1	WD repeat domain, phosphoinositide interacting 1	1387.72	1025.23	1357.47	1057.4	902.926	1507.77	1435.13	1489.2	1703.27	1648.62	1040.7	886.38	873.179	1212.49	1045.94	848.552	1336.63	662.317	938.953	798.985	1259.36	1399.29
ENSFCAG00000002712	ZSCAN29	zinc finger and SCAN domain containing 29	104.319	160.785	124.652	142.371	119.925	98.3891	155.744	43.1071	84.3735	65.9883	135.972	173.856	141.404	151.506	131.911	218.669	158.28	159.352	166.866	196.139	120.188	175.272
ENSFCAG00000002714	IDI1	isopentenyl-diphosphate delta isomerase 1	7816.79	1930.37	7770.02	6967.53	15623.9	10461.3	9932.54	3343	5863.72	2572.3	1020.85	1727.35	1378.99	1197.54	1743.25	1159.61	1279.69	1629.38	1438.5	7479.36	1521.21	1588.71
ENSFCAG00000002716	PLEKHM3	pleckstrin homology domain containing M3	143.819	159.281	137.924	214.776	201.144	117.401	170.069	72.4267	99.3645	137.443	146.446	168.621	171.66	152.392	188.73	161.615	98.581	123.665	181.397	257.542	124.987	135.738
ENSFCAG00000002718	LCOR	ligand dependent nuclear receptor corepressor	82.2313	79.3307	100.578	126.976	115.495	45.2679	102.244	66.0647	48.7468	52.4786	115.719	72.8041	79.995	61.7089	72.0561	130.294	99.5825	61.0791	82.9478	47.4102	60.9134	67.458
ENSFCAG00000002719	SLIT1	slit guidance ligand 1	3.81715	5.27374	1.7177	1.57324	0.958966	0	14.6908	5.74661	1.112	4.73789	0	2.53859	18.725	1.4597	0	0.720814	0.838502	25.6314	9.45733	0.840289	0	3.07327
ENSFCAG00000002720	FRAT1	FRAT regulator of WNT signaling pathway 1	7.12995	6.16998	14.8014	4.66673	1.87836	3.86503	5.08495	5.3665	1.18128	20.1954	9.99178	3.0783	6.43306	2.85967	9.05157	6.82713	2.14229	9.51576	5.34733	5.20847	5.79542	7.78897
ENSFCAG00000002723	ANKRD34A	ankyrin repeat domain 34A	16.7636	42.4289	14.1629	2.31159	2.41538	8.97457	3.26228	42.5199	22.2439	38.2184	21.8895	8.73134	33.0384	26.4332	25.0309	36.871	92.5885	45.2246	11.9401	65.6925	90.8332	50.8742
ENSFCAG00000002726	GLG1	golgi glycoprotein 1	10354.1	7146.05	12313.7	7347.62	9181.73	11520.4	8646.86	13378.4	9336.6	11107.3	7366.37	9032.37	8076.22	6042.02	6864.36	7725.71	6849.97	6749.02	6167.63	5195.38	6466.48	9217.03
ENSFCAG00000002729	ERCC6L2	ERCC excision repair 6 like 2	428.447	679.283	459.535	418.508	472.648	403.301	463.513	412.731	515.766	281.571	743.6	718.911	761.336	724.413	746.319	750.412	582.977	432.892	578.204	733.17	657.826	721.338
ENSFCAG00000002732	HSD17B3	hydroxysteroid 17-beta dehydrogenase 3	536.583	4.23821	34.8034	1589.81	641.225	76.6273	1105.4	46.4165	776.346	22.0395	2.86075	6.38181	2.4598	9.41302	4.6	3.65758	3.87115	5.48093	1.66964	4.975	4.42431	1.0645
ENSFCAG00000002733	INSC	INSC spindle orientation adaptor protein	7.0501	6.11205	0	27.1551	0.996332	3.83141	16.4267	4.92535	0	3.06599	0.715463	0.849008	4.73192	9.75695	7.38923	7.68011	5.37983	8.25807	6.43102	5.34088	3.01991	13.7922
ENSFCAG00000002736	CX3CR1	C-X3-C motif chemokine receptor 1	5.55613	13.5478	0	11.1564	13.9178	3.65704	7.95784	1.7132	3.30888	2.73783	17.8462	12.7351	5.07866	26.0201	16.4051	11.4136	3.91686	3.26501	17.963	28.2761	15.2277	4.42585
ENSFCAG00000002737	CCR8	C-C motif chemokine receptor 8	1.76745	5.78858	0	4.41534	0	2.48996	0.997723	0	2.2049	4.03164	2.43837	11.0371	3.44064	8.72477	9.69069	6.9258	0.982694	3.25726	20.7759	0	1.08302	1.10673
ENSFCAG00000002738	SLC25A38	solute carrier family 25 member 38	457.479	263.68	316.285	693.509	443.785	320.868	489.153	448.364	366.286	581.584	201.387	267.726	327.115	290.567	269.174	280.584	250.677	153.892	258.178	268.968	319.701	276.188
ENSFCAG00000002739			75764	49994.7	83264.8	79142.2	76932.4	71567.4	82672.2	72863.8	60047.3	79622.1	36147.4	42505.8	52631.2	56581.6	44679.5	65257.6	35825.1	73019.3	47456.4	51533.8	54819.4	39479.4
ENSFCAG00000002740	CHTOP	chromatin target of PRMT1	4237.6	4057.47	4499.46	3206.95	3752.18	3642.24	4191.7	4931.29	3902.85	5774.14	3473.92	3878.72	4680.76	4399.65	4347.32	3547.46	3831.93	4145.01	3545.04	4366.59	4407.95	4065.27
ENSFCAG00000002741	ALDH1B1	aldehyde dehydrogenase 1 family member B1	348.257	343.645	703.234	41.0298	167.408	209.999	232.565	279.793	159.229	992.799	565.547	595.722	106.099	448.402	184.837	394.729	688.8	123.617	543.546	131.476	266.244	74.7172
ENSFCAG00000002742	CCDC180	coiled-coil domain containing 180	1.65915	4.21062	0	2.91087	0	0	3.04859	0	3.21565	4.09811	2.18405	1.69802	6.98975	11.2264	4.53882	2.27721	2.08181	6.58599	1.66207	2.52087	6.54892	2.21347
ENSFCAG00000002743	NPR1	natriuretic peptide receptor 1	511.148	1305.52	447.217	775.596	513.642	216.857	637.707	291.012	738.821	468.334	2276.24	1875.24	746.56	1751.91	978.204	1144.09	1195.85	895.768	1504.67	795.434	448.839	2053.39
ENSFCAG00000002744	INTS3	integrator complex subunit 3	2813.1	2854.65	3102.77	3383.8	2684.96	2468.9	3020.37	2568.85	2880.83	2394.34	2503.65	3084.56	2869.54	2700.9	2884.31	2870.79	2600.81	2410.47	3091.2	3378.29	2545.05	3316.27
ENSFCAG00000002745	TDRD7	tudor domain containing 7	1141.96	1068.24	827.219	668.771	497.044	804.01	928.014	2078.55	787.059	2544.99	1048.1	1246.52	1385.94	1023.29	986.564	1110.04	1003.43	886.479	938.391	1015.48	684.104	1490.5
ENSFCAG00000002747	CLTCL1	clathrin heavy chain like 1	656.626	156.325	1025.25	280.84	284.26	874.97	452.193	660.577	670.886	1004.03	247.812	123.65	219.173	106.035	105.919	117.723	126.817	209.046	128.72	293.234	105.65	92.1193
ENSFCAG00000002749	SLC27A3	solute carrier family 27 member 3	1056.73	960.5	861.054	956.548	688.077	1019.97	1014.93	1181.55	1265.27	1466.47	1008.2	812.687	1383.98	903.897	1059.67	924.267	974.774	982.888	1185.59	1062.48	802.488	425.067
ENSFCAG00000002750	HIRA	histone cell cycle regulator	945.832	901.99	867.938	1115.18	961.729	893.067	1024.23	976.399	858.67	869.447	858.742	970.94	1111.77	1013.88	849.007	899.078	817.077	754.176	794.917	989.315	834.898	930.081
ENSFCAG00000002751	GATAD2B	GATA zinc finger domain containing 2B	27.9362	40.3394	22.4217	38.5418	35.6956	22.7099	30.8558	26.2745	28.2039	18.7867	27.7981	39.9326	45.2677	36.3151	31.1877	59.6736	40.6102	34.3538	39.0104	50.2986	37.6689	41.9557
ENSFCAG00000002752	MRPL40	mitochondrial ribosomal protein L40	1325.58	1040.99	1118.75	1241.41	1062.64	1272.54	907.882	1927.32	1365.56	1708.56	834.236	949.981	728.936	1080.15	1003.49	801.973	1190.11	1441.73	853.072	866.547	1234.12	1507.59
ENSFCAG00000002755	TAOK1	TAO kinase 1	109.741	104.682	90.6101	181.843	193.513	74.4348	149.45	56.635	76.3629	55.0817	111.086	129.903	81.7993	73.8395	124.209	128.233	148.691	78.5402	93.9055	96.5836	99.2855	90.1128
ENSFCAG00000002756	ABHD15	abhydrolase domain containing 15	59.3314	46.6813	64.8782	14.7954	33.0873	87.326	23.22	76.3309	76.9366	98.0764	46.6996	31.2755	56.3843	37.6629	58.032	31.9829	43.4669	58.7214	42.1614	53.5075	15.2145	85.0667
ENSFCAG00000002757	TP53I13	tumor protein p53 inducible protein 13	570.411	362.14	823.77	248.883	212.906	597.061	228.368	931.234	696.987	824.079	501.65	237.548	397.448	235.456	252.026	197.679	340.28	723.521	370.585	281.251	377.621	430.61
ENSFCAG00000002758	GIT1	GIT ArfGAP 1	1298.56	1224.94	1111.59	1595.55	1199.98	1080.57	1475.11	1178.16	1220.8	1526.7	1378.93	1145.85	1294.09	1272.9	1316.98	988.693	1322.46	1804.24	1089.56	719.354	1140.53	1225.65
ENSFCAG00000002759	ANKRD13B	ankyrin repeat domain 13B	73.2784	42.7265	53.744	118.024	100.194	64.493	135.713	44.705	53.1531	16.201	45.2304	26.4911	62.059	31.6672	54.6273	53.7786	24.1305	56.0952	60.5777	38.012	39.5965	20.4523
ENSFCAG00000002760	CORO6	coronin 6	3.12228	10.0156	1.03498	0	1.89311	10.0637	0	4.81367	4.06431	3.10852	6.3394	7.24501	16.5148	8.3849	4.69862	6.15418	4.12717	1.13027	4.42576	14.8096	31.5595	14.7983
ENSFCAG00000002761	SSH2	slingshot protein phosphatase 2	65.8061	98.9139	47.1152	123.89	91.8289	35.34	113.841	37.8566	39.1313	37.4461	95.2779	123.065	138.323	100.53	82.5729	121.389	79.5639	58.1556	140.355	80.57	117.457	49.7069
ENSFCAG00000002762	CYP4B1	cytochrome P450 family 4 subfamily B member 1	680.916	687.956	700.687	469.703	730.936	632.948	642.797	892.215	513.379	864.664	693.049	752.706	796.152	688.158	681.597	457.426	600.092	720.845	506.953	885.618	706.036	766.846
ENSFCAG00000002763	FIGN	fidgetin, microtubule severing factor	44.0374	75.6932	41.031	56.4415	72.2033	44.1936	52.0622	41.8719	25.7777	18.7179	43.0831	58.1895	153.42	65.9244	51.4257	74.438	73.892	83.0181	72.1311	77.5877	88.7959	66.4127
ENSFCAG00000002773	TREML1	triggering receptor expressed on myeloid cells like 1	44.7272	78.2379	19.4873	27.9693	116.141	22.4508	27.4274	79.6139	37.939	26.7893	81.0525	95.3059	33.2222	83.9619	33.7835	51.1543	50.5927	162.757	125.699	60.258	94.1044	66.9642
ENSFCAG00000002774	TREM2	triggering receptor expressed on myeloid cells 2	169.464	269.322	125.773	207.724	141.462	139.679	194.787	223.787	227.653	94.8448	58.0355	289.542	127.258	175.797	96.0923	97.2739	103.309	188.048	714.169	570.818	649.486	162.031
ENSFCAG00000002776	TREM1	triggering receptor expressed on myeloid cells 1	128.306	86.3458	5.17625	277.238	272.284	291.962	123.929	18.8158	7.71482	29.3327	259.352	115.815	20.8645	86.7078	36.6288	20.2265	52.1162	170.325	57.9211	15.6598	34.6979	165.834
ENSFCAG00000002777	ABHD12B	abhydrolase domain containing 12B	4.69175	5.9252	1.84607	4.38212	4.52837	0	4.52958	1.5839	9.69661	10.9673	24.3067	3.91618	4.07852	7.21149	5.94236	6.15071	1.75609	1.00029	10.6679	1.68058	3.03695	1.35466
ENSFCAG00000002778	PYGL	glycogen phosphorylase L	4118.04	1850.04	3599.73	1862.83	1569.44	6391.2	1832.77	3765.94	8522.43	5399.99	1854.63	2169.75	1915.97	2004	2032.59	1870.86	1450.17	1119.77	2047.93	1879.04	2484.02	1371.79
ENSFCAG00000002779	TRIM9	tripartite motif containing 9	8.59318	21.7654	8.12749	10.0704	5.72095	8.56436	13.8398	19.1794	3.24294	0	18.4564	16.4968	28.8337	24.8389	12.654	35.081	10.1308	11.288	31.0574	52.47	19.8775	0
ENSFCAG00000002782	AGO2	argonaute RISC catalytic component 2	140.004	124.168	98.0222	266.083	191.257	101.923	196.419	109.637	86.8196	69.8684	87.0998	95.2574	123.601	126.143	89.0394	188.766	105.485	117.512	154.005	160.81	138.598	103.695
ENSFCAG00000002784	RNF165	ring finger protein 165	2.80094	0.332413	4.04739	4.19601	1.91793	6.09249	3.92967	0	2.22399	0	0	0	0	0	0	0	0	1.14243	1.72401	0	1.12252	0
ENSFCAG00000002785	LOXHD1	lipoxygenase homology PLAT domains 1	0.168914	1.83324	0	0	0	0	0	0	0	1.35131	2.09527	8.49008	1.65525	1.9395	1.93814	0.720814	3.22202	0	0.831034	0	0	1.10673
ENSFCAG00000002786	ST8SIA5	ST8 alpha-N-acetyl-neuraminide alpha-2,8-sialyltransferase 5	353.667	1163.38	228.799	420.75	406.941	324.358	409.252	258.55	347.353	433.332	2399.81	1733.7	494.513	828.733	886.148	782.447	1087.05	1442.52	1779.82	330.114	537.914	1657.74
ENSFCAG00000002787	PIAS2	protein inhibitor of activated STAT 2	929.988	675.711	964.951	846.166	1126.8	910.439	904.956	996.593	830.232	859.766	690.516	804.361	713.839	714.602	624.545	599.218	617.938	659.08	645.977	704.933	549.887	783.637
ENSFCAG00000002788	HDHD2	haloacid dehalogenase like hydrolase domain containing 2	687.967	465.76	517.894	560.983	998.38	961.803	466.838	831.9	620.476	545.46	476.607	504.419	340.012	547.57	663.207	326.199	341.371	541.41	343.626	581.108	452.299	471.293
ENSFCAG00000002791	P2RY8	P2Y receptor family member 8	1.32061	0.979444	0	3.35681	1.91793	0	4.15447	0	1.1357	0	0	1.69802	0.717066	1.88775	0.983431	1.44163	3.03923	1.14592	0	0.840289	0	0
ENSFCAG00000002792	TPCN2	two pore segment channel 2	104.879	85.5436	68.3614	92.7685	58.8552	97.1279	137.848	77.7795	165.038	141.253	138.942	89.3694	93.9128	68.1076	80.9371	96.8942	70.4367	79.5052	96.3106	64.5843	85.4031	62.1198
ENSFCAG00000002794	MSL3	MSL complex subunit 3	928.066	1046.13	1047.53	839.523	712.881	849.088	808.248	1227.71	858.599	1080.95	880.001	1149.92	1027.28	1027.47	1001.04	1173.96	1047.92	847.205	1040.28	1136.82	1147.48	1074.14
ENSFCAG00000002797	SEPTIN2	septin 2	1046.17	1258.78	954.796	1276.99	1054.33	744.551	1673.94	559.281	1480.92	624.526	1446.44	1421.51	1737.85	1358.23	1413.81	1679.52	1063.01	553.088	1318.81	1180.2	1206.66	726.25
ENSFCAG00000002801	FARP2	FERM, ARH/RhoGEF and pleckstrin domain protein 2	219.952	423.755	231.679	205.301	229.272	372.889	212.427	165.375	190.967	151.703	271.621	314.151	394.158	415.173	348.187	301.558	316.036	460.616	395.754	328.289	836.565	702.952
ENSFCAG00000002802	RIPOR2	RHO family interacting cell polarization regulator 2	43.9568	47.4597	36.496	85.6728	56.3342	5.47284	82.6199	20.1759	40.6297	24.2526	62.1224	32.7667	54.934	40.5602	57.9248	80.9027	47.7744	17.0195	93.621	39.2676	38.7945	3.82895
ENSFCAG00000002803	STK25	serine/threonine kinase 25	1197.29	1114.6	1202.97	1028.81	963.97	1210.49	966.021	1413.6	1220.91	1571.57	936.778	798.855	1117.19	1082.33	971.481	1107.33	1118.09	1450	1135.98	1325.81	1141.37	1190.04
ENSFCAG00000002804	CMAH	cytidine monophospho-N-acetylneuraminic acid hydroxylase	90.298	178.593	44.9531	88.9931	75.4176	40.8227	103.693	76.7518	178.288	113.465	288.553	203.863	207.253	237.125	183.898	289	177.422	46.5642	202.574	168.297	98.2943	40.2708
ENSFCAG00000002806	POLR2F	RNA polymerase II, I and III subunit F	1701.11	1896.3	2035.73	1320.89	1613.56	1651.5	1314.33	2152.4	1146.67	2373.76	1829.95	1718.03	1517.32	1770.48	1727.39	1248.74	2675.62	3395.15	1280.45	1165.82	2146.9	2279.76
ENSFCAG00000002807	SOX10	SRY-box transcription factor 10	7.29706	22.6625	4.76036	1.06818	6.19272	22.5504	9.08429	8.5438	2.53025	3.64643	17.075	1.34066	20.1377	31.1899	21.0479	34.9609	4.44761	57.6096	15.0487	30.7294	15.7025	22.6606
ENSFCAG00000002809	PICK1	protein interacting with PRKCA 1	464.961	343.901	467.308	469.041	302.477	434.58	391.993	683.471	508.458	462.361	328.32	255.197	328.562	411.264	257.303	277.135	321.754	405.768	302.953	438.267	418.854	381.44
ENSFCAG00000002811	BAIAP2L2	BAR/IMD domain containing adaptor protein 2 like 2	4.88981	4.08674	4.69065	3.31437	2.6214	2.57567	7.2763	1.96575	4.44798	12.2263	0.711321	3.53828	5.39267	6.54357	0	7.18237	4.06782	3.5412	3.79771	3.69395	4.51259	6.05938
ENSFCAG00000002812	PLA2G6	phospholipase A2 group VI	822.529	552.952	652.703	757.76	471.503	1182.59	821.907	1197.1	619.969	876.692	467.926	512.735	388.719	563.993	446.783	442.816	463.454	489.139	650.693	578.632	456.892	1173.65
ENSFCAG00000002814	CSNK1E	casein kinase 1 epsilon	599.265	815.37	444.853	858.189	778.62	541.073	765.389	438.676	526.079	441.241	689.158	921.846	931.623	887.806	819.015	880.137	776.361	776.346	846.873	777.136	742.882	735.258
ENSFCAG00000002816	KDELR3	KDEL endoplasmic reticulum protein retention receptor 3	1167.68	821.379	646.732	1778.44	1390.52	1282.74	1853.52	870.023	929.383	590.098	788.215	849.337	1086.02	639.173	498.529	1190.85	714.865	706.831	729.66	549.333	1548.47	555.272
ENSFCAG00000002819	FAM227A	family with sequence similarity 227 member A	2.15922	0.629714	1.00566	1.99218	1.15595	0	5.36438	1.74745	0	6.00814	0.730356	0	1.65525	0	1.16888	0	2.02615	0	0	0.840289	1.13564	0
ENSFCAG00000002820	TOMM22	translocase of outer mitochondrial membrane 22	2231.49	2089.76	2183.73	1521.34	1728.62	2437.78	1808.16	3212.72	2239.13	2720.45	2057.11	1876.11	2253.44	2258.77	2417.71	1853.93	2098.06	2069.42	1798.92	1885.58	1915.54	2592.52
ENSFCAG00000002822	SALL4	spalt like transcription factor 4	6.1697	8.92836	0	5.05795	4.46509	16.3205	11.9457	9.2054	1.112	1.25093	2.29597	1.69802	11.0487	4.64171	0	14.3437	0	41.5188	9.40469	3.95228	10.1816	8.05488
ENSFCAG00000002824	DLG4	discs large MAGUK scaffold protein 4	422.87	489.641	259.103	242.226	288.482	429.019	232.704	544.579	678.297	708.552	534.642	397.012	568.969	460.075	641.921	369.657	422.955	617.714	521.301	527.42	389.163	424.864
ENSFCAG00000002825	TASOR	transcription activation suppressor	554.061	566.678	578.388	629.829	724.525	475.869	618.922	534.834	527.729	342.395	595.995	648.755	597.022	600.309	546.306	696.154	517.484	406.789	535.552	620.034	492.931	542.805
ENSFCAG00000002826	ACADVL	acyl-CoA dehydrogenase very long chain	10582.9	18807	11611.5	5919.64	6956.79	10172.4	6345.38	17029.4	11862.6	14765.7	29074.8	14968.8	15218	20180.1	15226.1	10564.5	26261.8	25606.7	14225	11508.8	21494.7	21354.7
ENSFCAG00000002827	ELP5	elongator acetyltransferase complex subunit 5	697.859	536.77	687.221	622.699	556.886	768.3	554.018	954.42	624.472	814.854	475.062	371.424	599.627	544.382	457.023	529.443	372.786	701.917	611.559	704.74	494.132	579.148
ENSFCAG00000002828	PIK3CB	phosphatidylinositol-4,5-bisphosphate 3-kinase catalytic subunit beta	206.401	368.786	309.388	185.602	216.411	171.776	265.919	162.133	187.465	152.515	378.542	405.06	228.874	401.543	361.225	394.994	320.356	266.915	468.196	326.251	375.889	497.587
ENSFCAG00000002830	TEK	TEK receptor tyrosine kinase	1185.76	2234.41	962.009	1761.15	1081.87	358.92	1816.85	695.525	1463.43	1346.29	2983.63	2702.41	2172	2827.68	2367.09	3323.93	3020.32	255.55	2563.93	1790.07	2116.62	689.669
ENSFCAG00000002832	QDPR	quinoid dihydropteridine reductase	2109.49	2932.91	2891.51	1051.37	982.178	2326.03	1466.39	2964.44	2248.61	2945.38	3113.41	3245.57	2266.37	2978.53	3114.18	1910.71	4058.02	3698.03	2730.99	2083.22	2270.29	3725.61
ENSFCAG00000002833	CLRN2	clarin 2	0.975497	0.347284	0	0	0	1.2185	0	1.74745	3.33599	1.50204	0	0	0	0	0	0	0	0	0.831034	3.33638	0	0
ENSFCAG00000002835	FAM184B	family with sequence similarity 184 member B	6.18704	9.05208	7.23133	18.4625	4.57597	3.67538	10.4338	1.84527	3.27208	0	12.0454	21.904	3.30596	11.9939	3.66783	4.44926	7.21132	4.61831	14.8411	13.8434	4.50659	6.23784
ENSFCAG00000002836	DCAF16	DDB1 and CUL4 associated factor 16	12.6605	29.1549	6.1125	16.1572	17.4687	13.1598	14.5197	8.91486	14.6142	10.3371	31.2735	35.3691	41.4558	41.8915	32.2606	14.1279	20.732	31.1323	42.0696	25.738	19.1144	14.6942
ENSFCAG00000002839	PKD2	polycystin 2, transient receptor potential cation channel	415.576	437.099	345.932	879.124	650.964	370.672	654.379	114.394	175.205	133.942	485.406	647.168	462.505	425.668	445.963	542.423	416.756	356.175	416.85	308.63	324.261	413.387
ENSFCAG00000002841	ABCG2	ATP binding cassette subfamily G member 2	304.28	438.846	133.861	530.651	450.868	156.753	360.771	169.201	445.836	186.3	479.929	408.767	465.263	468.745	380.399	808.498	375.075	151.979	529.308	487.328	622.061	88.7986
ENSFCAG00000002843	SOD2	superoxide dismutase 2	7153.53	3893.49	13141.1	2140.63	5998.5	9482.83	5129.6	10249.8	6743.9	4341.84	6128.73	6016.91	2414.83	4036.24	2650.03	3561.55	7156.46	3855.71	4586.02	2105.36	1377.03	2832.98
ENSFCAG00000002844	WTAP	WT1 associated protein	724.048	910.148	689.833	919.868	885.37	570.492	833.219	605.207	700.95	587.446	790.675	1140.71	905.759	942.131	950.302	887.611	753.679	818.397	883.846	981.369	952.271	915.027
ENSFCAG00000002845	ACAT2	acetyl-CoA acetyltransferase 2	5583.63	586.082	3211.96	6352.19	18925.6	2879.63	8958.99	1228.35	1968.71	1143.59	404.381	534.36	339.624	675.71	464.314	297.915	418.584	631.607	497.015	1222.26	722.246	824.974
ENSFCAG00000002846	TCP1	t-complex 1	6559.96	4429.71	7792.52	5858.6	6868.23	7424.99	5318.54	5204.42	7575.75	6436.64	3308.94	4970.72	3910.21	4403.28	3940.6	4291.9	3916.8	5541.59	3707.69	3968.23	4817.2	6379.36
ENSFCAG00000002847	MRPL18	mitochondrial ribosomal protein L18	1518.05	1850.66	1408.12	1346.19	1330.11	1632.33	1324.61	2373.02	1245.54	1484.46	1450.37	1844.73	1750.84	2074.96	1875.3	1921.79	1861.48	2421.9	1609.93	1210.66	1608.01	2578.01
ENSFCAG00000002848	PNLDC1	PARN like ribonuclease domain containing exonuclease 1	31.3711	119.988	10.0504	17.7576	26.851	19.496	160.275	1.73798	13.3439	1.45666	0	0	250.135	0.942852	0	92.0633	6.12839	841.922	155.483	16.2665	6.55393	70.3658
ENSFCAG00000002850	IGF2R	insulin like growth factor 2 receptor	3942.9	3209.39	4451.47	4698.94	3950.6	2980.57	4498.27	3052.37	3877.03	4033.96	4302.72	4528.78	3191.44	2555.76	3485.64	3334.33	3175.94	2639.46	2710.49	2952.14	2618.93	3017.04
ENSFCAG00000002851	SLC22A1	solute carrier family 22 member 1	1.48348	1.11574	0	2.51761	1.89902	3.56158	0	1.71258	2.17709	0	1.53065	1.69802	1.65525	0.943873	2.90721	3.52673	0	0	0	0	1.12713	0
ENSFCAG00000002852	SLC22A2	solute carrier family 22 member 2	0	0.250228	0	0	0	0	0	0	0	0	0	0	0	0	0	2.16244	0	0	0	0.840289	0	0
ENSFCAG00000002855	CPSF6	cleavage and polyadenylation specific factor 6	918.674	887.342	771.596	994.638	1073.27	938.267	1034.64	784.949	874.539	877.49	927.622	1005.3	870.506	858.969	891.66	893.843	851.988	855.672	695.445	704.354	1107.34	985.405
ENSFCAG00000002857	AKR1A1	aldo-keto reductase family 1 member A1	4812.48	3753.54	4838.57	4752.96	5053.94	4740.92	4073.76	5410.02	3676	5953.69	3913.67	3074.69	2653.18	3594.05	4823.77	2955.3	3955.77	4398.33	3181.65	3134.17	5592.72	3765.22
ENSFCAG00000002858			5.20308	10.1311	0	1.71804	4.9129	9.32725	14.51	1.67221	6.3678	3.11646	0.743581	26.3193	4.27555	5.64721	11.3673	3.49635	9.47566	3.54422	31.131	11.5338	7.28015	6.75888
ENSFCAG00000002859	NASP	nuclear autoantigenic sperm protein	900.516	804.438	786.233	1047.11	1038.72	840.155	1010.32	835.401	706.802	939.383	722.108	903.401	730.406	732.498	582.744	828.355	712.045	1134.32	799.787	770.085	907.573	829.938
ENSFCAG00000002860			0.837665	0	0	0	0	0	0.982418	3.49491	2.22399	0	0	0	0	0	0	0	0	0	0	0	0	0
ENSFCAG00000002861	IGLON5	IgLON family member 5	29.5867	21.3305	17.7868	13.7394	23.5576	61.248	46.6247	40.5896	31.7161	1.43166	5.18617	6.76622	32.9654	19.2503	10.4647	27.7409	11.4594	76.5793	20.1509	23.5198	19.5174	2.3656
ENSFCAG00000002863	VSIG10L	V-set and immunoglobulin domain containing 10 like	2.44006	2.34834	1.98721	6.71362	3.5932	2.44531	1.85006	1.83662	1.09444	0	5.11789	3.07493	0.813411	1.84233	1.93814	1.47912	2.02615	6.78984	1.75532	0	3.343	0
ENSFCAG00000002864	GPBP1L1	GC-rich promoter binding protein 1 like 1	404.389	509.094	547.473	283.495	348.57	470.662	303.825	367.265	436.564	477.259	356.099	439.761	525.698	492.397	459.371	590.682	596.291	389.801	683.832	584.707	515.406	475.081
ENSFCAG00000002868	ARHGEF17	Rho guanine nucleotide exchange factor 17	863.566	868.115	982.385	1648.57	928.087	596.225	1227.77	470.746	605.579	449.168	914.905	790.227	1134.6	812.861	799.127	1057.07	640.749	727.025	920.129	998.254	880.591	741.832
ENSFCAG00000002869	RELT	RELT TNF receptor	79.9292	42.1527	59.5593	70.636	52.1981	45.0441	38.9468	176.795	91.4176	104.836	33.5898	20.9061	56.2602	25.1062	32.9532	34.1848	61.608	35.8829	43.4492	123.215	29.3305	9.34665
ENSFCAG00000002872	SCAPER	S-phase cyclin A associated protein in the ER	351.551	406.267	448.954	275.385	296.974	384.836	324.779	356.986	379.621	344.876	399.513	451.283	400.205	442.737	362.24	391.938	352.874	385.529	399.062	450.625	371.841	467.354
ENSFCAG00000002875	TPO	thyroid peroxidase	0.418152	0.220893	2.01132	0	0	1.33389	0	0	0	0	0	0.716357	0.827623	0	0	0	0	0	0	0	0	1.10673
ENSFCAG00000002879	TOM1L1	target of myb1 like 1 membrane trafficking protein	186.287	150.173	237.245	109.965	117.59	237.384	191.185	233.119	163.737	200.071	188.414	158.714	118.222	130.716	139.759	114.835	167.651	118.354	137.097	167.435	189.871	171.007
ENSFCAG00000002881	BARX2	BARX homeobox 2	10.8535	293.46	8.15991	0.86605	12.9803	13.919	4.91913	14.6243	4.44391	26.9156	362.652	349.499	214.35	329.236	212.343	234.792	414.922	128.262	569.107	95.7768	189.341	421.239
ENSFCAG00000002886	PCED1A	PC-esterase domain containing 1A	2502.48	1260.56	2684.22	1562.27	1764.08	2229.44	1469.84	4165.57	2561.43	3582.96	1096.66	885.564	1425.72	1379.36	1387.26	1033.51	1112.86	1386.96	1098.55	1489.44	1424.45	1406.38
ENSFCAG00000002889	LENG8	leukocyte receptor cluster member 8	374.704	307.827	413.309	438.366	273.94	280.09	269.62	368.685	448.261	505.361	297.19	227.577	358.847	275.005	275.13	358.692	204.752	317.537	352.593	351.894	249.025	425.681
ENSFCAG00000002890	PTPN5	protein tyrosine phosphatase non-receptor type 5	5.10153	22.5714	2.00528	1.67841	3.77791	13.0776	17.0663	0	3.20682	0	10.7088	39.4961	14.1611	9.44371	24.9234	12.7696	33.8316	56.8588	15.3429	6.63901	15.6933	30.9886
ENSFCAG00000002892	NUGGC	nuclear GTPase, germinal center associated	1723.26	610.423	2070.25	1619.6	1876.53	1433.72	2287.56	2028.52	991.565	1478.37	345.656	449.175	431.232	766.122	797.441	289.708	796.623	779.51	493.98	247.868	610.233	1317.53
ENSFCAG00000002893	GZMB	granzyme B	36.2695	129.859	12.6627	28.1324	16.3434	57.8562	31.033	13.3531	10.1229	120.653	108.411	91.9551	75.8752	106.558	261.335	100.921	91.1086	85.3163	328.116	239.093	58.7863	10.8366
ENSFCAG00000002894	PLA2G2C	phospholipase A2 group IIC	0.520672	0.0786561	0	0	0.958966	0	0.982418	0	2.22399	0	0	0	0	0.943873	0	0	0	0	0	0	0	0
ENSFCAG00000002896	VWA5B1	von Willebrand factor A domain containing 5B1	0.951051	0.865047	1.00566	0	0	3.6555	2.94725	0	0	0	1.53065	0	0	1.84928	0	2.16244	0	1.13027	1.66207	0.93912	0	1.10673
ENSFCAG00000002897	GANC	glucosidase alpha, neutral C	297.994	250.347	419.294	139.041	242.863	437.254	292.135	276.305	220.924	356.136	187.195	258.379	302.536	214.914	260.495	174.04	141.082	268.188	264.206	442.944	197.978	292.208
ENSFCAG00000002899	ZNF106	zinc finger protein 106	1342.4	1724.17	1635.24	1482.47	1360.54	1239.05	1706.48	1129.02	1416.32	770.114	2093.96	2530.3	1506.31	1839.32	1928.47	1987.59	1643.86	1090.85	1623.36	1567.38	1496.77	1381.9
ENSFCAG00000002900	SOX13	SRY-box transcription factor 13	390.896	442.449	405.715	376.526	307.538	314.132	503.282	352.965	540.602	326.41	505.168	523.482	523.051	476.354	462.114	417.498	448.532	351.386	654.049	398.035	310.753	238.96
ENSFCAG00000002901	PCLO	piccolo presynaptic cytomatrix protein	146.677	171.597	182.041	195.642	99.5324	104.35	163.981	122.64	221.331	83.8947	223.44	144.103	96.4694	173.883	160.687	180.788	166.448	85.3214	302.926	225.607	111.45	188.047
ENSFCAG00000002902	REN	renin	2361.04	65.4439	4255.92	5271.94	1307.51	1075.12	2371.31	913.396	880.353	2812.75	105.121	2.52335	48.1095	13.3635	112.605	25.3749	137.736	83.9995	101.366	27.9221	94.8867	32.3192
ENSFCAG00000002904	SERPINI2	serpin family I member 2	3.17528	0.382754	12.5994	3.35681	3.83586	2.437	0.982418	0	2.19075	0	0	0	0	0	1.87267	0.720814	0	1.13862	0	0.860935	0	0
ENSFCAG00000002911	CXADR	CXADR Ig-like cell adhesion molecule	223.556	287.372	332.205	116.604	211.501	360.636	104.864	232.235	277.027	153.377	722.61	368.187	192.857	288.52	245.184	303.103	276.775	206.585	254.442	69.9133	256.373	263.911
ENSFCAG00000002913	RIMS3	regulating synaptic membrane exocytosis 3	10.5005	6.42747	6.11948	19.1169	11.828	14.5684	18.5482	2.75175	5.47614	5.59527	26.7864	0.759819	3.40509	2.97868	2.0118	1.49327	0	11.4992	9.23286	2.48472	6.50282	9.97503
ENSFCAG00000002915	NFYC	nuclear transcription factor Y subunit gamma	435.906	499.19	336.942	473.434	464.984	405.598	424.621	461.649	479.182	440.842	438.174	405.104	541.063	523.483	452.306	552.096	413.811	482.382	578.22	575.06	482.476	546.111
ENSFCAG00000002916	CNOT10	CCR4-NOT transcription complex subunit 10	1316.42	1378.28	1276.58	1349.5	1507.26	1365.21	1138.54	1151.27	1520.11	1222.86	1124.34	1363.45	1391.87	1655.67	1250.21	1365.54	1292.44	1377.23	1181.31	1502.62	1448.88	1585.85
ENSFCAG00000002917	KCNQ4	potassium voltage-gated channel subfamily Q member 4	5.17356	2.20661	1.00566	5.94995	17.7249	3.6555	5.54229	0	0	7.51018	2.1399	0	1.57081	3.62797	2.90358	0	5.06538	1.21972	2.957	5.91903	1.07595	0
ENSFCAG00000002918	TRIM71	tripartite motif containing 71	0	0.20719	0	0	0	0	0	0	0	0	0	0	1.65525	0	0	0	0	0	0.831034	0	0	0
ENSFCAG00000002919	CCR4	C-C motif chemokine receptor 4	1.90029	2.9874	1.02312	5.03522	4.07145	0	3.98559	0	1.08697	0	0.811472	0.803274	1.72604	7.76694	3.84452	2.27916	0.958599	1.06927	10.7997	2.52087	2.16224	1.10673
ENSFCAG00000002920	SUSD5	sushi domain containing 5	16.8318	11.8494	10.4045	10.9096	17.1062	62.3345	21.4502	7.02077	5.42888	0	17.2746	11.512	8.41994	23.1118	12.3843	7.29276	14.4218	5.66979	2.49395	24.8829	9.99735	4.73118
ENSFCAG00000002921	TACSTD2	tumor associated calcium signal transducer 2	0.122802	1.16679	0	0	0	0	0.982418	0	0	0	0.765325	0	0	0.900506	2.72422	0.720814	0	1.13027	2.4931	0.840289	0	4.42694
ENSFCAG00000002925	CEP72	centrosomal protein 72	4.84294	8.87575	3.05882	10.0368	5.80872	2.42714	9.92587	1.74641	4.31954	1.42016	3.75272	2.43227	5.08928	8.55985	7.69902	10.2291	5.06559	18.867	15.1993	7.39516	16.3617	5.85807
ENSFCAG00000002928	DZIP1	DAZ interacting zinc finger protein 1	461.308	661.692	326.312	554.078	593.476	810.905	730.246	210.08	301.585	163.784	546.432	663.021	982.716	642.822	641.773	956.452	533.536	650.648	705.523	551.136	627.447	438.803
ENSFCAG00000002930	NLRC5	NLR family CARD domain containing 5	142.086	135.082	55.1224	123.607	66.8566	48.5649	48.6788	218.29	52.9892	522.576	77.7851	146.822	166.109	127.066	108.434	304.43	75.6887	126.459	179.719	172.762	44.4554	91.2571
ENSFCAG00000002931	CPNE2	copine 2	366.284	256.295	283.188	683.474	700.537	187.076	426.41	146.976	306.854	195.758	231.186	245.363	381.511	148.162	334.697	274.134	268.417	182.196	267.518	312.531	287.971	141.85
ENSFCAG00000002935	DOP1B	DOP1 leucine zipper like protein B	413.698	676.809	365.849	292.328	251.3	580.423	334.723	387.749	490.881	606.332	1006.71	922.918	626.91	572.104	602.054	726.51	546.449	685.244	672.662	633.634	556.163	570.358
ENSFCAG00000002936	RSPRY1	ring finger and SPRY domain containing 1	981.063	1108.6	950.9	982.88	870.976	1026.7	1032.76	977.736	956.199	1050.36	1152.73	1088.85	1640.84	1158.38	1220.22	1015.35	1274	798.467	918.497	1092.98	1052.4	890.497
ENSFCAG00000002940	MORC3	MORC family CW-type zinc finger 3	242.711	352.105	222.484	242.734	291.985	223.62	273.311	216.199	219.526	251.828	387.208	382.482	425.103	359.192	358.062	465.518	332.592	268.251	381.299	387.497	229.312	248.746
ENSFCAG00000002941	CHAF1B	chromatin assembly factor 1 subunit B	61.2716	61.205	37.3898	96.4575	41.8136	58.8698	118.476	47.2189	52.2303	37.7164	56.7962	40.8171	72.9297	61.5357	44.8323	97.6522	40.711	61.599	74.9206	77.3647	55.1682	50.1335
ENSFCAG00000002942	CLDN14	claudin 14	0	0.138221	0	0	0	0	0	0	0	0	0	0	0.827623	0	0	0	0	0	0.831034	0	0	0
ENSFCAG00000002943	HLCS	holocarboxylase synthetase	395.961	542.15	791.772	330.407	266.943	421.273	416.852	198.318	440.765	301.354	552.067	737.588	446.967	637.361	622.538	444.277	538.769	463.694	505.076	589.001	368.561	599.898
ENSFCAG00000002945			2864.16	2682.81	2565.66	2125.19	2212.13	3361.22	2310.36	3534.71	2825.79	3978.22	2387.4	2427.18	2686.52	2715.09	2753.04	2759.27	2825.81	2788.83	2557.26	2734.15	3171.01	2388.21
ENSFCAG00000002946	WDFY3	WD repeat and FYVE domain containing 3	218.333	358.133	222.502	387.965	254.814	167.039	361.853	80.594	159.79	112.11	434.255	530.261	362.509	361.409	325.875	513.398	305.228	236.073	366.787	273.954	260.426	327.426
ENSFCAG00000002950	MAEA	macrophage erythroblast attacher, E3 ubiquitin ligase	812.857	913.385	808.733	961.577	941.913	738.424	759.98	680.527	779.441	832.261	830.612	828.246	924.018	839.622	794.571	827.052	905.181	1059.53	1053.91	837.761	968.77	1091.34
ENSFCAG00000002951	UVSSA	UV stimulated scaffold protein A	60.4868	65.6005	67.9257	43.4748	49.4122	46.5353	57.3706	54.6045	96.0607	68.5105	75.3026	44.8947	88.5812	48.3376	35.6705	56.341	59.6656	98.1028	84.3431	78.1923	53.1078	64.6668
ENSFCAG00000002952	CD163	CD163 molecule	3117.1	1300.1	2491.79	4602.99	3432.91	1602.08	2520.35	2732.05	2356.2	5198.39	557.497	1159.44	1567.68	510.996	623.674	1494.76	507.118	644.516	1331.49	5848.37	434.211	921.434
ENSFCAG00000002953	BMP2K	BMP2 inducible kinase	133.972	254.051	92.4068	228.62	188.268	105.297	177.285	82.3078	113.303	84.2877	243.663	290.265	199.386	181.668	252.756	363.217	279.27	151.575	300.026	306.85	262.785	217.151
ENSFCAG00000002954	SPATA7	spermatosis associated 7	660.984	503.939	630.474	547.627	870.725	773.408	268.178	802.197	563.343	831.924	379.158	445.764	567.198	634	394.353	455.775	403.359	611.978	370.797	645.778	531.525	607.585
ENSFCAG00000002955	PTPN21	protein tyrosine phosphatase non-receptor type 21	317.632	135.188	771.052	174.446	253.21	265.384	258.236	275.344	270.458	272.93	107.625	128.34	130.175	135.751	128.786	169.228	125.121	134.233	121.617	162.987	157.674	120.719
ENSFCAG00000002956	NFAT5	nuclear factor of activated T cells 5	63.7016	91.9696	32.5225	108.445	92.2979	55.5744	106.574	41.0122	36.0525	37.1348	128.549	111.658	68.1453	68.3102	120.822	148.598	83.5144	66.2905	111.59	67.92	49.9741	78.2642
ENSFCAG00000002958	NOB1	NIN1 (RPN12) binding protein 1 homolog	1034.32	749.358	748.841	1118.02	1145.55	1030.02	903.697	1282.37	881.077	1164.98	599.033	798.551	829.733	905.418	605.644	814.703	617.353	986.353	686.658	735.767	601.421	811.657
ENSFCAG00000002959	WWP2	WW domain containing E3 ubiquitin protein ligase 2	930.824	1257.09	897.41	1456.45	1084.2	804.194	1054.89	571.143	748.607	829.689	980.779	1510	988.553	1538.64	1138.97	1056.63	1498.14	956.261	1415.31	1142.28	1445.69	1413.82
ENSFCAG00000002960	ALPL	alkaline phosphatase, biomineralization associated	361.134	156.021	235.245	369.523	267.815	105.187	332.206	616.221	310.549	652.322	108.125	12.068	222.952	753.946	257.908	204.269	35.1085	50.2724	56.3506	61.4684	62.5735	47.2066
ENSFCAG00000002961	RAP1GAP	RAP1 GTPase activating protein	401.927	140.736	254.533	432.162	437.802	472.831	305.522	455.773	454.363	402.43	105.011	84.8506	200.65	187.982	95.5763	72.5255	115.924	119.485	104.116	196.956	265.251	140.498
ENSFCAG00000002962	RBM19	RNA binding motif protein 19	778.268	713.702	906.656	1046.08	917.317	624.327	769.445	651.011	631.661	679.647	606.517	688.105	752.58	759.631	661.547	821.021	648.614	784.463	680.623	714.9	707.112	739.31
ENSFCAG00000002963	USP48	ubiquitin specific peptidase 48	2406.28	2868.81	2927.5	2195.92	2626.46	2732.07	2405.38	2097.71	2083.83	2181.36	3375.7	3247.7	2494.47	2821.01	2790.16	2907.7	2717.83	2703.9	2038.84	3313.41	2250.2	3764.84
ENSFCAG00000002965	HSPG2	heparan sulfate proteoglycan 2	30010.2	23178.9	34994.2	44837.4	38905.1	14817.3	43510	15632.9	29713.8	17671.2	41162	19374.8	17999.9	15325.5	27566.7	22407.3	25916	22862.9	31979.3	22574.9	20757.5	10219.4
ENSFCAG00000002973	MTARC2	mitochondrial amidoxime reducing component 2	5096.99	4534.98	4550.5	2684.16	3443.4	6619.08	2675.3	7276.38	5225.1	8301.98	4442.54	5277.29	3908.57	3688.49	7033.16	3270.83	6209.61	4203.4	3647.56	2577.73	6341.17	3819.41
ENSFCAG00000002975	TRAM2	translocation associated membrane protein 2	60.5605	47.4138	37.0882	136.385	57.6298	36.3924	143.618	8.68781	49.2444	15.4383	66.8054	58.5272	57.6258	48.0191	21.8817	81.0597	42.3411	35.87	78.8131	25.9843	32.4129	19.6257
ENSFCAG00000002976	RYK	receptor like tyrosine kinase	4480.87	3784.23	3374.71	3971.72	4976.41	4497.53	4471.48	6266.34	3543.65	4745.09	2886.55	3689.12	3436.23	3965.67	2829.29	3851.35	3280.28	3495.79	3286.85	3387.34	5465.03	5837.2
ENSFCAG00000002977	NIPSNAP2	nipsnap homolog 2	1052.28	1040.25	1266.3	633.287	610.322	1118.26	791.097	1364.17	1099.87	1534.96	1177.82	1139.23	918.952	1249.31	1113.62	784.309	1249.84	929.794	981.008	742.783	996.463	1199.83
ENSFCAG00000002978	AMOTL2	angiomotin like 2	634.721	589.765	497.062	1012.59	874.636	654.27	710.081	263.977	675.585	389.568	502.571	528.042	342.732	428.042	481.171	596.19	441.561	580.612	948.993	496.657	911.074	819.538
ENSFCAG00000002981	SUMF2	sulfatase modifying factor 2	10376.8	7007.72	12630	7951.61	7059.01	10875.6	7313.51	13840.9	9847.2	13496.7	6936.63	7923.36	5950.89	7505.62	8470.25	5452.87	8553.45	7388.96	5937.71	5780.39	4603.75	9588.81
ENSFCAG00000002982	PHKG1	phosphorylase kinase catalytic subunit gamma 1	45.8634	211.051	23.584	102.593	49.1738	30.9553	25.3007	32.9486	68.6675	33.6848	191.429	237.228	180.055	151.231	214.854	115.634	410.113	147.35	218.684	118.298	206.169	341.561
ENSFCAG00000002984	KCNJ13	potassium inwardly rectifying channel subfamily J member 13	0.122802	0	0	0	0	0	0.982418	0	0	0	0	0	0	0	0	0	0	0	0	0	0	0
ENSFCAG00000002985			0	0.207474	0	0	0	0	0	0	0	0	0	0	0.827623	0	0	0	0	0	1.66207	0	0	0
ENSFCAG00000002986	UNC93B1	unc-93 homolog B1, TLR signaling regulator	1422.29	1126.69	897.958	919.325	730.925	1222.81	604.957	2055.31	1563.58	3383.47	1138.42	904.912	1133.45	917.891	1025.91	1112.9	1385.89	1014.24	1147.32	1032.51	1365.37	1341.42
ENSFCAG00000002987	GADD45A	growth arrest and DNA damage inducible alpha	1643.16	790.561	989.615	946.134	2355.93	2401.95	1018.7	2317.73	974.919	2140.29	548.316	486.869	859.966	769.855	468.777	739.226	670.88	1473.22	909.766	821.637	1024.65	713.563
ENSFCAG00000002988	NDUFS8	NADH:ubiquinone oxidoreductase core subunit S8	3214.52	2653.4	3008.79	2050.44	2497.22	2694.94	1651.58	4443.79	3078.3	6291.08	2964.26	1899.74	2179.52	1502.47	2535.13	1497.76	3961.76	4499.08	2123.48	2424.47	3168.8	3084.35
ENSFCAG00000002990	HRAS	HRas proto-onco, GTPase	628.721	446.654	504.448	482.538	620.591	538.614	381.002	1013.47	691.423	797.679	639.791	448.525	344.989	319.599	447.525	296.356	580.045	703.88	296.088	425.769	412.99	444.285
ENSFCAG00000002993	MTMR9	myotubularin related protein 9	64.7728	87.0004	93.2161	89.2802	76.1539	48.0123	106.513	25.2337	57.7874	21.9852	134.995	127.774	89.9452	81.1018	105.03	87.1083	109.47	40.8402	83.0002	63.4176	50.8003	70.5218
ENSFCAG00000002994	DCT	dopachrome tautomerase	0.122802	0	0	0	0	0	0.982418	0	0	0	0	0	0	0	0	0	0	0	0	0	0	0
ENSFCAG00000002995	TCIRG1	T cell immune regulator 1, ATPase H+ transporting V0 subunit a3	288.739	260.579	167.535	376.208	230.278	313.112	129.779	310.96	314.838	467.201	110.287	185.346	377.292	150.716	143.706	213.724	130.569	269.062	611.343	359.217	349.069	226.616
ENSFCAG00000002996	TDH	L-threonine dehydrogenase	14.3333	35.1989	11.1803	7.4914	10.1879	15.8405	46.8472	7.03541	11.9849	4.09905	3.25458	0	80.0501	5.82644	1.88301	60.84	6.01495	204.637	35.3024	11.3445	5.48715	7.74589
ENSFCAG00000002997	TGDS	TDP-glucose 4,6-dehydratase	135.657	89.2214	118.87	141.29	100.91	170.006	126.345	87.8119	227.873	112.154	135.882	73.8194	92.6458	97.7183	83.9812	95.0295	77.826	77.6232	81.7644	57.1389	58.5258	138.702
ENSFCAG00000002998	TRAFD1	TRAF-type zinc finger domain containing 1	1139.08	819.815	804.958	1367.31	1095.64	929.24	1250.52	1147.14	839.062	1678.77	745.162	883.525	1002.26	813.442	671.425	1188.41	576.152	719.763	865.264	906.906	799.555	665.919
ENSFCAG00000003007	MYOZ2	myozenin 2	2.36974	0.159412	2.01132	0	7.67172	3.6555	3.92967	1.68972	0	0	0	0	0	0.943873	0.969069	0	0	0	0	0	0	0
ENSFCAG00000003009	IRS1	insulin receptor substrate 1	267.39	384.688	201.746	549.156	307.503	204.982	301.715	122.56	202.429	249.031	521.216	214.169	365.06	148.851	202.341	436.26	332.523	682.261	745.263	204.22	547.681	216.407
ENSFCAG00000003011	TMEM131L	transmembrane 131 like	994.617	589.775	1016.02	1482.99	1376.79	871.377	983.953	908.544	718.641	598.624	644.582	701.678	686.373	474.733	606.172	807.099	463.092	614.862	471.354	576.258	559.957	471.138
ENSFCAG00000003013	FMO3	flavin containing dimethylaniline monoxygenase 3	0.122802	0	0	0	0	0	0.982418	0	0	0	0	0	0	0	0	0	0	0	0	0	0	0
ENSFCAG00000003015	RNF175	ring finger protein 175	30.1807	25.0714	20.4649	23.7251	31.9224	27.0229	27.5499	14.2881	50.7514	45.7205	20.6382	23.0894	34.3816	23.7818	29.349	26.2938	21.8973	23.1581	25.61	31.6067	6.9283	34.1222
ENSFCAG00000003021	DYRK1B	dual specificity tyrosine phosphorylation regulated kinase 1B	1492.86	1208.96	1608.58	1151.32	1215.53	1411.22	911.349	1832.59	1742.74	2069.59	1343.48	862.107	930.814	1018.74	1140.84	1112.45	905.695	1540.15	1525.24	1608.44	1365.13	1154.44
ENSFCAG00000003022	GLYATL3	glycine-N-acyltransferase like 3	0.629402	0.0861635	0	5.03522	0	0	0	0	0	0	0	0	0	0	0	0	0	1.03396	0	0	0	0
ENSFCAG00000003023	IZUMO1R	IZUMO1 receptor, JUNO	8.5151	11.5138	4.04347	5.19986	5.8873	19.4808	12.6205	4.97489	6.39326	9.52073	13.4473	7.42012	21.1171	4.81946	5.95759	9.16661	10.4563	31.2152	7.41505	6.45221	10.3124	10.3866
ENSFCAG00000003024	ERP27	endoplasmic reticulum protein 27	3.61181	7.40758	0	2.62572	2.1752	3.11468	6.86765	6.29793	5.3587	2.45463	1.65915	5.09405	1.80184	7.56374	7.54206	5.89167	3.35561	9.63254	3.58295	8.85141	17.5376	16.3783
ENSFCAG00000003026	FBL	fibrillarin	6350.13	5532.09	7727.28	4625.49	3411.79	4946.86	5509.53	10733.8	5971	7875.3	4100.44	6108.66	5646.62	4992.6	6665.45	5311.01	4920.82	6134.14	4704.04	6141.36	3385.42	8274.49
ENSFCAG00000003030	INSR	insulin receptor	371.015	726.049	545.549	298.603	295.424	327.17	430.165	297.201	425.171	348.837	759.626	994.663	603.254	759.306	817.175	881.876	789.266	473.654	831.705	370.277	523.678	908.115
ENSFCAG00000003034	SLAIN1	SLAIN motif family member 1	13.7669	25.1379	24.9678	1.67659	9.78105	15.3841	8.90208	18.4217	14.9317	16.0701	17.0288	37.3755	12.283	24.9173	22.7872	19.7421	15.2731	20.6558	46.3583	30.7812	37.9727	16.4803
ENSFCAG00000003035			49.3404	66.1729	37.8445	98.2487	29.004	62.1966	58.2211	58.9556	33.113	17.1395	179.745	89.0794	17.0439	73.256	64.107	81.0548	63.6555	85.9426	49.2635	18.2617	44.6776	27.9874
ENSFCAG00000003036	TMEM39B	transmembrane protein 39B	287.874	399.713	203.091	376.579	330.654	297.058	313.458	256.993	256.008	269.15	299.072	368.093	511.938	346.624	349.359	446.246	419.798	509.362	402.662	357.911	376.273	409.217
ENSFCAG00000003037	TRIM7	tripartite motif containing 7	166.784	239.042	205.495	148.106	136.104	157.861	120.454	159.07	202.257	204.926	224.084	223.489	290.346	162.833	232.98	252.303	247.227	219.9	277.529	274.541	208.125	255.149
ENSFCAG00000003038	TRIM41	tripartite motif containing 41	360.81	460.193	550.168	303.964	240.598	267.986	338.787	368.327	364.44	452.207	391.463	514.022	419.506	463.835	413.165	416.738	471.012	498.588	435.615	517.008	391.821	589.544
ENSFCAG00000003039	RACK1	receptor for activated C kinase 1	55439.9	37345.8	51248.5	47130.3	53772.6	60831.5	53908.3	56982.8	58086.4	61558.4	25080	34560.2	40516.6	47365.1	34904.1	44899.4	30548.1	39832.3	32296	43806.4	42841.7	31500
ENSFCAG00000003045	SLC9C1	solute carrier family 9 member C1	1.15121	3.80801	0	0	0.937495	8.27215	0	0	0	0	4.82093	16.9802	0	5.57401	0.969069	0.739021	5.25461	0	6.87017	0	3.38138	1.10673
ENSFCAG00000003046	ABHD4	abhydrolase domain containing 4, N-acyl phospholipase B	1581.98	2245.49	1935.93	1310.89	1219.55	1827.93	1595.17	1490.55	1759.83	1515.98	2577.59	1880.74	2029.55	2643.32	2139.88	1788.25	2163.33	2073.66	1779.04	2812.08	2740.72	2317.76
ENSFCAG00000003047	LSM6	LSM6 homolog, U6 small nuclear RNA and mRNA degradation associated	547.951	527.863	484.653	416.359	540.989	497.141	426.185	774.886	460.786	782.613	379.149	459.626	481.659	640.482	511.021	382.631	498.55	599.198	465.248	558.115	600.918	757.76
ENSFCAG00000003048	SLC10A7	solute carrier family 10 member 7	152.098	152.633	271.435	74.3873	80.6303	222.956	79.0567	178.885	166.935	142.501	285.961	266.217	75.5895	92.1233	101.298	107.938	156.155	173.631	238.565	80.7753	162.512	90.8316
ENSFCAG00000003049	POU4F2	POU class 4 homeobox 2	0.187754	0	0	0	0	0	0	0	0	1.50204	0	0	0	0	0	0	0	0	0	0	0	0
ENSFCAG00000003050	UBTF	upstream binding transcription factor	572.477	626.904	706.011	592.483	638.444	540.352	767.385	363.935	611.788	359.415	527.005	594.149	920.273	752.552	576.783	790.676	562.076	555.086	600.029	655.682	493.404	495.137
ENSFCAG00000003051	SLC4A1	solute carrier family 4 member 1	0.146425	3.81442	0	0	0	1.1714	0	0	0	0	0	1.69802	1.7062	0	0	8.20692	2.02615	11.3027	17.4517	0	3.38138	0
ENSFCAG00000003052	RUNDC3A	RUN domain containing 3A	85.3336	40.4705	50.5591	101.968	52.2488	213.712	44.9973	103.371	37.0529	78.7606	52.9318	34.7704	41.8531	18.0168	54.5947	37.4051	43.3046	35.7457	19.4684	47.5641	91.4749	8.51684
ENSFCAG00000003056	ITGA2B	integrin subunit alpha 2b	73.5342	134.171	130.609	102.665	44.6692	53.2534	45.1093	63.945	82.3721	65.6499	92.3116	28.5583	155.026	79.4628	123.06	120.686	144.234	443.346	108.484	97.6441	154.88	62.3627
ENSFCAG00000003061	SLC2A4	solute carrier family 2 member 4	33.3951	12.1202	43.1357	38.7152	24.7934	28.5119	31.6181	16.3771	45.2781	38.7316	11.4635	3.78754	26.7353	12.7012	4.81516	5.11344	16.3317	7.92152	22.9401	11.831	14.1792	7.62314
ENSFCAG00000003064	GALC	galactosylceramidase	660.263	804.523	843.745	566.535	541.223	498.95	733.547	548.307	900.052	649.745	953.547	702.161	481.652	568.88	769.114	846.314	1182.2	831.502	922.32	522.577	852.156	1021.86
ENSFCAG00000003066	MICOS10	mitochondrial contact site and cristae organizing system subunit 10	6179.6	4518.75	6924.68	4416.7	6400.07	6083.9	4316.02	8943.52	5534.02	6817.91	3837.45	5016.31	2987.42	4982.35	4825.58	2959.39	5610.46	7007.55	3732.69	2831.38	4407.28	6027.09
ENSFCAG00000003067	WWC2	WW and C2 domain containing 2	680.679	475.272	903.734	837.553	744.582	621.721	812.95	317.917	750.891	456.081	753.795	544.897	443.253	493.013	531.318	533.732	501.353	323.292	490.429	402.216	333.466	352.5
ENSFCAG00000003068	CDHR2	cadherin related family member 2	0	0.0689686	0	0	0	0	0	0	0	0	0	0	0.827623	0	0	0	0	0	0	0	0	0
ENSFCAG00000003074	EIF4E1B	eukaryotic translation initiation factor 4E family member 1B	7.34311	20.5463	1.05301	5.87442	2.8769	3.6555	41.949	0	3.33599	0	0	0	24.3811	0.94907	0	7.20814	1.02799	175.401	27.9313	0.802797	0	8.85388
ENSFCAG00000003075	UNC5A	unc-5 netrin receptor A	231.961	11.2773	149.983	388.894	258.208	424.609	271.605	45.2274	171.664	145.499	8.74012	9.43092	22.3604	10.1051	5.77766	5.5525	4.14605	20.32	10.9416	13.4899	14.2278	10.2355
ENSFCAG00000003076	HK3	hexokinase 3	1.58752	1.89053	4.07081	0.909522	0	0	1.96484	1.73241	1.08758	2.935	0.767867	0.804943	0	0.943873	1.93814	2.89959	2.02539	11.0468	0	0	1.07746	1.18235
ENSFCAG00000003079	IL9R	interleukin 9 receptor	3.41155	11.9384	6.97624	2.51761	2.87983	0	3.84124	6.77846	4.29901	0	3.72268	1.62352	10.0889	6.58568	17.4228	11.1294	6.27775	16.505	4.26913	47.0562	4.69335	13.8867
ENSFCAG00000003080	PRKAA2	protein kinase AMP-activated catalytic subunit alpha 2	84.7358	90.2155	107.801	92.8298	134.719	90.8145	84.6188	46.3675	56.3202	64.4159	66.3333	98.1729	83.6361	71.4881	112.839	85.4157	104.595	76.5268	93.322	107.653	98.0468	84.5576
ENSFCAG00000003084	CARTPT	CART prepropeptide	0.516083	1.49136	0	0.839203	0.958966	1.2185	0	0	1.112	0	0	0	8.86145	0	0	0.720814	0	3.48967	4.82434	0	0	0
ENSFCAG00000003086	TFDP2	transcription factor Dp-2	248.437	265.487	322.062	319.284	298.462	249.711	302.522	156.306	198.483	140.665	307.972	283.114	258.392	236.874	245.671	341.379	171.947	254.226	266.19	284.105	232.671	303.308
ENSFCAG00000003088	GK5	glycerol kinase 5	65.057	62.3835	71.2562	89.4945	70.1479	34.5981	107.312	36.0354	66.1632	45.4489	62.7695	63.7281	64.9297	73.1862	65.1011	98.0038	52.035	39.1214	71.8213	59.1371	48.2573	50.5113
ENSFCAG00000003091	MEGF11	multiple EGF like domains 11	56.7146	37.1926	16.739	100.487	85.9277	61.0606	81.9452	22.9049	2.07916	82.5734	95.6517	1.51505	33.0808	101.003	97.8281	0.699402	6.6795	26.3386	51.2505	2.67965	7.9538	21.631
ENSFCAG00000003093	GSN	gelsolin	37059.3	54617.8	47837.5	24330.3	22819.6	22314	33698	44504.4	53295.3	47674.8	32919.8	61067.2	54490.5	60729.4	57664.2	66857.4	65827.6	47113.3	83968.8	34040.2	44020.4	46714.9
ENSFCAG00000003095	TOLLIP	toll interacting protein	2225.9	1998.5	2638.97	1717.78	1790.06	2072.84	1539.7	2172.82	2526.17	3348.84	2379.51	1526.55	1944.36	1610.07	1736.81	1420.83	2630.57	2115.12	1765.83	2187.66	2840.92	1823.81
ENSFCAG00000003098	PML	PML nuclear body scaffold	1784.29	1265.14	1065.66	1142.64	960.725	1032.53	992.093	3479.75	1382.96	4217.99	791.283	726.084	2367.27	774.01	1186.63	1873.61	968.981	1247.85	1267.98	1436.04	1180.1	1361.89
ENSFCAG00000003102	TRMT6	tRNA methyltransferase 6 non-catalytic subunit	256.463	192.934	206.853	396.371	365.167	229.801	262.606	200.857	205.13	184.917	214.028	226.388	200.861	181.414	214.864	180.098	158.068	195.898	158.472	182.28	189.644	213.19
ENSFCAG00000003103	TUFM	Tu translation elongation factor, mitochondrial	6898.78	3520.33	7279.02	6563.14	6689.87	6830.31	6310.53	8251.22	6333.2	6932.99	3294.01	3288.9	3320.94	4010.88	3758.9	3264.26	3509.39	3950.82	2942.93	3734.01	3571.24	3597.72
ENSFCAG00000003104	SH2B1	SH2B adaptor protein 1	725.062	783.928	722.476	638.148	601.01	637.573	586.238	941.248	771.324	902.48	675.373	684.83	899.612	703.621	690.223	672.246	766.441	945.491	789.081	944.585	566.871	1068.76
ENSFCAG00000003106	RABEP2	rabaptin, RAB GTPase binding effector protein 2	801.256	670.337	829.284	757.639	754.767	687.428	585.581	923.057	758.001	1114.29	806.926	587.202	540.533	519.251	624.452	508.315	769.157	955.815	792.972	653.453	730.236	555.728
ENSFCAG00000003107	CD19	CD19 molecule	122.368	105.966	156.978	95.9193	101.088	172.671	65.193	124.033	112.563	150.495	103.812	99.3667	119.698	114.41	92.98	95.838	116.347	126.412	125.076	97.0475	81.1172	99.4929
ENSFCAG00000003108	SPNS1	sphingolipid transporter 1 (putative)	17111.9	16498.1	23354.8	16695.3	15645.9	19189.9	14311.7	16249.8	13819.1	17628.8	13110.3	16002.5	17745.1	16880.1	16168.9	16345.2	16337.6	17602.3	13492.6	19300.9	15583.7	19408.4
ENSFCAG00000003109	LRRC30	leucine rich repeat containing 30	0	0.16318	0	0	0	0	0	0	0	0	0	0	0	0	0	0	0	0	0.831034	0	1.12713	0
ENSFCAG00000003112	KIT	KIT proto-onco, receptor tyrosine kinase	26.8258	110.664	13.7447	42.0655	20.6485	26.2735	35.619	3.44415	60.0655	12.7459	86.1508	77.656	102.304	210.834	43.2965	307.815	69.3534	16.5074	85.0518	88.8037	77.6079	162.584
ENSFCAG00000003114	MS4A1	membrane spanning 4-domains A1	2.60877	3.7458	0	4.19601	9.17487	1.05077	3.58115	0	2.86736	0	1.37964	3.39603	1.65525	3.32058	0.872789	18.1864	4.05231	0	7.33115	1.45513	3.30036	0
ENSFCAG00000003115	ZNF644	zinc finger protein 644	327.948	661.69	341.53	625.207	320.033	214.073	496.188	149.803	273.436	203.314	865.569	971.295	777.769	679.191	756.312	621.212	469.573	350.427	703.46	663.06	274.016	808.394
ENSFCAG00000003117	YEATS2	YEATS domain containing 2	563.961	451.914	650.214	593.18	561.06	712.964	607.529	485.728	529.45	371.568	505.144	498.737	583.719	418.878	467.269	499.448	470.555	437.08	437.413	408.234	410.984	285.508
ENSFCAG00000003118			1726.48	1206.55	1788.76	1316.02	1538.4	2012	1264.98	2244.1	1647.35	2000.23	1275.43	1203.96	1235.24	1242.6	1104.27	1028.07	994.137	1509.76	1016.46	1318.21	1164.41	1386.08
ENSFCAG00000003119	SLC38A7	solute carrier family 38 member 7	272.134	238.971	212.881	471.575	364.024	175.588	396.883	163.278	253.151	139.691	295.158	282.182	136.518	211.218	307.686	225.437	231.583	209.354	244.548	148.619	341.009	234.344
ENSFCAG00000003122	VGLL3	vestigial like family member 3	55.503	35.3321	14.2265	60.1749	112.052	82.3434	93.3584	37.851	24.5034	19.5145	11.5784	31.5321	56.8598	19.9897	51.991	114.445	10.6348	23.8183	44.3236	18.2896	15.3338	25.1887
ENSFCAG00000003124	FOXN4	forkhead box N4	0.491209	0.470944	0	0	0	0	3.92967	0	0	0	0	0	0	0	0	0	0	5.65133	0	0	0	0
ENSFCAG00000003129	CCT5	chaperonin containing TCP1 subunit 5	8295.46	8337.02	7971.2	8014.73	8935.49	7604.66	7513.43	8701.43	8685.66	8937.04	6554.06	8958.61	6538.77	8598.76	7108.61	7344.39	9041.47	9741.83	7264.87	6634.05	10075	12183.8
ENSFCAG00000003132	MARCHF6	membrane associated ring-CH-type finger 6	2188.03	2708.18	2668.45	2539.52	2050.83	2316.28	2308.55	1439.98	2535.26	1645.37	3623.8	3889.47	2325.57	2495.87	3089.73	3000.46	2290.39	1696.46	2565.59	2241.44	2015	3264.4
ENSFCAG00000003134	CHST9	carbohydrate sulfotransferase 9	2.50574	1.317	2.01132	1.67841	4.07582	1.2185	11.0619	0	0	0	0.608493	0	1.97465	1.46083	2.16126	3.60407	0.902593	1.98901	1.27689	0.719517	0	1.10673
ENSFCAG00000003135	ROPN1L	rhophilin associated tail protein 1 like	125.678	130.345	127.756	13.9694	107.93	131.835	92.2288	160.827	124.896	245.983	98.386	143.505	102.722	125.837	115.163	106.001	167.163	50.505	216.782	183.98	147.592	106.506
ENSFCAG00000003136	RLIM	ring finger protein, LIM domain interacting	74.5173	80.8633	63.7146	107.826	88.3745	58.769	101.101	36.6705	77.9833	61.6997	96.6676	110.67	88.0285	81.8267	78.1003	108.09	97.4228	34.3539	75.2405	68.6681	74.756	56.5352
ENSFCAG00000003137	NEXMIF	neurite extension and migration factor	0.218432	1.92909	0	0	0	0	0	1.74745	0	0	3.72605	2.54703	3.47177	0	1.85894	1.48575	3.03923	3.3908	1.66207	0.840289	1.12713	0
ENSFCAG00000003140	PKDCC	protein kinase domain containing, cytoplasmic	1193.22	503.61	749.566	1170.96	1730.6	1407.57	1842.38	1169.91	910.642	564.104	279.917	271.511	909.595	342.511	499.976	715.815	328.168	922.642	504.731	366.049	457.42	444.986
ENSFCAG00000003145	CYBB	cytochrome b-245 beta chain	1532.61	1305.1	1352.44	1884.7	1067.9	1329.58	1135.04	1965.76	1485.28	2040.21	698.032	1781.81	1443.21	961.416	780.569	1994.25	588.018	662.105	2146.81	2836.42	933.007	835.608
ENSFCAG00000003146	LMNB1	lamin B1	220.179	154.724	142.271	461.704	312.538	91.8437	434.782	77.401	138.947	101.945	212.329	123.213	105.789	141.084	146.603	204.293	133.007	88.9513	164.488	189.685	293.927	53.3111
ENSFCAG00000003148	MARCHF3	membrane associated ring-CH-type finger 3	73.6521	62.2553	33.1399	110.757	185.796	84.6526	69.791	22.2599	70.1911	12.6292	85.2884	101.006	47.2535	51.3757	19.484	51.479	63.8136	66.1842	65.7232	61.6276	46.916	86.9114
ENSFCAG00000003149	SLC25A26	solute carrier family 25 member 26	438.117	369.498	568.814	238.867	250.741	533.53	317.05	543.086	454.196	598.652	596.983	408.662	272.772	328.385	306.175	242.247	374.415	387.004	351.481	382.616	376.591	406.648
ENSFCAG00000003150	DNAI1	dynein axonemal intermediate chain 1	0.935728	0.33531	0	2.51761	1.78488	1.2185	1.96484	0	0	0	0.765325	0	0	0	0	0	0	2.15166	0	0	0	1.10673
ENSFCAG00000003151	LRIG1	leucine rich repeats and immunoglobulin like domains 1	234.342	530.596	232.045	324.552	212.042	310.048	359.753	127.88	172.845	135.571	424.63	819.292	459.376	743.141	304.504	585.981	450.03	548.416	470.287	270.201	344.325	946.969
ENSFCAG00000003154	RPP25L	ribonuclease P/MRP subunit p25 like	344.104	252.121	392.232	288.458	337.685	342.923	351.817	359.045	266.551	414.119	162.799	232.34	262.617	229.659	292.155	236.896	260.393	401.577	222.554	220.632	302.086	201.75
ENSFCAG00000003155	DCTN3	dynactin subunit 3	5024.79	4605.51	5066.16	3351.54	4165.36	5421.19	3387.45	6646.73	5257.76	6902.14	5121.73	5141.25	3985.01	4572.63	4938.72	2981.07	5390.78	5493.16	3980.24	3769.34	4536.69	5355.51
ENSFCAG00000003156	ARID3C	AT-rich interaction domain 3C	1.52421	1.17641	0	0	0.938201	0	0.930123	3.49491	1.112	5.71843	1.49176	0.849008	1.52433	0	0	1.47402	1.01308	1.13027	0.963213	0	5.67127	0
ENSFCAG00000003157	ACVR2B	activin A receptor type 2B	46.011	46.5774	49.1018	46.4505	41.3562	42.7557	44.1064	56.2989	45.4158	42.6025	34.0953	33.7339	25.2953	59.1172	47.0131	39.6474	58.9232	35.6916	23.4556	60.1092	73.0114	68.8358
ENSFCAG00000003158	IL11RA	interleukin 11 receptor subunit alpha	3826.1	2756.96	4641.21	2342.13	2895.72	6754.24	2513.2	4161.38	3101.01	4199.91	3149.1	2634.21	2842.67	2626.14	2826.66	1979.65	2631.03	3696.15	2415.19	2310.16	1967.69	4004.86
ENSFCAG00000003159	EXOG	exo/endonuclease G	100.712	132.319	132.548	106.164	85.5159	123.625	78.7467	96.7891	100.779	81.5277	157.143	209.347	107.212	178.697	131.669	110.031	155.216	72.1277	129.695	119.479	110.275	106.935
ENSFCAG00000003161	SCN5A	sodium voltage-gated channel alpha subunit 5	6.24371	7.50073	13.4986	2.51761	4.56171	4.84239	22.3444	0	2.18497	0	5.95224	4.85103	10.232	10.2666	5.80109	11.533	1.03655	13.5898	10.6784	11.6411	0	4.42694
ENSFCAG00000003162	CCL19	C-C motif chemokine ligand 19	116.251	62.4489	9.22026	449.911	143.879	64.664	117.81	42.8044	66.2399	35.4769	22.7822	53.2556	113.117	50.2619	49.6684	53.1417	47.4733	67.279	81.2648	69.5877	112.354	29.2017
ENSFCAG00000003163	CCL21	C-C motif chemokine ligand 21	3855.85	2053.19	2802.2	3077.67	3419.54	9063.71	4293.29	3800.82	2884.32	1505.27	1345.28	1661.88	3757.94	2014.74	2406.94	2064.75	626.158	3301.72	1766.9	2634.51	1468.46	1589.05
ENSFCAG00000003164	SLCO3A1	solute carrier organic anion transporter family member 3A1	5987.87	18345.4	8662.68	2555.35	1426.22	7278.51	2679.2	5394.15	12399.3	7507.58	27423.4	18895.2	18759.6	14656.3	15148.6	20707.8	22317.9	18724.6	17844.2	12455	6973.62	26238.1
ENSFCAG00000003166	SCN10A	sodium voltage-gated channel alpha subunit 10	0	0.188378	0	0	0	0	0	0	0	0	0	0	0	0	0	0	0	2.26053	0	0	0	0
ENSFCAG00000003169	CD151	CD151 molecule	6461.95	7820.45	5560.71	8561.39	6924.83	6731.17	5744.07	5639.05	6747.89	5786.47	7937.91	8133.19	5726.45	8097.97	7311.18	6001.31	5849.11	7694.01	9597.22	6204.29	10859.7	10433.1
ENSFCAG00000003170	SS18L2	SS18 like 2	430.664	230.831	398.512	343.534	499.895	574.665	260.61	486.3	351.999	529.795	294.972	272.133	177.553	222.254	243.365	185.399	290.798	246.93	190.897	163.953	263.448	218.274
ENSFCAG00000003171	CDH20	cadherin 20	9.443	20.8348	2.96003	15.9263	4.60777	8.45795	24.4163	0	14.9065	4.26904	12.296	42.314	14.0721	52.3803	2.81185	34.1986	18.3655	14.574	12.4359	3.58643	34.1292	8.85388
ENSFCAG00000003173	SNAPC3	small nuclear RNA activating complex polypeptide 3	371.804	378.837	491.253	254.106	310.254	411.653	296.735	337.824	347.081	525.524	309.993	346.572	357.097	342.773	411.122	315.011	490.436	327.148	417.736	388.674	414.424	425.056
ENSFCAG00000003175	ACP7	acid phosphatase 7, tartrate resistant (putative)	0	0.865191	0	0	0	0	0	0	0	0	0	0	0	3.77549	0	5.76651	0	0	0	0.840289	0	0
ENSFCAG00000003176	CUX2	cut like homeobox 2	5.37321	12.9762	6.27236	2.86424	4.27529	1.27193	21.7814	0	2.12407	4.3964	1.36633	2.32836	39.2694	7.49802	2.80729	29.7295	5.2303	36.1136	9.89844	16.0363	3.22374	2.21347
ENSFCAG00000003177	SH2B3	SH2B adaptor protein 3	1598.46	1681.68	934.536	1964.01	1650.53	1084.14	1616.57	1869.17	2064.52	1604.22	1683.18	1801.7	1788.19	1628.57	1880.45	1492.58	1835.56	1193.9	1963.5	2345.6	1524.97	1041.99
ENSFCAG00000003178	ATXN2	ataxin 2	2050.5	1584.27	2267.41	1950.52	2100.95	1913.81	1921.73	2269.81	1947.86	2031.91	1474.37	1508.8	1490.3	1658.27	1620.11	1605.68	1419.31	1551.76	1435.23	1585.49	1860.81	1801.09
ENSFCAG00000003181	LGALS4	galectin 4	25.4216	39.5356	36.7087	33.0414	34.8246	23.8114	9.70461	41.1668	8.38466	15.731	34.7612	35.8354	11.0937	48.8368	100.73	13.5196	27.5493	25.5239	21.9745	111.209	18.6829	24.7112
ENSFCAG00000003182	ECH1	enoyl-CoA hydratase 1	10522.2	5830.99	14009.6	5264.72	10242.9	14207.2	9441.6	15163.3	5563.31	10285.4	5901.78	4959.01	4628.44	6298.47	6819.35	3774.16	5086.42	8247.56	4251.57	6517.87	5225.38	8261.83
ENSFCAG00000003183	HNRNPL	heteroous nuclear ribonucleoprotein L	3812.33	4495.91	3774.03	4015.22	3109.68	3757.81	5231.85	3904.96	3472.07	3233.01	3957.8	3360.27	4661.49	4829.1	3491.56	4488.47	4699.72	5712.78	4416.66	3664.36	5148.91	5519.84
ENSFCAG00000003184	RINL	Ras and Rab interactor like	33.7279	51.7841	71.9942	18.3605	23.285	14.6096	30.5716	30.2144	52.6779	28.1098	61.4226	20.0054	108.521	40.2386	45.3903	44.0542	35.9222	110.393	23.4883	61.4842	46.0168	24.4717
ENSFCAG00000003185	SIRT2	sirtuin 2	1742.26	1950.85	1320.21	1324.43	1914.09	2212.48	1710.79	2248.31	1522.08	1685.66	2105.25	1309.97	1616.47	2594.35	1747.77	1789.95	1840.62	2187.44	2214.49	1702.38	2623.59	1677.94
ENSFCAG00000003186	NFKBIB	NFKB inhibitor beta	410.391	372.855	283.456	403.487	320.781	274.203	232.157	622.957	429.592	716.494	351.751	179.986	390.978	211.415	219.384	261.569	444.035	726.845	415.175	418.986	524.775	329.355
ENSFCAG00000003187	SARS2	seryl-tRNA synthetase 2, mitochondrial	457.24	338.277	518.371	426.43	398.441	415.702	324.606	581.603	370.682	622.085	249.394	218.354	379.617	337.795	276.053	327.99	237.007	542.816	329.515	493.114	345.976	321.696
ENSFCAG00000003188	CRY2	cryptochrome circadian regulator 2	1105.63	3055.48	1023.77	770.128	848.581	1338.67	981.327	1470.03	1247.32	1165.23	2171.99	3656.66	2701.9	3563.05	2060.69	2623.44	3055	2237.87	2222.03	2807.83	4301.87	5263.38
ENSFCAG00000003189	MAPK8IP1	mitogen-activated protein kinase 8 interacting protein 1	802.943	1151.44	706.253	1035.82	683.85	980.179	599.096	891.999	725.963	800.382	1001.78	720.1	1156.08	1250.95	999.19	1003.18	953.189	1738.54	1154.05	1117.3	1409.78	1313.13
ENSFCAG00000003190	PEX16	peroxisomal biosis factor 16	1695.6	1155.66	1816.76	1186.12	974.465	1458.47	787.536	3013.56	1766.24	2561.65	1432.76	931.741	944.387	1102.32	864.613	821.605	1047.66	1649.78	1004.56	1251.87	1139.19	1677.45
ENSFCAG00000003193	MTNR1B	melatonin receptor 1B	0.209801	0	0	1.67841	0	0	0	0	0	0	0	0	0	0	0	0	0	0	0	0	0	0
ENSFCAG00000003194	GPAM	glycerol-3-phosphate acyltransferase, mitochondrial	2715.81	915.552	5015.78	2306.24	2694.13	5136.54	1001.34	1311.76	2887.86	1372.83	2324.27	1336.73	734.57	464.991	608.913	413.933	1089.27	1067.52	870.036	765.607	534.753	776.029
ENSFCAG00000003195	TECTB	tectorin beta	0	0.236622	0	0	0	0	0	0	0	0	0.765325	0	0	0.943873	0	0	0	1.13027	0	0	0	0
ENSFCAG00000003196	ACSL5	acyl-CoA synthetase long chain family member 5	504.176	707.003	306.946	799.868	550.312	164.353	566.305	420.824	695.313	529.483	843.414	1158.84	901.341	570.255	1081.73	948.063	779.781	284.328	654.521	606.218	480.674	174.869
ENSFCAG00000003199	S100A9	S100 calcium binding protein A9	82.6132	283.291	55.5232	203.009	120.838	82.4806	15.3105	27.7468	131.551	24.4467	33.8682	76.8439	91.6487	72.6176	158.774	124.16	122.003	1450.54	1096.56	34.7727	87.3712	50.3315
ENSFCAG00000003201	CCDC66	coiled-coil domain containing 66	183.001	203.132	183.099	195.765	226.162	193.908	177.215	175.796	147.036	165.025	170.437	176.944	182.383	247.02	108.692	216.93	172.038	212.688	247.195	312.499	131.328	259.435
ENSFCAG00000003202	IL13RA2	interleukin 13 receptor subunit alpha 2	35.9205	25.5706	14.3153	122.927	69.3168	13.0018	47.8462	6.29789	7.94044	5.71887	1.54431	121.361	3.60445	71.3496	3.94145	9.61058	5.13885	29.7722	4.33188	0.936477	34.2733	20.983
ENSFCAG00000003204	VSTM2A	V-set and transmembrane domain containing 2A	0.122802	6.70041	0	0	0	0	0.982418	0	0	0	71.3936	0.849008	0	1.88775	0	0	2.90725	2.26053	0	0	0	1.10673
ENSFCAG00000003207	GATB	glutamyl-tRNA amidotransferase subunit B	1013.14	664.883	1171.87	770.558	1170.58	987.977	865.571	1185.97	1005.43	947.201	604.142	603.422	712.135	568.509	647.834	569.705	807.793	660.804	675.111	560.429	719.363	849.352
ENSFCAG00000003208	CHD2	chromodomain helicase DNA binding protein 2	263.891	385.003	239.699	270.738	349.838	225.032	362.777	179.561	259.491	223.992	337.475	447.221	437.183	436.843	337.005	426.433	431.634	324.792	346.804	428.96	271.567	394.123
ENSFCAG00000003209	PDS5A	PDS5 cohesin associated factor A	910.434	1296.75	1042.98	942.241	1004.34	969.141	1041.9	766.842	815.728	700.301	1368.89	1430.63	1365.06	1433.22	1278	1581.43	1217.9	856.302	1259.45	1352.59	1167.14	1250.33
ENSFCAG00000003210	GJA9	gap junction protein alpha 9	9.70601	52.9732	15.8787	2.48156	9.93638	4.65965	9.74793	6.75158	14.2484	13.9439	20.3056	27.8412	70.7443	109.526	29.2799	63.7551	12.8413	59.8868	66.8013	27.9286	13.3942	133.374
ENSFCAG00000003211	RHBDL2	rhomboid like 2	1077.48	2722.6	908.722	949.624	1505.96	743.446	673.814	1145.95	1386.89	1305.46	2154.57	2215.73	2060.83	2829.97	2150.01	1795.67	2081.7	2980.33	2394.31	4261.33	1837.14	5909.61
ENSFCAG00000003212	NDRG1	N-myc downstream regulated 1	2091.67	7518.47	1534.54	2470.56	1750.41	1883.98	1837.76	1182.09	3420.13	2653.87	5621.02	5845.28	6902.33	13118.4	5444.15	10163.6	8807.02	2409.04	5651.17	7502.6	8687.94	10069.1
ENSFCAG00000003217	INHBE	inhibin subunit beta E	0	0.0807558	0	0	0	0	0	0	0	0	0	0	0	0	0.969069	0	0	0	0	0	0	0
ENSFCAG00000003219	PLEKHG3	pleckstrin homology and RhoGEF domain containing G3	813.489	460.591	619.223	1311.18	1004.02	592.621	879.615	820.364	684.528	596.362	338.672	286.032	896.341	312.307	378.125	430.835	371.108	662.579	422.015	727.505	402.639	298.932
ENSFCAG00000003220	SPTB	spectrin beta, erythrocytic	74.9255	106.099	50.3974	78.5257	98.4192	134.771	105.754	42.1349	68.5017	20.8994	171.506	138.117	114.451	78.927	153.856	104.882	93.8859	72.0286	103.357	140.363	67.1724	34.6471
ENSFCAG00000003222	HPS3	HPS3 biosis of lysosomal organelles complex 2 subunit 1	391.741	316.858	403.566	334.572	326.459	519.922	290.898	460.75	470.046	327.717	315.424	352.216	348.089	416.299	318.34	271.48	327.719	204.027	261.41	424.385	254.16	308.748
ENSFCAG00000003223	CP	ceruloplasmin	3118.74	1463.63	2886.88	4309.23	4121.96	2989.29	4771.44	1968.23	2120.98	1781.94	1784.97	1834.35	1472.61	1419.13	2131.96	1584.29	1628.49	986.426	1130.8	1298.56	905.262	1386.65
ENSFCAG00000003224	CEP250	centrosomal protein 250	762.433	820.129	990.939	693.595	720.414	566.535	661.262	787.239	610.197	1069.29	899.111	975.26	718.306	715.652	776.82	846.009	865.504	797.827	768.605	1063.51	706.412	708.538
ENSFCAG00000003227	ERGIC3	ERGIC and golgi 3	13581.3	11373.9	16085.7	9633.08	9372.6	13087.4	9421.13	18546.8	11152.6	21351	11386.8	13730	8694.2	13908.5	12112	10282.8	12287.5	9867.64	10397	7589.24	12807.3	13423.2
ENSFCAG00000003230	SPAG4	sperm associated antigen 4	17.7783	10.776	16.7578	5.15062	24.6447	19.909	1.85411	34.015	19.4347	20.4602	5.14557	8.9623	19.9571	12.4723	14.6329	9.02846	8.47958	12.011	9.36561	11.5319	11.9942	5.73072
ENSFCAG00000003231	NFS1	NFS1 cysteine desulfurase	3258.99	1352.15	4143.67	1761.83	2314.77	4847.07	1962.36	3957.39	3469.49	3615.38	1092.82	1209.86	1532.93	1534.07	1120.3	1122.54	1153.66	1524.6	1113.16	1616.11	1143.39	2062.3
ENSFCAG00000003232	ROMO1	reactive oxygen species modulator 1	4448.07	3242.58	6853.27	1928.6	3328.76	4114.18	1859.46	7035.22	3869.82	6595.25	3146.22	3144.85	2259.49	3039.84	3281.7	1698.32	4191.85	5086.22	2422.32	2469.07	4054.58	4116.56
ENSFCAG00000003233	RBM39	RNA binding motif protein 39	1617.7	2217.46	1252.39	1543.17	2112.01	1127.96	2068.7	1740.31	1556.49	1540.57	1479.77	2171.02	1953.94	1916.95	2425.42	2186.49	2623.19	2323.98	1899.18	2533.73	2711.66	2384.22
ENSFCAG00000003235			1053.94	1057.29	929.904	948.063	948.381	1159.09	1144.6	1014.17	1141.5	1145.77	1027.13	807.325	832.693	994.24	1094.21	607.357	1196.32	943.086	1164.39	1023.15	2304.02	693.501
ENSFCAG00000003236	IPO11	importin 11	677.442	652.19	740.81	621.71	642.808	745.071	693.976	592.305	744.985	637.873	854.855	739.194	578.751	672.81	689.122	678.83	603.047	444.444	539.94	771.163	658.334	595.787
ENSFCAG00000003237	ANO10	anoctamin 10	9057.73	5165.1	9435.43	8539.72	10285.7	11068.1	8278.11	6790.84	8941.38	9122.6	6498.4	5627.78	4120.87	5369.53	5253.56	3236.53	5506.78	4641.3	3980.77	4856.2	5338.16	7551.31
ENSFCAG00000003238	PITRM1	pitrilysin metallopeptidase 1	1163.4	804.031	1597.61	1110.94	938.744	1253.77	965.278	1104.55	1231.2	1105.14	796.112	850.692	660.504	989.282	718.101	503.955	687.949	975.938	775.5	737.778	692.896	1259.66
ENSFCAG00000003239	ZNF322	zinc finger protein 322	230.762	232.968	251.563	333.736	311.946	193.486	372.506	126.692	130.746	125.418	253.118	235.407	233.056	263.345	241.157	279.678	183.589	182.268	284.993	230.643	238.215	170.142
ENSFCAG00000003244	SMOX	spermine oxidase	270.633	419.587	225.116	288.468	199.157	178.271	256.795	334.291	322.932	360.036	268.515	234.792	394.154	521.326	618.588	463.43	477.772	385.094	269.318	491.974	508.996	401.08
ENSFCAG00000003245	SLC44A5	solute carrier family 44 member 5	2.57333	6.14975	5.0283	4.42613	0	3.4287	1.9243	0	0	5.77923	3.93846	2.51737	19.8785	1.84094	6.6751	14.0775	4.23902	9.53863	4.98621	2.78387	1.10798	2.21347
ENSFCAG00000003246	TUT4	terminal uridylyl transferase 4	268.517	353.249	308.801	306.723	359.824	252.788	259.859	184.987	245.263	229.894	326.309	414.317	412.319	427.908	339.244	383.267	287.464	282.481	401.825	385.852	281.21	296.789
ENSFCAG00000003247	OSBPL2	oxysterol binding protein like 2	4579.23	3677.65	5174.88	4566.56	3934.62	4067.33	3356.33	5403.26	4242.25	5888.61	4082.55	2911.72	3476.33	3297.91	3217.07	2881.98	3537.11	4335.81	3570.45	4821.91	3136.33	4862.61
ENSFCAG00000003248	LSM14B	LSM family member 14B	305.101	351.493	247.529	294.94	286.266	325.321	345.739	268.681	323.878	348.452	333.836	330.282	420.652	431.927	306.315	349.609	372.96	370.153	306.567	335.954	344.264	315.394
ENSFCAG00000003249	PSMA7	proteasome 20S subunit alpha 7	7072.46	5460.4	6594.83	5572.05	7518.56	8014.85	5288.14	9158.76	6478.6	7953.88	4672.52	4462.05	4383.57	5786.66	4996.48	4275.26	5849.35	7486.61	5028.68	6944.95	5526.89	6111.82
ENSFCAG00000003250	MTG2	mitochondrial ribosome associated GTPase 2	451.44	229.166	558.224	285.056	394.414	249.87	361.663	629.888	602.509	529.893	299.033	134.177	234.743	193.494	226.126	192.984	127.547	421.873	222.543	323.159	152.252	222.062
ENSFCAG00000003254	SCP2D1	SCP2 sterol binding domain containing 1	0.1049	0	0	0.839203	0	0	0	0	0	0	0	0	0	0	0	0	0	0	0	0	0	0
ENSFCAG00000003255	EIF1B	eukaryotic translation initiation factor 1B	1037.68	1277.23	625.251	958.443	1335.52	1164.84	1079.1	1159.04	846.22	1133.03	824.031	1227.25	1363.02	1287.33	1189.4	1193.51	1270.01	1453.15	1194.38	1292.21	1431.12	1601.34
ENSFCAG00000003256	RASA3	RAS p21 protein activator 3	724.548	851.205	484.288	1175.24	896.045	694.144	876.318	434.651	738.85	496.839	730.916	775.774	958.745	954.321	836.316	969.507	836.843	578.827	987.852	879.841	969.195	736.32
ENSFCAG00000003257	OLFML2A	olfactomedin like 2A	388.18	353.787	251.932	772.115	427.061	238.433	745.4	108.318	365.103	197.078	488.03	351.076	460.362	234.732	306.359	294.769	341.684	164.717	615.708	416.512	500.765	70.7256
ENSFCAG00000003260	GOLGA1	golgin A1	428.05	271.6	385.3	644.783	615.879	310.395	556.5	294.167	376.218	241.162	265.8	287.156	281.316	224.375	250.212	209.862	368.118	185.235	291.787	310.004	311.999	273.334
ENSFCAG00000003261	SCAI	suppressor of cancer cell invasion	8.22132	7.75973	4.66989	2.41725	16.1153	10.7352	9.44997	3.31474	5.19352	13.8747	11.4941	6.28279	6.36855	9.76319	5.46929	6.69533	12.6464	8.58152	6.12042	5.67139	9.68176	4.34202
ENSFCAG00000003263	ATG7	autophagy related 7	1118.54	1196.3	1003.22	809.424	944.211	1518.33	876.592	1010.35	1027.68	1758.49	1182.85	1425.01	902.51	1484.75	1178.41	849.309	1230.4	1331.01	941.915	1083.17	1387.32	1359
ENSFCAG00000003265	CCPG1	cell cycle progression 1	3762.74	3447.29	5748.55	2444.43	2571.14	4323.16	3837.69	3550.33	3736.56	3890.03	3836.4	4462.64	2804.51	3471.15	4135.09	3646.55	4339.61	2348.41	2699.95	3024.51	2821.54	3777.11
ENSFCAG00000003266	VGLL4	vestigial like family member 4	68.7379	85.9601	108.315	34.2955	41.5787	44.257	53.4513	60.5758	105.407	102.022	101.224	58.7067	106.363	75.1349	67.8656	107.725	101.871	73.2522	131.703	46.2989	90.5384	70.8375
ENSFCAG00000003267			7.37028	6.80543	4.0808	33.4792	6.03398	3.62499	4.97373	0	4.20108	2.56845	3.67861	1.5644	2.47506	3.40101	12.7857	9.71297	4.73965	8.76415	3.39967	4.87974	25.1574	1.10673
ENSFCAG00000003268	CTRC	chymotrypsin C	0.245605	0	0	0	0	0	1.96484	0	0	0	0	0	0	0	0	0	0	0	0	0	0	0
ENSFCAG00000003271	MTMR10	myotubularin related protein 10	140.603	391.365	189.114	161.031	111.723	121.594	171.2	86.8455	181.252	102.065	288.398	420.5	301.753	658.638	325.381	376.092	361.816	215.695	264.733	401.271	373.36	708.745
ENSFCAG00000003275	FGA	fibrinogen alpha chain	306.639	2.22899	569.591	85.7964	52.7864	56.0509	299.951	651.222	562.339	175.372	1.53065	0	3.38132	3.59874	0.923057	2.22336	0	2.1725	2.36142	7.15409	2.15568	1.24713
ENSFCAG00000003278	RBCK1	RANBP2-type and C3HC4-type zinc finger containing 1	1115.83	1248.29	1223.89	1161.17	828.004	842.633	987.8	1327.74	1247.93	1307.45	1304.61	1010.88	955.636	1158.17	859.156	955.547	1197.34	1639.01	1273.61	1411.1	1419.14	1795.31
[truncated: 19,905 more rows]
